# Supplementary material for: The hydrocarbon-bearing clathrasil chibaite and its host–guest structure at low temperature
Source: IUCrJ. 2018 Aug 8;5(Pt 5):595–607. doi: 10.1107/S2052252518009107 (PMC6126654; doi:10.1107/S2052252518009107)
Supplement: Supplementary file 1 [file m-05-00595-sup1.cif]

data_293k
_database_code_depnum_ccdc_archive 'CCDC 1854241'
#==============================================================================

# PROCESSING SUMMARY (IUCr Office Use Only)

_journal_date_recd_electronic      2018-03-27
_journal_date_to_coeditor         ?
_journal_date_from_coeditor       ?
_journal_date_accepted     2018-06-22
_journal_date_printers_first      ?
_journal_date_printers_final      ?
_journal_date_proofs_out          ?
_journal_date_proofs_in           ?
_journal_coeditor_name            ?
_journal_coeditor_code      LT5009SUP1
_journal_coeditor_notes
; ?
;
_journal_paper_category      FA
_journal_techeditor_code      M180910
_iucr_compatibility_tag          ACTA95
_journal_techeditor_notes  
;
;
_journal_coden_ASTM               ?
_journal_name_full                ?
_journal_year                     ?
_journal_volume                   ?
_journal_issue                    ?
_journal_page_first               ?
_journal_page_last                ?
_journal_suppl_publ_number        ?
_journal_suppl_publ_pages         ?

#==============================================================================

_audit_creation_date              2018-03-22
_audit_creation_method
;
Olex2 1.2
(compiled 2017.03.28 svn.r3405 for OlexSys, GUI svn.r5337)
;
_shelxl_version_number            2012-9
_publ_contact_author_address      ?
_publ_contact_author_email        ?
_publ_contact_author_id_orcid     ?
_publ_contact_author_name         ''
_publ_contact_author_phone        ?
_publ_section_references
;
Dolomanov, O.V., Bourhis, L.J., Gildea, R.J, Howard, J.A.K. & Puschmann, H.
 (2009), J. Appl. Cryst. 42, 339-341.

Sheldrick, G.M. (2015). Acta Cryst. C71, 3-8.
;
_chemical_name_common             ?
_chemical_name_systematic
;
 ?
;
_chemical_formula_moiety          '0.01(C10.91 Na0.5 O272 Si136), 0.36(C1)'
_chemical_formula_sum             'C0.26 Na0.01 O2 Si'
_chemical_formula_weight          63.35
_chemical_melting_point           ?
loop_
  _atom_type_symbol
  _atom_type_description
  _atom_type_scat_dispersion_real
  _atom_type_scat_dispersion_imag
  _atom_type_scat_source
 'C' 'C' 0.0033 0.0016 'International Tables Vol C Tables 4.2.6.8 and 6.1.1.4'
 'O' 'O' 0.0106 0.0060 'International Tables Vol C Tables 4.2.6.8 and 6.1.1.4'
 'Si' 'Si' 0.0817 0.0704 'International Tables Vol C Tables 4.2.6.8 and 6.1.1.4'
 'Na' 'Na' 0.0362 0.0249 'International Tables Vol C Tables 4.2.6.8 and 6.1.1.4'

_shelx_space_group_comment
;
The symmetry employed for this shelxl refinement is uniquely defined
by the following loop, which should always be used as a source of
symmetry information in preference to the above space-group names.
They are only intended as comments.
;
_space_group_crystal_system       'cubic'
_space_group_IT_number            227
_space_group_name_H-M_alt         'F d -3 m'
_space_group_name_Hall            '-F 4vw 2vw 3'
loop_
  _space_group_symop_operation_xyz
 'x, y, z'
 '-y, x+1/4, z+1/4'
 '-x+1/4, -y+1/4, z'
 'y+1/4, -x, z+1/4'
 'x+1/4, -z, y+1/4'
 'x, -y+1/4, -z+1/4'
 'x+1/4, z+1/4, -y'
 'z+1/4, y+1/4, -x'
 '-x+1/4, y, -z+1/4'
 '-z, y+1/4, x+1/4'
 'z, x, y'
 'y, z, x'
 '-y+1/4, -z+1/4, x'
 'z, -x+1/4, -y+1/4'
 '-y+1/4, z, -x+1/4'
 '-z+1/4, -x+1/4, y'
 '-z+1/4, x, -y+1/4'
 'y, -z+1/4, -x+1/4'
 'y+1/4, x+1/4, -z'
 '-y, -x, -z'
 '-x, z+1/4, y+1/4'
 '-x, -z, -y'
 'z+1/4, -y, x+1/4'
 '-z, -y, -x'
 'x, y+1/2, z+1/2'
 '-y, x+3/4, z+3/4'
 '-x+1/4, -y+3/4, z+1/2'
 'y+1/4, -x+1/2, z+3/4'
 'x+1/4, -z+1/2, y+3/4'
 'x, -y+3/4, -z+3/4'
 'x+1/4, z+3/4, -y+1/2'
 'z+1/4, y+3/4, -x+1/2'
 '-x+1/4, y+1/2, -z+3/4'
 '-z, y+3/4, x+3/4'
 'z, x+1/2, y+1/2'
 'y, z+1/2, x+1/2'
 '-y+1/4, -z+3/4, x+1/2'
 'z, -x+3/4, -y+3/4'
 '-y+1/4, z+1/2, -x+3/4'
 '-z+1/4, -x+3/4, y+1/2'
 '-z+1/4, x+1/2, -y+3/4'
 'y, -z+3/4, -x+3/4'
 'y+1/4, x+3/4, -z+1/2'
 '-y, -x+1/2, -z+1/2'
 '-x, z+3/4, y+3/4'
 '-x, -z+1/2, -y+1/2'
 'z+1/4, -y+1/2, x+3/4'
 '-z, -y+1/2, -x+1/2'
 'x+1/2, y, z+1/2'
 '-y+1/2, x+1/4, z+3/4'
 '-x+3/4, -y+1/4, z+1/2'
 'y+3/4, -x, z+3/4'
 'x+3/4, -z, y+3/4'
 'x+1/2, -y+1/4, -z+3/4'
 'x+3/4, z+1/4, -y+1/2'
 'z+3/4, y+1/4, -x+1/2'
 '-x+3/4, y, -z+3/4'
 '-z+1/2, y+1/4, x+3/4'
 'z+1/2, x, y+1/2'
 'y+1/2, z, x+1/2'
 '-y+3/4, -z+1/4, x+1/2'
 'z+1/2, -x+1/4, -y+3/4'
 '-y+3/4, z, -x+3/4'
 '-z+3/4, -x+1/4, y+1/2'
 '-z+3/4, x, -y+3/4'
 'y+1/2, -z+1/4, -x+3/4'
 'y+3/4, x+1/4, -z+1/2'
 '-y+1/2, -x, -z+1/2'
 '-x+1/2, z+1/4, y+3/4'
 '-x+1/2, -z, -y+1/2'
 'z+3/4, -y, x+3/4'
 '-z+1/2, -y, -x+1/2'
 'x+1/2, y+1/2, z'
 '-y+1/2, x+3/4, z+1/4'
 '-x+3/4, -y+3/4, z'
 'y+3/4, -x+1/2, z+1/4'
 'x+3/4, -z+1/2, y+1/4'
 'x+1/2, -y+3/4, -z+1/4'
 'x+3/4, z+3/4, -y'
 'z+3/4, y+3/4, -x'
 '-x+3/4, y+1/2, -z+1/4'
 '-z+1/2, y+3/4, x+1/4'
 'z+1/2, x+1/2, y'
 'y+1/2, z+1/2, x'
 '-y+3/4, -z+3/4, x'
 'z+1/2, -x+3/4, -y+1/4'
 '-y+3/4, z+1/2, -x+1/4'
 '-z+3/4, -x+3/4, y'
 '-z+3/4, x+1/2, -y+1/4'
 'y+1/2, -z+3/4, -x+1/4'
 'y+3/4, x+3/4, -z'
 '-y+1/2, -x+1/2, -z'
 '-x+1/2, z+3/4, y+1/4'
 '-x+1/2, -z+1/2, -y'
 'z+3/4, -y+1/2, x+1/4'
 '-z+1/2, -y+1/2, -x'
 '-x, -y, -z'
 'y, -x-1/4, -z-1/4'
 'x-1/4, y-1/4, -z'
 '-y-1/4, x, -z-1/4'
 '-x-1/4, z, -y-1/4'
 '-x, y-1/4, z-1/4'
 '-x-1/4, -z-1/4, y'
 '-z-1/4, -y-1/4, x'
 'x-1/4, -y, z-1/4'
 'z, -y-1/4, -x-1/4'
 '-z, -x, -y'
 '-y, -z, -x'
 'y-1/4, z-1/4, -x'
 '-z, x-1/4, y-1/4'
 'y-1/4, -z, x-1/4'
 'z-1/4, x-1/4, -y'
 'z-1/4, -x, y-1/4'
 '-y, z-1/4, x-1/4'
 '-y-1/4, -x-1/4, z'
 'y, x, z'
 'x, -z-1/4, -y-1/4'
 'x, z, y'
 '-z-1/4, y, -x-1/4'
 'z, y, x'
 '-x, -y+1/2, -z+1/2'
 'y, -x+1/4, -z+1/4'
 'x-1/4, y+1/4, -z+1/2'
 '-y-1/4, x+1/2, -z+1/4'
 '-x-1/4, z+1/2, -y+1/4'
 '-x, y+1/4, z+1/4'
 '-x-1/4, -z+1/4, y+1/2'
 '-z-1/4, -y+1/4, x+1/2'
 'x-1/4, -y+1/2, z+1/4'
 'z, -y+1/4, -x+1/4'
 '-z, -x+1/2, -y+1/2'
 '-y, -z+1/2, -x+1/2'
 'y-1/4, z+1/4, -x+1/2'
 '-z, x+1/4, y+1/4'
 'y-1/4, -z+1/2, x+1/4'
 'z-1/4, x+1/4, -y+1/2'
 'z-1/4, -x+1/2, y+1/4'
 '-y, z+1/4, x+1/4'
 '-y-1/4, -x+1/4, z+1/2'
 'y, x+1/2, z+1/2'
 'x, -z+1/4, -y+1/4'
 'x, z+1/2, y+1/2'
 '-z-1/4, y+1/2, -x+1/4'
 'z, y+1/2, x+1/2'
 '-x+1/2, -y, -z+1/2'
 'y+1/2, -x-1/4, -z+1/4'
 'x+1/4, y-1/4, -z+1/2'
 '-y+1/4, x, -z+1/4'
 '-x+1/4, z, -y+1/4'
 '-x+1/2, y-1/4, z+1/4'
 '-x+1/4, -z-1/4, y+1/2'
 '-z+1/4, -y-1/4, x+1/2'
 'x+1/4, -y, z+1/4'
 'z+1/2, -y-1/4, -x+1/4'
 '-z+1/2, -x, -y+1/2'
 '-y+1/2, -z, -x+1/2'
 'y+1/4, z-1/4, -x+1/2'
 '-z+1/2, x-1/4, y+1/4'
 'y+1/4, -z, x+1/4'
 'z+1/4, x-1/4, -y+1/2'
 'z+1/4, -x, y+1/4'
 '-y+1/2, z-1/4, x+1/4'
 '-y+1/4, -x-1/4, z+1/2'
 'y+1/2, x, z+1/2'
 'x+1/2, -z-1/4, -y+1/4'
 'x+1/2, z, y+1/2'
 '-z+1/4, y, -x+1/4'
 'z+1/2, y, x+1/2'
 '-x+1/2, -y+1/2, -z'
 'y+1/2, -x+1/4, -z-1/4'
 'x+1/4, y+1/4, -z'
 '-y+1/4, x+1/2, -z-1/4'
 '-x+1/4, z+1/2, -y-1/4'
 '-x+1/2, y+1/4, z-1/4'
 '-x+1/4, -z+1/4, y'
 '-z+1/4, -y+1/4, x'
 'x+1/4, -y+1/2, z-1/4'
 'z+1/2, -y+1/4, -x-1/4'
 '-z+1/2, -x+1/2, -y'
 '-y+1/2, -z+1/2, -x'
 'y+1/4, z+1/4, -x'
 '-z+1/2, x+1/4, y-1/4'
 'y+1/4, -z+1/2, x-1/4'
 'z+1/4, x+1/4, -y'
 'z+1/4, -x+1/2, y-1/4'
 '-y+1/2, z+1/4, x-1/4'
 '-y+1/4, -x+1/4, z'
 'y+1/2, x+1/2, z'
 'x+1/2, -z+1/4, -y-1/4'
 'x+1/2, z+1/2, y'
 '-z+1/4, y+1/2, -x-1/4'
 'z+1/2, y+1/2, x'

_cell_length_a                    19.4420(15)
_cell_length_b                    19.4420(15)
_cell_length_c                    19.4420(15)
_cell_angle_alpha                 90
_cell_angle_beta                  90
_cell_angle_gamma                 90
_cell_volume                      7348.9(17)
_cell_formula_units_Z             136
_cell_measurement_reflns_used     32037
_cell_measurement_temperature     293(2)
_cell_measurement_theta_max       67
_cell_measurement_theta_min       3
_shelx_estimated_absorpt_T_max    ?
_shelx_estimated_absorpt_T_min    ?
_exptl_absorpt_coefficient_mu     0.701
_exptl_absorpt_correction_T_max   ?
_exptl_absorpt_correction_T_min   ?
_exptl_absorpt_correction_type    ?
_exptl_absorpt_process_details    ?
_exptl_crystal_colour             ?
_exptl_crystal_density_diffrn     1.947
_exptl_crystal_density_meas       ?
_exptl_crystal_density_method     ?
_exptl_crystal_description        platelet
_exptl_crystal_F_000              4301
_exptl_crystal_size_max           ?
_exptl_crystal_size_mid           ?
_exptl_crystal_size_min           ?
_exptl_special_details
;
 ?
;
_exptl_transmission_factor_max    ?
_exptl_transmission_factor_min    ?
_diffrn_reflns_av_R_equivalents   0.0958
_diffrn_reflns_av_unetI/netI      0.0232
_diffrn_reflns_Laue_measured_fraction_full 0.994
_diffrn_reflns_Laue_measured_fraction_max 0.992
_diffrn_reflns_limit_h_max        30
_diffrn_reflns_limit_h_min        -29
_diffrn_reflns_limit_k_max        29
_diffrn_reflns_limit_k_min        -29
_diffrn_reflns_limit_l_max        29
_diffrn_reflns_limit_l_min        -14
_diffrn_reflns_number             30717
_diffrn_reflns_point_group_measured_fraction_full 0.994
_diffrn_reflns_point_group_measured_fraction_max 0.992
_diffrn_reflns_theta_full         25.242
_diffrn_reflns_theta_max          33.254
_diffrn_reflns_theta_min          2.963
_diffrn_ambient_temperature       293(2)
_diffrn_detector_area_resol_mean  ?
_diffrn_measured_fraction_theta_full 0.994
_diffrn_measured_fraction_theta_max 0.992
_diffrn_measurement_device_type   StoeStadiVari
_diffrn_measurement_method        ?
_diffrn_radiation_type            MoK\a
_diffrn_radiation_wavelength      0.71073
_diffrn_source                    ?
_reflns_Friedel_coverage          0.000
_reflns_Friedel_fraction_full     .
_reflns_Friedel_fraction_max      .
_reflns_number_gt                 591
_reflns_number_total              721
_reflns_special_details
;
 Reflections were merged by SHELXL according to the crystal
 class for the calculation of statistics and refinement.
 
 _reflns_Friedel_fraction is defined as the number of unique
 Friedel pairs measured divided by the number that would be
 possible theoretically, ignoring centric projections and
 systematic absences.
;
_reflns_threshold_expression      'I > 2\s(I)'
_computing_cell_refinement        ?
_computing_data_collection        ?
_computing_data_reduction         ?
_computing_molecular_graphics     'Olex2 (Dolomanov et al., 2009)'
_computing_publication_material   'Olex2 (Dolomanov et al., 2009)'
_computing_structure_refinement   'ShelXL (Sheldrick, 2015)'
_computing_structure_solution     ?
_refine_diff_density_max          0.884
_refine_diff_density_min          -0.758
_refine_diff_density_rms          0.101
_refine_ls_extinction_coef        0.00039(10)
_refine_ls_extinction_expression  'Fc^*^=kFc[1+0.001xFc^2^\l^3^/sin(2\q)]^-1/4^'
_refine_ls_extinction_method      SHELXL
_refine_ls_goodness_of_fit_ref    1.154
_refine_ls_hydrogen_treatment     undef
_refine_ls_matrix_type            full
_refine_ls_number_parameters      46
_refine_ls_number_reflns          721
_refine_ls_number_restraints      0
_refine_ls_R_factor_all           0.0666
_refine_ls_R_factor_gt            0.0548
_refine_ls_restrained_S_all       1.154
_refine_ls_shift/su_max           0.000
_refine_ls_shift/su_mean          0.000
_refine_ls_structure_factor_coef  Fsqd
_refine_ls_weighting_details
;
 w=1/[\s^2^(Fo^2^)+(0.0439P)^2^+85.8380P]
 where P=(Fo^2^+2Fc^2^)/3
;
_refine_ls_weighting_scheme       calc
_refine_ls_wR_factor_gt           0.1330
_refine_ls_wR_factor_ref          0.1367
_refine_special_details
;
 ?
;
_olex2_refinement_description
;
1. Others
 Fixed Uiso: Na(0.05) C2A(0.05) C2B(0.05) C2C(0.05) C2D(0.05) C2E(0.05)
;
_atom_sites_solution_hydrogens    .
_atom_sites_solution_primary      ?
_atom_sites_solution_secondary    ?
loop_
  _atom_site_label
  _atom_site_type_symbol
  _atom_site_fract_x
  _atom_site_fract_y
  _atom_site_fract_z
  _atom_site_U_iso_or_equiv
  _atom_site_adp_type
  _atom_site_occupancy
  _atom_site_site_symmetry_order
  _atom_site_calc_flag
  _atom_site_refinement_flags_posn
  _atom_site_refinement_flags_adp
  _atom_site_refinement_flags_occupancy
  _atom_site_disorder_assembly
  _atom_site_disorder_group
 Si1 Si 0.06748(4) 0.06748(4) 0.36973(5) 0.0244(3) Uani 1 2 d S T P . .
 Si2 Si 0.21629(5) 0.21629(5) 0.21629(5) 0.0180(4) Uani 1 6 d S T P . .
 Si3 Si 0.1250 0.1250 0.1250 0.0180(6) Uani 1 24 d S T P . .
 O1 O 0.0000 0.34326(17) -0.34326(17) 0.0627(12) Uani 1 2 d S T P . .
 O2 O 0.1999(2) 0.1999(2) 0.2928(2) 0.0829(17) Uani 1 2 d S T P . .
 O3 O 0.3734(3) 0.1250 0.1250 0.0513(13) Uani 1 4 d S T P . .
 O4 O 0.1707(2) 0.1707(2) 0.1707(2) 0.120(4) Uani 1 6 d S T P . .
 Na Na 0.5000 0.5000 0.5000 0.050 Uiso 0.031(14) 12 d S T P . .
 C1 C 0.0000 0.0000 0.0000 0.083(6) Uani 1 12 d S T P . .
 C2A C 0.332(4) 0.332(4) 0.332(4) 0.050 Uiso 0.10(5) 6 d S T P . .
 C2B C 0.392(3) 0.392(3) 0.392(3) 0.050 Uiso 0.11(2) 6 d S T P . .
 C2C C 0.3614(13) 0.3614(13) 0.3015(19) 0.050 Uiso 0.154(14) 2 d S T P . .
 C2D C 0.3426(17) 0.3426(17) 0.434(2) 0.050 Uiso 0.114(13) 2 d S T P . .
 C2E C 0.324(2) 0.324(2) 0.361(4) 0.050 Uiso 0.117(19) 2 d S T P . .

loop_
  _atom_site_aniso_label
  _atom_site_aniso_U_11
  _atom_site_aniso_U_22
  _atom_site_aniso_U_33
  _atom_site_aniso_U_23
  _atom_site_aniso_U_13
  _atom_site_aniso_U_12
 Si1 0.0261(4) 0.0261(4) 0.0210(5) -0.0049(3) -0.0049(3) 0.0036(3)
 Si2 0.0180(4) 0.0180(4) 0.0180(4) -0.0012(3) -0.0012(3) -0.0012(3)
 Si3 0.0180(6) 0.0180(6) 0.0180(6) 0.000 0.000 0.000
 O1 0.0345(18) 0.0769(19) 0.0769(19) -0.017(2) -0.0122(12) -0.0122(12)
 O2 0.108(3) 0.108(3) 0.032(2) 0.0268(17) 0.0268(17) 0.004(3)
 O3 0.063(4) 0.0455(19) 0.0455(19) -0.014(2) 0.000 0.000
 O4 0.120(4) 0.120(4) 0.120(4) -0.054(3) -0.054(3) -0.054(3)
 C1 0.083(6) 0.083(6) 0.083(6) -0.010(6) -0.010(6) -0.010(6)

_geom_special_details
;
 All esds (except the esd in the dihedral angle between two l.s. planes)
 are estimated using the full covariance matrix.  The cell esds are taken
 into account individually in the estimation of esds in distances, angles
 and torsion angles; correlations between esds in cell parameters are only
 used when they are defined by crystal symmetry.  An approximate (isotropic)
 treatment of cell esds is used for estimating esds involving l.s. planes.
;
loop_
  _geom_bond_atom_site_label_1
  _geom_bond_atom_site_label_2
  _geom_bond_distance
  _geom_bond_site_symmetry_2
  _geom_bond_publ_flag
 Si1 O1 1.5781(8) 52_455 ?
 Si1 O1 1.5781(8) 102_556 ?
 Si1 O2 1.569(4) 3 ?
 Si1 O3 1.5831(11) 176 ?
 Si1 Na 3.1396(11) 73_445 ?
 Si1 Na 5.6213(11) 75 ?
 Si2 O2 1.555(4) . ?
 Si2 O2 1.555(4) 11 ?
 Si2 O2 1.555(4) 12 ?
 Si2 O4 1.536(7) . ?
 Si2 Na 5.5933(12) 75 ?
 Si2 Na 5.5933(12) 26_644 ?
 Si2 Na 5.5933(12) 52_464 ?
 Si3 O4 1.538(7) 148 ?
 Si3 O4 1.538(7) . ?
 Si3 O4 1.538(7) 122 ?
 Si3 O4 1.538(7) 3 ?
 O1 Si1 1.5781(8) 42_554 ?
 O1 Si1 1.5781(8) 2_554 ?
 O1 Na 2.564(5) 74_544 ?
 O2 Si1 1.569(4) 3 ?
 O2 Na 4.257(5) 75 ?
 O3 Si1 1.5830(11) 11 ?
 O3 Si1 1.5830(11) 130 ?
 O3 Na 4.228(4) 26_644 ?
 O3 Na 4.228(4) 25_544 ?
 Na Si1 3.1397(11) 35 ?
 Na Si1 3.1397(11) 156_565 ?
 Na Si1 3.1397(11) 60 ?
 Na O1 2.564(5) 56 ?
 Na O1 2.564(5) 174_556 ?
 Na O1 2.564(5) 28 ?
 Na O1 2.564(5) 124_655 ?
 Na O1 2.564(5) 78 ?
 Na O1 2.564(5) 152_565 ?
 Na C2D 2.85(5) 171_556 ?
 Na C2D 2.85(5) 106_566 ?
 Na C2D 2.85(5) 10_655 ?
 Na C2D 2.85(5) 5_565 ?
 Na C2D 2.85(5) 75 ?
 Na C2D 2.85(5) 101_656 ?
 C2A C2B 1.37(11) 98_566 ?
 C2A C2B 1.37(11) 100_656 ?
 C2A C2B 1.37(11) 75 ?
 C2A C2C 1.00(6) 12 ?
 C2A C2C 1.00(5) 11 ?
 C2A C2C 1.00(6) . ?
 C2A C2D 1.51(7) 103_665 ?
 C2A C2D 1.51(7) 65 ?
 C2A C2D 1.51(7) 42 ?
 C2A C2E 0.61(7) . ?
 C2A C2E 0.61(7) 12 ?
 C2A C2E 0.61(7) 11 ?
 C2B C2B 0.92(14) 98_566 ?
 C2B C2B 0.92(14) 75 ?
 C2B C2B 0.92(14) 100_656 ?
 C2B C2C 1.25(4) 98_566 ?
 C2B C2C 1.25(4) 42 ?
 C2B C2C 1.25(4) 104_665 ?
 C2B C2D 0.93(8) 75 ?
 C2B C2D 0.93(8) 101_656 ?
 C2B C2D 0.93(8) 106_566 ?
 C2B C2E 1.12(7) 106_566 ?
 C2B C2E 1.12(7) 75 ?
 C2B C2E 1.12(7) 101_656 ?
 C2C C2B 1.25(4) 100_656 ?
 C2C C2B 1.25(4) 98_566 ?
 C2C C2C 0.75(7) 75 ?
 C2C C2D 1.00(4) 100_656 ?
 C2C C2D 1.49(3) 104_665 ?
 C2C C2D 1.00(4) 98_566 ?
 C2C C2D 1.49(3) 103_665 ?
 C2C C2E 0.85(3) 12 ?
 C2C C2E 1.44(4) 103_665 ?
 C2C C2E 0.85(3) 11 ?
 C2C C2E 1.44(4) 104_665 ?
 C2D C2A 1.51(7) 100_656 ?
 C2D C2A 1.51(7) 98_566 ?
 C2D C2B 0.93(8) 75 ?
 C2D C2C 1.00(4) 98_566 ?
 C2D C2C 1.49(3) 101_656 ?
 C2D C2C 1.49(3) 106_566 ?
 C2D C2C 1.00(4) 100_656 ?
 C2D C2D 0.74(8) 42 ?
 C2D C2D 0.74(8) 65 ?
 C2D C2E 0.98(6) 42 ?
 C2D C2E 1.51(8) . ?
 C2D C2E 0.98(6) 65 ?
 C2E C2B 1.48(6) 98_566 ?
 C2E C2B 1.12(7) 75 ?
 C2E C2B 1.48(6) 100_656 ?
 C2E C2C 0.85(3) 12 ?
 C2E C2C 1.44(4) 106_566 ?
 C2E C2C 1.44(4) 101_656 ?
 C2E C2C 0.85(3) 11 ?
 C2E C2D 0.98(6) 42 ?
 C2E C2D 0.98(6) 65 ?
 C2E C2E 1.02(13) 11 ?
 C2E C2E 1.02(12) 12 ?

loop_
  _geom_angle_atom_site_label_1
  _geom_angle_atom_site_label_2
  _geom_angle_atom_site_label_3
  _geom_angle
  _geom_angle_site_symmetry_1
  _geom_angle_site_symmetry_3
  _geom_angle_publ_flag
 O1 Si1 O1 108.7(3) 52_455 102_556 ?
 O1 Si1 O3 110.03(14) 52_455 176 ?
 O1 Si1 O3 110.03(14) 102_556 176 ?
 O1 Si1 Na 54.37(17) 52_455 73_445 ?
 O1 Si1 Na 96.83(4) 52_455 75 ?
 O1 Si1 Na 96.83(4) 102_556 75 ?
 O1 Si1 Na 54.37(17) 102_556 73_445 ?
 O2 Si1 O1 108.91(14) 3 52_455 ?
 O2 Si1 O1 108.91(14) 3 102_556 ?
 O2 Si1 O3 110.3(3) 3 176 ?
 O2 Si1 Na 134.5(2) 3 75 ?
 O2 Si1 Na 126.1(2) 3 73_445 ?
 O3 Si1 Na 123.7(2) 176 73_445 ?
 O3 Si1 Na 24.2(2) 176 75 ?
 Na Si1 Na 99.45(2) 73_445 75 ?
 O2 Si2 O2 110.5(2) . 11 ?
 O2 Si2 O2 110.5(2) . 12 ?
 O2 Si2 O2 110.5(2) 12 11 ?
 O2 Si2 Na 96.57(18) 11 52_464 ?
 O2 Si2 Na 26.4(2) 12 52_464 ?
 O2 Si2 Na 96.58(18) . 26_644 ?
 O2 Si2 Na 26.4(2) . 75 ?
 O2 Si2 Na 26.4(2) 11 26_644 ?
 O2 Si2 Na 96.58(18) . 52_464 ?
 O2 Si2 Na 96.57(18) 12 75 ?
 O2 Si2 Na 96.57(18) 11 75 ?
 O2 Si2 Na 96.57(18) 12 26_644 ?
 O4 Si2 O2 108.4(2) . 12 ?
 O4 Si2 O2 108.4(2) . 11 ?
 O4 Si2 O2 108.4(2) . . ?
 O4 Si2 Na 134.803(11) . 26_644 ?
 O4 Si2 Na 134.803(11) . 52_464 ?
 O4 Si2 Na 134.803(11) . 75 ?
 Na Si2 Na 75.827(17) 75 26_644 ?
 Na Si2 Na 75.827(17) 52_464 75 ?
 Na Si2 Na 75.827(17) 52_464 26_644 ?
 O4 Si3 O4 109.471(1) 148 3 ?
 O4 Si3 O4 109.5 148 122 ?
 O4 Si3 O4 109.471(1) 148 . ?
 O4 Si3 O4 109.5 3 . ?
 O4 Si3 O4 109.5 3 122 ?
 O4 Si3 O4 109.471(1) 122 . ?
 Si1 O1 Si1 168.8(3) 42_554 2_554 ?
 Si1 O1 Na 95.62(17) 2_554 74_544 ?
 Si1 O1 Na 95.62(17) 42_554 74_544 ?
 Si1 O2 Na 36.58(16) 3 75 ?
 Si2 O2 Si1 179.2(5) . 3 ?
 Si2 O2 Na 144.2(3) . 75 ?
 Si1 O3 Si1 174.9(4) 11 130 ?
 Si1 O3 Na 147.0(3) 11 26_644 ?
 Si1 O3 Na 38.19(16) 130 26_644 ?
 Si1 O3 Na 147.0(3) 130 25_544 ?
 Si1 O3 Na 38.19(16) 11 25_544 ?
 Na O3 Na 108.78(13) 26_644 25_544 ?
 Si2 O4 Si3 180.0(8) . . ?
 Si1 Na Si1 180.00(3) 60 156_565 ?
 Si1 Na Si1 119.972(1) 35 60 ?
 Si1 Na Si1 60.028(1) 35 156_565 ?
 O1 Na Si1 30.014(1) 56 35 ?
 O1 Na Si1 149.986(1) 174_556 60 ?
 O1 Na Si1 90.0 124_655 60 ?
 O1 Na Si1 90.0 174_556 35 ?
 O1 Na Si1 30.014(1) 78 60 ?
 O1 Na Si1 149.986(1) 78 156_565 ?
 O1 Na Si1 90.0 78 35 ?
 O1 Na Si1 149.986(1) 28 35 ?
 O1 Na Si1 30.014(1) 174_556 156_565 ?
 O1 Na Si1 30.014(1) 152_565 60 ?
 O1 Na Si1 90.0 124_655 156_565 ?
 O1 Na Si1 90.0 28 156_565 ?
 O1 Na Si1 90.0 28 60 ?
 O1 Na Si1 149.986(1) 56 60 ?
 O1 Na Si1 30.014(1) 124_655 35 ?
 O1 Na Si1 149.986(1) 152_565 156_565 ?
 O1 Na Si1 149.986(1) 152_565 35 ?
 O1 Na Si1 30.014(1) 56 156_565 ?
 O1 Na O1 180.0 152_565 56 ?
 O1 Na O1 60.0 152_565 28 ?
 O1 Na O1 180.0 124_655 28 ?
 O1 Na O1 120.0 174_556 124_655 ?
 O1 Na O1 60.0 174_556 28 ?
 O1 Na O1 120.0 78 28 ?
 O1 Na O1 60.0 152_565 78 ?
 O1 Na O1 120.0 152_565 174_556 ?
 O1 Na O1 120.0 56 78 ?
 O1 Na O1 120.0 56 28 ?
 O1 Na O1 180.0 174_556 78 ?
 O1 Na O1 60.0 56 174_556 ?
 O1 Na O1 120.0 152_565 124_655 ?
 O1 Na O1 60.0 56 124_655 ?
 O1 Na O1 60.0 78 124_655 ?
 O1 Na C2D 90.000(2) 56 171_556 ?
 O1 Na C2D 97.5(8) 56 106_566 ?
 O1 Na C2D 82.5(8) 56 101_656 ?
 O1 Na C2D 82.5(8) 174_556 171_556 ?
 O1 Na C2D 90.000(4) 174_556 10_655 ?
 O1 Na C2D 97.5(8) 78 171_556 ?
 O1 Na C2D 90.000(5) 124_655 101_656 ?
 O1 Na C2D 97.5(8) 124_655 171_556 ?
 O1 Na C2D 97.5(8) 28 75 ?
 O1 Na C2D 82.5(8) 28 171_556 ?
 O1 Na C2D 90.000(5) 28 5_565 ?
 O1 Na C2D 90.000(3) 152_565 75 ?
 O1 Na C2D 90.000(5) 152_565 171_556 ?
 O1 Na C2D 90.000(5) 56 75 ?
 O1 Na C2D 97.5(8) 174_556 75 ?
 O1 Na C2D 90.000(2) 174_556 106_566 ?
 O1 Na C2D 82.5(8) 152_565 5_565 ?
 O1 Na C2D 82.5(8) 28 106_566 ?
 O1 Na C2D 82.5(8) 152_565 106_566 ?
 O1 Na C2D 82.5(8) 56 10_655 ?
 O1 Na C2D 97.5(8) 28 10_655 ?
 O1 Na C2D 90.000(2) 78 10_655 ?
 O1 Na C2D 97.5(8) 56 5_565 ?
 O1 Na C2D 97.5(8) 152_565 101_656 ?
 O1 Na C2D 97.5(8) 152_565 10_655 ?
 O1 Na C2D 90.000(4) 78 106_566 ?
 O1 Na C2D 97.5(8) 174_556 5_565 ?
 O1 Na C2D 97.5(8) 78 101_656 ?
 O1 Na C2D 82.5(8) 174_556 101_656 ?
 O1 Na C2D 90.000(1) 28 101_656 ?
 O1 Na C2D 82.5(8) 78 5_565 ?
 O1 Na C2D 82.5(8) 124_655 75 ?
 O1 Na C2D 97.5(8) 124_655 106_566 ?
 O1 Na C2D 82.5(8) 124_655 10_655 ?
 O1 Na C2D 90.000(1) 124_655 5_565 ?
 O1 Na C2D 82.5(8) 78 75 ?
 C2D Na Si1 86.7(4) 101_656 35 ?
 C2D Na Si1 93.3(4) 75 156_565 ?
 C2D Na Si1 93.3(4) 106_566 156_565 ?
 C2D Na Si1 93.3(4) 171_556 35 ?
 C2D Na Si1 80.4(9) 101_656 156_565 ?
 C2D Na Si1 99.6(9) 5_565 156_565 ?
 C2D Na Si1 80.4(9) 10_655 35 ?
 C2D Na Si1 86.7(4) 106_566 60 ?
 C2D Na Si1 80.4(9) 5_565 60 ?
 C2D Na Si1 86.7(4) 171_556 156_565 ?
 C2D Na Si1 93.3(4) 171_556 60 ?
 C2D Na Si1 93.3(4) 10_655 60 ?
 C2D Na Si1 86.7(4) 75 60 ?
 C2D Na Si1 86.7(4) 10_655 156_565 ?
 C2D Na Si1 99.6(9) 106_566 35 ?
 C2D Na Si1 99.6(9) 101_656 60 ?
 C2D Na Si1 86.7(4) 75 35 ?
 C2D Na Si1 93.3(4) 5_565 35 ?
 C2D Na C2D 14.9(15) 106_566 75 ?
 C2D Na C2D 180.0(11) 106_566 10_655 ?
 C2D Na C2D 165.1(15) 101_656 171_556 ?
 C2D Na C2D 165.1(15) 10_655 101_656 ?
 C2D Na C2D 180.0 171_556 75 ?
 C2D Na C2D 165.1(15) 106_566 171_556 ?
 C2D Na C2D 180.0 101_656 5_565 ?
 C2D Na C2D 14.9(15) 10_655 5_565 ?
 C2D Na C2D 165.1(15) 5_565 75 ?
 C2D Na C2D 14.9(15) 5_565 171_556 ?
 C2D Na C2D 14.9(15) 10_655 171_556 ?
 C2D Na C2D 14.9(15) 106_566 101_656 ?
 C2D Na C2D 165.1(15) 10_655 75 ?
 C2D Na C2D 165.1(15) 106_566 5_565 ?
 C2D Na C2D 14.9(15) 101_656 75 ?
 C2B C2A C2B 39(7) 98_566 100_656 ?
 C2B C2A C2B 39(7) 98_566 75 ?
 C2B C2A C2B 39(7) 100_656 75 ?
 C2B C2A C2D 37(4) 75 65 ?
 C2B C2A C2D 66(5) 98_566 42 ?
 C2B C2A C2D 76(7) 100_656 103_665 ?
 C2B C2A C2D 76(7) 100_656 42 ?
 C2B C2A C2D 66(5) 100_656 65 ?
 C2B C2A C2D 76(7) 98_566 65 ?
 C2B C2A C2D 66(5) 75 103_665 ?
 C2B C2A C2D 37(4) 98_566 103_665 ?
 C2B C2A C2D 37(4) 75 42 ?
 C2C C2A C2B 61(6) . 98_566 ?
 C2C C2A C2B 94(10) 11 98_566 ?
 C2C C2A C2B 61(6) . 100_656 ?
 C2C C2A C2B 94(10) 12 100_656 ?
 C2C C2A C2B 61(6) 11 75 ?
 C2C C2A C2B 94(10) . 75 ?
 C2C C2A C2B 61(6) 12 75 ?
 C2C C2A C2B 61(6) 11 100_656 ?
 C2C C2A C2B 61(6) 12 98_566 ?
 C2C C2A C2C 110(7) . 12 ?
 C2C C2A C2C 110(7) 12 11 ?
 C2C C2A C2C 110(7) . 11 ?
 C2C C2A C2D 69(4) 11 42 ?
 C2C C2A C2D 128(10) . 42 ?
 C2C C2A C2D 128(10) . 65 ?
 C2C C2A C2D 128(10) 11 103_665 ?
 C2C C2A C2D 41(3) 11 65 ?
 C2C C2A C2D 69(4) 12 65 ?
 C2C C2A C2D 41(3) 12 103_665 ?
 C2C C2A C2D 69(4) . 103_665 ?
 C2C C2A C2D 41(3) 12 42 ?
 C2D C2A C2D 96(6) 65 103_665 ?
 C2D C2A C2D 28(3) 42 65 ?
 C2D C2A C2D 72(5) 42 103_665 ?
 C2E C2A C2B 53(10) 11 98_566 ?
 C2E C2A C2B 53(10) 12 100_656 ?
 C2E C2A C2B 53(10) . 75 ?
 C2E C2A C2B 88(10) 12 75 ?
 C2E C2A C2B 88(10) 12 98_566 ?
 C2E C2A C2B 88(10) 11 100_656 ?
 C2E C2A C2B 88(10) . 100_656 ?
 C2E C2A C2B 88(10) 11 75 ?
 C2E C2A C2B 88(10) . 98_566 ?
 C2E C2A C2C 58(4) 12 . ?
 C2E C2A C2C 147(10) 12 12 ?
 C2E C2A C2C 58(4) 11 12 ?
 C2E C2A C2C 58(4) . 12 ?
 C2E C2A C2C 147(10) 11 11 ?
 C2E C2A C2C 58(4) 12 11 ?
 C2E C2A C2C 147(10) . . ?
 C2E C2A C2C 58(4) 11 . ?
 C2E C2A C2C 58(4) . 11 ?
 C2E C2A C2D 119(10) 12 103_665 ?
 C2E C2A C2D 23(9) . 65 ?
 C2E C2A C2D 94(9) 12 65 ?
 C2E C2A C2D 119(10) 11 65 ?
 C2E C2A C2D 119(10) 12 42 ?
 C2E C2A C2D 94(9) 11 42 ?
 C2E C2A C2D 23(9) . 42 ?
 C2E C2A C2D 23(9) 11 103_665 ?
 C2E C2A C2D 94(9) . 103_665 ?
 C2E C2A C2E 114(10) 12 . ?
 C2E C2A C2E 114(10) 12 11 ?
 C2E C2A C2E 114(10) 11 . ?
 C2B C2B C2B 60.00(3) 100_656 98_566 ?
 C2B C2B C2B 60.00(2) 75 98_566 ?
 C2B C2B C2B 60.00(2) 100_656 75 ?
 C2B C2B C2C 68(4) 100_656 42 ?
 C2B C2B C2C 126(4) 98_566 42 ?
 C2B C2B C2C 68(4) 75 98_566 ?
 C2B C2B C2C 107(3) 75 42 ?
 C2B C2B C2C 126(4) 75 104_665 ?
 C2B C2B C2C 107(3) 100_656 104_665 ?
 C2B C2B C2C 107(3) 100_656 98_566 ?
 C2B C2B C2C 68(4) 98_566 104_665 ?
 C2B C2B C2C 126(4) 98_566 98_566 ?
 C2B C2B C2E 148(5) 98_566 106_566 ?
 C2B C2B C2E 148(5) 75 75 ?
 C2B C2B C2E 92(5) 98_566 101_656 ?
 C2B C2B C2E 92(5) 100_656 75 ?
 C2B C2B C2E 92(5) 75 101_656 ?
 C2B C2B C2E 92(5) 98_566 75 ?
 C2B C2B C2E 92(5) 100_656 106_566 ?
 C2B C2B C2E 148(5) 100_656 101_656 ?
 C2B C2B C2E 92(5) 75 106_566 ?
 C2C C2B C2C 146(6) 98_566 104_665 ?
 C2C C2B C2C 116(3) 42 104_665 ?
 C2C C2B C2C 82(3) 98_566 42 ?
 C2D C2B C2B 149.1(8) 106_566 100_656 ?
 C2D C2B C2B 149.1(8) 75 98_566 ?
 C2D C2B C2B 117(4) 75 75 ?
 C2D C2B C2B 149.1(8) 106_566 75 ?
 C2D C2B C2B 117(4) 106_566 98_566 ?
 C2D C2B C2B 149.1(8) 75 100_656 ?
 C2D C2B C2B 149.1(8) 101_656 75 ?
 C2D C2B C2B 117(4) 101_656 100_656 ?
 C2D C2B C2B 149.1(8) 101_656 98_566 ?
 C2D C2B C2C 85(4) 101_656 98_566 ?
 C2D C2B C2C 99(6) 106_566 98_566 ?
 C2D C2B C2C 52(3) 101_656 42 ?
 C2D C2B C2C 99(6) 106_566 42 ?
 C2D C2B C2C 52(3) 106_566 104_665 ?
 C2D C2B C2C 99(6) 75 104_665 ?
 C2D C2B C2C 85(4) 75 42 ?
 C2D C2B C2C 85(4) 101_656 104_665 ?
 C2D C2B C2C 52(3) 75 98_566 ?
 C2D C2B C2D 47(6) 101_656 75 ?
 C2D C2B C2D 47(6) 101_656 106_566 ?
 C2D C2B C2D 47(6) 75 106_566 ?
 C2D C2B C2E 57(4) 101_656 75 ?
 C2D C2B C2E 95(8) 106_566 106_566 ?
 C2D C2B C2E 57(4) 75 101_656 ?
 C2D C2B C2E 95(8) 101_656 101_656 ?
 C2D C2B C2E 57(4) 106_566 101_656 ?
 C2D C2B C2E 95(8) 75 75 ?
 C2D C2B C2E 57(4) 106_566 75 ?
 C2D C2B C2E 57(4) 101_656 106_566 ?
 C2D C2B C2E 57(4) 75 106_566 ?
 C2E C2B C2C 142(8) 75 98_566 ?
 C2E C2B C2C 41.5(17) 75 104_665 ?
 C2E C2B C2C 142(8) 101_656 42 ?
 C2E C2B C2C 74(2) 101_656 104_665 ?
 C2E C2B C2C 74(2) 101_656 98_566 ?
 C2E C2B C2C 41.5(17) 106_566 42 ?
 C2E C2B C2C 74(2) 75 42 ?
 C2E C2B C2C 41.5(17) 106_566 98_566 ?
 C2E C2B C2C 142(8) 106_566 104_665 ?
 C2E C2B C2E 107(6) 101_656 75 ?
 C2E C2B C2E 107(6) 106_566 101_656 ?
 C2E C2B C2E 107(6) 106_566 75 ?
 C2A C2C C2B 74(6) . 98_566 ?
 C2A C2C C2B 74(6) . 100_656 ?
 C2A C2C C2D 72(4) . 103_665 ?
 C2A C2C C2D 72(4) . 104_665 ?
 C2A C2C C2E 122(6) . 104_665 ?
 C2A C2C C2E 122(6) . 103_665 ?
 C2B C2C C2B 43(8) 100_656 98_566 ?
 C2B C2C C2D 38(3) 98_566 103_665 ?
 C2B C2C C2D 38(4) 100_656 104_665 ?
 C2B C2C C2D 81(5) 100_656 103_665 ?
 C2B C2C C2D 81(5) 98_566 104_665 ?
 C2B C2C C2E 66(4) 98_566 104_665 ?
 C2B C2C C2E 48(3) 98_566 103_665 ?
 C2B C2C C2E 48(3) 100_656 104_665 ?
 C2B C2C C2E 66(4) 100_656 103_665 ?
 C2C C2C C2A 144(7) 75 . ?
 C2C C2C C2B 72.6(16) 75 98_566 ?
 C2C C2C C2B 72.6(16) 75 100_656 ?
 C2C C2C C2D 89.8(19) 75 103_665 ?
 C2C C2C C2D 68(2) 75 98_566 ?
 C2C C2C C2D 89.8(19) 75 104_665 ?
 C2C C2C C2D 68(2) 75 100_656 ?
 C2C C2C C2E 128(5) 75 11 ?
 C2C C2C C2E 28(2) 75 103_665 ?
 C2C C2C C2E 128(5) 75 12 ?
 C2C C2C C2E 28(2) 75 104_665 ?
 C2D C2C C2A 98(4) 98_566 . ?
 C2D C2C C2A 98(4) 100_656 . ?
 C2D C2C C2B 47(4) 100_656 98_566 ?
 C2D C2C C2B 47(4) 98_566 100_656 ?
 C2D C2C C2B 88(6) 98_566 98_566 ?
 C2D C2C C2B 88(6) 100_656 100_656 ?
 C2D C2C C2D 26(3) 98_566 104_665 ?
 C2D C2C C2D 127(5) 98_566 103_665 ?
 C2D C2C C2D 115(4) 103_665 104_665 ?
 C2D C2C C2D 26(3) 100_656 103_665 ?
 C2D C2C C2D 127(5) 100_656 104_665 ?
 C2D C2C C2D 125(5) 100_656 98_566 ?
 C2D C2C C2E 43(3) 98_566 104_665 ?
 C2D C2C C2E 43(3) 100_656 103_665 ?
 C2D C2C C2E 84(4) 100_656 104_665 ?
 C2D C2C C2E 84(4) 98_566 103_665 ?
 C2E C2C C2A 37(5) 12 . ?
 C2E C2C C2A 37(5) 11 . ?
 C2E C2C C2B 87(6) 11 100_656 ?
 C2E C2C C2B 61(5) 11 98_566 ?
 C2E C2C C2B 87(6) 12 98_566 ?
 C2E C2C C2B 61(5) 12 100_656 ?
 C2E C2C C2D 98(4) 103_665 104_665 ?
 C2E C2C C2D 103(6) 11 104_665 ?
 C2E C2C C2D 39(5) 12 104_665 ?
 C2E C2C C2D 128(7) 12 100_656 ?
 C2E C2C C2D 98(4) 104_665 103_665 ?
 C2E C2C C2D 128(7) 11 98_566 ?
 C2E C2C C2D 39(5) 11 103_665 ?
 C2E C2C C2D 64(5) 12 98_566 ?
 C2E C2C C2D 62(3) 103_665 103_665 ?
 C2E C2C C2D 62(3) 104_665 104_665 ?
 C2E C2C C2D 103(6) 12 103_665 ?
 C2E C2C C2D 64(5) 11 100_656 ?
 C2E C2C C2E 100(7) 11 103_665 ?
 C2E C2C C2E 42(6) 104_665 103_665 ?
 C2E C2C C2E 74(10) 12 11 ?
 C2E C2C C2E 127(7) 11 104_665 ?
 C2E C2C C2E 100(7) 12 104_665 ?
 C2E C2C C2E 127(7) 12 103_665 ?
 C2A C2D C2A 103(7) 98_566 100_656 ?
 C2B C2D C2A 63(4) 75 100_656 ?
 C2B C2D C2A 63(4) 75 98_566 ?
 C2B C2D C2C 57(2) 75 106_566 ?
 C2B C2D C2C 57(2) 75 101_656 ?
 C2B C2D C2C 81(4) 75 98_566 ?
 C2B C2D C2C 81(4) 75 100_656 ?
 C2B C2D C2E 71(4) 75 42 ?
 C2B C2D C2E 71(4) 75 65 ?
 C2B C2D C2E 47(4) 75 . ?
 C2C C2D C2A 118(5) 101_656 98_566 ?
 C2C C2D C2A 41(2) 100_656 100_656 ?
 C2C C2D C2A 41(2) 98_566 98_566 ?
 C2C C2D C2A 80(3) 100_656 98_566 ?
 C2C C2D C2A 39.0(17) 106_566 98_566 ?
 C2C C2D C2A 118(5) 106_566 100_656 ?
 C2C C2D C2A 39.0(17) 101_656 100_656 ?
 C2C C2D C2A 80(3) 98_566 100_656 ?
 C2C C2D C2C 115(4) 100_656 106_566 ?
 C2C C2D C2C 115(4) 98_566 101_656 ?
 C2C C2D C2C 80(4) 98_566 106_566 ?
 C2C C2D C2C 44(4) 100_656 98_566 ?
 C2C C2D C2C 80(4) 100_656 101_656 ?
 C2C C2D C2C 107(4) 106_566 101_656 ?
 C2C C2D C2E 124(5) 98_566 . ?
 C2C C2D C2E 92(5) 100_656 42 ?
 C2C C2D C2E 92(5) 98_566 65 ?
 C2C C2D C2E 57(2) 106_566 . ?
 C2C C2D C2E 124(5) 100_656 . ?
 C2C C2D C2E 50(3) 98_566 42 ?
 C2C C2D C2E 50(3) 100_656 65 ?
 C2C C2D C2E 57(2) 101_656 . ?
 C2D C2D C2A 122(3) 65 100_656 ?
 C2D C2D C2A 122(3) 42 98_566 ?
 C2D C2D C2A 75.9(17) 65 98_566 ?
 C2D C2D C2A 75.9(17) 42 100_656 ?
 C2D C2D C2B 67(3) 65 75 ?
 C2D C2D C2B 67(3) 42 75 ?
 C2D C2D C2C 90.2(19) 42 106_566 ?
 C2D C2D C2C 117(3) 65 98_566 ?
 C2D C2D C2C 37(2) 65 106_566 ?
 C2D C2D C2C 37(2) 42 101_656 ?
 C2D C2D C2C 145(3) 42 98_566 ?
 C2D C2D C2C 145(3) 65 100_656 ?
 C2D C2D C2C 117(3) 42 100_656 ?
 C2D C2D C2C 90.2(19) 65 101_656 ?
 C2D C2D C2D 60.00(3) 42 65 ?
 C2D C2D C2E 68(3) 42 65 ?
 C2D C2D C2E 68(3) 65 42 ?
 C2D C2D C2E 33.4(13) 65 . ?
 C2D C2D C2E 122(3) 42 42 ?
 C2D C2D C2E 122(3) 65 65 ?
 C2D C2D C2E 33.4(13) 42 . ?
 C2E C2D C2A 117(5) 65 98_566 ?
 C2E C2D C2A 14(6) 65 100_656 ?
 C2E C2D C2A 14(6) 42 98_566 ?
 C2E C2D C2A 90(3) . 100_656 ?
 C2E C2D C2A 117(5) 42 100_656 ?
 C2E C2D C2A 90(3) . 98_566 ?
 C2E C2D C2C 128(5) 42 101_656 ?
 C2E C2D C2C 128(5) 65 106_566 ?
 C2E C2D C2C 33(2) 65 101_656 ?
 C2E C2D C2C 33(2) 42 106_566 ?
 C2E C2D C2E 89(4) 65 . ?
 C2E C2D C2E 89(4) 42 . ?
 C2E C2D C2E 130(9) 42 65 ?
 C2A C2E C2B 68(10) . 98_566 ?
 C2A C2E C2B 68(10) . 100_656 ?
 C2A C2E C2B 101(10) . 75 ?
 C2A C2E C2C 85(7) . 11 ?
 C2A C2E C2C 102(9) . 106_566 ?
 C2A C2E C2C 85(7) . 12 ?
 C2A C2E C2C 102(9) . 101_656 ?
 C2A C2E C2D 143(10) . 42 ?
 C2A C2E C2D 143(10) . 65 ?
 C2A C2E C2E 33(6) . 12 ?
 C2A C2E C2E 33(6) . 11 ?
 C2B C2E C2B 39(7) 75 98_566 ?
 C2B C2E C2B 39(7) 75 100_656 ?
 C2B C2E C2B 36(5) 98_566 100_656 ?
 C2B C2E C2C 57(3) 75 101_656 ?
 C2B C2E C2C 57(3) 75 106_566 ?
 C2C C2E C2B 78(5) 11 75 ?
 C2C C2E C2B 84(5) 106_566 98_566 ?
 C2C C2E C2B 94(6) 12 100_656 ?
 C2C C2E C2B 58(5) 11 100_656 ?
 C2C C2E C2B 78(5) 12 75 ?
 C2C C2E C2B 51(3) 101_656 98_566 ?
 C2C C2E C2B 84(5) 101_656 100_656 ?
 C2C C2E C2B 58(5) 12 98_566 ?
 C2C C2E C2B 51(3) 106_566 100_656 ?
 C2C C2E C2B 94(6) 11 98_566 ?
 C2C C2E C2C 152(10) 12 11 ?
 C2C C2E C2C 24(3) 11 106_566 ?
 C2C C2E C2C 24(3) 12 101_656 ?
 C2C C2E C2C 135(7) 12 106_566 ?
 C2C C2E C2C 113(5) 106_566 101_656 ?
 C2C C2E C2C 135(7) 11 101_656 ?
 C2C C2E C2D 109(7) 11 42 ?
 C2C C2E C2D 109(7) 12 65 ?
 C2C C2E C2D 66(4) 12 42 ?
 C2C C2E C2D 66(4) 11 65 ?
 C2C C2E C2E 53(5) 12 11 ?
 C2C C2E C2E 53(5) 11 12 ?
 C2C C2E C2E 112(5) 11 11 ?
 C2C C2E C2E 112(5) 12 12 ?
 C2D C2E C2B 91(6) 42 100_656 ?
 C2D C2E C2B 52(5) 42 75 ?
 C2D C2E C2B 77(5) 65 100_656 ?
 C2D C2E C2B 77(5) 42 98_566 ?
 C2D C2E C2B 52(5) 65 75 ?
 C2D C2E C2B 91(6) 65 98_566 ?
 C2D C2E C2C 85(4) 42 106_566 ?
 C2D C2E C2C 44(3) 65 106_566 ?
 C2D C2E C2C 44(3) 42 101_656 ?
 C2D C2E C2C 85(4) 65 101_656 ?
 C2D C2E C2D 44(6) 42 65 ?
 C2E C2E C2B 88(5) 12 75 ?
 C2E C2E C2B 70(2) 11 100_656 ?
 C2E C2E C2B 49(4) 12 100_656 ?
 C2E C2E C2B 88(5) 11 75 ?
 C2E C2E C2B 70(2) 12 98_566 ?
 C2E C2E C2B 49(4) 11 98_566 ?
 C2E C2E C2C 119(3) 12 101_656 ?
 C2E C2E C2C 69(3) 12 106_566 ?
 C2E C2E C2C 119(3) 11 106_566 ?
 C2E C2E C2C 69(3) 11 101_656 ?
 C2E C2E C2D 140(4) 11 65 ?
 C2E C2E C2D 113(4) 11 42 ?
 C2E C2E C2D 140(4) 12 42 ?
 C2E C2E C2D 113(4) 12 65 ?
 C2E C2E C2E 59.999(12) 12 11 ?

_shelx_res_file
;
TITL chibait in Fd-3m #227; temperature 273 K
rem OMIT 0 60
CELL 0.71073 19.442 19.442 19.442 90 90 90
ZERR 136 0.0015 0.0015 0.0015 0 0 0
LATT 4
SYMM -Y,0.25+X,0.25+Z
SYMM 0.25-X,0.25-Y,+Z
SYMM 0.25+Y,-X,0.25+Z
SYMM 0.25+X,-Z,0.25+Y
SYMM +X,0.25-Y,0.25-Z
SYMM 0.25+X,0.25+Z,-Y
SYMM 0.25+Z,0.25+Y,-X
SYMM 0.25-X,+Y,0.25-Z
SYMM -Z,0.25+Y,0.25+X
SYMM +Z,+X,+Y
SYMM +Y,+Z,+X
SYMM 0.25-Y,0.25-Z,+X
SYMM +Z,0.25-X,0.25-Y
SYMM 0.25-Y,+Z,0.25-X
SYMM 0.25-Z,0.25-X,+Y
SYMM 0.25-Z,+X,0.25-Y
SYMM +Y,0.25-Z,0.25-X
SYMM 0.25+Y,0.25+X,-Z
SYMM -Y,-X,-Z
SYMM -X,0.25+Z,0.25+Y
SYMM -X,-Z,-Y
SYMM 0.25+Z,-Y,0.25+X
SYMM -Z,-Y,-X
SFAC C O Si Na
UNIT 35 272 136 1

L.S. 20
PLAN  20
CONN 15 4 Na
BOND
fmap 2
acta
REM <olex2.extras>
REM <HklSrc "%.\\293K.hkl">
REM </olex2.extras>

WGHT    0.043900   85.838005
EXTI    0.000391
FVAR       0.13723
SI1   3    0.067481    0.067481    0.369727    10.50000    0.02609    0.02609 =
         0.02101   -0.00487   -0.00487    0.00359
SI2   3    0.216288    0.216288    0.216288    10.16667    0.01803    0.01803 =
         0.01803   -0.00119   -0.00119   -0.00119
SI3   3    0.125000    0.125000    0.125000    10.04167    0.01804    0.01804 =
         0.01804    0.00000    0.00000    0.00000
O1    2    0.000000    0.343263   -0.343263    10.50000    0.03445    0.07687 =
         0.07687   -0.01735   -0.01216   -0.01216
O2    2    0.199857    0.199857    0.292821    10.50000    0.10813    0.10813 =
         0.03246    0.02679    0.02679    0.00370
O3    2    0.373383    0.125000    0.125000    10.25000    0.06297    0.04553 =
         0.04553   -0.01354    0.00000    0.00000
O4    2    0.170674    0.170674    0.170674    10.16667    0.12019    0.12019 =
         0.12019   -0.05369   -0.05369   -0.05369
NA    4    0.500000    0.500000    0.500000     0.00259   10.05000
C1    1    0.000000    0.000000    0.000000    10.08333    0.08307    0.08307 =
         0.08307   -0.00990   -0.00990   -0.00990
C2A   1    0.331945    0.331945    0.331945     0.01702   10.05000
C2B   1    0.391814    0.391814    0.391814     0.01840   10.05000
C2C   1    0.361383    0.361383    0.301467     0.07677   10.05000
C2D   1    0.342608    0.342608    0.434311     0.05680   10.05000
C2E   1    0.323952    0.323952    0.361025     0.05858   10.05000
HKLF 4

REM  chibait in Fd-3m #227; temperature 273 K
REM R1 =  0.0548 for     591 Fo > 4sig(Fo)  and  0.0666 for all     721 data
REM     46 parameters refined using      0 restraints

END

WGHT      0.0494     77.7405

REM Highest difference peak  0.884,  deepest hole -0.758,  1-sigma level  0.101
Q1    1   0.1591  0.1591  0.1951  10.50000  0.05    0.88
Q2    1   0.1710  0.1710  0.1453  10.50000  0.05    0.60
Q3    1   0.2324  0.2009  0.2987  11.00000  0.05    0.42
Q4    1   0.1853  0.1981  0.2640  11.00000  0.05    0.39
Q5    1   0.1900  0.1759  0.2960  11.00000  0.05    0.38
Q6    1   0.3906  0.1250  0.1250  10.25000  0.05    0.37
Q7    1   0.0000  0.3282 -0.3282  10.50000  0.05    0.35
Q8    1   0.3494  0.1250  0.1250  10.25000  0.05    0.34
Q9    1   0.1875  0.1875  0.2832  10.50000  0.05    0.32
Q10   1   0.3588  0.1315  0.1452  11.00000  0.05    0.31
Q11   1   0.0356 -0.0069  0.0356  10.50000  0.05    0.31
Q12   1   0.2000  0.2196  0.3154  11.00000  0.05    0.29
Q13   1  -0.0098 -0.0098  0.0506  10.50000  0.05    0.29
Q14   1   0.0527  0.0527  0.0527  10.16667  0.05    0.29
Q15   1  -0.0255  0.0229  0.0229  10.50000  0.05    0.27
Q16   1   0.0284  0.3440 -0.3307  11.00000  0.05    0.26
Q17   1   0.0076  0.3361 -0.3801  11.00000  0.05    0.26
Q18   1   0.3337  0.3337  0.4687  10.50000  0.05    0.24
Q19   1   0.3074  0.3443  0.4547  11.00000  0.05    0.23
Q20   1   0.1856  0.1856  0.2411  10.50000  0.05    0.23
;
_shelx_res_checksum               88642
_shelx_hkl_file
;
 -23   5  11   15.60   17.85   0
 -22   6   6  152.26   21.02   0
 -21   3  11   20.78   17.91   0
 -21   7   3   17.45   18.86   0
 -19   1  19   86.69   18.94   0
 -18   0  14   30.53   18.20   0
 -18   0  16   -2.97   17.78   0
 -18   0  18  -19.16   16.60   0
 -17   1   7   90.38   19.01   0
 -17   3   3   47.50   15.75   0
 -15  -1   9   -0.16   16.51   0
 -15   7  -3  212.86   31.28   0
 -14  -2  20   12.54   16.79   0
 -11  -3  21   10.69   18.86   0
  -9  -1   3   30.80   18.39   0
  -8  -4  20    1.24   17.90   0
  -5  -3  25   59.61   19.97   0
  -4  -4  22   33.49   19.62   0
   0  -4  22  -10.54   19.94   0
   4  -4  18    6.87   20.92   0
 -24   6  14   -9.45   18.59   0
 -24   8   8  651.33   28.22   0
 -23   5  13   36.51   19.17   0
 -23   7   7   25.34   18.66   0
 -22   4  12   73.98   20.83   0
 -20   2  12   77.45   18.86   0
 -20   4   6   19.62   18.95   0
 -19   1  17   24.66   18.41   0
 -19   5   3  412.40   27.11   0
 -15  -1  21  197.71   21.14   0
 -14  -2  12  116.30   18.21   0
 -14  -2  18  236.74   22.28   0
 -12  -2   8  208.51   19.34   0
 -11  -3  11  689.91   29.64   0
 -10  -2   6   28.67   15.14   0
 -10   0   2  303.14   24.52   0
  -8  -4  12 1040.44   31.90   0
  -8  -2  26   52.43   18.70   0
  -6  -4  10 1806.74   40.89   0
  -3  -3  25   14.01   20.47   0
  -3  -1  29   12.34   20.72   0
  -2  -4  22   -3.41   18.46   0
  -1  -3  25  305.08   24.33   0
  -1  -1  29   48.45   21.27   0
   2  -4  20  331.12   26.64   0
   4  -4  14 1281.25   42.26   0
   4  -4  16  579.84   31.85   0
   5  -3   9 1514.57   59.92   0
   7  -3  17  117.23   26.32   0
 -23   5  15  131.47   21.04   0
 -22   4  14   10.28   18.24   0
 -22   4  16   60.38   20.59   0
 -22   8   4   -5.75   20.29   0
 -21   3  13   21.13   18.43   0
 -21   3  15  147.81   20.95   0
 -21   3  17  188.98   21.05   0
 -20   2  14    5.54   18.12   0
 -16   0  22   -5.30   16.99   0
 -16   2   4  114.72   19.16   0
 -15  -1  11  309.88   22.84   0
 -15   5  -1    3.87   21.98   0
 -14  -2  14   64.73   17.93   0
 -14  -2  16   39.91   17.09   0
 -14   2   2 1496.36   42.20   0
 -13  -1   7  648.20   27.98   0
 -12  -2  22   82.35   19.19   0
 -12   4  -2  119.58   26.31   0
 -11  -3  19   74.45   17.83   0
 -10  -2  24   -8.84   18.90   0
  -8  -4  14  259.41   22.74   0
  -8  -4  16   75.66   19.43   0
  -8  -4  18  350.77   22.06   0
  -7  -3   7  110.68   17.84   0
  -6  -2   4   72.24   20.59   0
  -4   0   0 8421.59  159.60   0
   3  -3  23  171.86   23.24   0
   5  -3  21  105.62   23.28   0
 -25   9  11   21.09   19.52   0
 -21   5   7  112.64   20.75   0
 -19   3   7   12.00   17.92   0
 -17   5   1  196.98   25.35   0
 -15  -1  19   29.56   16.88   0
 -15   1   5    9.84   15.48   0
 -13  -1  23   45.98   19.67   0
 -11  -3  13  149.83   19.09   0
 -11  -3  15  365.65   23.64   0
 -11  -3  17  124.36   20.09   0
 -11  -1   5 2059.13   45.15   0
 -11  -1  25   14.03   18.88   0
  -9  -3   9   16.17   15.72   0
  -9  -3  21  305.97   22.83   0
  -6  -2  26   41.51   19.04   0
  -4  -4  20  213.59   22.43   0
   0  -4  20  305.07   24.23   0
   2  -2  26  136.01   21.48   0
 -25   9  13   58.72   21.51   0
 -24   8  10   62.76   20.97   0
 -23   7   9  250.36   23.81   0
 -22   6   8  -12.67   19.90   0
 -18   2   8 2289.59   43.42   0
 -18   4   4    4.45   21.21   0
 -17   1  21    0.73   18.84   0
 -16   0  10  -14.84   17.57   0
 -16   0  20  445.78   22.20   0
 -15  -1  13  302.83   22.41   0
 -15  -1  15  157.34   20.71   0
 -15  -1  17    6.02   18.50   0
 -12  -2  10   91.19   21.08   0
 -12  -2  20   53.30   19.32   0
  -7  -1  27  157.97   21.87   0
  -6  -4  12  423.76   24.61   0
  -6  -4  18  223.60   22.08   0
  -5  -3  23  171.93   21.43   0
  -4  -4  10  655.11   27.40   0
  -4  -2  26  -16.17   19.87   0
  -2  -4  20  368.49   23.63   0
   0  -4  10   37.99   18.07   0
   0  -2  26   22.22   20.53   0
   2  -4  18  243.29   23.84   0
 -20   4   8   12.60   18.93   0
 -20   6   4   25.36   20.33   0
 -16   0  12   -0.70   17.95   0
 -16   0  18    0.65   19.20   0
 -13  -1  21  290.02   22.20   0
 -10  -2  22   17.73   18.46   0
  -9  -3  19   72.27   19.49   0
  -6  -4  14   54.91   20.73   0
  -6  -4  16  216.06   21.89   0
  -3  -3  23  161.15   21.52   0
  -2  -4  10 1500.89   41.22   0
  -2  -2  26  124.21   20.83   0
   1  -3  23   32.29   19.92   0
   2  -4  12  176.44   21.80   0
 -24   8  12  132.91   20.77   0
 -19   3   9  101.47   20.18   0
 -18   2  20   -6.86   18.87   0
 -17   1  19   23.77   18.93   0
 -16   0  14   14.30   18.17   0
 -16   0  16 2618.67   42.70   0
 -14   0  22   19.33   19.02   0
 -13  -1   9  367.19   24.99   0
 -12  -2  12  472.20   25.64   0
 -12  -2  18  265.55   20.21   0
 -10  -2   8  212.28   21.43   0
  -9  -3  11  479.29   23.75   0
  -8  -2   6  538.14   28.69   0
  -5  -3   7  152.55   19.24   0
  -4  -4  12 1439.42   37.30   0
  -4  -2   4  986.69   41.91   0
  -1  -3  23   39.25   19.27   0
 -15   1  23   17.56   17.14   0
 -12  -2  16  183.01   19.14   0
  -9  -3  17   34.20   17.62   0
 -10  -8  26   -5.70   20.36   0
  -9  -1  21    9.19   20.42   0
  -8 -10  26   -9.08   19.60   0
  -8  -6  24    5.78   19.87   0
  -7  -9  25  142.47   22.40   0
  -5   1  15   11.92   18.60   0
  -4 -12  24    8.80   19.29   0
  -3  -7  21   15.03   18.47   0
   1  -3  11  259.27   21.95   0
   2 -14  18  197.08   21.16   0
   2  -4  10 1405.51   38.45   0
   3 -19  17   22.97   18.62   0
   3 -17  17   -9.82   18.66   0
   4 -12  14   43.59   17.77   0
   4  -6   0   10.97   20.04   0
   4  -6   6   19.74   17.53   0
   5 -27   7   -8.65   20.48   0
   5 -19  13   34.75   18.80   0
   5 -17  13  173.02   21.34   0
   6 -24   6   20.65   20.15   0
   6 -20  10  152.50   20.42   0
   6 -16  10 2300.35   41.86   0
  -9  -7  25  156.67   22.58   0
  -7   1  17   87.37   21.51   0
  -5   3  11  453.33   32.85   0
   0 -12  20  193.97   20.90   0
   0  -8  18   20.17   19.23   0
   1 -13  19   25.51   19.13   0
   1  -1   3 2665.08   82.32   0
   2 -20  18   52.10   20.37   0
   3 -11  15  323.28   23.70   0
   4 -10  12  163.08   22.06   0
   4  -8  10  418.82   24.57   0
   5 -23  11    2.81   19.71   0
   5  -9   7 1116.88   33.94   0
   6 -24   2   27.82   21.32   0
   6 -24   4  115.15   22.97   0
   6 -22   8   32.41   19.60   0
   6 -12   0   13.73   17.94   0
   6 -12   6  684.25   27.89   0
 -10   2  18   14.22   21.43   0
  -7  -3  21   23.34   19.85   0
  -5  -5  21  158.86   22.19   0
  -4 -14  24  297.09   23.34   0
  -4  -8  22   18.87   19.06   0
  -3  -1  15   27.27   18.43   0
  -1 -13  21  264.54   21.64   0
   1 -15  19    6.74   18.13   0
   1  -9  17   49.07   18.98   0
   2 -18  18   42.79   19.14   0
   2 -16  18   28.84   18.55   0
   2 -10  16  138.78   20.22   0
   4 -28   8   36.85   21.14   0
   4 -14  14   67.95   19.05   0
   5 -27   5  128.63   21.58   0
   5 -25   9   31.93   19.66   0
   5 -13  11   82.87   19.99   0
   6 -14  -2   40.96   23.88   0
   6 -14   8   34.23   19.15   0
 -10  -2  22   19.05   20.35   0
  -7 -11  25   33.83   20.57   0
  -7  -1  19   15.14   20.98   0
  -6 -10  24   64.54   21.25   0
  -5  -9  23   26.47   18.56   0
  -3  -5  19  344.43   23.60   0
  -2 -14  22    6.64   19.13   0
   0 -14  20   21.41   18.07   0
   0  -6  16   -1.62   18.30   0
   0  -4  14   10.28   16.52   0
   1 -19  19   86.22   20.15   0
   1 -17  19   55.74   19.09   0
   3  -9  13 1576.52   36.84   0
   3  -7  11  600.90   26.95   0
   4 -24  12   13.24   19.83   0
   4 -20  14   38.77   18.04   0
   4 -18  14   21.70   18.04   0
   4 -16  14   40.18   19.07   0
   4  -6   2   56.08   19.91   0
   4  -6   4  203.60   21.40   0
   5 -21  11  617.24   25.99   0
   5 -11   9   65.97   18.30   0
   6 -22   6  154.73   21.73   0
   6 -20   8   44.56   18.93   0
   6 -18   8   12.04   18.65   0
   6 -12   2  152.43   20.79   0
 -10   0  20    6.22   20.97   0
  -6  -6  22  185.24   22.98   0
  -5  -3  19  340.71   24.90   0
  -5  -1  17  199.85   20.92   0
  -3  -9  21  254.50   22.78   0
  -3  -3  17   58.50   19.13   0
  -2 -16  22   21.46   18.84   0
  -1 -17  21  -12.56   18.56   0
  -1 -15  21  169.12   20.88   0
  -1  -9  19  394.48   24.28   0
  -1  -1  11   41.01   18.84   0
  -1   1   5 7551.64  139.45   0
   0 -18  20   15.36   18.72   0
   0 -16  20  343.68   22.64   0
   1  -7  15 1243.15   33.94   0
   1  -5  13  448.36   24.93   0
   2  -8  14 2104.31   41.39   0
   2  -6  12  145.41   19.49   0
   3 -13  15  -10.28   18.27   0
   3  -5   7   97.18   20.69   0
   4 -26  10  224.88   22.59   0
   5 -25   7   10.14   19.42   0
   5 -15  11  124.55   19.91   0
   5  -9   5  137.45   19.93   0
   6 -22   0    6.86   20.40   0
   6 -22   4  199.84   22.96   0
   6 -20  -2   28.54   21.85   0
  -9  -9  25   14.73   20.28   0
  -8  -4  22   14.35   20.06   0
  -7  -7  23   -5.36   20.45   0
   0 -10  18  550.78   25.92   0
   0   0   4 7702.77  138.15   0
   1 -11  17  341.23   23.08   0
   2 -12  16  182.69   20.54   0
   3 -25  13   55.64   20.69   0
   3 -21  15  125.14   20.51   0
   3 -15  15   59.94   19.13   0
   4 -28   6   39.00   19.78   0
   4 -12  12   22.78   18.67   0
   4  -8   8 1764.14   41.13   0
   5 -23   9   11.90   19.24   0
   5 -17  11  148.54   20.14   0
   6 -22   2   73.05   21.09   0
   6 -20   6  461.44   25.02   0
  -4 -10  22   34.20   19.27   0
  -4  -6  20   12.34   19.15   0
   2 -22  16   52.45   19.49   0
   2  -4   8   18.56   18.03   0
   3 -19  15   15.57   17.87   0
   3 -17  15   74.57   18.72   0
   4 -22  12   82.94   19.49   0
   4 -10  10  510.02   24.82   0
   5 -13   9 1178.48   33.24   0
   5  -9   3 1480.33   42.03   0
   6 -18   6   10.66   18.00   0
   6 -16   6   38.53   18.63   0
   4 -14  -8  206.42   28.07   0
   4 -14  -6   39.76   21.56   0
   8 -18  -2 1773.94   40.36   0
   8 -14   6   40.54   19.07   0
   8 -12   8 2913.72   46.24   0
   9 -19  -3   59.78   20.38   0
   9 -17   3   22.43   17.70   0
  10 -20  -4   76.56   21.54   0
  10 -16   6 1928.31   38.71   0
  12 -12  12  463.99   25.12   0
  13 -19   5   29.46   18.84   0
  13  -1  17   36.87   19.82   0
  14 -16  10   11.57   18.65   0
  15 -19   7  195.27   21.17   0
  16 -22   2   58.45   19.35   0
  16 -20   6   12.51   18.59   0
  16  -4  18   48.34   19.43   0
  18 -14  14   -0.48   18.60   0
  20 -12  16    2.85   18.37   0
  20  -8  18   40.09   19.84   0
   1  -1   3 2066.25   81.81   0
   4  -4   8  848.70   34.05   0
   5 -15  -3  199.79   22.34   0
   5  -5   9  106.87   19.49   0
   6 -16  -2   11.97   20.34   0
   7 -15   3  170.62   20.94   0
   8 -10  10  468.49   25.74   0
  10 -10  12  340.87   22.92   0
  10  -6  14   32.46   19.40   0
  11 -21  -7   -1.66   20.49   0
  11 -21  -5  480.45   27.28   0
  11  -5  15   85.33   19.68   0
  12 -20   2   51.09   19.02   0
  12 -18   6   28.44   17.69   0
  12  -4  16  205.34   21.00   0
  13 -21   1  202.72   21.28   0
  14 -18   8  298.89   22.02   0
  14 -14  12   75.70   17.68   0
  15 -23  -3   72.79   21.48   0
  16 -10  16    7.08   19.39   0
  17 -23   1   19.77   20.72   0
  17 -17  11   15.33   18.42   0
  17 -15  13   86.11   19.40   0
  17  -1  19   22.43   19.91   0
  19  -5  19   13.25   19.34   0
   1  -5   1 5797.63  102.62   0
   4 -14  -4  994.20   35.74   0
   4 -10   4  460.28   24.25   0
   5 -15 -11   93.16   26.53   0
   5 -11   5  568.74   27.03   0
   6  -6  10   62.69   15.43   0
   7 -17  -1   32.11   20.68   0
   9 -19  -1  356.71   24.93   0
  10 -20  -2    5.04   19.36   0
  11 -15   9   97.82   20.34   0
  11 -13  11  502.36   24.88   0
  13  -3  17   61.69   20.34   0
  14 -22   0   11.89   19.22   0
  14  -8  16   31.66   18.45   0
  14   0  18   21.30   19.54   0
  14   2  18  185.12   22.30   0
  15  -7  17    2.45   18.78   0
  16 -16  12  356.52   22.48   0
  17 -19   9    3.18   19.10   0
  17  -9  17   16.07   18.99   0
  21  -7  19   35.04   19.92   0
   3  -9   3  911.50   32.93   0
   3  -3   7 1842.02   51.64   0
   4  -8   6   23.18   16.05   0
   5  -9   7  866.56   29.44   0
   6 -12   6  610.88   26.65   0
   7  -7  11  122.61   19.39   0
   8 -16   4   90.19   19.54   0
   9 -15   7  -13.53   18.50   0
   9 -13   9   32.28   16.42   0
  10 -18   4    5.75   18.68   0
  11 -21  -3   21.09   18.83   0
  11 -17   7  345.70   22.64   0
  12 -22  -6   31.32   20.31   0
  13 -17   9   46.73   19.35   0
  13 -15  11   19.28   18.22   0
  14 -12  14   71.51   17.32   0
  15 -23  -1   -4.70   19.57   0
  16 -24  -4  -12.30   20.40   0
  16 -18  10    6.27   18.40   0
  16  -6  18  151.83   21.70   0
  17  -3  19   27.28   18.67   0
  18 -12  16    5.62   18.42   0
  18  -8  18  534.21   26.15   0
  19 -11  17   30.55   19.60   0
   1  -7  -1   18.07   18.86   0
   3  -7   5   86.54   18.23   0
   4 -14 -10   14.79   23.78   0
   4 -12   2  101.35   18.94   0
   5 -15  -1    5.85   17.71   0
   5 -13   3 1330.81   35.71   0
   6 -10   8  346.40   23.31   0
   7   1  13  487.97   28.27   0
   8 -18   0   28.20   19.14   0
   8   0  14   -0.75   18.51   0
   8   2  14 1582.65   47.17   0
   9 -11  11    5.16   18.81   0
  12 -22  -4   60.54   20.97   0
  12  -6  16  113.30   20.75   0
  13 -13  13  736.16   27.54   0
  14 -20   6   21.66   18.70   0
  14  -2  18  175.04   22.48   0
  16 -14  14    3.64   17.62   0
  17 -21   7    8.45   18.40   0
  19  -7  19   33.20   20.03   0
  20 -10  18   41.20   19.84   0
  20  -4  20   33.65   19.38   0
   3 -13  -7  224.11   29.00   0
   3 -13  -5 1373.43   43.80   0
   3 -11   1  166.93   20.96   0
   4 -14  -2    3.75   16.61   0
   6 -14   4   10.68   19.86   0
   6   0  12   12.53   16.45   0
   6   2  12  118.11   21.41   0
   7 -13   7  851.79   29.87   0
   7 -11   9   17.52   19.31   0
   7  -1  13  556.56   28.72   0
   7   3  13  209.48   25.61   0
   8  -8  12 2755.79   47.62   0
   9 -17   5   51.67   18.83   0
   9   1  15    4.83   19.27   0
  10 -20   0   14.97   18.48   0
  11 -21  -1   69.49   19.84   0
  11 -11  13  427.95   23.53   0
  11  -7  15   86.69   19.90   0
  12 -22  -2   66.13   21.53   0
  13 -21   3   27.49   18.29   0
  13 -19   7  261.06   22.16   0
  13  -5  17  139.72   20.76   0
  14 -22   2   24.15   19.26   0
  15 -23   1   21.71   20.12   0
  15 -17  11   11.66   17.02   0
  15 -15  13   52.85   18.99   0
  16 -24  -2   11.67   19.47   0
  16 -20   8    8.89   18.75   0
  17  -5  19   55.78   19.86   0
   2  -8   2 2144.48   50.98   0
   5  -7   9  886.16   31.13   0
   7 -15   5   11.96   18.26   0
   8  -2  14 1620.03   41.49   0
   8   4  14  225.94   27.55   0
   9 -19   1  335.30   23.74   0
   9  -1  15    1.32   16.78   0
   9   3  15  490.37   30.55   0
  10 -16   8    2.17   18.89   0
  10 -14  10  197.93   20.10   0
  11 -19   5   28.73   17.93   0
  12 -16  10    7.69   16.76   0
  12 -14  12   19.98   18.93   0
  13 -23  -5   30.88   20.07   0
  14 -10  16   38.40   17.90   0
  14  -4  18    6.88   19.89   0
  15 -19   9   48.94   19.14   0
  15  -9  17  215.71   20.62   0
  17 -11  17    1.22   17.81   0
  18 -16  14    6.82   18.69   0
   0  -4  -2    6.69   28.06   0
   2  -6   4   46.27   20.60   0
   2   0   6 1693.36   63.89   0
   4  -6   8   30.53   15.81   0
   5   1  11 1520.94   48.50   0
   6  -8  10  340.43   22.87   0
   6  -2  12  116.04   18.60   0
   7  -3  13  205.43   21.79   0
   8 -14   8  381.15   23.97   0
  10 -12  12    8.37   18.90   0
  10   0  16   -6.32   19.17   0
  10   2  16  116.87   21.69   0
  11 -21   1   60.98   20.24   0
  12 -18   8   48.33   18.80   0
  13 -23  -3  286.66   23.33   0
  14 -18  10   11.96   18.78   0
  14 -16  12    9.56   18.21   0
  15 -13  15   45.27   19.28   0
  15  -1  19    0.64   18.90   0
  16 -24   0   -4.31   19.92   0
  16  -8  18    1.14   19.29   0
  17 -19  11   19.85   18.86   0
  17 -17  13   33.11   18.63   0
  18 -10  18   26.35   19.79   0
  20  -6  20   37.62   19.37   0
   1  -9  -7  511.04   45.08   0
   1  -9  -5   30.58   23.06   0
   1  -3   3 1313.18   54.96   0
   2 -10   0  227.56   24.14   0
   2   2   6  102.22   31.41   0
   3 -13  -9 1335.99   53.29   0
   3 -13  -3 3896.16   65.17   0
   5  -1  11 1508.88   44.29   0
   6   4  12  356.26   33.56   0
   7  -9  11   21.17   18.53   0
   8 -16   6    0.47   18.19   0
   8 -12  10   46.14   17.35   0
   8  -4  14  208.26   21.97   0
   9  -9  13  -21.36   17.79   0
   9  -3  15  472.57   26.51   0
  10 -20   2    0.57   18.19   0
  10 -18   6   27.24   18.75   0
  10  -2  16  118.72   21.69   0
  12 -22   0  -10.47   19.08   0
  12 -12  14   17.05   17.90   0
  12  -8  16   10.32   17.46   0
  13 -23  -1   21.72   20.05   0
  13  -7  17   -4.46   18.04   0
  14 -14  14  863.62   28.91   0
  15 -23   3   58.34   20.69   0
  15 -21   7   35.41   19.34   0
  15  -3  19   21.14   19.84   0
  17 -15  15    2.60   18.11   0
  17  -7  19   26.32   19.29   0
  18  -4  20   69.18   19.02   0
  19  -9  19  123.52   21.57   0
   0  -4  -8  561.15   58.04   0
   2  -2   6  116.49   25.08   0
   3  -5   7   93.96   18.09   0
   5   3  11  338.12   30.65   0
   7   5  13  470.23   37.99   0
   9 -15   9   21.31   18.54   0
  10   4  16    9.32   20.49   0
  11 -17   9   -2.99   18.75   0
  11 -15  11  349.89   22.76   0
  11  -1  17  278.54   25.08   0
  11   1  17  276.67   25.14   0
  12 -20   6   20.39   18.43   0
  13 -17  11   28.56   18.87   0
  14 -24  -4  273.40   22.24   0
  14 -20   8  274.44   22.32   0
  14  -6  18   11.36   19.07   0
  16 -18  12    4.42   18.97   0
  16 -16  14   10.77   18.66   0
   4 -12   4 1169.68   34.29   0
   4 -10   6 1292.58   35.58   0
   5 -13   5  716.86   27.58   0
   5 -11   7  922.35   29.94   0
   7 -19  -7  147.07   23.48   0
   7 -19  -5   52.16   21.07   0
   7 -17   3   91.44   20.26   0
   8 -20  -6   52.76   21.09   0
   8 -20  -4    5.50   19.56   0
   8 -10  12   57.31   18.77   0
   9 -13  11  248.59   22.44   0
   9  -5  15   54.99   20.11   0
   9   5  15   44.56   22.34   0
  10 -10  14  196.58   21.02   0
  10  -4  16    9.38   18.98   0
  11 -13  13  145.92   19.90   0
  11  -3  17   77.57   21.72   0
  11   3  17   68.06   20.67   0
  12 -22   2   72.17   20.27   0
  13 -19   9   11.59   17.72   0
  13 -15  13  175.12   20.70   0
  14 -24  -2  127.99   20.41   0
  15  -5  19   25.62   19.65   0
  16 -20  10  -25.44   18.60   0
  18  -6  20   20.51   20.54   0
  20  -8  20   27.18   19.30   0
   3 -11   3    5.06   16.88   0
   3  -9   5 1177.24   36.12   0
   6 -18  -6    4.26   20.04   0
   6 -18  -4  194.75   23.84   0
   6 -14   6  127.86   20.94   0
   6 -12   8   46.20   17.10   0
   7 -19  -3   28.26   20.26   0
   8 -20  -8   -2.01   20.19   0
   9 -21  -7   15.41   20.44   0
   9 -21  -5   71.79   20.60   0
   9 -21  -3  232.94   23.56   0
   9 -17   7   22.94   18.36   0
  11 -21   3    2.46   19.01   0
  11 -19   7  148.58   20.79   0
  12   0  18   -1.69   18.95   0
  13 -23   1   30.37   19.80   0
  14 -24   0    6.88   20.55   0
  15 -19  11   72.80   20.10   0
  15 -17  13   82.38   20.03   0
  15 -11  17   43.96   17.96   0
  16 -10  18    5.87   18.27   0
  16  -2  20    0.67   19.50   0
  17 -13  17    4.24   19.04   0
  17  -9  19   36.21   20.42   0
  18 -12  18  275.34   21.93   0
   1  -7   1   11.94   19.19   0
   4  -8   8 1464.57   38.18   0
   5 -17  -5  258.86   25.02   0
   5  -9   9    7.16   16.90   0
   6 -18  -8   16.12   21.24   0
   6 -18  -2   70.20   20.62   0
   6 -10  10  141.43   20.94   0
   7 -19  -9    7.28   21.44   0
   7 -15   7    5.77   18.04   0
   7 -13   9   74.00   20.57   0
   8 -20  -2   69.31   19.56   0
   8 -18   4  300.85   22.48   0
  10 -22  -6    7.74   20.24   0
  10 -22  -4   30.30   19.85   0
  10 -16  10  401.73   23.35   0
  12 -16  12   41.09   18.51   0
  12  -2  18  228.71   24.06   0
  12   2  18  208.21   23.57   0
  13 -13  15  159.45   20.93   0
  13  -9  17   36.25   18.77   0
  14  -8  18  307.78   22.95   0
  15 -25  -3    0.21   18.85   0
  15 -15  15  104.81   19.52   0
  16  -4  20  190.65   22.38   0
  19  -5  21   11.88   19.96   0
   2 -12  -6  122.05   24.08   0
   2 -12  -4  101.66   21.23   0
   2  -4   6   41.91   20.07   0
   4 -14 -12   26.75   26.89   0
   4 -14   2   34.46   16.50   0
   4   2  10 1208.01   50.01   0
   5 -17  -7   46.10   21.39   0
   5 -17  -3   57.81   20.87   0
   5 -15   3  223.70   23.19   0
   5  -5  11  509.72   25.76   0
   6 -16   4  203.47   21.01   0
   6  -6  12  627.56   26.73   0
   7 -19  -1   25.87   18.78   0
   8   6  14   42.76   25.69   0
   9 -21  -1   11.79   18.49   0
   9 -11  13  216.34   21.31   0
  10 -22  -2    7.48   20.61   0
  10 -18   8   42.51   18.40   0
  10 -14  12   40.10   19.28   0
  10  -6  16 1944.10   40.52   0
  11 -23  -5   13.30   19.66   0
  11  -5  17  132.17   20.35   0
  12 -18  10  150.98   18.78   0
  12  -4  18   77.06   21.05   0
  13 -21   7  166.26   20.82   0
  14 -18  12  146.13   20.69   0
  15 -25  -1   29.06   20.71   0
  15 -21   9    4.89   18.59   0
  15  -7  19  145.00   21.35   0
  18  -8  20   15.62   19.72   0
   1  -5   3 4744.78   84.90   0
   2 -10   2 2755.47   53.95   0
   2  -8   4    8.66   17.94   0
   3  -7   7   75.45   18.92   0
   7 -17   5   54.39   18.55   0
   7 -11  11  242.23   21.68   0
   8 -20   0   30.00   18.80   0
   8 -16   8   59.46   19.11   0
   8 -14  10  104.89   19.60   0
   9 -19   5   58.61   18.85   0
   9  -7  15    8.66   17.84   0
  11 -23  -3   76.72   20.02   0
  12 -22   4   94.49   19.21   0
  12 -20   8   -9.19   18.09   0
  12 -14  14   79.63   18.85   0
  13 -23   3  307.87   22.42   0
  13  -1  19    7.35   19.96   0
  14 -24   2  130.16   21.40   0
  14 -20  10   19.60   18.79   0
  14 -16  14   37.02   18.19   0
  16  -6  20    9.40   20.08   0
   1  -9  -1   42.65   19.75   0
   3 -13   1   79.12   17.52   0
   4 -16  -6  164.82   24.13   0
   4 -16  -4  476.84   26.55   0
   4  -4  10  432.68   26.22   0
   5 -17  -1  146.29   22.21   0
   6 -18   0   26.48   18.05   0
   7 -19   1   21.77   19.63   0
   9 -21   1   10.13   18.57   0
  10 -22   0  634.91   27.30   0
  10 -12  14   49.32   18.88   0
  11 -23  -1  382.55   25.08   0
  11 -17  11    8.97   17.96   0
  11  -7  17  339.02   24.17   0
  12 -24  -4   13.54   19.23   0
  13  -3  19  -11.58   20.10   0
  13   1  19    8.84   18.90   0
  16 -18  14   10.48   19.16   0
  16 -12  18  -20.60   18.79   0
  17 -11  19   12.82   20.79   0
  19  -7  21   47.64   20.55   0
   2 -12  -8  145.28   29.32   0
   4 -16  -2  109.56   19.96   0
   5 -17  -9   63.54   22.63   0
   5 -13   7  550.99   26.85   0
   6 -18 -10   15.99   21.85   0
   8 -18   6  -11.71   18.55   0
   8 -12  12  408.78   22.59   0
   9 -17   9   13.21   18.54   0
   9 -15  11  126.77   20.54   0
  10 -20   6  136.52   20.31   0
  10  -8  16   13.74   18.53   0
  11 -19   9   26.64   18.05   0
  11 -15  13   23.03   18.64   0
  12 -24  -2   44.87   19.53   0
  12  -6  18   16.99   18.42   0
  13 -19  11   14.71   18.83   0
  13 -17  13   36.78   18.49   0
  13 -11  17   21.01   18.35   0
  14 -10  18   38.72   19.08   0
  15  -9  19    5.89   19.63   0
  18 -10  20   20.75   20.12   0
   3 -13 -11  110.78   32.07   0
   4 -12   6  308.57   21.75   0
   5 -11   9   44.13   19.87   0
   5  -7  11  930.01   31.72   0
   6 -14   8   41.57   19.73   0
   6  -8  12   35.12   20.16   0
   8 -20   2   55.97   18.49   0
  10 -22   2    4.38   19.27   0
  11 -23   1  373.11   24.06   0
  12 -24   0    3.94   19.54   0
  13 -25  -3   48.69   20.40   0
  13 -23   5   42.85   19.07   0
  13 -15  15   66.61   18.54   0
  13  -5  19   40.38   19.21   0
  14 -24   4  288.29   23.49   0
  14 -22   8    5.37   17.22   0
  14  -2  20   14.61   20.17   0
  15 -19  13  142.58   20.39   0
  16 -16  16  195.75   20.88   0
  16  -8  20   17.21   19.97   0
  17  -5  21   22.24   20.28   0
   0  -6  -6 3202.64  161.58   0
   2 -12   0   25.40   17.56   0
   2  -6   6  183.72   20.74   0
   3 -11   5  408.88   24.07   0
   3  -3   9  954.57   36.69   0
   4 -16  -8   63.62   22.73   0
   4 -14   4  978.97   31.94   0
   4 -10   8  350.45   22.26   0
   4  -6  10 1250.90   36.11   0
   5 -15   5 2778.14   46.38   0
   5   5  11  605.39   50.69   0
   6 -16   6   25.25   18.44   0
   6 -12  10  235.21   22.69   0
   7 -15   9   14.43   18.30   0
   7  -9  13   87.77   20.07   0
   9 -21   3  235.99   21.62   0
   9 -19   7    5.80   17.94   0
   9 -13  13    1.73   17.70   0
  11 -13  15   -6.53   17.66   0
  12  -8  18   43.77   19.63   0
  13 -25  -1    6.01   19.27   0
  13 -21   9   29.82   18.78   0
  14  -4  20   20.86   19.85   0
  15 -17  15   28.30   18.15   0
   0   2  -2 1047.44   55.91   0
   1  -9  -9  160.63   48.44   0
   1   5   1 5811.70  114.98   0
   3 -15  -5  214.57   24.58   0
   3 -15  -3  696.99   30.72   0
   3 -13   3 4137.07   58.87   0
   3  -9   7  466.55   25.72   0
   4 -16   0 3400.03   53.54   0
   6   6  12  587.25   52.87   0
   7 -17   7   17.73   18.05   0
   7 -13  11  124.95   19.97   0
   8 -10  14  118.88   19.66   0
  10 -18  10    3.22   18.01   0
  10 -16  12   15.74   18.01   0
  11 -21   7   11.19   17.70   0
  11  -9  17   12.35   18.73   0
  12 -24   2   55.22   20.91   0
  12 -20  10  -10.58   18.56   0
  12 -18  12   37.52   16.75   0
  12 -16  14   -1.07   18.21   0
  13  -7  19  253.78   23.10   0
  16 -14  18   28.57   18.69   0
  17 -13  19   11.91   19.79   0
  17  -7  21   27.22   20.59   0
   0  -6  -2 1648.74   65.81   0
   0  -4   0 6034.85  126.53   0
   1  -9   1   28.80   18.48   0
   1  -7   3  507.24   30.73   0
   3  -5   9 1198.16   37.49   0
   8 -16  10    8.55   19.42   0
   8  -2  16   13.07   19.90   0
  10 -22   4   39.10   18.46   0
  10 -14  14   17.75   17.73   0
  11 -23   3   50.45   18.96   0
  13 -25   1   -7.37   19.52   0
  14 -26  -2    5.23   19.78   0
  14 -20  12  110.48   20.01   0
  14 -18  14   -6.16   18.76   0
  14 -12  18  154.25   19.89   0
  14  -6  20   -0.53   19.05   0
  15 -11  19   56.90   19.53   0
  16 -10  20    0.66   19.93   0
   2 -10   4 1299.28   36.69   0
   3 -15  -7  178.45   26.10   0
   3 -15  -1   21.68   15.40   0
   4  -8  10  342.92   23.73   0
   5  -9  11   56.18   17.20   0
   6 -18   4  184.53   20.77   0
   6 -10  12  199.09   22.38   0
   7  -3  15  167.04   20.82   0
   7  -1  15 1023.02   35.01   0
   8 -18   8   89.49   19.70   0
   8 -14  12  191.76   22.51   0
   8  -4  16   60.47   19.84   0
   8   0  16    1.61   19.10   0
   9 -11  15   77.37   19.42   0
   9  -3  17   28.56   20.48   0
   9  -1  17   33.94   20.51   0
  10 -20   8   22.70   17.87   0
  12 -14  16   11.37   17.83   0
  14 -22  10    1.95   18.60   0
  14 -16  16   12.22   18.55   0
  15  -3  21  108.77   21.19   0
  17  -9  21  -19.15   19.31   0
   2 -12   2 1824.65   42.58   0
   2  -8   6  411.34   25.92   0
   4   4  10  434.54   41.28   0
   6 -20  -4   13.87   20.93   0
   6  -4  14   43.78   18.50   0
   6  -2  14   19.41   18.39   0
   7 -21  -5   77.89   21.49   0
   7 -21  -3   17.86   19.88   0
   7 -19   5   53.66   18.04   0
   7 -11  13  104.35   20.60   0
   7  -5  15    7.96   19.72   0
   8 -22  -6   14.71   20.10   0
   8 -22  -4    0.93   19.50   0
   8 -22  -2   93.70   20.89   0
   9 -23  -5   36.30   20.71   0
   9 -23  -3   11.28   19.74   0
   9 -17  11   -0.83   18.22   0
   9  -5  17   68.41   19.98   0
  10  -2  18    6.68   19.30   0
  11 -19  11   62.57   19.40   0
  11 -17  13    4.94   18.41   0
  11 -11  17  -12.66   19.27   0
  12 -24   4  -12.51   18.60   0
  12 -22   8   15.38   18.70   0
  12 -10  18  132.85   20.31   0
  13 -25   3   49.30   20.63   0
  13 -19  13  355.84   22.55   0
  13  -9  19    0.77   18.92   0
  14  -8  20  268.70   23.76   0
  15  -5  21   34.56   19.49   0
   1 -11  -5 1611.31   53.10   0
   1 -11  -3  176.43   22.68   0
   1  -5 -11 1593.39   70.61   0
   1  -3   5 4779.79   87.98   0
   3  -7   9  470.46   26.01   0
   4 -16 -10   20.57   23.44   0
   4 -14   6   68.78   20.57   0
   4 -12   8  869.82   30.30   0
   5 -15   7   -7.44   19.03   0
   5 -13   9 1024.02   31.70   0
   6 -20  -6  377.34   27.54   0
   6 -20  -2   36.57   20.74   0
   6   0  14  278.46   23.93   0
   7 -21  -7  310.99   26.40   0
   7 -21  -1   15.26   18.62   0
   7   1  15 1077.08   39.40   0
   8 -22   0   -4.04   19.06   0
   8  -6  16    0.95   18.05   0
   9 -23  -1   77.14   21.56   0
   9 -19   9  348.19   22.82   0
   9 -15  13    1.54   18.93   0
   9   1  17   27.27   19.09   0
  10 -24  -4    1.99   20.61   0
  10 -24  -2  -13.33   20.14   0
  10  -4  18   20.32   18.70   0
  10   0  18  471.19   28.29   0
  11 -23   5   -9.11   18.19   0
  11 -21   9   64.65   18.94   0
  11 -15  15    7.21   17.88   0
  13 -21  11  103.05   20.15   0
  13 -17  15   81.94   19.89   0
  18  -8  22   39.91   20.53   0
   1  -1   5 6224.51  117.06   0
   3 -13   5 1349.66   35.44   0
   3 -11   7  414.77   24.75   0
   5 -19  -5   13.71   20.48   0
   5 -19  -3  310.50   25.18   0
   5  -3  13 1277.72   37.29   0
   5  -1  13  365.08   25.16   0
   6 -20   0   20.94   18.97   0
   6 -16   8    3.45   16.61   0
   6 -14  10   25.28   17.22   0
   7 -21   1    0.52   19.04   0
   8 -20   6   39.18   18.85   0
   8 -12  14  242.81   21.78   0
   8   2  16   15.98   20.22   0
   9 -23   1   83.34   21.11   0
   9  -7  17   48.04   19.42   0
  10 -24   0   11.34   19.41   0
  10  -6  18   22.83   19.08   0
  11 -25  -3   12.90   20.36   0
  11  -3  19   64.25   20.05   0
  11  -1  19   36.60   19.86   0
  14 -14  18   19.02   18.78   0
  15 -13  19  125.55   20.07   0
  15  -7  21   16.80   18.75   0
  16 -12  20   -0.80   19.95   0
   1  -5   5  163.47   22.10   0
   2 -14  -4   11.24   17.08   0
   2 -14  -2 1102.32   36.52   0
   2  -2   8 2236.99   58.07   0
   4 -16   4  445.40   25.15   0
   5 -19  -1  189.64   21.49   0
   5 -17   5  242.31   22.08   0
   5 -11  11 2741.47   46.47   0
   6 -18   6   -0.83   17.82   0
   7 -17   9   30.64   18.74   0
   7 -15  11   90.41   20.12   0
   7   7  13  830.93   69.25   0
   8 -22   2   72.55   20.40   0
   8  -8  16   30.42   19.24   0
  10 -20  10  539.86   24.85   0
  10 -18  12  153.06   20.25   0
  10 -16  14   14.41   18.55   0
  11 -25  -1   11.42   20.59   0
  11  -5  19   11.82   19.21   0
  12 -24   6   -0.73   19.98   0
  12 -20  12   18.75   19.09   0
  12 -18  14  170.39   20.82   0
  12 -12  18   31.13   18.41   0
  13 -25   5   29.23   18.23   0
  13 -23   9   27.41   19.03   0
  13 -11  19   24.82   19.30   0
  14 -10  20   -1.71   19.97   0
  17 -11  21  141.28   19.95   0
   0  -6   0    6.80   19.47   0
   1  -9   3   17.57   18.08   0
   2  -4   8   10.68   15.39   0
   4 -18  -4   -1.03   20.89   0
   4 -18  -2  190.45   22.29   0
   4 -10  10  439.37   22.73   0
   5 -19  -7   45.68   22.00   0
   6 -20  -8   47.74   20.63   0
   6 -20   2   37.49   19.89   0
   6 -12  12   65.95   17.33   0
   6   2  14   36.58   22.63   0
   7 -19   7  140.07   20.26   0
   8 -18  10   40.32   18.56   0
   8 -16  12    4.21   18.64   0
   9 -21   7    5.65   18.24   0
   9 -13  15   16.80   17.75   0
  10 -24   2   -7.24   18.57   0
  10  -8  18   39.73   19.40   0
  10   2  18   12.94   20.18   0
  11 -25   1   24.63   20.43   0
  11  -7  19  159.86   21.86   0
  11   1  19   38.92   20.52   0
  12 -26  -2   49.29   19.51   0
  12 -22  10   87.35   20.13   0
  12 -16  16  323.11   21.99   0
  12  -4  20   -3.76   20.39   0
  12  -2  20   64.24   20.46   0
  14 -18  16   37.40   18.50   0
  15  -9  21    3.26   19.63   0
  16  -6  22  310.19   24.61   0
   1 -11   1   54.40   19.19   0
   2 -14  -6   46.96   23.14   0
   2 -12 -10   56.05   31.30   0
   2 -12   4  115.32   18.89   0
   2 -10   6   18.84   17.55   0
   2  -6   8  421.78   26.49   0
   3 -15  -9  482.57   35.34   0
   3 -15   3  765.36   29.06   0
   3  -9   9    3.98   16.75   0
   4  -2  12  113.84   19.78   0
   5 -19   1  193.70   21.63   0
   5  -7  13  470.25   25.17   0
   5   1  13  397.69   28.13   0
   7 -21   3   29.63   18.74   0
   7 -13  13  727.67   26.26   0
   9 -23   3  -25.02   18.82   0
   9  -9  17   19.42   17.81   0
   9   3  17   24.09   21.22   0
  11 -19  13    0.08   18.26   0
  12 -26   0    2.27   18.90   0
  12  -6  20   14.86   19.49   0
  12   0  20  160.09   22.73   0
   0  -8  -2    9.71   20.53   0
   1 -11  -7   46.50   25.72   0
   1  -7   5  109.36   19.61   0
   2   0   8   -0.67   20.57   0
   3   7   5   80.38   24.59   0
   4 -18  -6  185.02   24.54   0
   4 -18   0    4.03   18.10   0
   4  -6  12  314.77   23.35   0
   7   3  15  177.32   25.28   0
   8 -22   4    3.53   18.77   0
   8 -20   8   14.35   18.75   0
   8 -14  14  166.90   21.32   0
   9 -19  11   -8.05   18.32   0
   9 -17  13   57.33   18.55   0
  10 -22   8   37.54   18.73   0
  10 -14  16   12.80   18.92   0
  11 -25   3   -7.45   20.79   0
  11 -21  11    9.45   18.04   0
  11 -17  15   -7.55   18.38   0
  12 -26   2   56.56   20.49   0
  13 -19  15   82.98   20.11   0
  13  -3  21   36.03   20.30   0
  14 -12  20   83.66   21.29   0
  16  -8  22    4.50   19.32   0
   3   3   9  895.79   53.61   0
   4 -14   8  231.30   20.53   0
   4   0  12  236.75   24.48   0
   5 -17   7   32.66   18.72   0
   5 -15   9   73.18   17.58   0
   6 -16  10 2008.51   39.39   0
  10 -24   4   24.05   17.93   0
  10 -10  18   25.27   18.08   0
  11  -9  19   -9.10   18.11   0
  12  -8  20    4.81   19.11   0
  13 -17  17   27.52   18.82   0
  13 -13  19  353.78   23.24   0
  13  -5  21   53.00   20.39   0
  15 -11  21  140.79   21.38   0
   0  -4   2    6.33   20.13   0
   0  -2  -6 1671.79   79.76   0
   2 -14   2 1169.14   34.75   0
   2  -8   8 1276.91   36.38   0
   3 -17  -3   32.00   18.19   0
   3 -17  -1   88.28   20.76   0
   3 -13   7  225.74   21.52   0
   4 -16   6  182.37   20.73   0
   4 -12  10   98.58   20.39   0
   4  -8  12  838.71   29.93   0
   5 -13  11   55.45   17.71   0
   5  -9  13 1009.74   30.73   0
   6 -18   8   11.32   18.27   0
   6 -14  12   22.69   19.09   0
   6 -10  14   16.03   18.52   0
   7 -17  11  352.44   22.44   0
   7 -11  15  102.95   19.65   0
   9 -23   5   -0.29   18.22   0
   9 -21   9  160.77   20.06   0
   9 -15  15  170.53   21.30   0
  11 -23   9   10.12   19.10   0
  12 -20  14  135.86   20.09   0
  13  -7  21  140.39   22.16   0
  16 -10  22   -8.96   19.53   0
   0  -8   0  792.73   37.02   0
   0  -6   2 1683.25   52.60   0
   0   0  -4 6391.13  139.37   0
   1 -11   3  177.79   20.47   0
   3 -17  -5   62.88   20.51   0
   3 -15   5  203.83   22.33   0
   3 -11   9  432.16   24.38   0
   3  -5  11  386.40   24.36   0
   5 -19  -9   57.26   22.30   0
   7 -19   9   -3.42   18.82   0
   7 -15  13  209.13   21.17   0
   8   4  16   74.02   23.94   0
  10 -24   6   38.97   20.93   0
  10 -20  12    8.87   18.46   0
  10 -18  14   58.24   18.82   0
  11 -25   5    3.38   18.70   0
  11 -15  17   36.85   17.84   0
  11 -11  19   62.90   19.73   0
  12 -22  12   79.57   19.66   0
  12 -18  16   -9.24   18.60   0
  12 -10  20    2.11   20.03   0
  14  -4  22    3.30   19.60   0
   0  -2   2 1036.76   58.68   0
   1 -13  -3   84.58   20.33   0
   1  -9   5   37.13   16.18   0
   1   1   5 6080.00  150.95   0
   2 -14  -8 1794.27   58.01   0
   2 -12   6  137.26   19.77   0
   3 -17   1   59.97   19.46   0
   4 -18  -8  297.70   28.01   0
   5 -19   5   19.91   18.47   0
   6 -20   6  348.43   22.79   0
   7 -23  -3  112.50   21.31   0
   7 -23  -1   34.83   19.15   0
   8 -24  -4   99.19   22.40   0
   8 -24  -2  191.33   23.30   0
   8 -24   0    2.32   20.69   0
   8 -18  12   41.83   19.00   0
   8 -12  16    6.35   17.71   0
   9 -25  -3   91.36   21.48   0
   9 -25  -1   14.15   19.73   0
  10 -22  10    3.53   19.11   0
  10 -16  16   17.79   17.94   0
  10 -12  18  127.74   20.39   0
  13 -15  19  102.61   21.63   0
  13  -9  21   10.51   19.23   0
  14 -14  20   17.01   19.10   0
  14  -6  22   22.12   19.90   0
  15 -13  21    2.59   18.45   0
   2 -14   4   20.00   17.28   0
   3  -7  11  466.03   24.32   0
   4 -10  12  114.80   20.86   0
   5 -11  13   58.20   18.91   0
   6 -22  -4  181.31   22.48   0
   6 -22  -2   72.81   19.74   0
   6 -22   0   12.22   19.24   0
   6 -12  14   15.54   18.92   0
   7 -23  -5  189.85   23.80   0
   7 -23   1   22.89   19.77   0
   7 -21   7  283.05   22.11   0
   8 -20  10   27.82   16.22   0
   8 -16  14   42.04   18.58   0
   9 -25   1   -4.31   19.84   0
  10 -26  -2   13.47   20.77   0
  11 -21  13  117.48   20.26   0
  11 -19  15   64.34   19.84   0
  14  -8  22   19.46   20.88   0
   1 -13  -5  403.20   29.69   0
   1 -13   1  698.66   28.88   0
   1  -5   7  114.42   22.03   0
   2 -16  -2  768.67   30.99   0
   2 -10   8  189.20   18.82   0
   3 -17  -7   94.68   23.56   0
   4 -16   8   77.08   19.41   0
   4 -14  10    6.23   18.51   0
   4   8   6   18.19   24.47   0
   5 -21  -3   90.49   21.79   0
   5 -21  -1  278.75   24.00   0
   5 -17   9   46.33   19.46   0
   5 -15  11   94.90   19.91   0
   6  -4  16  165.50   22.27   0
   7 -13  15  255.28   21.77   0
   7  -5  17   52.51   18.81   0
   7  -3  17   90.43   21.21   0
   8 -24   2  231.93   22.70   0
   8  -6  18    5.46   17.54   0
   8  -4  18  269.37   23.60   0
   8  -2  18 1730.53   43.19   0
   9 -21  11   31.86   18.85   0
   9 -19  13   14.78   18.25   0
   9  -5  19   62.94   21.00   0
   9  -3  19   60.08   20.74   0
  10 -26   0  194.54   21.68   0
  11 -25   7   31.73   18.57   0
  12 -12  20   33.70   17.87   0
  13 -11  21  100.11   21.79   0
   0  -8   2    1.55   15.86   0
   1  -7   7  955.99   34.58   0
   1  -3   7  508.71   31.76   0
   2 -16  -4  102.32   19.96   0
   2 -16   0    1.95   17.23   0
   3 -15   7  199.43   22.30   0
   3 -13   9 1413.71   35.69   0
   3  -9  11  367.96   23.56   0
   5 -21  -5  132.71   22.30   0
   5 -21   1  265.87   22.14   0
   5   3  13 1333.58   52.41   0
   6 -22  -6  146.66   22.58   0
   6 -22   2   75.55   19.38   0
   6 -18  10   23.82   18.20   0
   6 -16  12  116.87   19.96   0
   6  -6  16   37.52   18.25   0
   6  -2  16    3.43   18.24   0
   7 -23   3   95.71   20.86   0
   7  -7  17    4.63   18.58   0
   8 -22   8    1.77   17.94   0
   8 -14  16   27.00   17.77   0
   8  -8  18   64.42   19.75   0
   9 -25   3   87.55   20.16   0
   9 -17  15  202.01   20.67   0
   9  -7  19    5.00   18.08   0
  10 -26   2    2.75   20.20   0
  10  -6  20  135.91   21.94   0
  10  -4  20   87.91   20.74   0
  11 -27  -1    9.88   19.11   0
  11 -27   1   -1.68   19.64   0
  11 -23  11   70.24   19.44   0
  11 -17  17    5.25   18.57   0
  11 -13  19  -18.45   17.78   0
  14 -10  22   -7.16   20.59   0
  15  -7  23   39.70   19.86   0
   0 -10   0    0.74   15.89   0
   0  -8  -6   15.79   25.70   0
   1 -11   5 1662.60   39.95   0
   2  -8 -12  168.58   42.06   0
   2  -6  10   27.23   16.61   0
   2  -4  10 1206.33   39.01   0
   4 -20  -2  283.05   24.47   0
   4 -20   0  251.90   23.41   0
   4 -18   6  213.79   21.66   0
   4   2  12  107.43   22.06   0
   5 -19   7   53.25   18.61   0
   5 -13  13   52.87   19.26   0
   5  -5  15 2698.49   48.52   0
   5  -3  15  220.84   22.47   0
   6 -20   8   38.04   18.05   0
   6   4  14   36.29   24.27   0
   7 -19  11  145.74   20.33   0
   7 -17  13   18.48   18.64   0
   7  -9  17   32.44   18.26   0
   7  -1  17   56.30   19.82   0
   8 -24   4  148.42   20.80   0
   9  -9  19  281.08   22.81   0
   9  -1  19  323.12   25.53   0
  10 -20  14    9.69   18.42   0
  10  -8  20   -5.80   20.44   0
  10  -2  20    3.27   19.54   0
  15  -9  23   91.22   21.03   0
   0 -10  -4   25.61   19.82   0
   0  -6   4    8.21   19.38   0
   1 -13   3   91.28   17.73   0
   2 -14   6   54.11   20.79   0
   2 -12   8  161.59   19.83   0
   3 -17   5   37.04   19.96   0
   4 -20  -4  164.32   23.06   0
   4 -20   2  304.82   23.55   0
   4 -12  12   -3.78   17.15   0
   5 -21   3   83.04   19.69   0
   6 -22   4  160.52   20.82   0
   6 -14  14  130.43   19.92   0
   7 -23   5  223.35   20.87   0
   7 -21   9   15.76   18.89   0
   8 -20  12  -28.76   18.40   0
   8 -10  18   44.88   18.14   0
   8   0  18   27.54   20.03   0
   9 -25   5   40.95   20.17   0
   9 -23   9   16.56   18.72   0
   9 -15  17  194.34   20.68   0
  10 -26   4  176.25   21.71   0
  10 -22  12  101.96   19.76   0
  10 -18  16   -2.06   19.04   0
  11  -7  21   18.25   19.05   0
  11  -5  21  507.00   27.18   0
  11  -3  21   14.62   19.17   0
  12 -14  20  121.34   21.16   0
  13 -13  21  112.19   20.73   0
  14 -12  22   21.94   19.86   0
   0 -10   2  231.94   22.46   0
   0  -4   4 7934.57  110.40   0
   1  -9   7  510.98   25.18   0
   2 -16  -6    9.02   20.55   0
   2  -8  10  170.21   20.85   0
   3 -11  11  491.51   26.18   0
   4  -4  14  970.38   33.30   0
   5 -21  -7   97.95   22.93   0
   7 -15  15   -3.45   17.83   0
   8 -24   6  -19.11   19.48   0
   8 -18  14  301.50   21.01   0
  10 -10  20  526.96   26.18   0
  11  -9  21   42.88   21.23   0
   0  -8   4  607.11   30.68   0
   1  -1   7   12.23   21.00   0
   2 -16   4  130.65   21.43   0
   3 -19  -3 1027.44   35.20   0
   3 -19  -1   22.06   17.85   0
   3 -19   1   19.39   19.18   0
   3 -15 -11  288.94   36.09   0
   3   1  11  163.33   22.78   0
   4 -20  -6   15.46   20.68   0
   4 -16  10    8.90   18.67   0
   4  -8  14  196.16   22.10   0
   5 -17  11  129.31   20.43   0
   5  -1  15    7.50   16.70   0
   6   0  16    2.95   19.60   0
   8 -22  10   54.80   18.65   0
   8 -16  16   -1.75   17.89   0
   9 -21  13    8.43   18.00   0
   9 -11  19   -5.90   18.38   0
  10 -26   6   22.15   18.17   0
  10 -24  10  -14.50   18.07   0
  10 -16  18   -6.91   18.24   0
  10   0  20    2.24   19.57   0
  11  -1  21   59.63   20.04   0
  12  -8  22   24.02   20.18   0
  12  -6  22   35.03   19.20   0
  12  -4  22   76.52   20.79   0
   1 -15  -1  486.55   27.70   0
   1 -13  -7  562.14   38.04   0
   1 -13   5  417.37   23.79   0
   2 -10  10   15.76   18.68   0
   3 -15   9  525.22   25.85   0
   4 -18   8  329.92   23.01   0
   4 -14  12    4.34   18.71   0
   4  -2  14   12.03   16.09   0
   5 -19   9   51.83   18.73   0
   5 -15  13  310.89   22.20   0
   5 -11  15  101.76   19.56   0
   6 -20  10  121.33   19.79   0
   6 -18  12   15.97   18.09   0
   7   1  17   78.13   21.42   0
   7   5  15   -0.38   23.49   0
   9 -25   7  125.27   20.67   0
   9 -19  15   37.27   16.96   0
   9   1  19  334.99   26.86   0
  11 -19  17   26.72   18.57   0
  11 -11  21   -9.06   19.97   0
   1 -15  -3   13.77   17.70   0
   1 -11   7   26.83   15.80   0
   3 -19  -5  313.51   25.79   0
   3 -17  -9   30.15   22.97   0
   3 -17   7  134.74   18.22   0
   3 -13  11  153.90   20.87   0
   3  -7  13  214.30   20.85   0
   4 -10  14   27.28   18.66   0
   6 -16  14   -9.73   18.23   0
   6 -12  16  119.27   19.57   0
   7 -25  -1    5.60   20.10   0
   7 -19  13  249.71   22.71   0
   7 -13  17   15.52   17.29   0
   9 -23  11   16.62   18.86   0
   9 -17  17   -0.90   18.06   0
   9 -13  19   -8.31   19.37   0
  10 -12  20   26.71   17.80   0
  12 -16  20   13.23   19.87   0
  12 -10  22   89.92   20.19   0
  13  -7  23   53.60   20.30   0
  13  -5  23   48.47   20.00   0
   0 -10   4   55.97   18.41   0
   0  -2   4    5.21   23.06   0
   1 -15   3   16.07   17.08   0
   1 -11  -9  577.15   54.59   0
   2 -18  -2   50.95   20.07   0
   2 -18   0  185.30   21.95   0
   2 -16   6    2.95   18.85   0
   2 -14   8 1759.88   37.94   0
   4 -20   6   11.15   17.89   0
   5 -21   7   76.41   19.45   0
   6 -24  -2   18.07   20.53   0
   6 -24   0    5.44   18.86   0
   7 -25  -3   41.37   20.28   0
   7 -25   1   -5.53   19.60   0
   7 -21  11   17.24   16.34   0
   7 -17  15   -6.97   18.85   0
   8 -26  -2   64.34   20.60   0
   8 -26   0    3.44   18.66   0
   8 -26   2   31.38   20.79   0
   9 -27  -1   16.16   19.22   0
   9 -27   1   10.45   19.71   0
  10 -20  16   27.69   18.68   0
  13  -9  23   37.40   20.18   0
   0 -12   2    3.70   16.29   0
   1  -7   9  511.56   25.62   0
   1  -5   9   36.21   18.28   0
   2 -18   2   59.24   19.15   0
   2 -12  10   54.78   20.40   0
   3  -9  13 1346.31   35.65   0
   3  -3  13 4057.03   63.50   0
   5 -23  -3  121.22   22.27   0
   5 -23  -1   10.36   19.46   0
   5 -23   1   -6.86   20.06   0
   5 -13  15  280.79   22.02   0
   6 -24  -4   97.45   22.28   0
   6 -24   2   21.98   19.79   0
   6 -22   8   12.73   17.79   0
   7 -25   3   87.81   20.16   0
   8 -22  12   34.58   18.26   0
   8 -20  14  273.65   21.72   0
   8   2  18 1761.38   49.41   0
   9 -27   3   34.74   20.36   0
  10 -28   0  -23.79   19.90   0
  10 -14  20   22.63   19.27   0
  11 -13  21  145.63   20.82   0
  12 -12  22   59.40   21.18   0
   0 -12  -4  258.94   25.96   0
   0 -10  -6 1720.41   65.18   0
   0  -8   6   19.53   18.79   0
   0  -6   6 3506.82   62.79   0
   1 -15  -5    8.96   20.86   0
   1 -13   7  573.64   25.91   0
   1  -9   9  157.05   20.39   0
   2 -18  -4  226.62   24.57   0
   4 -22   0    0.64   20.02   0
   4 -20  -8   -1.23   20.60   0
   4 -18  10   -9.33   18.71   0
   4 -16  12  183.27   20.97   0
   4 -12  14   40.08   17.22   0
   5 -23   3  124.28   20.92   0
   5 -19  11   15.00   18.37   0
   5   1  15    5.29   20.20   0
   6 -24   4  106.82   19.05   0
   6 -14  16    6.63   17.86   0
   7 -23   9  197.72   20.64   0
   8 -26   4   27.45   19.51   0
   8 -18  16   -3.26   18.42   0
  10 -18  18   25.61   17.12   0
  13 -11  23   50.16   20.13   0
  14  -8  24   19.47   20.40   0
   0 -12   4  247.02   21.46   0
   0  -4   6    3.77   19.08   0
   1 -15   5   14.87   19.40   0
   1  -3   9   21.68   17.54   0
   2 -16  -8    6.60   22.30   0
   2 -14 -10  445.69   41.67   0
   2  -8  12  147.17   19.55   0
   2  -6  12  129.89   18.09   0
   3 -19  -7   -0.54   20.96   0
   3 -17   9   47.79   18.90   0
   3 -15  11  270.35   23.10   0
   3 -11  13  136.32   20.17   0
   4 -22  -2   16.03   19.76   0
   4 -22   2   10.73   18.49   0
   4   0  14    9.69   17.28   0
   5 -17  13  145.67   18.91   0
   6 -20  12   56.74   19.25   0
   6 -18  14   24.82   18.19   0
   6  -8  18    8.22   18.29   0
   6  -6  18   18.54   18.69   0
   7 -25   5  -13.02   18.83   0
   7 -15  17    0.89   17.82   0
   7  -9  19    7.11   18.87   0
   7  -7  19  126.54   20.56   0
   7  -5  19   33.31   20.64   0
   8 -24  10   43.44   19.21   0
   8  -8  20   23.98   19.62   0
   8  -6  20   47.12   19.38   0
   9 -27   5   15.05   18.47   0
   9 -23  13   64.04   20.44   0
   9 -21  15   -6.21   18.51   0
   9  -7  21   30.21   20.73   0
  14 -10  24   17.56   19.39   0
   0 -10   6 1666.63   40.18   0
   1 -11   9  674.67   27.86   0
   1   3   1 2253.53   98.16   0
   2 -16   8   29.36   19.31   0
   2 -14  10  418.55   24.54   0
   3 -19   7   -2.53   18.57   0
   4 -22  -4   20.68   20.42   0
   4 -22   4   26.95   19.81   0
   4 -20   8   10.01   16.26   0
   5 -23  -5  239.16   23.93   0
   5 -23   5  260.22   22.23   0
   5 -21   9   42.67   19.29   0
   5  -7  17   34.67   18.60   0
   5  -5  17  242.62   23.38   0
   6 -24   6    8.65   18.15   0
   6 -22  10   -2.98   17.96   0
   6 -10  18   30.06   19.16   0
   6  -4  18  212.75   22.56   0
   6   2  16   28.71   20.73   0
   7 -21  13  193.88   20.45   0
   7 -19  15  190.31   20.86   0
   7  -3  19    6.32   20.57   0
   8 -26   6   19.72   19.54   0
   8 -16  18   22.42   17.80   0
   8 -10  20   11.06   17.66   0
   8  -4  20    6.60   19.28   0
   9 -19  17   20.65   18.78   0
   9  -9  21  169.45   22.71   0
   9  -5  21   61.36   20.54   0
  11 -15  21  128.02   20.65   0
  12 -14  22   18.86   18.90   0
   1 -17  -1   60.73   18.46   0
   1 -17   1   44.01   18.34   0
   1   3  -1 2244.43   74.78   0
   2 -10  12   70.11   20.03   0
   3 -21  -1   67.21   20.09   0
   3 -21   1   64.14   19.55   0
   3 -13  13  418.67   23.67   0
   3  -1  13   81.85   18.20   0
   4 -14  14   54.94   16.73   0
   5 -15  15  294.99   20.46   0
   5  -9  17   58.93   18.97   0
   6 -16  16   90.09   18.75   0
   7 -25   7    5.23   18.48   0
   7 -23  11    9.21   18.60   0
   7 -11  19  145.29   20.47   0
   9 -11  21   74.98   19.69   0
   9  -3  21  249.32   24.14   0
  10  -8  22   43.56   19.61   0
  10  -6  22   23.60   18.52   0
  10  -4  22   37.70   20.42   0
   0 -14  -2  326.55   24.42   0
   0 -14   2  372.69   24.02   0
   1 -17  -3   55.59   20.73   0
   1 -15   7 1119.11   32.68   0
   2 -18  -6   78.77   22.06   0
   2 -18   6   73.44   19.23   0
   3 -21  -3  297.75   24.74   0
   3 -21   3  317.70   23.21   0
   4  -6  16  181.94   21.54   0
   5  -3  17   48.25   19.79   0
   7 -17  17  169.22   20.38   0
   8 -26   8   64.19   19.21   0
   8 -22  14   20.89   18.81   0
   8 -20  16  -18.74   19.36   0
   8 -12  20    6.08   18.34   0
   8  -2  20   78.70   20.14   0
  10 -10  22   12.27   19.43   0
  11  -9  23   34.22   20.60   0
  11  -7  23   10.38   19.69   0
  11  -5  23    1.06   20.42   0
  -1  -7   1    5.91   19.28   0
   0 -14   4   -1.41   16.59   0
   0 -12   6   15.03   17.50   0
   1 -13   9  300.86   23.39   0
   2 -20   0    8.78   19.53   0
   2 -12  12  425.35   24.32   0
   3 -17  11   91.99   20.67   0
   4 -20  10   59.63   19.32   0
   4 -18  12   91.94   19.16   0
   4  -4  16  446.28   25.93   0
   5 -19  13   30.00   19.12   0
   6  -2  18   71.20   21.43   0
   7   3  17  110.32   23.84   0
   8 -24  12  136.34   20.10   0
  10 -12  22   89.61   21.24   0
  -1  -9  -1   31.39   19.50   0
  -1  -9   1   32.99   17.89   0
  -1  -7  -1   13.52   18.81   0
   0  -8   8  413.84   23.63   0
   0  -6   8   41.16   18.58   0
   1 -17   5  146.78   21.13   0
   1 -15  -7 1125.35   45.15   0
   1  -9  11  596.62   26.87   0
   1  -7  11   42.48   17.08   0
   2 -20  -2    9.49   19.50   0
   2 -20   2    2.70   17.73   0
   2 -16  10  142.67   19.87   0
   3 -19   9   45.48   18.94   0
   3 -15  13  -14.80   18.03   0
   3  -9  15  465.65   24.93   0
   4 -22  -6  192.60   24.29   0
   4 -16  14   19.00   18.97   0
   5 -21  11  571.25   23.75   0
   5 -17  15   58.98   18.44   0
   5 -13  17  142.31   19.52   0
   6 -26   0  753.44   29.75   0
   6 -22  12   47.07   18.77   0
   6 -20  14   13.70   18.31   0
   7 -27  -1  137.63   22.10   0
   7 -27   1  123.72   21.29   0
   7  -1  19   12.87   20.18   0
   8 -28   0  -10.93   20.23   0
   8 -18  18  578.13   25.45   0
   8 -14  20  279.88   21.89   0
   9 -13  21    8.30   18.41   0
  10  -2  22   20.94   20.75   0
  11 -11  23   66.71   20.06   0
  12  -8  24  109.55   21.54   0
  -1  -9   3   30.32   18.63   0
  -1  -7   3  513.01   30.67   0
   0 -14  -4   -0.45   18.26   0
   0 -12  -6   12.96   22.16   0
   0 -10   8    3.55   14.60   0
   0  -2   6 1763.65   56.58   0
   1  -5  11 1648.34   41.46   0
   1  -1   9   35.03   19.38   0
   2 -18   8 1824.74   37.37   0
   3 -21  -5   84.36   21.08   0
   3  -5  15  246.69   21.18   0
   4 -22   8   16.19   17.59   0
   4 -12  16  178.82   20.37   0
   5 -25  -1   57.21   20.91   0
   5 -25   1   59.70   21.08   0
   5 -23   9   21.25   18.24   0
   6 -26  -2    4.55   20.10   0
   6 -26   2   16.90   19.16   0
   6 -18  16  182.67   21.26   0
   7 -27   3   10.05   19.19   0
   7 -21  15    9.19   17.92   0
   8 -28   2    9.22   19.73   0
   9  -1  21    7.65   19.00   0
  10 -14  22   -5.88   20.54   0
  11 -13  23   53.99   20.42   0
  12 -10  24   48.45   19.54   0
  -1 -11   1   51.46   17.56   0
  -1  -5   1 6124.67  106.35   0
   0 -16   0 2649.80   49.34   0
   0 -14   6  281.60   22.65   0
   0   0   2   -1.09   29.63   0
   1 -17  -5  194.79   24.18   0
   1 -15   9   10.12   18.49   0
   1 -11  11   -2.77   17.18   0
   1   1   7   23.95   22.31   0
   2 -14  12  104.52   18.14   0
   3 -21   7   22.73   17.58   0
   3 -11  15  288.24   22.43   0
   4 -24   0   29.91   20.52   0
   4 -24   2    7.37   19.52   0
   5 -25   3   58.44   19.86   0
   5  -1  17  149.78   22.71   0
   6 -26   4  -12.24   18.72   0
   6 -24  10   39.15   18.87   0
   7 -27   5  -13.14   18.81   0
   7 -23  13   55.83   17.75   0
   7 -19  17   12.64   18.61   0
   8   0  20   20.63   20.01   0
   9 -15  21    3.46   18.76   0
  12 -12  24   68.87   20.87   0
  -1 -11   3  184.46   20.64   0
  -1  -5  -1 6150.96  124.47   0
  -1  -5   3 4869.16   86.20   0
   0 -12   8  494.15   23.75   0
   0  -4   8  689.51   32.88   0
   1 -19   1   16.27   19.43   0
   1 -17   7   74.85   19.32   0
   1  -5  -9   25.73   25.69   0
   2 -20  -4  278.82   25.18   0
   2  -8  14 1822.63   40.48   0
   4 -24  -2   20.44   19.53   0
   4 -24   4   58.09   20.06   0
   4 -20  12   17.91   18.54   0
   4 -14  16   26.30   18.92   0
   4  -2  16  113.04   19.68   0
   4   4  12 1200.66   59.96   0
   5 -25  -3   39.76   20.84   0
   5 -25   5  107.39   20.28   0
   5 -15  17   46.23   19.21   0
   6 -26   6   14.42   18.59   0
   7 -25  11   11.50   19.10   0
  -1  -9   5   27.72   18.25   0
  -1  -7   5   90.01   21.46   0
   0 -16  -2   16.73   18.07   0
   0 -16   4 3586.77   53.25   0
   1 -19  -1    2.43   19.38   0
   1 -19   3   21.16   18.52   0
   1 -13  -9  318.42   39.71   0
   1 -13  11  299.35   22.91   0
   2 -18  10   12.94   18.11   0
   2 -10  14  435.20   24.78   0
   3 -23   1   24.60   20.84   0
   3 -23   3  157.64   21.58   0
   3 -19  11   65.50   17.12   0
   3 -17  13   71.07   19.59   0
   3  -3  15  739.38   30.93   0
   3   3  11   13.29   19.51   0
   4 -18  14    6.34   18.32   0
   5 -21  13   86.79   19.33   0
   5 -19  15   -3.20   19.36   0
   6 -16  18  156.98   20.23   0
   6   0  18   14.78   19.30   0
  -1 -11   5 1722.29   40.68   0
  -1  -7  -3  529.94   40.45   0
   0 -14   8   -1.89   18.81   0
   0  -8  10   -1.43   17.54   0
   0  -2  -4   11.37   33.52   0
   2 -18  -8 1910.91   53.49   0
   2 -16  12  161.21   20.40   0
   2 -12  14   82.25   20.19   0
   3 -23  -1   39.11   18.75   0
   3 -21   9  275.28   21.66   0
   3   1  13   83.02   20.75   0
   4 -24   6  129.16   20.43   0
   4 -22  10   19.64   16.60   0
   4   2  14   22.83   20.51   0
   5 -25   7   -0.43   18.87   0
   5 -23  11  -13.53   18.89   0
   5  -9  19   46.37   19.76   0
   5  -7  19   38.11   20.63   0
   5   5  13  795.98   55.98   0
   6 -26   8   35.70   20.32   0
   6 -22  14   22.32   18.99   0
   6 -20  16   12.62   19.34   0
   6 -10  20  146.23   20.24   0
   6  -8  20   27.20   18.42   0
   6  -6  20  375.90   25.63   0
   7 -17  19   11.00   18.67   0
   7 -11  21   11.73   19.22   0
   7  -9  21   24.27   20.04   0
   7  -7  21  292.47   23.23   0
   8 -10  22   47.79   20.38   0
   8  -8  22   20.04   18.73   0
   8  -6  22   30.88   19.43   0
  -1 -13   3  106.63   17.93   0
  -1 -11  -3  209.64   24.89   0
   0 -16   6   20.94   19.19   0
   0 -10  10 9823.38   84.99   0
   1 -19  -3   21.97   20.54   0
   1 -17   9   30.19   19.37   0
   2 -22   2   21.38   19.29   0
   2 -20   8   67.81   18.63   0
   2  -4  14   18.20   15.28   0
   3 -23  -3  157.06   22.68   0
   3 -23   5  123.89   19.48   0
   3 -21  -7   18.13   21.51   0
   3 -15  15   48.38   19.96   0
   4 -24  -4   45.97   20.76   0
   4 -16  16   23.83   18.05   0
   4  -8  18  285.40   23.90   0
   5 -17  17  -11.99   18.81   0
   5 -11  19   29.36   18.58   0
   5   3  15  199.84   28.57   0
   6 -24  12    9.96   18.35   0
   6 -12  20   18.85   17.63   0
   7 -21  17   12.40   18.66   0
   7  -5  21   86.83   21.03   0
   7   1  19   22.45   19.42   0
   8 -12  22   19.43   20.45   0
   9 -11  23   19.99   20.09   0
   9  -9  23   20.85   18.75   0
   9  -7  23  173.15   22.42   0
  -1 -13   5  405.38   23.66   0
  -1  -9   7  496.19   26.23   0
  -1  -5   5  155.53   21.43   0
   0 -16  -4 3771.77   65.35   0
   0 -12  10   17.99   19.87   0
   0  -6  10 1665.06   40.42   0
   1 -19   7   15.41   18.53   0
   1 -15  11  269.90   20.71   0
   1  -9  13  294.75   23.64   0
   1  -7  13  546.93   26.09   0
   2 -22   0   -5.77   18.51   0
   2 -22   4    6.18   18.69   0
   2 -14  14   51.01   19.58   0
   3  -9 -13 1387.26   69.40   0
   4 -10  18   -0.89   18.16   0
   4  -6  18  181.23   22.42   0
   5  -5  19   13.08   19.37   0
   6 -18  18   -1.34   18.85   0
   6  -4  20   19.31   19.95   0
   7 -13  21  118.76   20.36   0
   8  -4  22   -1.35   20.17   0
   9  -5  23   24.13   19.30   0
  10 -10  24    0.16   19.44   0
  10  -8  24   61.67   21.14   0
  -1 -11   7   57.50   18.19   0
  -1  -7   7 1021.27   35.56   0
   0 -18   0    0.78   19.15   0
   0 -18   2  145.57   21.11   0
   0 -14  -6  326.40   31.01   0
   1 -11  13  313.02   21.66   0
   2 -22  -2   23.77   20.70   0
   2 -18  12  242.45   21.58   0
   2 -16 -10  108.73   29.00   0
   2   0  12    9.73   15.09   0
   2   2  10 2669.57   76.40   0
   3 -21  11   29.29   18.24   0
   3 -19  13  -11.68   18.30   0
   4 -22  12   37.07   18.83   0
   4 -20  14   35.40   18.70   0
   5 -21  15   51.39   18.89   0
   6 -14  20    8.48   18.40   0
   7 -19  19   40.85   18.83   0
   8 -14  22   22.10   18.94   0
   9 -13  23   50.48   19.98   0
  10 -12  24   52.89   19.09   0
  10  -6  24   51.72   20.40   0
  11  -9  25   19.01   20.81   0
  -1 -15   3   14.36   16.99   0
   0 -16   8   16.67   17.93   0
   0 -14  10   19.04   18.51   0
   0  -2   8    4.34   17.61   0
   0   0   4 6499.75  147.55   0
   1 -21   1  102.48   20.76   0
   1 -17  -7   52.34   23.72   0
   1 -13  13   20.99   18.81   0
   2 -20  10    0.95   18.01   0
   3 -17  15   78.42   19.73   0
   3  -7  17   95.84   20.46   0
   3  -1  15   32.24   18.67   0
   4 -18  16   77.72   19.73   0
   4   0  16 3595.56   65.12   0
   5 -27   1    7.42   20.20   0
   5 -27   3    8.62   19.89   0
   5 -23  13   18.72   18.93   0
   6 -28   0   -0.18   19.71   0
   6 -28   2   -0.30   19.57   0
   6 -28   4   43.35   19.99   0
   6 -22  16  348.12   22.61   0
   7 -29   1   16.89   20.30   0
   7 -15  21   -9.44   18.77   0
   7  -3  21    1.87   18.83   0
  11 -11  25   24.06   20.49   0
  -1 -15   5   25.68   18.64   0
  -1 -13  -3   88.66   19.87   0
  -1 -13   7  561.47   25.95   0
   0 -18  -2  185.32   22.84   0
   0 -18   6   20.70   18.83   0
   0  -4  10   33.56   17.86   0
   1 -21   3   87.13   19.90   0
   1 -19  -5  209.31   24.92   0
   1 -19   9  305.77   23.40   0
   1 -17  11  301.72   22.16   0
   2 -16  14   35.30   18.84   0
   3 -23  -5  130.62   22.97   0
   3 -23   9    0.35   18.51   0
   3 -13  17   56.54   19.22   0
   3  -5  17   34.75   20.51   0
   4 -26   0    4.57   20.49   0
   4 -26   2    9.77   18.83   0
   4 -26   4  159.03   22.29   0
   4 -24  10   15.66   18.15   0
   4 -14  18    3.83   16.27   0
   4  -4  18    3.14   19.29   0
   5 -27  -1   23.02   19.87   0
   5 -27   5  141.97   20.97   0
   5 -25  11  -15.58   18.59   0
   5 -19  17   48.69   17.94   0
   5  -3  19  309.90   25.24   0
   5   1  17  180.40   24.38   0
   6   4  16  178.77   28.89   0
   8 -16  22    5.33   18.16   0
  -1 -15  -1  481.51   26.10   0
  -1  -5   7  131.67   22.02   0
  -1  -3   3 1378.20   55.93   0
   0 -10  12  -12.80   19.67   0
   1 -21  -1  126.25   21.82   0
   1 -15  13  263.29   22.15   0
   2 -22  -4   13.59   20.22   0
   2 -12  16  141.20   19.96   0
   2  -2  14 1114.34   37.03   0
   3 -25   1  257.24   23.65   0
   3 -25   3   25.83   19.86   0
   4 -26   6    9.31   19.46   0
   5 -27   7    1.37   20.23   0
   6 -20  18  -14.14   16.87   0
   6  -2  20   26.50   20.30   0
   8  -2  22   76.76   21.08   0
  -1 -11   9  624.81   26.81   0
  -1  -9   9  169.39   17.70   0
  -1  -3   1 2209.95   79.87   0
   0 -18   8   20.18   18.60   0
   0 -16  10   29.67   18.52   0
   0 -12  12 1982.84   40.24   0
   0  -8  12  508.89   24.29   0
   2 -20  12   57.49   19.06   0
   2  -6  16   24.03   18.55   0
   3 -25  -1  238.97   23.32   0
   3 -25   5   42.51   19.15   0
   3 -21  13    6.44   19.49   0
   3 -19  15   18.42   18.47   0
   3 -15  17   65.02   19.39   0
   4 -26  -2    2.32   20.41   0
   4 -22  14   -1.92   19.11   0
   4 -16  18   73.99   18.63   0
   5 -17  19   51.52   19.46   0
  -1 -17   1   29.22   19.67   0
  -1 -15   7 1182.60   32.10   0
  -1 -13   9  283.29   23.28   0
  -1  -7   9  572.11   27.78   0
   0 -20   2   18.51   19.64   0
   0 -20   4  266.51   23.40   0
   0  -6  12   15.37   16.07   0
   1 -21  -3   60.70   21.71   0
   2 -24   2  315.93   24.33   0
   2 -24   4    4.26   19.07   0
   2 -18  14  222.49   21.15   0
   2 -14  16   38.73   19.07   0
   3 -23  11   76.79   20.19   0
   4 -26   8   22.45   18.70   0
   4 -24  12   16.63   18.22   0
   4 -20  16  184.73   21.64   0
   5 -21  17   32.16   18.66   0
   6 -18  20    5.11   19.06   0
   6   2  18   66.23   22.65   0
   6   6  14  178.16   43.63   0
   7  -1  21   -2.33   20.06   0
  -2 -10   2 2944.94   56.35   0
  -2 -10   4 1333.39   38.14   0
  -1 -17   5  141.98   20.87   0
  -1 -15  -3    3.62   19.23   0
  -1  -3   5 5108.22   90.04   0
   0 -20   0 1684.31   39.97   0
   0 -18  -4   -5.40   20.33   0
   0 -16  -6   10.90   21.77   0
   0 -14  12   16.10   16.65   0
   1 -19  11   54.91   16.84   0
   1 -17  13   55.47   19.66   0
   1 -15  -9    5.62   24.85   0
   1 -11  15  290.06   22.21   0
   1  -9  15   11.32   17.72   0
   2 -24   0   -5.41   19.95   0
   2 -24   6   44.55   19.56   0
   2 -22  10    7.61   16.33   0
   3 -25   7   70.32   18.53   0
   3  -3  17   27.34   17.85   0
   4  -2  18  206.26   24.05   0
   5 -11  21  532.31   25.66   0
   5  -9  21   45.47   19.24   0
   6 -12  22   49.17   18.65   0
   6 -10  22   24.10   19.32   0
   6  -8  22   17.46   20.09   0
   7 -11  23   11.41   19.20   0
   7  -9  23  156.42   21.10   0
   8 -10  24   73.08   21.40   0
  -2 -12   2 1922.96   44.11   0
  -2 -12   4   98.40   19.10   0
  -2  -8   2 2355.42   54.60   0
  -2  -8   4    0.75   17.81   0
  -1 -17  -1   29.61   18.06   0
  -1 -15   9    3.55   18.48   0
  -1 -11  -5 1720.60   57.55   0
  -1  -9  -5   36.84   24.06   0
  -1  -5  -3 4927.79  142.76   0
   0 -18  10  510.64   24.74   0
   1 -21   9   -3.49   17.70   0
   2 -16  16   43.80   19.31   0
   2  -4  16  115.88   20.30   0
   3 -25  -3    2.41   20.46   0
   3 -17  17   21.74   16.72   0
   4 -18  18   69.46   18.52   0
   4 -12  20  -21.57   19.02   0
   4 -10  20  119.18   19.65   0
   4  -8  20  -14.33   19.16   0
   5 -19  19   43.61   19.13   0
   5 -13  21   48.14   19.60   0
   5  -7  21   70.71   21.29   0
   5  -1  19  210.08   23.72   0
   6 -14  22   17.68   19.81   0
   6  -6  22  126.76   22.41   0
   7 -13  23   52.40   20.02   0
   7  -7  23   13.76   19.71   0
   8 -12  24  123.40   21.14   0
   8  -8  24  578.49   27.48   0
   9 -11  25   15.29   20.82   0
   9  -9  25   -6.23   20.19   0
  -2 -12   6  162.55   20.31   0
  -2 -10   0  236.47   23.18   0
  -2 -10   6   23.70   17.52   0
  -1 -17   7   75.45   19.25   0
  -1 -11  11    9.71   18.70   0
  -1  -5   9   30.22   18.14   0
   0 -20  -2    9.20   19.87   0
   0 -16  12  -10.95   18.84   0
   0   0   6    0.02   21.49   0
   1 -23   1   81.88   21.61   0
   1 -23   3   34.18   18.41   0
   1 -23   5   16.78   18.25   0
   1 -15  15  150.37   20.69   0
   1   1  -3 2324.20   78.78   0
   2 -24  -2  313.16   24.39   0
   2 -22  -6   82.28   22.03   0
   2 -20  14  -22.11   18.03   0
   3 -21  15  124.38   20.43   0
   3 -11  19   57.84   19.02   0
   3  -9  19   75.94   19.75   0
   5 -15  21   33.35   20.02   0
   7 -15  23   41.42   20.44   0
   8 -14  24   31.08   20.12   0
   8  -6  24    3.24   20.01   0
   9  -7  25  113.03   22.26   0
  -2 -14   4   18.12   16.73   0
  -2  -8   0   -2.98   19.76   0
  -2  -8   6  461.03   27.05   0
  -1 -13  -5  406.46   30.90   0
  -1 -13  11  314.48   23.64   0
  -1  -9  11  570.37   25.11   0
   0 -20   8   27.15   18.10   0
   0 -12  14    9.86   18.22   0
   0 -10  -8   12.28   35.04   0
   0 -10  14  -10.93   19.06   0
   0  -2  10  232.67   23.22   0
   1 -23  -1   69.01   20.55   0
   1 -19  13   17.80   18.46   0
   1  -5  15   13.30   17.86   0
   2 -22  12   76.28   19.16   0
   3 -23  13  323.79   21.06   0
   3 -19  17   24.95   18.24   0
   3  -7  19   -1.90   19.22   0
   4 -28   2   43.17   20.61   0
   4 -28   4    7.37   19.64   0
   4 -22  16   19.56   19.91   0
   4  -6  20    5.49   18.94   0
   5 -29   1   75.40   19.94   0
   5 -29   3   20.50   19.28   0
   5  -5  21  167.70   22.35   0
   6 -16  22  360.29   23.00   0
   7  -5  23  199.20   23.22   0
   7   5  17   41.82   27.13   0
  10 -10  26   -1.65   20.00   0
  -2 -14   6   28.49   19.86   0
  -1 -19   1    6.38   19.06   0
  -1 -19   3   21.56   18.43   0
  -1 -17   9   27.91   19.60   0
  -1  -7  11   57.25   18.02   0
  -1  -3   7  524.92   31.67   0
   0 -14  14  100.57   19.78   0
   0 -12  -8  549.79   46.26   0
   0  -8  14    8.28   19.22   0
   1 -21  -5  248.05   25.00   0
   1 -21  11   76.58   17.48   0
   1 -19  -7    8.60   21.30   0
   2 -18  16  -22.13   18.33   0
   2  -8  18 1785.99   39.39   0
   3 -27   3  -16.26   19.76   0
   3 -25  11   18.28   18.57   0
   3 -15  19   38.37   18.04   0
   4 -28   0   16.84   19.68   0
   4 -28   6   37.36   18.97   0
   4 -20  18   83.47   19.70   0
   6  -4  22  187.75   23.15   0
   6   0  20    7.01   19.81   0
   7   3  19    3.26   20.77   0
  -2 -16   4  141.14   22.49   0
  -2 -12   8  194.62   20.49   0
  -2 -10   8  194.32   18.96   0
  -2  -6   2  109.10   22.63   0
  -2  -6   4   53.10   20.23   0
  -1 -19   7   19.13   17.97   0
  -1 -17  -3   38.64   20.70   0
  -1 -15  11  261.73   21.92   0
   0 -22   2   11.60   18.05   0
   0 -22   4   11.04   17.88   0
   0 -22   6    3.18   19.03   0
   0 -20  10  -12.56   18.93   0
   0 -18  12   -5.93   18.08   0
   1 -17  15   27.78   18.93   0
   2 -24  -4   16.13   19.88   0
   2 -14  18  200.65   21.20   0
   2   0  14  355.47   26.71   0
   3 -27   1   22.92   18.79   0
   3 -27   5    4.70   18.91   0
   3   1  15   12.18   21.31   0
  -2 -16   6    3.43   18.56   0
  -2 -14   8 1779.98   39.01   0
  -2 -12  -2 2019.61   50.84   0
  -2  -8   8 1354.14   37.32   0
  -2  -6   6  229.11   23.58   0
  -1 -19  -1   31.35   18.79   0
   0 -22   0    8.83   19.46   0
   0 -16  14   10.17   18.56   0
   1 -13  17   69.51   18.83   0
   1  -7  -9  533.72   68.27   0
   2 -26   2  125.48   20.33   0
   2 -26   4   12.68   18.98   0
   2 -26   6    8.49   20.18   0
   2 -22  14   -0.87   18.96   0
   2  -6  18   72.62   20.98   0
   2   4   2 2686.70   95.40   0
   3 -27  -1    6.56   19.97   0
   3 -27   7   16.31   19.00   0
   3 -23  15   66.32   19.45   0
   3 -17  19   39.76   18.28   0
   3  -5  19  324.05   24.40   0
   4 -18  20   92.00   19.40   0
   4  -4  20  204.12   23.64   0
  -2 -16   0   19.85   18.18   0
  -1 -19   9  349.34   23.13   0
  -1 -17  11  321.93   23.38   0
  -1 -15  -5   10.21   21.10   0
  -1 -13  13   16.05   18.06   0
  -1 -11  13  290.95   23.34   0
   0 -18  -6   17.42   21.25   0
   1 -23  -3   39.17   19.17   0
   1 -21  13  203.78   21.27   0
   1 -19  15   40.75   18.40   0
   1  -1  13  711.28   32.35   0
   2 -26   0   29.67   19.56   0
   2 -24  12   67.77   19.32   0
   2 -20  16   18.63   18.52   0
   2 -16  18   20.57   18.11   0
   2  -2  16  801.28   31.82   0
   3 -27   9   43.80   18.84   0
   3 -21  17  154.58   20.48   0
   3  -1  17   76.02   20.82   0
   4   2  16  129.13   23.99   0
   5  -3  21   77.05   21.37   0
   7  -3  23  115.33   21.74   0
  -2 -16   8   17.36   19.00   0
  -2 -14  -2 1230.02   39.29   0
  -2 -12  10   56.19   20.17   0
  -2 -10  10   28.68   18.30   0
  -1 -21   3   68.56   20.02   0
  -1 -21   5  282.14   23.08   0
  -1  -9  13  360.72   23.04   0
  -1  -5  11 1700.06   41.67   0
  -1  -3  -1 2217.08  102.20   0
   0 -20  12  203.43   21.23   0
   0 -14  -8    2.38   25.13   0
   0   0   8  851.94   43.51   0
   1 -25   1   -4.23   20.42   0
   1 -25   3  253.27   22.69   0
   1 -25   5   48.30   19.91   0
   1 -23  11  387.04   23.40   0
   1 -17  -9   36.86   24.76   0
   1 -15  17   33.65   18.39   0
   1  -7  17   45.33   18.76   0
   1  -3  15   27.89   17.42   0
   2 -26   8   63.50   18.54   0
   4   0  18   -0.84   18.80   0
   5 -13  23   21.13   20.71   0
   5 -11  23    1.38   19.49   0
   6 -12  24  -14.12   20.17   0
   6 -10  24   16.51   19.63   0
  -2 -18   2   71.70   20.16   0
  -2 -18   6   93.30   19.48   0
  -2 -14  10  445.18   24.88   0
  -2  -6   0 1729.20   58.13   0
  -2  -6   8  426.09   26.46   0
  -1 -21   1  129.30   20.55   0
  -1 -15  13  251.98   21.97   0
  -1  -3   9   33.80   18.18   0
   0 -22  -2   -5.00   19.14   0
   0 -22  10  692.76   26.82   0
   0 -18  14   20.10   18.73   0
   0 -14  16   11.90   18.40   0
   0 -12  16   13.34   17.77   0
   0 -10  16   -1.56   18.46   0
   1 -25   7    1.72   18.23   0
   2 -26  -2   94.44   22.03   0
   2 -18  18   27.45   18.32   0
   2   2  12 1895.20   59.24   0
   3 -19  19    5.41   18.72   0
   3 -11  21   30.43   19.29   0
   3   3  13 4260.37   93.03   0
   4 -14  22    2.19   17.77   0
   4 -12  22   95.61   19.26   0
   4 -10  22   54.91   19.66   0
   5  -9  23   10.51   19.32   0
   6 -14  24   -4.94   19.96   0
   6  -8  24   -3.60   20.07   0
   6  -2  22   86.37   20.94   0
   7 -13  25  -15.62   19.12   0
   7 -11  25   15.54   19.25   0
   7  -9  25  165.76   22.56   0
  -2  -8  -2 2277.66   64.36   0
  -2  -8  10  194.87   19.48   0
  -1 -19  -3   17.00   19.58   0
  -1 -19  11   50.10   19.29   0
  -1  -7  13  529.33   25.81   0
   0 -24   4   35.64   18.20   0
   0 -24   6   24.04   19.48   0
   1 -25  -1    0.09   19.30   0
   1 -17  17  327.22   21.15   0
   2 -22  16   43.62   19.19   0
   2  -4  18  217.52   22.70   0
   3 -13  21   20.46   18.34   0
   3  -9  21  268.62   22.28   0
   3  -3  19  979.32   34.26   0
   4  -8  22    3.88   18.76   0
   5 -15  23  122.75   20.02   0
   5  -7  23  208.91   22.97   0
   5   3  17   47.56   22.64   0
   8 -10  26    7.59   20.14   0
  -3 -13   3 4313.09   61.06   0
  -3 -13   5 1423.15   36.60   0
  -3 -11   3   23.55   16.81   0
  -3 -11   5  409.28   24.28   0
  -2 -18   0  173.38   22.16   0
  -2 -18   8 1930.69   38.51   0
  -2 -16  -2  810.91   32.12   0
  -2 -16  10  123.48   18.89   0
  -1 -21   9    6.91   18.71   0
  -1 -17  13   29.92   18.60   0
   0 -24   2   16.15   18.75   0
   0 -16  16 2258.39   40.00   0
   1 -23  13   56.63   19.41   0
   1 -21  15  122.75   20.54   0
   1  -5  17  161.53   21.56   0
   1  -1  -5 6430.52  131.94   0
   1   1  11   48.18   18.21   0
   2 -24  14  146.71   19.04   0
   2 -12  20   59.60   19.03   0
   2 -10  20   17.94   18.23   0
   3 -29   3    4.32   19.45   0
   4 -16  22   48.84   19.19   0
   4  -2  20  268.27   25.36   0
   4   4  14 1004.18   53.62   0
   5   1  19  196.94   24.61   0
   7  -7  25   13.22   19.77   0
  -3 -15   5  227.90   22.90   0
  -3 -13   7  227.79   21.81   0
  -3 -11   7  477.12   24.99   0
  -3  -9   5 1250.98   37.38   0
  -2 -20   4  291.18   23.75   0
  -2 -14  12  121.24   20.81   0
  -2 -12  12  410.23   23.11   0
  -2 -10  12   98.76   20.00   0
  -1 -21  -1  103.19   19.99   0
  -1 -17  -5  169.61   24.22   0
  -1 -13  15  296.15   23.05   0
  -1 -11  15  311.47   22.91   0
   0 -24   0   95.95   21.49   0
   0 -24   8   23.88   18.21   0
   0 -22  12    3.94   18.05   0
   0 -20  14   -5.20   16.47   0
   1 -23  -5   17.86   20.33   0
   1 -19  17   25.70   18.78   0
   2 -28   4   78.79   20.42   0
   2 -28   6   21.06   20.23   0
   2 -20  18   30.87   16.96   0
   2  -8  20   62.76   19.75   0
   3  -7  21   11.11   18.90   0
   4  -6  22  178.53   22.64   0
   6  -6  24   16.36   19.61   0
  -3 -15   7  193.50   22.07   0
  -3 -11   1  171.59   20.60   0
  -3  -9   3  962.17   35.12   0
  -2 -20   2    4.08   18.55   0
  -2 -18  10   41.28   18.15   0
  -2  -6  10   13.06   16.89   0
  -2  -4   4  794.95   39.41   0
  -2  -4   6   53.51   20.26   0
  -1 -23   3   28.61   19.36   0
  -1 -23   5   -5.99   18.32   0
  -1 -21  11   83.41   19.45   0
  -1 -19  13   43.97   18.26   0
  -1 -15  15  177.54   21.23   0
  -1  -9  15    1.95   19.09   0
   0 -22  -4    1.31   19.65   0
   0 -20  -6   -4.13   21.75   0
   0 -18  16    5.51   18.21   0
   0 -16  -8    2.45   22.82   0
   0  -6  16    1.65   18.24   0
   1 -15  19   25.25   18.13   0
   1  -9  19  344.24   24.40   0
   2 -28   2  128.44   21.57   0
   5  -5  23  296.72   25.39   0
  -3 -13   9 1591.70   37.55   0
  -3 -11   9  471.91   24.80   0
  -3  -9   7  477.10   24.44   0
  -2 -20   8   73.75   19.91   0
  -2 -16  12  139.56   18.53   0
  -2 -12  -4  123.46   23.94   0
  -2  -8  12  167.66   20.27   0
  -1 -23   7   25.58   18.73   0
  -1  -3  11  190.95   22.57   0
   1 -27   3   12.31   20.69   0
   1 -27   5   41.00   19.48   0
   1 -27   7  160.22   22.08   0
   1 -25  -3  247.80   24.57   0
   1 -23  15   -0.49   18.84   0
   2 -28   0    2.47   20.61   0
   2 -18  20    3.16   18.29   0
   5  -1  21  258.15   24.63   0
  -3 -17   5   57.98   19.08   0
  -3 -17   7  127.65   20.75   0
  -3 -15   9  532.48   26.25   0
  -3  -9   1   35.65   20.35   0
  -2 -20   0  -14.50   19.57   0
  -2 -18  -2   47.54   20.16   0
  -2 -14  -4   14.02   18.95   0
  -1 -23   1   72.31   19.43   0
  -1 -17  15   43.08   16.78   0
   0 -24  -2   17.02   19.10   0
   0 -22  14    0.36   18.27   0
   0 -20  16  330.16   22.65   0
   0 -14  18   26.22   18.02   0
   1 -27   1  133.39   21.90   0
   1 -21  17   26.60   18.70   0
   1 -17  19   38.06   18.51   0
   1  -7  19   29.15   19.85   0
   2  -6  20   61.76   20.68   0
   3  -5  21   77.01   22.19   0
   6   2  20   36.43   21.19   0
  -3  -9   9   -3.32   14.39   0
  -3  -7   5   84.15   20.75   0
  -2 -20  10    1.96   18.02   0
  -2 -18  12  228.37   19.87   0
  -2 -14  14   59.66   19.67   0
  -2 -12  14  107.43   19.80   0
  -2  -4   2 2747.01   71.65   0
  -2  -4   8   22.98   17.76   0
  -1 -21  -3   54.36   21.02   0
  -1 -21  13  208.26   21.21   0
  -1  -1   5 6651.31  117.21   0
   0 -26   4    1.89   19.52   0
   0 -26   6  878.72   29.54   0
   0 -24  12   19.35   18.43   0
   0 -16  18   -9.71   17.78   0
   1 -27   9   22.28   18.65   0
   1  -1  15  477.49   28.66   0
   2  -6 -10   21.52   24.91   0
   2   0  16   13.90   20.29   0
   4 -14  24  298.11   24.39   0
   4 -12  24   -4.67   20.29   0
   4  -4  22   17.54   19.41   0
   5 -13  25   13.46   20.13   0
   5 -11  25   -0.85   20.49   0
   6  -4  24   93.51   21.35   0
  -3 -17   1   70.33   19.45   0
  -3 -17   9   34.93   16.88   0
  -3 -15  11  304.26   22.50   0
  -3 -13  -1   96.88   19.11   0
  -3 -13  11  120.06   20.28   0
  -3 -11  11  575.91   28.04   0
  -3  -7   3 2043.18   51.06   0
  -3  -7   7   99.55   19.57   0
  -2 -22   4    5.27   18.62   0
  -2 -22   6   57.65   18.79   0
  -2 -16  -4  101.87   23.83   0
  -2 -16  14   26.72   19.71   0
  -2 -10  -4 1264.69   49.99   0
  -2 -10  14  489.89   23.71   0
  -1 -23  -1   69.54   20.73   0
  -1 -23  11  382.28   23.83   0
  -1 -19  -5  232.41   25.38   0
  -1 -19  15   24.94   18.70   0
  -1 -13  17   55.23   19.12   0
  -1 -11  17  327.73   22.52   0
  -1  -1   7   15.27   21.37   0
   0 -26   2   25.32   19.47   0
   0 -26   8   18.44   18.40   0
   0  -8  18   13.58   18.69   0
   1 -19  19   65.50   19.78   0
   1  -3  17   59.00   19.14   0
   2  -2  18   52.88   20.48   0
   3 -15  23   42.30   19.73   0
   3 -13  23  314.49   23.42   0
   3 -11  23   71.07   20.92   0
   4 -10  24    7.41   18.91   0
   6 -12  26   70.11   20.46   0
   6 -10  26   -2.02   20.45   0
   6   4  18  181.12   28.97   0
  -3 -19   3 1060.28   32.14   0
  -3 -19   7    9.03   18.13   0
  -3 -15  -1   21.27   18.50   0
  -2 -22   2   31.18   18.29   0
  -2 -20  12   75.59   19.63   0
  -2  -6  12  130.59   17.86   0
  -1 -25   5   71.15   19.28   0
  -1 -25   7   29.75   19.42   0
  -1 -15  17   11.99   18.23   0
  -1 -13  -7  576.49   41.42   0
   0 -26  10  207.06   21.11   0
   0 -22  16   14.85   18.77   0
   0 -18  18    3.39   16.24   0
   0  -4  16 3584.00   56.12   0
   0  -2  14  329.49   24.22   0
   1 -27  -1  140.50   21.69   0
   2 -16  22   28.98   20.57   0
   2 -14  22    7.84   18.40   0
   2 -12  22   89.03   19.20   0
   2 -10  22   26.98   19.21   0
   3  -9  23   18.92   19.22   0
   3  -1  19   20.62   20.25   0
   3   1  17   70.02   21.28   0
   3   5   3  880.67   51.09   0
   5  -9  25   25.53   18.83   0
   5  -3  23  147.22   22.06   0
   7 -11  27  -10.47   20.48   0
  -3 -19   9   68.75   19.53   0
  -3 -17  11   96.53   19.40   0
  -3  -9  11  412.13   24.03   0
  -3  -7   9  500.30   26.20   0
  -2 -22  10   -5.01   19.12   0
  -2 -20  -2   -4.63   20.17   0
  -2 -18  14  196.74   21.26   0
  -2  -8  14 1829.61   40.01   0
  -2  -4  10 1347.62   39.44   0
  -1 -25   3  244.56   22.56   0
  -1 -21  15  148.67   20.81   0
  -1 -17  17  395.57   23.34   0
  -1  -1   3 2300.65   83.42   0
   0 -26   0   -1.19   19.34   0
   0 -24  14   -7.83   18.16   0
   0 -18  -8   16.40   23.44   0
   1 -13  21  211.90   21.14   0
   1 -11  21   62.49   19.68   0
   1  -5  19  232.41   23.13   0
   2  -4  20  270.43   24.75   0
   4  -8  24  122.42   20.48   0
   5   5  15 2963.65   97.07   0
   6  -8  26    7.43   19.44   0
  -4 -14   4  929.52   31.24   0
  -4 -14   6   39.17   20.43   0
  -4 -12   4 1262.56   35.58   0
  -4 -12   6  377.57   23.87   0
  -3 -19   1   34.94   18.11   0
  -3 -17  -1   81.26   19.09   0
  -3 -15  13    3.23   17.79   0
  -3 -13  13  427.23   24.69   0
  -2 -22   0    6.58   19.69   0
  -2 -14  16   57.02   18.49   0
  -2 -12  16  165.93   20.24   0
  -2  -6  -2  119.43   28.00   0
  -1 -25   1    1.57   20.01   0
  -1 -25   9   -7.76   18.98   0
  -1 -23  13   60.57   19.29   0
  -1 -15  -7 1170.43   48.79   0
   0 -24  -4   43.07   20.01   0
   0 -20  18  -10.42   18.92   0
   0  -6  18   20.46   18.68   0
   1 -29   5   66.18   19.83   0
   1  -9  21   -7.45   18.50   0
   2  -8  22   76.24   20.72   0
   3  -7  23  132.84   21.82   0
   3  -3  21  306.41   25.06   0
   4   0  20  266.18   25.30   0
   5  -7  25   10.29   19.75   0
   5   7   7  370.82   38.25   0
  -4 -16   6  182.17   21.60   0
  -4 -14   8  281.02   22.59   0
  -4 -12   8  900.74   30.11   0
  -3 -21   3  341.28   24.21   0
  -3 -21   5   84.12   19.13   0
  -3 -19  11   84.72   18.96   0
  -3 -11  13  137.02   18.58   0
  -3  -9  -1   19.43   19.39   0
  -3  -7   1  553.49   32.39   0
  -2 -24   4   17.20   20.34   0
  -2 -24   6   35.97   19.42   0
  -2 -22  12   96.55   19.62   0
  -2 -20  14   31.97   19.03   0
  -2 -18  -4  205.33   24.38   0
  -2 -16  16   35.38   19.29   0
  -2 -10  16  120.62   19.82   0
  -1 -19  17   26.54   18.88   0
  -1 -11  -7   33.81   29.59   0
  -1  -1   9   43.07   18.02   0
   0 -28   6   -8.03   19.91   0
   0 -16  20  323.06   22.39   0
   0 -12  20  179.47   20.04   0
   1 -29   3   -7.46   18.44   0
   1   1  13  770.36   35.80   0
   2   2  14 1349.53   49.36   0
   4   2  18  203.31   25.63   0
  -4 -16   8   97.08   18.33   0
  -4 -14  10   32.78   18.40   0
  -4 -12   2  143.67   19.91   0
  -4 -10   4  468.08   25.81   0
  -4 -10   6 1431.89   36.42   0
  -4 -10   8  368.96   23.64   0
  -3 -21   9  287.83   22.20   0
  -3 -17  13   73.87   17.57   0
  -3  -7  11  474.67   26.10   0
  -2 -24   8  260.55   21.69   0
  -2 -18  16   10.04   18.55   0
  -1 -23  -3   23.13   19.92   0
  -1  -7  17   63.47   19.40   0
   0 -28   4   19.95   18.94   0
   0 -26  -2   11.44   20.51   0
   0 -10  20   -7.76   17.92   0
   0   0  12 2287.94   56.23   0
   4  -6  24  109.15   21.20   0
  -4 -18   6  211.60   20.79   0
  -4 -18   8  320.14   23.04   0
  -4 -16  10   -5.84   19.53   0
  -4 -12  10  123.28   19.25   0
  -3 -21   1   65.79   20.89   0
  -3 -19  -1   13.95   20.11   0
  -3 -19  13   -7.13   17.97   0
  -3  -9  13 1504.23   35.89   0
  -3  -5   5  652.38   32.93   0
  -3  -5   7  112.87   20.98   0
  -2 -24   2  335.84   24.01   0
  -1 -27   5   24.92   20.39   0
  -1 -27   7  116.94   22.03   0
  -1 -25  -1    3.82   19.31   0
  -1 -23  15   -8.69   18.37   0
  -1 -21  17    9.88   19.01   0
  -1 -17  -7   49.09   22.99   0
  -1 -15  19   14.73   18.14   0
   0 -28   2    9.81   19.73   0
   0 -18  20   -4.59   16.71   0
   1  -7  21    5.60   19.46   0
   2  -6  22   60.46   20.30   0
   4  -2  22   18.74   18.97   0
   4   6   6    7.61   19.70   0
  -4 -10  10  463.93   24.77   0
  -3 -23   7  125.28   21.01   0
  -3 -21  11    6.46   16.48   0
  -3 -15  -3  797.42   34.49   0
  -3 -15  15   93.68   20.08   0
  -3 -13  -3 4558.97   74.47   0
  -3 -13  15   -9.64   17.97   0
  -2 -22  -2   30.66   20.32   0
  -2 -22  14   -7.48   19.37   0
  -2 -20  16    7.99   18.62   0
  -2  -4  12  105.77   18.53   0
  -1 -27   3   20.53   19.82   0
  -1 -27   9    9.58   18.50   0
  -1 -17  19   54.32   18.86   0
   0  -8  20   32.30   18.59   0
   2 -14  24  126.94   21.87   0
   2   2  -2 5529.91  109.20   0
   3 -13  25   53.52   20.45   0
   3  -5  23  139.04   22.76   0
   3   3  15  874.63   44.17   0
   4 -12  26   21.12   19.86   0
   5  -5  25   89.23   21.59   0
   5   1  21  250.97   26.20   0
  -4 -18   2  212.46   21.49   0
  -4 -18  10   20.09   16.40   0
  -4 -16  12  185.93   20.82   0
  -4 -14  12   46.71   19.47   0
  -4 -12  12   26.44   19.00   0
  -4 -10   2 1314.01   39.16   0
  -4  -8   6   19.53   17.92   0
  -3 -23   5  137.89   19.90   0
  -3 -17  15   55.64   19.23   0
  -3 -11  15  316.45   22.56   0
  -3  -5   9 1295.86   38.38   0
  -2 -24   0    3.17   19.66   0
  -2 -24  12   59.08   19.34   0
  -2 -20  -4  297.74   25.97   0
  -2 -16  18   24.27   18.07   0
  -2 -14  18  195.99   21.46   0
  -2 -12  18  226.95   21.03   0
  -2  -4   0   10.98   22.45   0
  -1 -19  19   75.47   19.48   0
  -1  -9  19  362.70   23.76   0
   0  -4  18    9.34   19.44   0
   0  -2  16    8.06   17.75   0
   1 -15  23    3.00   18.27   0
   1 -13  23   40.86   20.30   0
   1  -3  19   34.89   19.82   0
   1  -1  17   41.61   20.34   0
   2 -12  24   65.03   19.62   0
   3 -11  25   30.00   19.23   0
   4 -10  26  167.18   22.93   0
   5 -11  27   10.88   18.90   0
  -4 -20   4  196.58   21.47   0
  -4 -20   8   13.84   17.88   0
  -4 -16   0 3679.11   57.93   0
  -4 -14   0   22.25   15.28   0
  -4  -8   4  985.89   35.12   0
  -4  -8   8 1675.02   39.11   0
  -3 -23   3  153.62   21.60   0
  -3 -21  13   28.97   18.66   0
  -3 -19  15   26.69   18.50   0
  -3 -17  -3   47.32   20.87   0
  -3 -11  -3   16.18   18.77   0
  -3  -7  13  241.75   21.22   0
  -3  -5   3  963.72   40.72   0
  -2 -26   4   10.37   19.44   0
  -2 -26   6   17.98   19.31   0
  -2 -26   8   76.81   19.64   0
  -1 -27   1  142.53   21.69   0
  -1  -5  17  187.35   22.71   0
  -1  -3  15   15.41   17.28   0
   0 -14  22   10.22   19.61   0
   1 -11  23  368.77   24.56   0
   2 -10  24   13.55   19.40   0
   2  -2  20    2.51   19.38   0
   3  -9  25   81.63   21.30   0
   4  -4  24   45.78   20.97   0
  -4 -20   2  308.60   24.06   0
  -4 -20  10   85.65   19.20   0
  -4 -18  12  102.61   17.78   0
  -4 -10  12  160.66   21.59   0
  -4  -8  10  399.55   24.19   0
  -3 -23  11   71.36   18.83   0
  -3 -21  -1   80.10   21.05   0
  -3  -9  15  507.22   25.15   0
  -2 -26  10   40.60   19.63   0
  -2 -24  14  172.93   20.58   0
  -2 -22  16   26.15   19.25   0
  -2 -18  18   44.64   16.82   0
  -2  -2   6  164.56   25.01   0
  -2  -2   8 2401.99   57.50   0
  -1 -19  -7    4.67   22.21   0
   0 -12  22   -7.47   19.42   0
   0  -6  20    0.37   18.96   0
   1  -5  21  289.49   23.89   0
   2   0  18  172.91   23.04   0
   5   3  19  300.21   29.63   0
  -5 -15   5 2958.99   48.84   0
  -5 -15   7   31.92   18.45   0
  -5 -13   5  783.22   29.17   0
  -5 -13   7  601.99   28.94   0
  -4 -22   6  180.58   20.87   0
  -4 -20  12   17.10   18.24   0
  -4 -18   0   17.46   18.98   0
  -4 -16  14   19.59   19.01   0
  -4 -14  14   43.36   18.50   0
  -4 -12  14   34.95   19.21   0
  -3 -23   1   29.01   18.92   0
  -3 -15  17   63.07   19.70   0
  -3 -13  17   59.21   19.18   0
  -3  -5  11  360.72   23.78   0
  -2 -26   2  123.33   21.58   0
  -2 -20  18   21.52   18.74   0
  -2 -16  -6   13.02   23.11   0
  -2 -14  -6   19.66   24.07   0
  -1 -13  21  209.81   21.45   0
  -1  -7  19    9.09   18.33   0
   0 -10  22  711.02   27.91   0
   1  -9  23   95.18   20.63   0
   2  -8  24  221.43   22.95   0
   2  -4  22   19.96   20.70   0
   4  -8  26   18.05   19.92   0
  -5 -17   7   48.17   18.71   0
  -5 -17   9   80.04   20.24   0
  -5 -15   9   66.62   17.17   0
  -5 -13   9 1065.69   31.99   0
  -4 -22   4   22.10   18.94   0
  -4 -22  10   17.16   18.39   0
  -4 -18  14   13.79   19.33   0
  -3 -25   5   54.05   19.92   0
  -3 -25   7   60.68   18.67   0
  -3 -25   9  128.53   20.18   0
  -3 -23  13  340.63   22.97   0
  -3 -21  15  153.65   18.49   0
  -3 -19  -3 1083.76   36.71   0
  -3 -17  17    6.28   18.36   0
  -3 -11  17   83.94   19.72   0
  -2 -24  -2  316.48   25.70   0
  -2  -8  18 1936.57   40.27   0
  -2  -2   4 2829.20   74.46   0
  -1 -29   5   79.64   20.81   0
  -1 -11  21   68.94   19.04   0
   3  -7  25   62.60   20.64   0
   3  -1  21   70.50   20.70   0
   4   4  16  456.21   38.80   0
  -5 -19   7   56.15   18.60   0
  -5 -15  11  110.83   20.32   0
  -5 -13   3 1499.45   38.17   0
  -5 -13  11   62.31   19.24   0
  -5 -11   5  653.59   27.60   0
  -5 -11   7 1098.82   32.06   0
  -5 -11   9   65.09   20.14   0
  -4 -10   0   36.59   18.12   0
  -4 -10  14   29.27   19.15   0
  -4  -8   2   -0.34   17.88   0
  -4  -8  12  835.70   29.59   0
  -3 -25   3   31.66   20.69   0
  -3 -19  17   36.75   18.90   0
  -3  -7  -1  495.55   34.24   0
  -2 -22  -4    5.23   20.36   0
  -2 -16  20   16.64   18.34   0
  -2 -12  -6  125.56   28.80   0
  -2  -2  10 3053.95   60.16   0
  -1 -29   3   -2.36   20.37   0
   0   0  14    2.78   15.92   0
   1   1  15  584.07   32.59   0
   3  -3  23  157.30   22.12   0
   3   1  19   28.47   19.42   0
  -5 -19   9   50.02   18.57   0
  -5 -17  11  133.21   18.41   0
  -4 -22   2    5.36   19.18   0
  -4 -22  12   90.23   19.87   0
  -4 -20   0  271.64   24.64   0
  -4 -20  14   12.13   18.74   0
  -4 -16  16   34.88   18.75   0
  -4 -14  16   33.63   18.30   0
  -4  -6   6    3.76   17.88   0
  -4  -6   8   29.37   18.37   0
  -3 -23  -1   25.50   19.99   0
  -3 -23  15   84.05   19.46   0
  -3  -5  13 1498.94   38.39   0
  -2 -28   6   13.20   20.13   0
  -2 -26   0   17.59   19.80   0
  -2 -18  -6   76.40   23.72   0
  -2 -18  20  -18.35   18.64   0
  -1  -9  21    4.66   18.50   0
  -1  -1  13  794.52   33.09   0
   0  -8  22    4.55   18.65   0
   1  -7  23   10.90   20.30   0
  -5 -19   3  314.88   23.64   0
  -5 -19  11   19.50   19.15   0
  -5 -15  13  314.42   22.45   0
  -5 -11   3  431.76   25.02   0
  -5 -11  11 3003.35   47.48   0
  -4 -24   6  131.49   21.02   0
  -4 -24   8  109.00   20.17   0
  -4 -18  16   70.20   19.55   0
  -4 -16  -2  160.00   21.47   0
  -4 -14  -2   16.72   17.51   0
  -4 -12  16  172.30   21.27   0
  -3 -25   1  244.30   23.68   0
  -3 -21  -3  324.09   26.97   0
  -3 -21  17  154.74   20.95   0
  -3 -15  19    4.31   18.07   0
  -2 -28   4   73.04   20.39   0
  -2 -10  20    9.33   18.77   0
   1 -13  25    3.34   18.60   0
   2 -12  26   60.16   20.25   0
   2  -6  24   30.15   20.11   0
   2   2  16  852.24   39.45   0
   4   0  22    2.40   19.03   0
  -5 -21   5  146.08   20.87   0
  -5 -21   9   29.70   19.34   0
  -5 -17  13  153.66   18.64   0
  -5 -15   1   10.16   16.10   0
  -5 -13  13   59.41   17.48   0
  -5  -9   7  949.88   30.44   0
  -5  -9   9   18.72   17.79   0
  -4 -24   4   86.84   20.28   0
  -4 -22  14    0.23   19.14   0
  -4 -18  -2  228.63   24.15   0
  -4  -8  14  251.07   22.31   0
  -4  -6  10 1511.80   37.81   0
  -3 -27   7   -7.06   19.92   0
  -3 -27   9   26.01   20.57   0
  -3 -17  19   28.64   18.14   0
  -3  -5   1 5144.19   92.65   0
  -2 -28   2  154.52   22.29   0
  -1  -5  19  217.34   22.04   0
  -1  -3  17   71.22   19.06   0
   0 -14  24    2.45   18.43   0
   0 -12  24    3.97   20.06   0
   0  -4  20  242.85   24.31   0
   0  -2  18  172.60   22.67   0
   1 -11  25   30.71   20.54   0
   3 -11  27   29.54   19.81   0
  -5 -21  11  603.91   26.29   0
  -5 -19  13   29.16   18.67   0
  -5 -17   1  168.61   21.23   0
  -5 -11  13   72.44   19.82   0
  -5  -9   5  136.03   17.85   0
  -4 -24  12   25.44   18.60   0
  -4 -22   0   -0.70   19.59   0
  -4 -20  16  219.86   21.73   0
  -4 -12  -2  108.50   20.28   0
  -4 -10  16    5.14   19.06   0
  -4  -6   4  191.45   21.61   0
  -3 -27   5   14.06   19.91   0
  -3 -19  19   36.65   18.81   0
  -3  -3   7 2057.55   52.06   0
  -2  -6  18   65.82   19.95   0
  -2  -4  16  135.09   18.98   0
  -1 -15  23   -2.64   18.41   0
  -1 -13  23   29.58   18.54   0
   1  -3  21   70.31   21.18   0
   1  -1  19   21.99   19.31   0
   1   3   9   36.61   23.66   0
   2 -10  26   43.57   19.47   0
   3  -5  25   44.49   20.75   0
  -6 -16   6   19.66   18.15   0
  -6 -16   8   23.04   18.58   0
  -6 -14   8   50.45   20.23   0
  -5 -23   7  208.43   22.33   0
  -5 -21   3   82.89   19.86   0
  -5 -19   1  220.51   22.95   0
  -5 -17  15   58.33   18.77   0
  -5 -15  15  296.79   23.21   0
  -5  -9  11   51.60   16.30   0
  -4 -24   2   29.31   18.81   0
  -4 -16  18   50.39   18.99   0
  -4 -14  18   16.64   17.65   0
  -4  -6  12  397.10   23.75   0
  -3 -27   3   15.03   19.97   0
  -3 -17  -5   49.52   22.35   0
  -3 -15  -5  291.90   28.90   0
  -3  -3   9 1143.53   38.54   0
  -2 -20  -6   49.92   22.50   0
  -2 -14  22   -2.15   19.92   0
  -2  -8  20   75.50   20.25   0
  -1 -11  23  395.21   24.33   0
  -1  -7  21    0.19   18.51   0
   0 -10  24  -14.09   19.32   0
   0  -6  22    2.48   18.57   0
   3  -9  27   18.95   19.53   0
   4   2  20  295.23   27.18   0
  -6 -18   8    3.52   17.73   0
  -6 -18  10   43.35   18.51   0
  -6 -16  10 2203.66   39.73   0
  -6 -14   6  175.94   19.81   0
  -6 -14  10   38.62   19.19   0
  -5 -23   5  332.06   22.11   0
  -5 -23  11  -10.94   19.42   0
  -5 -21  13   69.10   18.90   0
  -5 -19  15   24.17   18.95   0
  -5 -13  15  345.35   21.38   0
  -4 -26   6   -7.22   19.03   0
  -4 -26   8   17.02   18.84   0
  -4 -26  10  180.19   20.69   0
  -4 -22  16   56.79   19.97   0
  -4 -20  -2  286.95   25.12   0
  -4 -18  18   80.25   19.06   0
  -4 -12  18   80.73   19.15   0
  -3 -25  -1  244.95   23.78   0
  -3  -3   5  985.32   41.34   0
  -2 -12  22   89.90   20.60   0
   1  -9  25    2.06   19.15   0
   1  -5  23    8.27   19.40   0
   2  -2  22   46.89   19.51   0
  -6 -20   8   50.97   18.50   0
  -6 -16  12  114.48   20.48   0
  -6 -14   4   25.42   19.70   0
  -6 -14  12   12.89   18.97   0
  -6 -12   6  754.06   28.39   0
  -6 -12   8   41.02   18.26   0
  -6 -12  10  257.28   23.08   0
  -5 -11   1 1767.42   43.34   0
  -5 -11  15  108.17   19.75   0
  -5  -9   3 1326.95   37.78   0
  -5  -9  13 1130.72   33.28   0
  -4 -26   4  212.06   22.22   0
  -4 -20  18   57.36   19.46   0
  -4  -8   0  611.67   32.63   0
  -3 -23  -3  155.09   23.69   0
  -3 -17  21  134.39   20.22   0
  -3 -13  -5 1549.67   50.87   0
  -3  -9  19   62.25   18.21   0
  -3  -3  11   20.00   16.92   0
  -1  -1  15  506.27   28.13   0
   0   0  16 2727.81   56.23   0
   2  -8  26   37.88   18.58   0
   2   0  20    8.01   19.16   0
  -6 -20  10  129.35   19.86   0
  -6 -18  12    9.80   18.09   0
  -5 -23   3  122.10   21.14   0
  -5 -23  13   61.87   19.37   0
  -5 -21   1  287.06   23.45   0
  -5 -21  15   68.97   18.78   0
  -5 -17  17   -3.02   18.07   0
  -5 -15  -1    9.79   17.85   0
  -5 -15  17   66.67   19.01   0
  -5  -7   7  391.48   24.69   0
  -5  -7   9 1041.08   33.01   0
  -4 -24   0   21.00   19.89   0
  -4  -6  14   43.00   17.78   0
  -3 -27   1   22.08   19.52   0
  -3 -19  -5  340.41   27.73   0
  -3 -13  21   43.98   18.95   0
  -2 -10  22   13.46   19.41   0
  -2  -2  14 1258.10   37.08   0
  -1  -9  23   84.50   20.41   0
   0  -8  24   29.56   19.27   0
   2  -4  24   10.41   19.06   0
  -6 -20   4   -3.71   19.00   0
  -6 -20  12   11.69   18.94   0
  -6 -16  14   -4.21   17.77   0
  -6 -12   4  406.23   24.20   0
  -6 -12  12   59.67   17.56   0
  -6 -10   8  410.29   24.21   0
  -5 -25   7   12.14   18.90   0
  -5 -25   9   23.97   19.43   0
  -5 -19  17   71.66   19.04   0
  -5 -17  -1  173.81   21.76   0
  -5 -13  17  150.21   20.99   0
  -5  -7  11 1105.38   33.05   0
  -4 -26   2    6.44   19.77   0
  -4 -16  20  219.26   20.78   0
  -4  -6   2   59.50   20.21   0
  -3 -29   5   10.00   19.55   0
  -3 -11  21   25.83   19.42   0
  -2  -2   2 5518.40  115.76   0
   1  -7  25   -1.35   18.85   0
  -6 -22   6  136.56   20.55   0
  -6 -22  10   -1.80   18.32   0
  -6 -18  14   15.96   18.25   0
  -6 -16   2   31.16   18.55   0
  -6 -14  14  173.51   18.91   0
  -6 -10   6   80.33   19.28   0
  -6 -10  10  161.86   21.61   0
  -5 -25   5   82.19   21.08   0
  -5 -23  15  138.81   20.40   0
  -5  -9  15   59.58   19.66   0
  -5  -7   5  111.27   19.92   0
  -4 -18  20   81.13   19.53   0
  -4  -4   8  967.27   35.15   0
  -2  -6  20   30.63   18.65   0
  -2  -4  18  227.40   21.80   0
  -1  -5  21  268.60   23.02   0
  -9 -13  -7   87.26   22.40   0
  -8 -24  -6    1.29   19.20   0
  -8 -22  -4   16.98   19.27   0
  -8 -12  -4  883.88   33.25   0
  -6 -28  -4   36.51   19.29   0
  -6 -26  -2    7.93   19.77   0
  -5 -27  -1   23.26   18.70   0
  -5 -17   3   42.48   20.14   0
  -4 -20   4  188.90   21.27   0
  -4 -14   4  955.74   30.91   0
  -3 -21   5   93.67   17.65   0
  -2 -22   6   72.15   19.68   0
  -2 -12   6  137.37   18.44   0
  -1 -27   5   27.84   18.87   0
  -1  -7   5  100.48   19.50   0
   0 -22   8   10.48   17.83   0
   0 -12   8  533.54   26.05   0
   1 -27   7  107.05   20.56   0
   1 -21   9   22.31   19.21   0
   1 -13   9  264.93   24.18   0
   1  -7   7 1032.44   36.88   0
   2 -26   8   49.40   17.53   0
   2 -18  10    9.91   18.16   0
   2 -16  10  148.15   18.29   0
   2 -14  10  456.18   24.95   0
   6 -22  12   43.26   19.79   0
   6 -12  12   89.22   20.72   0
   6  -6  10   68.73   19.24   0
   9 -23  13   36.00   20.56   0
   9 -11  13  250.56   24.62   0
  10 -18  14   48.52   20.06   0
  10 -16  14   40.01   19.30   0
  12 -22  14   -7.71   20.46   0
  -9 -23  -9    5.72   20.56   0
  -9 -21  -7   22.22   19.29   0
  -9 -11  -9  119.17   25.34   0
  -8 -26  -8   49.02   20.10   0
  -8  -8  -8 9999.99  131.39   0
  -7 -27  -5    6.44   19.80   0
  -7 -25  -3   70.50   19.71   0
  -5 -25   1   46.88   19.01   0
  -5 -19   3  303.25   21.37   0
  -5 -15   3  284.16   21.66   0
  -5  -9   1   28.37   17.98   0
  -4 -26   2  -24.89   18.68   0
  -4 -22   4   12.41   19.00   0
  -4  -8   2    9.58   18.34   0
  -3 -27   3   -4.40   18.73   0
  -1 -23   7   37.64   19.49   0
  -1 -11   7   16.91   18.38   0
   2 -20  10   18.43   16.16   0
   7 -19  13  274.76   22.18   0
   7 -17  13    0.32   18.05   0
   7 -15  13  241.81   22.58   0
   7  -7  11  121.60   20.79   0
  10 -20  14   24.43   19.26   0
  10 -14  14   12.79   19.45   0
  13  -7  13  722.12   38.31   0
 -10 -16 -12    2.31   20.57   0
  -9 -19  -5   89.09   20.99   0
  -9 -17  -5   59.04   20.31   0
  -8 -18  -2 1863.42   39.27   0
  -8 -16  -2   24.10   18.74   0
  -6 -18   2   61.37   19.38   0
  -6 -16   2   19.63   18.49   0
  -6 -10   0 1784.07   43.33   0
  -5 -21   3   81.96   18.97   0
  -5 -13   3 1428.35   36.48   0
  -4 -12   4 1195.79   33.98   0
  -3 -23   5  137.92   18.94   0
  -3 -11   5  424.99   24.63   0
  -2 -24   6    9.00   19.01   0
   1 -23   9   87.15   20.15   0
   2 -22  10   27.95   19.14   0
   5 -25  11   26.11   19.64   0
   5  -5   9  134.65   20.32   0
   7 -21  13  165.03   21.60   0
   8  -4  10  422.85   33.70   0
   9  -5  11   47.92   22.61   0
  13 -19  15  148.07   22.40   0
  13 -17  15   99.66   21.58   0
 -10 -18 -10    9.36   20.24   0
 -10 -16 -10  401.72   27.93   0
  -9 -23  -7  188.82   22.92   0
  -9 -15  -5   58.58   20.74   0
  -8 -26  -6   31.63   20.20   0
  -8 -24  -4  107.90   21.19   0
  -8 -20  -2   71.46   19.68   0
  -7 -23  -1   35.57   18.01   0
  -7  -7  -5  372.99   30.25   0
  -6 -20   2   46.58   19.50   0
  -3  -7   3 2144.00   51.30   0
   0 -24   8   40.58   16.95   0
   1 -11   9  668.49   27.81   0
   2 -12  10   85.92   18.59   0
   4 -18  12   95.07   20.63   0
   4  -8  10  390.19   25.88   0
   5  -9  11   32.48   17.36   0
   6 -24  12   12.69   18.40   0
   7 -13  13  742.56   30.52   0
   8  -8  12 3088.70   60.08   0
  10 -22  14   10.82   19.04   0
  13 -15  15   50.15   20.64   0
 -10 -20 -10  573.42   28.55   0
 -10 -14 -12   47.44   22.50   0
  -9 -25  -9   -3.56   19.60   0
  -9 -21  -5   64.20   20.15   0
  -7 -27  -3    0.30   20.17   0
  -7 -11  -1   39.11   16.78   0
  -6 -22   2   68.05   18.55   0
  -6 -14   2   19.40   19.16   0
  -5 -23   3   82.99   19.67   0
  -4 -24   4   91.41   19.13   0
  -3 -25   5   39.45   19.98   0
  -2 -10   6   31.10   17.28   0
  -2  -4   2 2824.45   72.69   0
  -1 -25   7   -6.87   17.50   0
   0 -10   8   19.83   16.62   0
   1 -25   9    4.01   19.07   0
   2 -24  10   -2.88   18.29   0
   4 -20  12   12.85   18.90   0
   4 -16  12  195.15   21.37   0
   6 -10  12  213.45   22.02   0
   7 -23  13   41.05   19.95   0
   7  -3   9  529.46   38.63   0
   8 -18  14  341.52   25.27   0
  10 -12  14   57.38   20.47   0
  10  -6  12  223.41   27.64   0
  12 -10  14   53.12   21.09   0
 -10 -18  -8   28.10   20.88   0
 -10 -16  -8   15.56   21.12   0
 -10 -14 -10  239.16   26.03   0
  -9 -13  -5 1025.58   34.59   0
  -9 -11  -7   30.40   21.55   0
  -8 -22  -2   88.32   19.01   0
  -7 -25  -1    7.85   18.26   0
  -7 -19   1    8.98   19.01   0
  -7 -17   1   68.33   19.22   0
  -7  -5  -9  928.42   75.97   0
  -2 -26   6  -13.23   19.33   0
   0 -26   8    0.52   18.62   0
   0  -6   6 3721.56   67.52   0
   4 -22  12   75.06   20.73   0
   4 -14  12   12.89   18.58   0
   8 -20  14  319.37   23.90   0
   8 -16  14   26.66   19.23   0
   9  -9  13    1.76   18.97   0
  11 -19  15   66.99   21.22   0
  11 -17  15   32.07   20.71   0
  13 -13  15  184.19   23.03   0
 -10 -22 -10   17.28   20.18   0
 -10 -20  -8    3.22   19.53   0
  -9 -25  -7  125.78   22.06   0
  -9 -23  -5   35.32   19.78   0
  -8 -26  -4    3.11   19.68   0
  -8 -10  -4  386.70   26.17   0
  -7 -15   1 1190.46   34.07   0
  -6 -24   2   51.62   18.69   0
  -5 -25   3   54.41   19.39   0
  -5 -11   3  418.78   24.42   0
  -4 -26   4  196.64   20.69   0
  -3 -19   7    0.72   18.31   0
  -3 -17   7   98.79   20.24   0
  -2 -20   8   93.75   19.68   0
  -2 -18   8 1925.50   38.67   0
  -1 -27   7  158.29   20.43   0
  -1 -19   9  368.83   23.12   0
  -1 -17   9   53.97   18.88   0
   5 -19  13   34.57   18.33   0
   5 -17  13  154.50   21.29   0
   8 -22  14   30.70   20.28   0
   8 -14  14  169.00   22.91   0
  11 -21  15  113.67   21.43   0
  11 -15  15   15.87   20.05   0
 -10 -22  -8   61.50   20.46   0
  -9 -21  -3  264.27   23.24   0
  -9 -19  -3   87.51   19.27   0
  -9 -17  -3   44.37   19.19   0
  -8 -24  -2  189.89   21.85   0
  -6 -12   2  126.10   20.06   0
  -4 -20   6   17.12   19.26   0
  -4 -18   6  210.10   19.83   0
  -4 -16   6  208.32   21.29   0
  -4 -10   4  450.83   24.30   0
  -3 -27   5   13.69   19.19   0
  -3 -21   7   22.48   18.88   0
  -3 -15   7  178.24   21.46   0
  -2 -16   8    8.70   16.29   0
  -2  -6   4   53.12   18.53   0
  -1 -21   9   23.08   17.86   0
  -1  -9   7  508.26   26.97   0
   0 -20  10    2.49   17.91   0
   0 -18  10  482.47   25.55   0
   2 -26  10   37.25   18.43   0
   2  -6   8  458.83   29.49   0
   4 -24  12   19.81   19.94   0
   5 -21  13   51.58   19.23   0
   5 -15  13  322.86   23.80   0
   7 -11  13  114.20   21.20   0
 -10 -20  -6  160.07   22.37   0
 -10 -18  -6   36.15   20.09   0
 -10 -14  -8   93.46   22.59   0
  -9 -25  -5   43.89   20.05   0
  -9 -15  -3  528.32   27.17   0
  -9  -9 -13    5.07   28.94   0
  -9  -9 -11   88.26   28.92   0
  -8  -8  -6  538.64   33.65   0
  -7 -27  -1  146.78   19.99   0
  -7 -13   1  563.43   26.52   0
  -5 -21   5  151.05   20.14   0
  -5 -19   5   27.51   18.24   0
  -5 -17   5  220.81   21.59   0
  -4 -22   6  185.87   21.05   0
  -3  -9   5 1307.44   37.47   0
  -2 -22   8  104.05   17.89   0
  -2 -14   8 1750.04   38.88   0
  -1 -15   9   14.17   16.53   0
   0 -16  10    5.05   17.75   0
   1 -19  11   60.20   18.57   0
   4 -12  12   20.70   19.62   0
   8 -24  14   15.99   20.11   0
  11 -23  15   -4.06   20.57   0
  11  -7  13  116.16   23.88   0
 -10 -24  -8   62.09   20.36   0
 -10 -22  -6    6.41   20.30   0
 -10 -16  -6 2192.91   46.47   0
  -9 -27  -7   10.81   19.25   0
  -9 -23  -3   -0.14   18.27   0
  -8 -26  -2   53.44   21.05   0
  -8 -22   0    1.94   17.68   0
  -6 -20   4   34.98   18.49   0
  -6 -18   4  179.23   20.93   0
  -5 -27   3   21.14   18.93   0
  -5 -15   5 2979.35   47.59   0
  -4 -14   6   68.18   20.83   0
  -3 -23   7  163.84   18.49   0
  -2 -24   8  223.69   21.17   0
  -1 -23   9   96.54   19.09   0
   0 -22  10  655.27   25.53   0
   0 -14  10   -0.99   18.15   0
   1 -21  11   78.04   19.27   0
   1 -17  11  279.07   22.34   0
   1  -9   9  162.85   19.69   0
   5 -23  13   50.11   18.73   0
   6 -20  14   26.49   19.44   0
   6 -18  14   14.75   18.70   0
   8 -12  14  222.14   24.97   0
   9 -21  15  -14.26   19.74   0
   9 -19  15   18.19   19.11   0
   9 -17  15  187.15   23.06   0
  10 -10  14  226.40   24.16   0
  11 -13  15   -0.21   19.41   0
 -10 -12 -12   11.16   22.76   0
 -10 -12 -10  375.11   30.62   0
  -6 -22   4  167.82   20.44   0
  -6 -16   4  158.50   21.65   0
  -6  -8   0   32.18   17.91   0
  -5 -23   5  316.01   22.28   0
  -4 -24   6  124.79   19.65   0
  -3 -13   7  244.86   20.75   0
  -2  -2   0 1097.35   66.27   0
  -2   0  -4    7.61   30.66   0
  -1 -13   9  303.95   24.51   0
   0 -24  10   12.52   18.56   0
   1 -23  11  348.72   22.49   0
   1 -15  11  237.08   21.76   0
   1  -3   5 5142.43  100.83   0
   5 -13  13   64.72   18.77   0
   6 -22  14   14.23   20.31   0
   6 -16  14   -5.95   19.30   0
   9 -15  15  187.34   22.67   0
  12 -18  16    2.21   20.22   0
 -10 -24  -6   53.90   20.70   0
 -10 -20  -4   90.56   21.61   0
 -10 -18  -4    0.36   18.92   0
 -10 -14  -6   35.34   20.58   0
  -9 -27  -5   17.78   19.95   0
  -9 -25  -3  126.09   21.46   0
  -9 -19  -1  309.84   24.29   0
  -9 -13  -3 1532.39   39.74   0
  -9 -11  -5   36.44   18.37   0
  -9  -9  -9 1431.47   53.87   0
  -8 -24   0   12.97   19.37   0
  -7 -19   3    1.92   18.88   0
  -7  -9  -1  563.06   29.59   0
  -6  -4  -6    9.25   26.91   0
  -5  -7   1   96.72   21.73   0
  -3 -25   7   55.14   18.13   0
  -2 -12   8  179.17   20.25   0
  -2  -8   6  447.21   26.96   0
  -1 -25   9   -6.85   18.93   0
   9 -23  15   84.77   20.45   0
  12 -16  16  323.25   25.69   0
 -11 -19  -9  -12.46   19.94   0
 -10 -26  -8    3.32   19.84   0
 -10 -22  -4   31.32   20.76   0
  -9 -21  -1    2.17   18.36   0
  -9 -17  -1   31.82   18.48   0
  -7 -27   1  119.64   19.97   0
  -7 -21   3   19.17   17.84   0
  -7 -17   3   98.38   18.41   0
  -6 -24   4  146.44   20.66   0
  -6 -14   4   36.33   20.73   0
  -6 -10   2   24.72   17.20   0
  -6  -6  -2  212.05   25.84   0
  -5 -25   5   75.20   19.68   0
  -5 -13   5  755.74   28.32   0
  -4 -26   6    5.76   18.68   0
  -4 -12   6  361.09   23.44   0
  -2 -26   8   53.54   19.19   0
   0 -26  10  174.16   20.83   0
   0  -8   8  425.95   25.57   0
   1 -25  11   49.34   19.01   0
   1 -13  11  330.51   22.87   0
   3 -21  13   22.19   19.91   0
   3 -19  13   -3.13   18.55   0
   3 -17  13   56.86   19.86   0
   5  -7  11 1058.02   36.81   0
   6 -24  14    6.95   18.54   0
   6 -14  14  172.14   21.81   0
   6  -8  12   35.26   17.80   0
   6  -2   8  402.56   39.52   0
 -11 -21  -9   34.41   20.19   0
 -11 -17  -9   14.94   19.88   0
 -10 -16  -4   20.91   18.53   0
 -10 -12  -8   45.55   21.99   0
  -9 -23  -1  101.50   19.80   0
  -8 -26   0  -14.30   20.30   0
  -7 -23   3  129.31   19.65   0
  -7 -15   3  203.89   22.48   0
  -7 -11   1   26.78   17.08   0
  -5  -9   3 1334.29   37.20   0
  -5  -5  -1  153.78   26.14   0
  -4  -6   2   54.97   20.82   0
  -1  -5   5  146.33   23.61   0
   0 -12  10    2.96   17.49   0
   1  -5   7  139.29   22.61   0
   4 -10  12  104.15   20.37   0
   7 -21  15   22.20   19.50   0
   7 -19  15  187.93   21.82   0
   7 -17  15  -13.86   19.37   0
   7  -9  13   89.73   21.78   0
   9 -13  15   21.99   19.91   0
  10 -20  16  -10.67   20.28   0
  10 -18  16    5.53   19.72   0
  11 -11  15  325.60   26.64   0
  12  -8  14  244.05   27.00   0
 -11 -19  -7  167.78   22.40   0
 -10 -26  -6    3.09   19.42   0
 -10 -24  -4    6.93   19.25   0
  -9 -27  -3   40.05   20.58   0
  -8 -20   2   57.42   18.55   0
  -8 -18   2 1819.70   38.03   0
  -6 -26   4   20.49   18.82   0
  -6  -4 -14   31.32   29.76   0
  -5 -27   5  115.75   19.97   0
  -4  -8   4  938.62   34.43   0
  -3 -11   7  476.37   25.41   0
  -1 -11   9  606.20   27.07   0
  -1  -3   3 1387.37   55.57   0
   3 -23  13  382.87   22.63   0
   3 -15  13    1.97   17.66   0
   4 -20  14   26.04   19.72   0
   4  -6  10 1383.42   43.19   0
   5 -11  13   44.70   20.38   0
   7 -23  15   23.15   20.26   0
  10 -22  16    4.62   19.17   0
  12 -14  16    7.71   20.64   0
 -11 -21  -7   22.69   19.29   0
 -11 -17  -7  377.43   25.66   0
 -11 -15 -11  339.28   28.87   0
 -10 -20  -2    3.30   18.86   0
 -10 -14  -4   18.07   19.26   0
  -9 -25  -1    7.07   18.99   0
  -9  -9  -7  208.56   28.46   0
  -8 -16   2   20.23   18.98   0
  -8 -12   0  545.49   26.46   0
  -7 -25   3   92.30   19.55   0
  -5 -21   7   68.78   19.68   0
  -5 -19   7   41.27   18.95   0
  -4 -22   8   -8.96   18.20   0
  -4 -20   8    7.12   16.45   0
  -4 -18   8  360.49   23.15   0
  -3 -21   9  283.53   21.55   0
  -3 -19   9   71.95   17.19   0
  -3 -17   9   30.74   19.61   0
  -2 -22  10   28.71   18.39   0
  -2 -20  10   -5.40   17.91   0
  -2 -18  10   19.36   18.95   0
  -1 -19  11   18.49   19.22   0
   3 -25  13   48.42   19.01   0
   4 -22  14   14.18   18.25   0
   4 -18  14   19.93   18.30   0
   7 -15  15   -7.74   19.69   0
   7  -5  11 1062.11   42.90   0
   8 -10  14  121.30   21.96   0
   8  -6  12   36.37   21.93   0
  10 -16  16    8.15   19.38   0
 -11 -23  -7   17.73   20.17   0
 -11 -15  -9   91.39   22.63   0
 -10 -26  -4  192.35   23.10   0
 -10 -22  -2   28.48   18.39   0
 -10 -18  -2   10.47   18.17   0
 -10 -12  -6  210.97   25.97   0
  -8  -8  -4 1516.58   47.46   0
  -7 -13   3  205.27   20.92   0
  -6 -20   6  406.05   23.45   0
  -6 -12   4  423.18   24.55   0
  -5 -23   7  220.63   21.29   0
  -5 -17   7   53.19   19.62   0
  -5 -11   5  658.52   27.87   0
  -4 -16   8   68.30   20.28   0
  -3 -23   9    2.97   17.96   0
  -2 -16  10  128.22   20.67   0
  -1 -21  11   94.44   19.21   0
  -1 -17  11  293.32   22.44   0
  -1  -7   7 1057.22   36.40   0
   4 -24  14  278.46   23.41   0
   4 -16  14   34.35   18.79   0
   6 -12  14   13.29   19.54   0
   9  -7  13   75.77   22.16   0
  11  -3  11  536.96   49.96   0
 -11 -21  -5  586.20   28.06   0
 -11 -19  -5   15.51   20.02   0
 -10 -24  -2    6.63   19.68   0
 -10 -16  -2  149.95   21.74   0
  -9 -27  -1   18.14   20.39   0
  -9 -23   1   80.90   20.59   0
  -9 -11  -3  412.25   24.57   0
  -7  -5  -7  366.65   41.31   0
  -6 -22   6  125.80   19.98   0
  -6 -18   6    2.26   16.15   0
  -4 -24   8  132.54   18.12   0
  -4  -4   0 7947.42  121.59   0
  -4  -2  -4  669.09   83.43   0
  -3 -25   9  121.79   20.09   0
  -3 -15   9  547.76   26.20   0
  -2 -24  10    8.25   18.84   0
  -2 -10   8  168.38   21.13   0
  -1 -23  11  384.35   23.08   0
   0 -22  12   16.18   18.50   0
   0 -20  12  214.84   20.45   0
   0 -18  12   -6.00   18.26   0
   1  -1   3 2269.01  102.46   0
   3 -13  13  376.51   24.64   0
   3  -1   5 5049.23  144.15   0
   5 -21  15   48.26   20.15   0
   5 -19  15   36.69   20.02   0
   8 -22  16    7.43   19.70   0
   8 -20  16   11.09   18.71   0
   8 -18  16   10.67   19.86   0
  10 -14  16   25.92   20.21   0
  12  -4  12   16.63   26.58   0
 -11 -25  -7    9.42   20.24   0
 -11 -23  -5  -17.97   19.82   0
 -11 -17  -5  150.45   22.03   0
 -11 -15  -7  138.04   22.74   0
  -8 -14   2 1773.59   39.49   0
  -7 -21   5   75.99   19.72   0
  -7 -19   5   52.33   18.91   0
  -6 -24   6   13.41   18.40   0
  -6 -16   6   30.34   18.59   0
  -5 -25   7    3.31   18.74   0
  -5 -15   7   12.25   18.61   0
  -4 -26   8   28.00   18.85   0
  -4 -10   6 1407.37   37.12   0
  -3  -7   5   89.57   20.19   0
  -3  -5   3  953.96   39.03   0
  -2 -26  10   47.93   19.19   0
  -1 -25  11   16.61   18.92   0
  -1 -15  11  232.56   22.69   0
  -1   1  -5 6376.00  126.32   0
   0 -24  12   -6.23   18.20   0
   0 -16  12   11.71   17.89   0
   0 -10  10 9804.73   88.81   0
   1  -7   9  517.87   27.68   0
   4 -14  14   40.83   19.41   0
   5 -23  15  137.56   22.19   0
   5 -17  15   18.36   19.31   0
   6  -4  10 1397.82   50.16   0
   7 -13  15  242.05   23.59   0
   8 -16  16   15.29   19.70   0
   9 -11  15  105.86   21.31   0
  10  -8  14  105.72   22.23   0
 -10 -26  -2   22.40   20.70   0
  -9 -25   1    3.37   19.46   0
  -8 -20   4  -10.16   17.54   0
  -7 -23   5  202.41   19.18   0
  -7 -17   5   56.01   19.18   0
  -4 -14   8  300.36   21.55   0
  -2 -14  10  476.77   24.78   0
 -11 -25  -5   -1.89   19.01   0
 -11 -21  -3    6.85   20.69   0
 -11 -19  -3   88.38   20.36   0
 -10 -22   0  681.35   27.41   0
 -10 -20   0    4.71   18.47   0
 -10 -18   0  504.43   25.76   0
 -10 -14  -2  452.69   26.69   0
  -9  -9  -5    6.23   17.15   0
  -8 -22   4  -17.06   18.11   0
  -8 -18   4  368.47   23.77   0
  -7 -25   5    4.20   18.76   0
  -6 -26   6   33.34   19.01   0
  -3 -13   9 1551.89   37.48   0
   2 -22  14   12.40   17.95   0
   2 -20  14    7.37   18.42   0
   5 -15  15  333.12   24.22   0
 -12 -22  -8   17.68   20.57   0
 -12 -20  -8    4.04   20.04   0
 -11 -23  -3   78.72   20.43   0
 -11 -17  -3   97.60   20.41   0
 -11 -15  -5  103.92   21.93   0
 -11 -13 -11  440.82   31.60   0
 -11 -13  -9  247.05   26.30   0
 -10 -24   0    7.21   17.98   0
 -10 -12  -4  102.05   20.28   0
 -10 -10 -10  614.82   39.25   0
  -9 -27   1   21.82   17.98   0
  -8 -24   4  144.50   19.46   0
  -8 -10   0   19.24   15.69   0
  -7 -15   5    2.50   18.19   0
  -7  -9   1  503.43   27.04   0
  -6 -14   6  190.98   20.28   0
  -6  -8   2  459.86   27.08   0
  -5 -13   7  635.37   28.24   0
  -3  -9   7  488.52   25.88   0
  -1 -13  11  302.94   23.25   0
  -1  -9   9  163.59   19.50   0
   0 -14  12   21.15   18.53   0
   2 -24  14  142.06   20.32   0
   2 -18  14  229.27   20.80   0
   5  -9  13 1054.37   35.01   0
   6 -22  16  341.08   23.79   0
   6 -20  16   14.03   19.13   0
   6 -18  16  184.34   22.43   0
   8 -14  16   21.03   19.73   0
   8   2   4    2.54   18.41   0
   9 -21  17  -10.66   19.73   0
   9 -19  17  -11.26   20.77   0
  10  -2  10   21.77   33.20   0
  13  -5  13   60.97   26.47   0
 -12 -18  -8   59.95   21.13   0
 -11 -27  -5    9.44   19.42   0
 -11 -25  -3   34.70   20.42   0
 -10 -16   0    6.65   18.91   0
 -10 -10  -8  579.72   35.60   0
  -9 -19   3   71.46   19.51   0
  -8 -16   4   76.11   18.76   0
  -8 -12   2  178.90   20.20   0
  -7 -11   3  479.03   24.25   0
  -6 -10   4 1448.23   37.65   0
   0  -4   6    2.94   21.02   0
   2 -16  14   36.81   19.13   0
   3 -21  15  141.69   19.93   0
   3 -11  13  142.04   20.50   0
   4  -8  12  817.09   32.28   0
   6 -10  14   27.07   20.69   0
   9 -17  17   16.37   19.59   0
  10 -12  16    3.22   19.45   0
  11 -15  17   30.23   19.96   0
  11  -9  15  117.32   22.42   0
 -12 -22  -6   42.46   20.21   0
 -12 -20  -6   21.30   19.62   0
 -11 -13  -7  110.57   22.67   0
 -10 -26   0  182.71   22.42   0
 -10 -10 -12  357.43   37.38   0
  -9 -17   3   36.77   18.18   0
  -8  -6 -10  362.27   53.92   0
  -7  -7  -1 1014.92   39.46   0
  -6 -22   8   -0.56   18.13   0
  -6 -20   8   47.76   18.90   0
  -5 -23   9   15.49   18.94   0
  -5 -21   9   36.28   19.10   0
  -5 -19   9   58.54   19.29   0
  -5  -7   3   97.64   20.22   0
  -4 -24  10  -17.22   18.87   0
  -4 -22  10   37.50   18.70   0
  -4 -20  10   71.96   17.60   0
  -4 -18  10    4.69   18.58   0
  -4 -12   8  837.20   28.39   0
  -3 -23  11   77.38   19.23   0
  -3 -21  11   26.69   18.39   0
  -3 -19  11   66.35   19.74   0
  -2 -22  12   95.68   18.99   0
  -2 -20  12   64.79   18.75   0
  -2 -12  10  100.51   19.55   0
  -2  -6   6  236.85   23.86   0
   0  -6   8   26.78   18.10   0
   3 -23  15   64.03   20.13   0
   3 -19  15   22.11   18.17   0
   3  -7  11  491.39   27.76   0
   4 -12  14   39.12   18.70   0
   6 -16  16   81.38   20.69   0
 -12 -24  -6    9.64   18.85   0
 -12 -18  -6   13.11   19.11   0
 -12 -16 -10    4.64   20.55   0
 -11 -27  -3   59.74   20.21   0
 -11 -23  -1  365.68   24.06   0
 -11 -21  -1   72.45   19.04   0
 -11 -19  -1   51.38   18.88   0
 -11 -15  -3  318.44   24.73   0
  -7 -21   7  317.43   22.35   0
  -6 -24   8  -13.93   18.46   0
  -6 -18   8    2.21   18.83   0
  -5 -25   9   54.58   19.37   0
  -5 -17   9   75.50   20.59   0
  -5  -9   5  119.34   17.67   0
  -3 -25  11    8.42   18.62   0
  -3 -17  11   96.75   19.34   0
  -2 -24  12   63.93   19.19   0
  -2 -18  12  236.88   22.02   0
  -1 -21  13  178.03   21.10   0
   3 -17  15   40.40   19.04   0
   5 -13  15  267.20   23.86   0
   7 -21  17   -3.89   19.63   0
   7 -11  15  116.92   22.37   0
   7  -7  13  937.26   38.40   0
 -12 -22  -4   60.47   20.63   0
 -12 -20  -4   10.45   19.33   0
 -12 -16  -8   10.90   20.53   0
 -11 -25  -1   28.96   20.30   0
 -11 -13  -5   55.76   21.27   0
 -10 -24   2    5.51   19.54   0
 -10 -22   2   17.65   18.39   0
 -10 -10  -6  133.47   23.53   0
  -8 -14   4  240.72   22.51   0
  -8  -6  -8  536.39   47.53   0
  -7 -23   7   30.31   16.41   0
  -7 -19   7  178.40   19.41   0
  -7 -13   5  494.39   25.46   0
  -6 -12   6  662.27   27.24   0
  -6  -6   0 3533.12   68.75   0
  -4 -16  10   20.58   19.24   0
  -3 -11   9  423.63   24.64   0
  -2  -8   8 1347.86   37.98   0
  -2  -4   4  776.46   38.96   0
  -1 -23  13   33.25   18.77   0
  -1 -19  13   33.59   17.97   0
   2 -14  14   53.16   19.16   0
   2  -4   8   11.96   18.47   0
   2   2  -2 5390.31  107.92   0
   4 -22  16   40.35   20.79   0
   4 -20  16  196.77   22.02   0
   5  -3   9 1220.01   50.72   0
   6  -6  12  696.33   33.25   0
   7 -23  17    7.77   19.65   0
   7 -19  17   19.29   19.01   0
   8  -8  14  388.94   27.30   0
   9 -15  17  193.66   22.80   0
 -12 -26  -6   40.83   21.02   0
 -12 -24  -4   -8.30   20.06   0
 -12 -18  -4   55.38   21.16   0
 -12 -16  -6  111.27   22.37   0
 -11 -17  -1  333.97   23.21   0
 -10 -12  -2   72.30   17.21   0
  -9 -15   3  460.11   25.56   0
  -9  -9  -3   -1.58   16.66   0
  -8 -24   6   -0.29   18.10   0
  -8 -22   6   22.54   18.09   0
  -8 -20   6   59.70   18.34   0
  -7 -25   7    9.59   18.76   0
  -7 -17   7   21.69   18.86   0
  -6 -26   8   38.02   19.34   0
  -6 -16   8   -2.22   18.26   0
  -5 -11   7 1026.40   32.05   0
  -3  -3   1 1315.12   55.41   0
  -2 -16  12  146.77   20.59   0
  -1 -17  13   23.19   19.10   0
   3 -15  15   79.51   20.27   0
   4 -18  16   65.04   19.81   0
   6 -14  16   -7.42   19.70   0
   7 -17  17  128.54   21.34   0
   8 -12  16   16.68   19.77   0
 -10 -26   2   52.03   19.86   0
  -9 -21   5   65.04   18.74   0
  -8 -18   6    6.67   17.75   0
  -7  -5  -5   96.11   25.42   0
  -5 -15   9   67.29   17.90   0
  -4  -8   6   23.60   15.31   0
  -4  -6   4  187.26   22.76   0
  -3 -15  11  281.55   22.30   0
  -1 -11  11    5.22   15.65   0
   0  -8  10    2.44   16.18   0
   5  -5  11  539.68   31.38   0
   9  -9  15   37.02   18.58   0
  10  -4  12  112.48   28.40   0
  11  -5  13   45.38   25.00   0
 -12 -26  -4   13.57   19.15   0
 -12 -22  -2   84.77   20.21   0
 -12 -20  -2   83.22   20.70   0
 -11 -23   1  388.50   24.06   0
 -11 -21   1  105.96   20.08   0
 -11 -19   1   36.87   19.73   0
  -9 -23   5   14.94   18.47   0
  -9 -19   5   75.93   19.32   0
  -8 -26   6   31.76   18.74   0
  -5  -5   1  150.99   23.46   0
  -4 -14  10   17.95   19.44   0
   1 -23  15   15.90   18.53   0
   1 -21  15  112.67   19.86   0
   1 -19  15    8.55   18.81   0
   4 -16  16   15.62   18.41   0
   5 -23  17   78.92   20.60   0
   5 -21  17   26.25   19.79   0
   8 -22  18   32.58   19.74   0
 -13 -21  -7  168.57   22.96   0
 -12 -24  -2   69.83   19.82   0
 -12 -18  -2  247.87   22.91   0
 -12 -16  -4  203.17   23.15   0
 -11 -25   1   16.11   19.53   0
 -11 -15  -1  254.42   22.36   0
 -11 -13  -3  122.26   19.56   0
 -10 -10  -4  443.85   27.96   0
  -9 -25   5   39.84   18.77   0
  -8 -16   6   12.31   18.60   0
  -8 -10   2  178.77   20.04   0
  -7 -15   7    6.19   16.79   0
  -6 -14   8   49.84   20.00   0
  -6  -4 -12  368.39   50.80   0
  -4 -10   8  377.55   24.30   0
  -2 -14  12   92.92   20.06   0
  -2 -10  10   18.66   17.74   0
  -1 -15  13  251.94   21.42   0
   2  -2   6  113.04   28.29   0
   4 -10  14   29.57   19.94   0
   5 -19  17   23.27   20.17   0
   7 -15  17   17.64   19.21   0
   8 -20  18   33.67   18.81   0
   9 -13  17   46.23   19.80   0
  10 -10  16  391.11   27.92   0
  12  -6  14    9.16   23.46   0
 -13 -19  -7  248.43   24.54   0
 -12 -26  -2   62.02   19.79   0
 -12 -14 -10   48.64   22.34   0
 -12 -14  -8  266.55   26.13   0
 -11 -17   1  306.38   22.88   0
 -10 -20   4   67.85   19.21   0
  -9 -17   5   85.08   17.48   0
  -9 -13   3 1487.27   37.47   0
  -9 -11   1  570.71   27.23   0
  -8 -12   4  840.59   29.90   0
  -8  -6  -6  322.63   32.61   0
  -7 -11   5 1008.28   32.12   0
  -7  -9   3  471.67   24.29   0
  -6 -22  10    1.64   18.39   0
  -5 -23  11   -1.03   18.21   0
  -5 -21  11  631.70   26.13   0
  -4 -22  12   80.56   18.79   0
   0  -2   4    6.06   22.48   0
   1 -17  15   19.14   18.81   0
   2 -22  16   65.23   18.53   0
   2 -20  16   27.47   19.05   0
   2 -12  14   92.55   19.44   0
   3 -13  15   -0.54   18.28   0
   3  -9  13 1364.80   37.47   0
   5 -17  17   -4.77   18.93   0
   5 -11  15   92.74   21.25   0
   8 -18  18  618.54   28.14   0
 -13 -23  -5   49.93   20.18   0
 -13 -21  -5   54.13   20.63   0
 -12 -22   0   -1.14   19.57   0
 -12 -14  -6   19.23   21.28   0
 -11 -11  -9   -1.67   21.19   0
 -11 -11  -7  226.00   26.74   0
 -10 -18   4   18.11   18.37   0
  -7 -23   9  167.53   20.58   0
  -7 -21   9   33.54   18.76   0
  -6 -24  10   69.41   19.88   0
  -6 -20  10  164.20   18.24   0
  -6  -8   4   23.04   18.07   0
  -5 -25  11    6.58   18.79   0
  -5 -19  11   18.41   18.27   0
  -5 -13   9  963.80   29.83   0
  -4 -24  12   11.95   18.63   0
  -4 -20  12   13.95   16.56   0
  -3 -23  13  312.35   21.69   0
  -3 -21  13   37.78   18.58   0
  -3 -13  11  144.62   18.62   0
  -3  -7   7   61.06   19.41   0
  -2   0  -6 1740.38   73.97   0
  -1  -7   9  558.11   27.66   0
  -1  -5   7  126.40   21.67   0
   2 -18  16    0.27   17.54   0
   2  -8  12  153.51   20.29   0
   4 -14  16    8.78   19.85   0
   6 -22  18    9.09   20.60   0
   6 -12  16  116.19   21.43   0
   9  -3  11  392.04   40.84   0
 -13 -25  -5   20.83   20.18   0
 -13 -19  -5   31.86   20.05   0
 -12 -24   0    0.07   19.30   0
 -12 -20   0  182.66   21.32   0
 -12 -16  -2  154.23   21.54   0
 -11 -23   3   72.76   19.08   0
  -9 -15   5   51.23   19.13   0
  -8 -24   8  581.03   25.78   0
  -8 -22   8   19.53   18.39   0
  -8 -20   8   -1.09   18.77   0
  -8 -14   6   42.41   19.71   0
  -8  -8   0  397.75   25.60   0
  -7 -25   9  152.07   20.27   0
  -7 -19   9   12.80   16.37   0
  -6 -18  10   24.88   18.13   0
  -6 -10   6   84.02   16.78   0
  -4 -18  12   95.05   19.54   0
  -3 -19  13   10.36   17.47   0
  -2 -24  14  130.06   19.84   0
  -2 -22  14   22.85   18.78   0
  -2 -20  14   -3.31   18.61   0
   1 -15  15  144.28   21.62   0
   3 -23  17   26.76   20.01   0
   3 -21  17  134.45   22.29   0
   5  -7  13  515.35   29.24   0
   5  -1   7   91.95   32.32   0
   6 -20  18    9.16   20.40   0
   6  -8  14   71.84   19.99   0
   7  -9  15   -2.97   19.43   0
   8 -16  18   14.54   19.10   0
 -13 -23  -3  317.82   23.55   0
 -13 -21  -3   18.19   20.31   0
 -13 -17  -9   31.81   20.78   0
 -13 -17  -7    7.50   19.35   0
 -12 -26   0    5.02   19.65   0
 -12 -18   0    6.71   18.43   0
 -12 -14  -4   22.19   20.62   0
 -11 -25   3   26.98   19.38   0
 -11 -13  -1  315.55   24.96   0
 -11 -11 -11  100.25   26.91   0
 -11 -11  -5 2737.75   56.06   0
  -9 -23   7  150.98   20.86   0
  -9 -21   7   47.01   18.34   0
  -8 -18   8   72.03   19.15   0
  -7 -17   9   48.96   18.91   0
  -7 -13   7  856.37   29.15   0
  -7  -7   1  930.25   35.59   0
  -5 -17  11  118.54   18.26   0
  -5  -3  -3  875.21   57.19   0
  -4 -12  10  105.68   20.60   0
  -3 -17  13   64.97   18.97   0
  -3  -9   9    3.04   17.62   0
  -3  -5   5  617.95   32.46   0
  -2 -18  14  172.41   20.44   0
   1  -5   9   43.35   17.67   0
   2 -16  16   42.07   19.51   0
   3 -19  17   30.95   20.04   0
   4  -4  10  486.38   30.87   0
   5 -15  17   21.68   20.45   0
   6 -18  18  -16.40   19.44   0
   6   2   2  101.77   25.53   0
   7 -13  17   13.99   20.12   0
 -13 -25  -3   44.60   19.72   0
 -13 -19  -3   -4.24   19.57   0
 -13 -17  -5  148.43   21.90   0
 -10 -16   4   -9.50   16.36   0
 -10 -10  -2   20.74   17.12   0
  -9 -25   7  161.46   20.82   0
  -9 -19   7    4.78   19.09   0
  -9  -7  -9  133.62   34.66   0
  -9  -7  -7   20.43   25.15   0
  -6 -16  10 2035.20   39.40   0
  -6 -12   8   52.57   19.74   0
  -5  -9   7  893.38   31.31   0
  -4 -16  12  193.80   20.88   0
  -4  -4   2  724.69   38.41   0
  -2 -12  12  359.50   24.72   0
  -1  -9  11  548.80   26.73   0
   4   2   0   12.88   20.48   0
   8 -10  16   14.53   19.80   0
   9  -5  13 1028.24   45.78   0
  10  -6  14   24.75   22.50   0
 -13 -23  -1   57.49   19.91   0
 -12 -24   2   51.74   21.10   0
 -12 -22   2   80.03   19.00   0
 -10 -24   6   50.81   19.27   0
 -10 -22   6    6.66   18.56   0
 -10 -20   6  141.19   19.64   0
  -8  -6  -4   23.92   21.25   0
  -6  -6   2  192.23   22.86   0
  -5 -15  11  100.65   19.74   0
  -5  -7   5   95.04   17.96   0
   0 -22  16   -3.01   18.71   0
   0 -20  16  288.78   22.21   0
   3 -17  17   17.53   20.80   0
   4 -22  18   53.82   20.68   0
   4  -6  12  337.07   24.84   0
 -13 -25  -1   -3.40   19.61   0
 -13 -21  -1  207.92   22.19   0
 -13 -17  -3   39.72   21.00   0
 -12 -26   2   56.78   20.30   0
 -12 -20   2   87.80   19.65   0
 -12 -16   0    5.74   18.03   0
  -9 -17   7   59.55   19.61   0
  -9 -11   3  410.86   24.33   0
  -8 -16   8   24.61   19.06   0
  -7 -15   9    0.57   18.08   0
  -5 -11   9   66.88   19.57   0
  -3 -15  13   12.39   17.76   0
  -3 -11  11  555.43   27.67   0
  -2 -16  14   52.95   18.14   0
   1  -3   7  511.90   34.68   0
   3 -11  15  301.25   24.34   0
   4 -20  18   85.70   20.17   0
   6 -16  18  179.38   22.01   0
   7 -21  19   51.03   19.91   0
   8 -14  18  296.41   25.02   0
   9 -11  17   13.40   19.53   0
  11  -7  15   98.07   24.27   0
 -14 -22  -6   13.76   20.76   0
 -13 -19  -1    5.36   18.79   0
 -13 -15  -7  205.46   25.01   0
 -12 -18   2  228.97   22.55   0
 -12 -14  -2  107.34   19.91   0
 -11 -11  -3  561.58   28.45   0
 -10 -18   6   11.75   17.82   0
 -10 -14   4   27.80   18.29   0
 -10 -12   2   74.68   18.37   0
  -9 -13   5 1003.60   31.94   0
  -9  -7  -5  958.70   42.49   0
  -8 -12   6   52.84   19.88   0
  -8 -10   4  343.03   22.94   0
  -7 -23  11   26.25   19.16   0
  -6 -24  12   22.66   18.59   0
  -6 -22  12   25.15   19.30   0
  -5 -23  13   55.69   19.07   0
  -1  -3   5 5040.01   91.31   0
   0 -18  16   21.34   18.57   0
   1 -23  17   51.28   20.38   0
   1 -21  17  -10.65   19.09   0
   1 -13  15  238.58   22.15   0
   2 -14  16   36.42   19.22   0
   2 -10  14  438.58   25.55   0
   4 -18  18   65.30   19.82   0
   4 -12  16  169.79   21.33   0
   7 -19  19   27.62   20.53   0
   8  -4  12  873.75   45.50   0
 -14 -24  -4  289.41   24.34   0
 -14 -22  -4   -1.35   19.65   0
 -14 -20  -6    8.92   20.66   0
 -13 -15  -9    7.93   20.45   0
 -13 -15  -5  292.43   25.69   0
 -12 -12  -8  421.46   30.75   0
 -11 -19   5   -9.17   17.80   0
  -8 -24  10   81.88   19.79   0
  -8 -22  10   45.94   19.82   0
  -7 -21  11  -25.92   18.29   0
  -7  -9   5  909.39   31.15   0
  -6 -20  12   32.28   18.73   0
  -6 -14  10   18.43   17.65   0
  -5 -21  13   56.52   18.75   0
  -4 -22  14   26.34   18.50   0
  -4 -14  12   28.02   16.88   0
  -4  -8   8 1588.65   39.25   0
  -3  -1  -5 5060.99  206.34   0
  -2  -8  10  167.59   19.84   0
  -2  -6   8  415.61   26.47   0
   1 -19  17   32.95   18.32   0
   1  -9  13  286.10   22.64   0
   3 -15  17   52.40   19.78   0
   5 -13  17  165.08   21.80   0
   5  -9  15   57.73   20.60   0
 -14 -20  -4   16.64   20.14   0
 -13 -25   1   10.19   18.67   0
 -13 -23   1   35.36   19.06   0
 -13 -21   1  196.75   21.16   0
 -13 -17  -1   19.04   19.83   0
 -12 -24   4  -16.67   20.04   0
 -12 -22   4   59.70   20.54   0
 -12 -12  -6   66.72   21.57   0
  -9 -23   9   16.37   19.32   0
  -9 -21   9  203.52   20.45   0
  -9 -15   7   11.80   18.65   0
  -9  -9   1  139.09   18.62   0
  -8 -20  10    5.20   18.27   0
  -7 -19  11  136.99   20.35   0
  -7 -11   7  114.04   17.59   0
  -6  -4  -2   48.43   21.54   0
  -5 -19  13   24.30   18.54   0
  -5  -3 -11  366.24   43.54   0
  -4 -20  14    3.22   18.24   0
  -3 -23  15   67.23   19.15   0
  -3 -21  15  120.94   19.30   0
   0 -16  16 2069.03   40.52   0
   0  -6  10 1697.94   43.99   0
   2 -22  18   16.92   20.19   0
   3  -5  11  401.16   26.93   0
   4  -8  14  206.27   21.62   0
   5 -21  19   10.70   20.17   0
   6 -10  16 2063.48   46.45   0
   7 -17  19    5.60   19.39   0
 -14 -24  -2  146.22   21.60   0
 -14 -22  -2   14.27   19.22   0
 -14 -18  -6    1.83   20.46   0
 -13 -19   1   27.93   19.53   0
 -13 -15  -3   -1.80   19.47   0
 -12 -14   0   29.70   19.75   0
 -12 -12 -10   22.91   22.81   0
 -12 -12  -4   21.73   18.65   0
 -10 -24   8   43.03   19.39   0
 -10 -22   8   59.18   18.86   0
 -10 -16   6 1977.74   38.20   0
  -9 -19   9  328.87   22.82   0
  -8 -18  10   20.97   18.55   0
  -8 -14   8  388.63   22.37   0
  -8  -8   2 1318.31   38.10   0
  -6 -18  12   10.98   16.33   0
  -5 -13  11   56.48   17.28   0
  -5  -5   3  592.58   32.01   0
  -4 -18  14   23.63   17.90   0
  -4 -10  10  433.25   22.64   0
  -4  -6   6    0.66   15.43   0
  -3 -19  15   24.10   17.89   0
  -2  -2   2 5215.73  112.67   0
   1 -17  17  317.33   23.71   0
   2 -20  18    7.22   18.58   0
   4 -16  18   43.32   20.74   0
   5 -19  19   30.20   19.94   0
   6 -14  18   19.91   20.54   0
   7 -11  17  354.80   25.49   0
   8  -6  14   56.13   21.66   0
   9  -7  15   -2.95   19.44   0
 -14 -26  -2    8.69   20.79   0
 -14 -20  -2    6.37   19.18   0
 -14 -18  -4   11.86   19.52   0
 -11 -17   5  103.89   18.07   0
 -11 -11  -1   20.36   15.96   0
 -10 -20   8   23.37   18.93   0
 -10  -8  -8   31.61   25.68   0
 -10  -8  -6  342.61   30.24   0
  -9  -7 -11   20.97   41.42   0
  -7 -17  11  343.72   22.89   0
  -7 -13   9   92.72   17.87   0
  -6 -10   8  356.47   23.26   0
  -6  -8   6  309.73   23.49   0
  -5 -17  13  166.65   20.29   0
  -4  -2 -10 1251.02   61.71   0
  -3 -13  13  383.45   23.41   0
  -2 -10  12   74.35   19.42   0
   3  -7  13  214.15   21.95   0
   8  -2  10  196.53   38.43   0
 -13 -25   3   31.24   21.19   0
 -13 -23   3  303.60   22.03   0
 -11 -23   7   -1.03   18.47   0
 -11 -21   7   -6.57   17.84   0
  -9  -7  -3  497.40   30.05   0
  -7  -7   3   82.45   16.81   0
  -6 -16  12  110.55   20.45   0
  -2  -4   6   49.16   19.71   0
  -1 -21  17   -9.41   18.25   0
   0  -4   8  663.71   33.43   0
   2 -18  18   32.62   19.51   0
   3 -21  19   14.84   19.87   0
   5 -17  19   48.41   20.53   0
   7  -5  13  537.48   34.73   0
   8 -12  18   35.33   20.84   0
  10  -8  16    8.64   20.05   0
 -14 -24   0   21.49   19.44   0
 -14 -22   0   11.95   19.52   0
 -14 -18  -2  190.82   23.24   0
 -13 -21   3   40.45   18.72   0
 -13 -17   1   62.59   19.19   0
 -13 -15  -1  255.48   23.87   0
 -12 -12  -2  398.52   25.09   0
 -10 -18   8   37.39   18.63   0
 -10 -12   4   98.82   20.96   0
 -10  -8  -4  377.70   27.42   0
  -9 -17   9   48.16   16.67   0
  -9 -11   5   47.30   17.74   0
  -8 -16  10   23.70   18.90   0
  -6 -12  10  207.23   21.77   0
  -4 -16  14   20.12   18.36   0
  -4 -12  12   17.53   18.26   0
  -3  -3   3 6536.19  104.54   0
  -1 -19  17   34.57   19.68   0
   0 -14  16    0.87   17.62   0
   1 -11  15  253.34   22.44   0
   2 -12  16  158.09   20.51   0
   3 -13  17   57.90   20.69   0
   6 -20  20   63.21   20.93   0
   7 -15  19  180.93   22.72   0
   7  -3  11  449.34   38.28   0
 -14 -20   0   35.59   19.58   0
 -14 -16  -8   17.66   21.39   0
 -14 -16  -6   18.57   19.60   0
 -13 -19   3  -24.81   16.92   0
 -11 -19   7  153.76   19.88   0
 -11 -15   5   64.82   19.57   0
 -11 -13   3  148.29   19.80   0
 -10 -14   6   28.62   17.43   0
  -9 -13   7   95.15   20.14   0
  -7 -23  13   47.35   19.38   0
  -7 -15  11   92.39   20.64   0
  -7  -5  -1  128.87   24.37   0
  -6 -22  14   41.94   18.55   0
  -5  -9   9   14.80   16.89   0
  -3  -9  11  385.70   24.30   0
  -3  -7   9  460.41   24.31   0
   0 -22  18   71.49   20.79   0
   0 -10  14   -2.11   18.49   0
   1 -15  17   36.37   18.71   0
   2  -6  12  114.38   19.43   0
   3 -19  19   29.58   18.70   0
   4 -14  18    5.91   19.82   0
   4 -10  16    8.91   19.76   0
 -15 -25  -3   16.56   19.94   0
 -15 -23  -3   68.53   20.41   0
 -15 -21  -5   39.95   20.32   0
 -14 -16  -4   34.50   19.77   0
 -13 -13  -7  717.59   34.00   0
 -13 -13  -5   87.64   22.54   0
 -12 -20   6   14.13   19.43   0
 -10 -10   2    7.33   15.98   0
 -10  -8 -10  502.24   45.89   0
  -9 -23  11   20.23   19.02   0
  -9 -21  11   45.01   19.49   0
  -9  -9   3    6.86   15.99   0
  -8 -22  12   23.72   16.38   0
  -8 -12   8 3053.62   48.03   0
  -8 -10   6  357.57   21.85   0
  -7 -21  13  189.51   20.59   0
  -6 -20  14    0.52   18.35   0
  -6  -6   4    7.59   17.46   0
  -5 -23  15   96.80   19.76   0
  -5 -21  15   68.74   19.22   0
  -5  -7   7  385.97   24.62   0
  -1  -7  11   43.89   17.23   0
   0 -20  18   -5.90   18.84   0
   2 -16  18   25.73   19.37   0
   3  -9  15  493.33   27.69   0
   5 -11  17  142.63   21.72   0
   6 -18  20   20.16   20.86   0
   7  -7  15   13.12   19.53   0
   8  -8  16   35.50   19.86   0
   9   1   5   31.78   21.19   0
 -15 -21  -3   96.41   21.44   0
 -14 -24   2  149.22   20.46   0
 -14 -22   2   26.84   19.24   0
 -14 -18   0   14.03   19.31   0
 -13 -23   5   42.67   19.02   0
 -13 -13  -9    6.86   21.40   0
 -11 -17   7  324.80   23.17   0
 -11  -9  -7   20.44   22.44   0
 -11  -9  -5   32.25   18.86   0
 -10 -24  10    6.06   18.18   0
 -10 -22  10    8.18   18.62   0
 -10 -16   8    9.65   18.24   0
  -9 -15   9   29.03   19.32   0
  -8 -20  12   -4.68   16.28   0
  -7 -19  13  232.89   21.87   0
  -6 -14  12   14.42   19.04   0
  -5 -11  11 2824.75   46.34   0
  -5  -3  -1 4836.36  104.29   0
  -4  -2  -2 2550.30  102.61   0
  -1 -17  17  299.88   23.08   0
  -1  -5   9   31.77   17.79   0
   2  -8  14 1775.23   42.28   0
   3 -17  19   27.71   20.79   0
   5 -15  19   25.56   20.21   0
   6 -12  18   15.29   19.12   0
   6  -6  14  111.52   23.51   0
   6  -4  12  318.56   29.50   0
 -15 -25  -1   35.99   19.75   0
 -15 -23  -1   -6.91   20.41   0
 -15 -19  -5   24.56   20.58   0
 -14 -20   2   10.68   18.45   0
 -14 -16  -2   38.05   20.45   0
 -13 -17   3   49.50   18.89   0
 -13 -15   1  255.00   22.14   0
 -13 -13  -3  397.94   26.39   0
 -12 -18   6    5.28   18.55   0
 -12 -12   0 1795.17   41.27   0
 -11 -23   9   26.56   18.81   0
 -10 -20  10  578.77   26.03   0
 -10  -8  -2  170.36   21.30   0
  -9 -19  11   13.59   18.30   0
  -8 -18  12   45.00   18.70   0
  -8 -14  10  103.69   20.39   0
  -8  -8   4 1612.52   39.81   0
  -7 -11   9   24.19   18.99   0
  -7  -9   7   24.99   17.88   0
  -6 -18  14    7.55   18.16   0
  -5 -19  15   20.23   18.42   0
  -4 -14  14   44.95   19.27   0
  -4  -4   4   97.88   21.94   0
  -3 -11  13  130.01   20.22   0
  -3  -5   7  115.21   18.55   0
   0 -18  18    9.50   18.55   0
   1 -21  19   42.12   20.38   0
   1   1  -3 2235.50   76.21   0
   3   1   1 2242.49  102.89   0
   4 -20  20   31.19   19.44   0
   9  -9  17   19.63   20.41   0
 -15 -21  -1  116.32   22.07   0
 -15 -19  -3   36.63   19.63   0
 -11 -21   9   43.40   18.76   0
 -11  -9  -3  382.01   26.91   0
  -8  -6   0   36.05   19.57   0
   1 -19  19   79.19   21.05   0
   1 -13  17   68.16   20.27   0
   7 -13  19  256.82   24.05   0
 -15 -25   1   43.04   20.11   0
 -15 -23   1   -2.21   19.74   0
 -14 -24   4  268.18   22.56   0
 -14 -22   4   15.79   19.70   0
 -14 -18   2  205.02   21.70   0
 -13 -13  -1   10.96   19.34   0
 -12 -24   8  120.67   19.90   0
 -12 -22   8   23.20   18.83   0
 -11 -19   9   12.21   17.95   0
 -11 -13   5   42.72   19.79   0
 -11  -9  -9   90.87   28.52   0
 -10 -18  10   29.71   18.77   0
 -10 -12   6  205.55   22.36   0
  -9 -17  11   32.16   18.09   0
  -7 -17  13    4.40   16.29   0
  -7 -13  11  126.60   20.12   0
  -6  -4   0   -1.35   18.63   0
  -5 -17  15   33.25   18.41   0
  -5 -13  13   74.97   19.76   0
  -4  -8  10  396.56   24.18   0
  -2 -22  18    3.25   18.82   0
  -1 -15  17   -5.55   19.49   0
   0 -12  16   14.83   17.66   0
   1  -7  13  529.12   26.84   0
   2 -14  18  185.80   22.85   0
   4 -18  20   69.48   21.16   0
   6 -16  20   11.30   20.81   0
 -15 -21   1  126.83   21.96   0
 -15 -19  -1   24.97   19.08   0
 -15 -17  -5   39.73   20.69   0
 -14 -16   0   11.56   18.50   0
 -12 -20   8    0.73   17.91   0
 -12 -16   6   87.10   19.25   0
 -11 -15   7   88.14   19.84   0
 -10 -14   8   88.60   19.95   0
  -9 -11   7   40.37   20.18   0
  -8 -16  12   -9.12   18.47   0
  -7  -7   5  391.68   24.64   0
  -6 -16  14    3.37   17.61   0
  -6 -10  10  118.04   20.64   0
  -6  -8   8  544.25   26.55   0
  -4 -10  12  125.26   21.01   0
  -2 -20  18    3.08   18.94   0
  -2  -8  12  144.15   18.70   0
  -1 -11  15  258.45   22.29   0
   0 -16  18    2.14   18.57   0
   2 -20  20   22.03   19.93   0
   2 -10  16  129.58   21.44   0
   3 -15  19    1.68   20.45   0
   3 -11  17   74.50   21.13   0
   4 -12  18   95.05   20.88   0
   5  -5  13  708.97   34.17   0
   6  -8  16    1.50   18.87   0
   7  -9  17   45.72   20.40   0
 -16 -22  -4   34.73   21.31   0
 -15 -17  -7   -5.48   20.31   0
 -15 -17  -3   39.24   20.15   0
 -14 -20   4   21.23   18.98   0
 -14 -14  -6  138.47   22.16   0
 -14 -14  -4   47.05   21.07   0
 -12 -10  -6  208.32   26.45   0
 -12 -10  -4  105.63   21.85   0
 -11 -11   3  572.53   26.56   0
 -10 -10   4  468.23   24.41   0
  -9 -13   9  -19.12   17.84   0
  -8 -22  14    9.46   19.01   0
  -7  -5   1   97.26   22.72   0
  -6 -12  12   66.99   19.35   0
  -5  -5   5 1991.13   47.84   0
  -4  -6   8   33.05   17.71   0
  -2  -6  10   24.23   16.83   0
  -1 -21  19   36.74   21.23   0
   1 -17  19   29.14   19.74   0
   1  -9  15   -6.81   19.62   0
   5  -7  15   10.70   19.56   0
 -16 -24  -2   15.24   19.87   0
 -16 -22  -2   24.94   20.21   0
 -15 -23   3   51.17   20.61   0
 -15 -19   1    6.85   19.54   0
 -14 -14  -8  163.78   25.04   0
 -14 -14  -2   63.80   21.09   0
 -12 -18   8   52.58   18.49   0
 -12 -10  -8   32.89   24.62   0
 -11 -17   9   35.97   19.10   0
 -11  -9  -1  542.24   26.98   0
 -10 -22  12   85.13   19.98   0
 -10 -16  10  383.37   23.85   0
  -9 -21  13   23.70   19.13   0
  -9  -9   5    4.72   16.64   0
  -9  -7   1  513.29   27.54   0
  -8 -10   8   30.18   19.26   0
  -7 -21  15   10.67   18.70   0
  -7 -15  13  232.49   22.01   0
  -6 -22  16  278.32   22.75   0
  -4 -12  14   20.94   18.60   0
  -2 -18  18   27.98   18.61   0
   4 -16  20  178.82   22.54   0
   5 -19  21   12.92   20.11   0
   5 -13  19   18.23   19.64   0
   8 -10  18   35.91   20.63   0
 -16 -20  -4  182.16   22.55   0
 -15 -17  -1   36.64   20.24   0
 -14 -24   6  -10.52   20.08   0
 -14 -22   6   16.06   20.12   0
 -14 -18   4   16.04   17.93   0
 -14 -16   2   26.41   18.75   0
 -13 -19   7  243.53   21.46   0
 -13 -13   1   23.34   17.29   0
 -12 -10  -2   60.56   18.69   0
 -11 -23  11   55.89   19.27   0
 -11 -21  11  -22.79   18.54   0
 -10 -20  12    9.49   17.94   0
  -9 -15  11  110.90   20.39   0
  -8 -20  14  274.64   20.36   0
  -8 -12  10   73.90   17.30   0
  -6 -20  16  -13.75   18.67   0
  -5 -15  15  276.59   22.08   0
  -4  -2  -8    2.41   24.14   0
  -1 -19  19   57.67   19.95   0
   0  -2   6 1768.70   59.45   0
   2 -18  20    1.30   18.85   0
   4  -6  14   38.86   20.09   0
 -16 -24   0   20.12   19.77   0
 -16 -22   0    1.69   19.54   0
 -16 -20  -2   -5.12   20.03   0
 -15 -21   3  109.63   19.49   0
 -12 -22  10   97.91   19.66   0
  -9 -19  13   -3.08   18.29   0
  -7 -19  15  191.74   20.50   0
  -6 -14  14  125.73   19.59   0
  -6  -6   6 4517.34   65.37   0
  -5  -9  11   28.47   17.64   0
  -1 -13  17   29.60   19.92   0
  -1  -3   7  502.35   31.66   0
   0 -14  18   32.69   19.26   0
   0  -8  14    9.89   16.98   0
   5  -9  17   48.30   20.84   0
   5  -3  11  380.06   30.40   0
   6 -14  20   17.49   20.39   0
 -14 -14   0  106.83   19.77   0
 -13 -23   9   45.43   19.00   0
 -13 -11  -5   51.97   21.23   0
 -12 -14   6   -4.72   18.23   0
 -11 -19  11   83.24   18.99   0
 -11 -13   7  133.58   19.93   0
 -10 -18  12  119.97   20.03   0
  -8 -18  14  312.49   22.44   0
  -8 -14  12  275.20   20.46   0
  -8  -8   6  500.70   24.66   0
  -8  -6   2  405.62   26.31   0
  -7 -11  11  221.62   22.27   0
  -7  -9   9  171.63   21.53   0
  -6 -18  16  155.54   19.96   0
  -5 -11  13   54.27   19.90   0
  -5  -7   9  876.51   30.95   0
  -3  -9  13 1370.23   36.66   0
  -3  -7  11  431.10   25.37   0
  -2 -16  18   15.27   17.94   0
  -2 -12  16  136.80   20.30   0
   0 -20  20  179.42   21.31   0
   1 -15  19   29.95   19.20   0
   1 -11  17  306.39   23.52   0
   2 -12  18  244.99   23.91   0
   3 -19  21    4.63   20.15   0
   4  -8  16   68.84   21.22   0
   4  -4  12 1174.75   41.99   0
   5 -17  21   12.14   20.09   0
   6 -10  18   27.33   20.22   0
   6  -2  10   15.67   21.37   0
 -16 -24   2    5.78   19.88   0
 -16 -20   0  300.05   24.38   0
 -16 -18  -4   66.53   21.30   0
 -15 -23   5   83.88   20.61   0
 -15 -19   3   -2.50   17.99   0
 -15 -17   1   -0.01   18.53   0
 -15 -15  -5  277.84   25.81   0
 -15 -15  -3   85.73   22.05   0
 -13 -21   9   11.99   18.91   0
 -13 -17   7    2.90   17.42   0
 -13 -11  -7  110.84   23.79   0
 -13 -11  -3  123.80   19.53   0
 -12 -20  10   10.48   18.19   0
 -12 -16   8   14.45   16.22   0
 -12 -12   4   24.98   18.20   0
 -12 -10   0    9.10   17.51   0
 -11 -15   9  110.72   17.81   0
 -11 -11   5 2716.37   46.70   0
 -10 -14  10  189.84   21.12   0
 -10 -12   8   43.07   17.03   0
 -10  -8   2  166.09   19.76   0
  -9 -17  13   39.17   18.79   0
  -7 -17  15    7.85   17.82   0
  -3 -21  19   17.17   18.26   0
  -2  -4   8    6.40   17.31   0
  -1 -17  19   30.33   19.14   0
   0 -10  16  -13.62   18.81   0
   1  -1   5 6226.12  131.60   0
   2 -16  20   10.85   19.54   0
   3 -13  19   13.53   19.22   0
   7 -11  19  147.42   22.44   0
 -16 -22   2   46.33   19.42   0
 -16 -18  -2   -7.34   20.04   0
 -15 -21   5   52.03   19.29   0
 -15 -15  -7   -2.35   20.44   0
 -14 -16   4   19.72   18.28   0
 -10 -10   6  112.32   20.41   0
  -9 -11   9   89.97   21.09   0
  -7 -13  13  732.97   27.62   0
  -6  -4   2   50.88   20.02   0
  -5  -3   1 4846.78   91.52   0
  -3  -3   5  910.41   39.83   0
   0 -18  20   23.04   19.45   0
   3  -7  15  199.91   21.34   0
   3  -5  13 1400.31   42.55   0
   4 -14  20   26.30   19.45   0
 -16 -20   2    7.56   20.09   0
 -15 -15  -1  166.66   22.35   0
 -14 -14   2   56.46   18.48   0
 -13 -19   9   26.82   18.12   0
 -13 -11  -1  320.55   22.35   0
 -12 -18  10  171.95   20.40   0
 -12 -10 -10  363.57   35.71   0
 -11 -17  11   -3.46   18.03   0
 -11  -9 -11    2.59   28.33   0
 -10 -22  14  -14.48   19.13   0
  -9 -13  11  246.41   21.55   0
  -9  -7   3  467.06   25.72   0
  -8 -16  14   34.67   18.27   0
  -7  -7   7  394.20   23.65   0
  -6  -4 -10 1389.38   93.94   0
  -5 -13  15  280.13   21.73   0
  -4 -18  18   64.94   18.87   0
  -4  -4   6  176.48   22.90   0
  -3 -19  19   12.53   18.59   0
  -3  -5   9 1241.54   37.78   0
  -2  -2   4 2617.42   70.53   0
  -1  -9  15   -5.42   18.84   0
   0  -4  10   22.98   17.62   0
   3 -17  21  144.36   20.80   0
 -17 -23  -1   58.73   20.54   0
 -17 -21  -3  139.63   21.75   0
 -16 -18   0   16.49   20.21   0
 -15 -19   5   19.88   18.45   0
 -15 -17   3   46.30   19.18   0
 -14 -20   8  267.11   21.48   0
 -14 -12  -4   26.07   21.23   0
 -11 -21  13   96.91   20.25   0
 -10 -16  12   17.54   16.53   0
  -9 -21  15   15.44   18.40   0
  -9  -9   7  176.84   20.85   0
  -7 -21  17   29.26   18.37   0
  -7  -5   3   93.81   18.00   0
  -6 -16  16   85.64   17.79   0
  -6 -10  12  204.59   20.49   0
  -6  -8  10  360.88   23.18   0
  -5  -3  -9 1258.06   82.56   0
  -4 -10  14    7.60   17.73   0
  -4  -8  12  795.86   29.56   0
  -4  -2   0    5.87   24.50   0
  -2 -20  20   20.65   19.15   0
   1 -19  21   44.24   19.86   0
   3  -9  17   32.18   20.86   0
   4 -10  18   13.23   18.93   0
   5 -15  21   46.99   20.45   0
   5 -11  19    5.49   20.28   0
 -17 -21  -1   -5.90   20.08   0
 -16 -22   4   67.16   20.64   0
 -15 -23   7   48.02   18.91   0
 -15 -15   1  162.24   21.00   0
 -14 -12  -6    5.50   20.14   0
 -14 -12  -2   89.10   20.39   0
 -13 -15   7  199.52   21.07   0
 -13 -11  -9  231.27   28.77   0
 -12 -22  12   67.12   19.60   0
 -12 -14   8  280.46   22.77   0
 -11  -9   3  402.44   23.78   0
 -10 -20  14    2.53   18.11   0
  -9 -15  13    5.65   18.94   0
  -8 -20  16  -10.09   18.65   0
  -8 -12  12  419.57   24.88   0
  -8 -10  10  535.63   24.90   0
  -7 -15  15    5.54   18.63   0
  -6 -12  14    2.03   18.82   0
  -5  -5   7   88.25   19.71   0
  -3 -13  17   61.18   18.08   0
  -2 -14  18  187.29   21.10   0
  -1 -15  19   16.08   18.57   0
  -1  -5  11 1580.45   41.60   0
   0 -16  20  294.74   23.70   0
   0 -12  18    5.38   19.08   0
   1 -13  19   17.70   19.68   0
   2  -8  16    9.90   18.80   0
   2  -6  14   20.80   18.53   0
   4 -18  22   41.01   20.31   0
 -17 -23   1   46.12   19.43   0
 -16 -20   4  203.67   22.02   0
 -16 -18   2   29.07   20.01   0
 -16 -16  -4   39.90   19.23   0
 -13 -17   9   53.11   18.50   0
 -13 -13   5   76.81   18.44   0
 -13 -11   1  278.67   22.96   0
 -12 -20  12   13.97   19.07   0
 -12 -16  10    0.61   18.89   0
 -12 -12   6   68.51   19.24   0
 -11 -19  13   -3.56   18.80   0
 -11 -13   9  250.45   20.35   0
 -11 -11   7  240.58   21.68   0
 -10  -8   4  312.39   23.20   0
  -9 -19  15   10.29   17.70   0
  -8  -6   4   24.92   17.45   0
  -7 -19  17   -2.30   18.47   0
  -4 -16  18   64.36   19.52   0
  -4  -6  10 1412.21   37.36   0
  -3 -17  19   23.39   18.70   0
  -2 -18  20   16.62   20.38   0
  -1 -11  17  313.36   22.89   0
   2 -20  22    1.80   19.45   0
   2 -14  20   18.40   19.64   0
   6 -12  20   14.25   19.68   0
 -17 -21   1   16.77   19.48   0
 -17 -19  -3   31.78   19.98   0
 -16 -16  -6   69.23   21.38   0
 -16 -16  -2   16.13   19.88   0
 -15 -17   5   30.73   18.05   0
 -14 -18   8  287.74   22.01   0
 -14 -12   0   11.46   19.18   0
 -13 -21  11  104.84   20.56   0
 -11 -15  11  339.38   22.99   0
 -10 -18  14   24.60   19.70   0
 -10 -12  10  358.62   24.12   0
  -8 -18  16   -6.15   19.16   0
  -8 -14  14  146.68   20.64   0
  -8  -8   8 8728.79   80.53   0
   1 -17  21   10.19   18.41   0
   3 -15  21  115.24   21.96   0
  10  -6  16 1989.46   59.38   0
 -17 -23   3    7.57   19.47   0
 -17 -19  -1   46.47   20.07   0
 -16 -22   6  331.94   22.41   0
 -16 -16   0 2161.02   43.44   0
 -15 -15   3   61.08   19.62   0
 -14 -22  10   -6.80   18.41   0
 -14 -12  -8  256.65   27.80   0
 -10 -14  12   54.07   19.91   0
 -10 -10   8  510.21   26.48   0
  -9 -17  15  184.74   20.45   0
  -7 -11  13  119.19   20.69   0
  -7  -9  11    6.81   19.81   0
  -6 -14  16    4.74   17.58   0
  -6  -6   8  343.34   23.44   0
  -5 -19  19   20.37   18.49   0
  -5  -9  13 1009.76   32.25   0
  -2 -10  16  123.63   19.82   0
  -2  -6  12  100.09   18.08   0
  -1 -19  21   27.19   18.91   0
  -1  -1   3 2173.84   80.37   0
   1  -7  15 1051.86   33.97   0
   2 -18  22    7.70   20.49   0
   2 -10  18   20.30   19.74   0
   2  -4  12  118.71   21.44   0
   3 -11  19   65.05   20.55   0
   3  -3  11   11.79   17.41   0
   8  -6  16    6.51   19.91   0
   9  -7  17   51.57   21.09   0
   9  -5  15   61.26   22.99   0
 -17 -21   3  138.55   21.58   0
 -17 -19   1   48.61   20.88   0
 -16 -18   4   51.00   18.27   0
 -15 -13  -5  292.06   26.23   0
 -15 -13  -3   -0.20   19.01   0
 -15 -13  -1  241.81   23.67   0
 -14 -20  10   21.14   18.89   0
 -13 -19  11    7.13   18.47   0
 -12 -18  12   34.65   16.59   0
 -12 -10   4  125.64   21.19   0
 -11 -17  13   24.89   18.17   0
  -9 -11  11   -8.76   19.30   0
  -9  -7   5  929.69   31.75   0
  -7 -17  17  144.93   20.22   0
  -5 -11  15   93.48   19.78   0
  -5  -7  11 1000.18   32.24   0
  -4 -20  20   43.07   20.33   0
   1  -9  17   30.88   19.94   0
   3   1  -1 2210.84   75.96   0
   4 -16  22   45.15   20.50   0
   4 -12  20   21.60   19.46   0
 -16 -20   6   17.01   19.08   0
 -16 -16   2   48.12   19.59   0
 -14 -16   8   11.86   18.22   0
 -14 -12   2   95.38   19.81   0
 -13 -15   9   14.01   18.85   0
 -13 -13   7  701.26   27.50   0
 -11  -9   5   44.28   17.66   0
 -11  -7  -3  461.63   29.28   0
 -10 -16  14   45.21   18.58   0
 -10  -6  -4 1359.54   48.43   0
  -9 -13  13    8.52   17.80   0
  -8 -16  16   -6.04   17.70   0
  -7 -13  15  206.42   20.67   0
  -6  -4   4  149.46   20.36   0
  -5  -3   3  875.44   39.50   0
  -4 -14  18   -1.25   17.96   0
  -3 -15  19   12.06   18.66   0
  -2 -16  20    5.54   19.06   0
  -1 -13  19   30.06   18.46   0
   0 -14  20    8.26   19.49   0
   1  -5  13  385.36   24.87   0
   5 -13  21   48.86   20.86   0
   7  -7  17   -0.21   19.01   0
   7  -5  15   15.13   20.49   0
   8  -8  18   50.13   20.90   0
  10  -4  14   14.40   26.14   0
 -18 -22   0   85.99   20.75   0
 -17 -17  -3    2.18   19.35   0
 -15 -13  -7  216.18   25.34   0
 -15 -13   1  266.72   23.28   0
 -12 -14  10   57.03   17.19   0
 -12 -12   8  416.56   24.53   0
 -11  -7  -5 1009.67   42.54   0
 -10 -20  16  -14.28   18.39   0
 -10  -6  -2   28.04   17.82   0
  -9  -9   9 1330.35   34.22   0
  -9  -5  -3 1124.67   45.54   0
  -7  -7   9   28.82   18.04   0
  -7  -5   5  103.05   17.45   0
  -5 -17  19   11.45   18.70   0
  -4 -18  20   57.27   20.23   0
  -3  -7  13  221.32   20.69   0
  -2 -12  18  235.44   21.22   0
  -1 -17  21   13.25   19.29   0
   0  -8  16  -13.99   19.17   0
   1 -15  21  134.73   21.12   0
   4  -2  10 1221.67   51.03   0
   6  -6  16   33.75   19.33   0
   7  -1   9  492.78   60.61   0
   8  -4  14  224.22   30.06   0
 -18 -20  -2   -1.01   19.33   0
 -17 -21   5   28.45   19.22   0
 -17 -19   3   26.98   19.49   0
 -17 -17  -5    1.52   19.79   0
 -17 -17  -1  326.25   23.90   0
 -16 -22   8    0.61   20.13   0
 -15 -19   9   37.09   18.26   0
 -14 -18  10   45.46   18.92   0
 -13 -17  11   10.09   16.58   0
 -12 -20  14   91.62   20.52   0
 -12 -16  12   20.21   18.42   0
 -12  -8  -4  791.76   35.72   0
 -12  -8  -2  164.93   21.26   0
 -11 -13  11  485.53   24.42   0
 -11 -11   9   -6.77   19.14   0
 -11  -7  -1   31.92   16.40   0
 -10  -8   6  355.11   23.27   0
  -9 -15  15  182.88   20.78   0
  -8 -10  12   45.63   19.31   0
  -8  -6   6  318.62   23.11   0
  -6 -10  14   50.78   19.27   0
  -3 -19  21    8.53   19.92   0
  -3 -11  17   64.66   19.60   0
   0 -18  22   96.64   20.61   0
   0  -6  14  291.67   22.19   0
   1 -11  19   30.44   19.50   0
   2 -16  22   33.01   20.05   0
   2 -12  20   44.10   20.35   0
   6  -8  18    0.54   18.70   0
   7  -9  19    6.85   19.51   0
 -18 -22   2  -17.26   19.04   0
 -18 -20   0   10.06   19.65   0
 -17 -17   1  326.07   24.39   0
 -16 -18   6  177.62   20.33   0
 -16 -16   4    2.40   18.73   0
 -16 -14  -4   18.66   19.77   0
 -16 -14  -2   16.85   20.28   0
 -13 -11   5   42.19   19.49   0
 -13  -9  -3 1409.03   41.91   0
 -12  -8   0  497.62   26.65   0
 -11 -19  15  103.10   19.97   0
 -11 -15  13   10.41   18.81   0
 -10  -6  -6   62.70   24.66   0
  -9 -19  17   26.39   17.24   0
  -9  -5  -5  107.50   25.13   0
  -8 -12  14  248.32   20.35   0
  -7 -15  17   -1.82   17.48   0
  -6 -12  16   77.47   19.03   0
  -6  -8  12   44.21   19.75   0
  -4  -4   8  852.83   33.31   0
  -3  -3   7 1932.40   50.20   0
  -2  -4  10 1263.39   38.64   0
  -1  -3   9   23.17   17.61   0
   0 -10  18  476.06   25.78   0
   3 -13  21   20.48   19.91   0
   5  -7  17   52.05   18.22   0
 -16 -14  -6    1.97   20.71   0
 -16 -14   0    5.36   19.04   0
 -15 -13   3    8.05   17.70   0
 -14 -20  12  111.01   20.20   0
 -13 -19  13  335.17   23.54   0
 -13  -9  -1  280.46   23.55   0
 -12 -10   6  189.77   20.24   0
 -12  -8  -6   25.94   24.29   0
 -10 -18  16   -6.14   18.95   0
 -10 -12  12   32.61   16.55   0
 -10 -10  10  576.49   26.49   0
  -8 -18  18  590.17   25.64   0
  -8  -8  10   46.93   19.50   0
  -5  -5   9  108.60   19.04   0
  -4  -8  14  230.03   21.79   0
  -4  -2   2 2540.90   69.59   0
  -3  -5  11  342.10   23.35   0
  -1  -9  17   12.47   20.09   0
  -1  -7  15 1077.20   33.59   0
   1 -19  23    0.36   19.53   0
   3 -17  23    4.40   19.81   0
   5  -9  19   61.46   20.91   0
   5  -5  15 2799.93   59.80   0
   5   1   1 5911.59  121.79   0
   6  -4  14   43.53   22.34   0
 -18 -22   4    8.20   19.18   0
 -18 -20   2   13.24   18.74   0
 -17 -21   7    2.52   19.56   0
 -17 -19   5   54.61   18.65   0
 -17 -17   3   25.18   18.75   0
 -15 -21  11  111.31   20.13   0
 -15 -17   9  177.75   20.48   0
 -14 -16  10   34.45   18.87   0
 -14 -14   8  162.79   20.38   0
 -13 -15  11   26.56   18.09   0
 -13 -13   9   13.06   17.68   0
 -13  -9  -5  947.84   39.04   0
 -12 -18  14  158.63   18.43   0
 -11  -9   7   24.75   20.10   0
 -10 -14  14    9.22   18.05   0
  -9 -17  17    9.01   18.01   0
  -9  -7   7   38.31   18.06   0
  -8 -14  16   24.19   18.01   0
  -5 -15  19   24.70   18.40   0
  -4 -16  20  187.17   21.56   0
  -3 -17  21  144.38   20.70   0
  -3 -13  19  -24.13   18.18   0
  -2 -14  20    6.68   17.26   0
  -2  -2   6  132.68   24.54   0
  -1 -15  21  141.86   21.33   0
   0  -2   8   13.12   17.59   0
   4 -14  22    2.36   19.73   0
   4  -8  18  283.45   25.22   0
   4  -6  16  182.70   22.81   0
   6 -10  20  145.58   22.18   0
  10   0   6 1616.66   69.23   0
 -18 -18  -2   32.67   20.49   0
 -18 -18   0   -3.82   19.96   0
 -16 -16   6   65.41   19.03   0
 -16 -14   2   31.84   18.53   0
 -14 -10  -4   22.11   20.63   0
 -14 -10  -2  416.52   25.70   0
 -13  -9   1  292.42   21.96   0
 -12 -14  12   -1.71   18.29   0
 -12 -12  10   21.58   18.30   0
 -11 -17  15   30.45   16.82   0
 -11  -7  -7  105.38   28.58   0
 -10  -6   2   14.99   16.77   0
  -9 -11  13  220.27   21.84   0
  -9  -5   1   37.43   17.57   0
  -8  -4  -4  870.24   47.56   0
  -7 -11  15  124.25   20.37   0
  -7  -9  13   76.89   20.35   0
  -6  -6  10   91.12   18.79   0
  -4 -12  18   65.10   18.95   0
  -4  -6  12  372.52   23.69   0
  -2 -18  22   24.21   19.78   0
   0 -16  22  -12.71   18.81   0
   0 -12  20  148.24   21.48   0
   0   0  -4 6371.33  133.33   0
   1 -13  21  216.26   23.42   0
   3  -7  17  119.09   22.41   0
 -19 -23   1    6.91   20.54   0
 -18 -20   4   65.25   20.62   0
 -17 -15  -3   53.44   21.12   0
 -17 -15  -1   36.61   20.22   0
 -15 -19  11   64.43   19.61   0
 -14 -18  12  151.56   20.33   0
 -14 -12   6   12.49   18.31   0
 -14 -10   0    2.09   17.45   0
 -13 -17  13   24.54   18.78   0
 -13 -11   7   93.92   20.03   0
 -11  -7   3  469.02   25.33   0
 -10 -16  16   10.90   18.87   0
 -10  -8   8   23.76   19.23   0
  -9 -13  15    4.29   18.92   0
  -9  -9  11  112.30   21.45   0
  -8  -4   0  588.06   32.48   0
  -6 -18  20    4.89   18.82   0
  -6  -4   6   15.16   17.72   0
  -5  -9  15   59.91   19.20   0
  -2  -8  16   13.48   18.03   0
  -1 -11  19   41.97   18.76   0
   1 -17  23   54.71   19.90   0
   2 -14  22   13.89   19.85   0
   3  -9  19   58.21   21.49   0
   4 -10  20   77.11   21.40   0
   9  -3  13 1389.55   68.25   0
 -19 -21  -1   26.99   20.69   0
 -18 -18   2   17.38   19.21   0
 -17 -19   7   -3.72   18.29   0
 -17 -17   5    8.06   18.46   0
 -17 -15  -5   48.65   20.25   0
 -17 -15   1   20.55   20.62   0
 -16 -14   4   12.04   18.84   0
 -15 -11  -3  300.95   26.05   0
 -15 -11  -1  238.20   23.60   0
 -12 -16  14   14.22   18.40   0
 -12 -10   8   45.80   18.92   0
 -11 -13  13  130.68   20.10   0
 -11 -11  11   93.25   20.62   0
  -8 -16  18  -12.98   17.55   0
  -7 -13  17   12.46   17.43   0
  -7  -5   7  373.95   23.04   0
  -5  -7  13  525.22   26.84   0
  -5  -3   5  614.75   30.99   0
  -2 -10  18   10.67   18.05   0
   3  -5  15  242.24   23.63   0
   4  -4  14  995.14   38.91   0
   5 -11  21  512.84   28.01   0
   7  -3  13  209.60   30.40   0
 -19 -21   1   46.05   19.51   0
 -14 -10  -6   26.75   22.22   0
 -14 -10   2  417.87   25.00   0
 -13  -9  -7   74.25   24.63   0
 -12  -8   4  770.67   29.12   0
 -11 -19  17    5.82   18.67   0
 -11 -15  15  -16.42   18.62   0
  -9 -15  17  167.95   20.63   0
  -9  -5   3 1218.08   37.89   0
  -8  -6   8  447.83   25.06   0
  -7  -7  11  123.46   17.17   0
  -4 -14  20   21.16   19.60   0
  -3 -15  21  120.33   19.83   0
   2  -8  18 1719.40   41.86   0
   2  -6  16    7.64   17.17   0
   3 -15  23   55.04   20.86   0
 -19 -21   3   11.49   19.66   0
 -18 -20   6    6.13   19.26   0
 -18 -18   4   21.54   19.75   0
 -17 -15   3   47.84   19.09   0
 -16 -18  10   18.96   18.65   0
 -15 -17  11   24.69   19.03   0
 -15 -15   9  123.94   20.17   0
 -15 -11  -5  108.06   22.05   0
 -15 -11   1  247.62   22.33   0
 -14 -16  12   12.54   18.16   0
 -14 -14  10    0.76   18.35   0
 -13 -19  15  126.68   20.58   0
 -11  -9   9   85.92   20.53   0
 -10 -12  14   34.49   18.81   0
 -10  -6   4 1380.76   37.39   0
  -8 -12  16   20.34   18.56   0
  -8 -10  14  107.27   18.00   0
  -8  -4   2    7.93   17.38   0
  -6 -16  20   24.26   19.29   0
  -6 -10  16 2002.24   39.30   0
  -5 -17  21   25.54   19.68   0
  -5 -13  19   20.86   18.40   0
  -4 -18  22   33.75   18.72   0
  -3  -9  17   39.60   18.67   0
  -3  -1  -1 2078.60  104.55   0
  -2 -16  22   30.98   19.84   0
  -1 -13  21  206.21   22.73   0
   2 -10  20    4.34   20.32   0
   2   0   4    4.10   33.14   0
 -19 -19  -1   64.50   19.83   0
 -19 -19   1   59.48   20.34   0
 -18 -16  -2   12.91   19.92   0
 -18 -16   0    5.90   18.85   0
 -17 -17   7  149.27   20.66   0
 -16 -12  -2  147.29   23.00   0
 -16 -12   0    8.12   18.70   0
 -15 -13   7  193.05   20.81   0
 -14 -12   8  242.21   21.99   0
 -13 -15  13  216.89   20.79   0
 -13 -13  11  128.73   18.76   0
 -12 -18  16   -3.18   18.74   0
 -12  -8  -8 2896.03   78.29   0
 -11  -7   5  945.42   31.42   0
 -10 -18  18   25.37   18.40   0
 -10 -14  16   23.81   18.14   0
 -10 -10  12  362.53   22.00   0
  -9  -7   9  176.40   21.52   0
  -8  -8  12 2971.05   47.90   0
  -7  -3  -1  476.39   34.34   0
  -6  -8  14   61.22   19.82   0
  -4  -2   4  777.67   38.95   0
  -2 -12  20   72.36   18.83   0
  -1 -17  23   35.92   19.84   0
   0 -14  22   25.59   18.81   0
   1  -9  19  327.49   25.38   0
   1  -7  17   59.49   18.95   0
   1  -1   7    4.36   22.28   0
   3 -11  21   16.56   19.37   0
   5  -3  13 1351.59   49.04   0
   5  -1   9   26.43   23.55   0
 -19 -21   5   27.43   19.83   0
 -18 -16  -4   54.83   21.23   0
 -18 -16   2    0.71   19.66   0
 -17 -15   5   45.95   19.64   0
 -15 -19  13  126.14   20.51   0
 -15 -11   3  272.09   22.54   0
 -14 -18  14   28.33   18.93   0
 -13 -11   9  278.31   22.01   0
 -13  -9   5  962.58   31.94   0
 -12 -14  14   67.31   18.79   0
 -12 -12  12  493.19   25.43   0
 -11 -17  17    0.78   18.80   0
  -9  -5  -7  901.87   61.95   0
  -8 -14  18  278.19   21.73   0
  -4  -4  10  444.26   25.72   0
  -3 -11  19   60.93   18.49   0
  -1  -1   5 6200.22  110.87   0
   1 -15  23   22.80   20.19   0
   4 -12  22   76.09   21.35   0
 -19 -19   3  -14.94   18.98   0
 -18 -20   8   53.63   19.22   0
 -18 -18   6   38.59   18.39   0
 -16 -12   2  130.71   20.44   0
 -13 -17  15   96.40   20.20   0
 -12  -8   6   37.66   19.47   0
 -10  -8  10  515.07   26.23   0
  -9 -17  19   21.35   18.44   0
  -9 -11  15   86.57   19.48   0
  -7  -3   1  493.92   31.62   0
  -5  -5  11  587.76   27.07   0
  -4 -10  18    8.57   17.02   0
  -3  -3   9 1061.72   36.81   0
   0  -8  18   33.43   18.45   0
   1  -5  15    2.60   17.57   0
   2  -4  14   23.89   18.33   0
 -20 -22   2   -3.09   20.58   0
 -18 -16   4   60.12   18.83   0
 -17 -13  -1   37.46   21.24   0
 -16 -16  10   -0.64   18.57   0
 -15 -15  11    4.93   18.63   0
 -15 -11  -7  101.89   24.97   0
 -12 -16  16  327.33   23.19   0
 -12 -10  10  326.74   21.64   0
 -11 -13  15    9.72   18.13   0
 -11 -11  13  457.66   25.17   0
 -10 -16  18   -4.96   18.88   0
 -10  -6  -8  353.74   44.60   0
 -10  -6   6   65.33   18.60   0
  -9 -13  17   45.04   18.19   0
  -9  -9  13   24.32   18.69   0
  -9  -5   5  116.97   19.21   0
  -8  -4  -6   18.17   26.86   0
  -8  -4   4  899.16   34.20   0
  -7 -11  17  320.92   22.85   0
  -7  -9  15   25.14   18.40   0
  -7  -5   9  947.79   31.53   0
  -6  -6  12  626.81   27.00   0
  -6  -4   8   32.64   17.78   0
  -5 -15  21   35.65   19.77   0
  -4 -16  22   54.01   20.17   0
  -3 -17  23   21.81   20.01   0
  -3 -13  21    7.67   20.22   0
  -3  -5  13 1399.38   37.17   0
  -2 -14  22   17.45   20.86   0
  -2  -4  12   90.20   18.49   0
   0 -10  20   -7.59   19.78   0
   0  -6  16   -0.12   16.08   0
   1 -11  21   64.04   21.00   0
   2 -12  22   76.98   20.97   0
 -20 -20   0  160.33   22.90   0
 -19 -19   5   20.08   19.59   0
 -19 -17  -3   26.69   20.89   0
 -19 -17  -1   13.29   20.12   0
 -19 -17   1   36.72   20.48   0
 -17 -19  11   37.61   20.02   0
 -17 -13  -3   50.92   20.89   0
 -17 -13   1   40.09   19.47   0
 -16 -18  12   12.28   18.56   0
 -16 -12  -6  112.47   23.00   0
 -16 -12   4  190.96   21.44   0
 -15 -17  13   69.55   20.02   0
 -15 -13   9   14.27   17.85   0
 -14 -14  12   96.51   18.63   0
 -14 -10  -8   93.59   25.25   0
 -14 -10   6   41.42   18.56   0
  -8  -6  10  326.30   22.87   0
  -7 -17  21   27.67   18.92   0
  -6 -14  20    7.55   18.13   0
  -5  -3   7  108.20   20.21   0
  -4 -12  20   14.77   19.06   0
  -4  -6  14   39.74   17.72   0
  -3  -1   1 2118.45   79.20   0
  -1 -15  23   -4.41   19.32   0
  -1  -9  19  337.20   24.00   0
  -1  -7  17   51.12   20.27   0
   3 -13  23  329.91   25.11   0
   3  -3  13 4149.65   73.96   0
 -20 -20   2    1.52   19.42   0
 -18 -18   8  554.30   25.58   0
 -17 -13   3   61.55   19.06   0
 -14 -16  14   -7.16   16.65   0
 -14 -12  10   39.48   17.00   0
 -13 -13  13  774.50   27.41   0
 -13  -9   7  102.79   19.89   0
 -11 -15  17   44.59   18.43   0
 -11  -9  11   18.07   18.73   0
 -11  -7   7  126.99   18.59   0
  -7  -7  13  890.11   31.47   0
  -2  -2   8 2239.73   54.56   0
   0 -16  24   18.94   20.37   0
 -19 -19   7   40.75   19.90   0
 -19 -17   3   12.52   19.10   0
 -18 -16   6  170.00   20.45   0
 -18 -14  -2  185.24   23.57   0
 -18 -14   0   28.29   20.03   0
 -17 -13  -5  160.19   22.99   0
 -13 -15  15   84.96   18.90   0
 -13 -11  11  439.53   24.17   0
 -10 -12  16   -7.01   18.82   0
 -10 -10  14  218.15   22.05   0
  -9 -15  19   15.81   18.10   0
  -9  -7  11   18.01   19.75   0
  -8 -10  16    4.29   18.98   0
  -7  -3   3 1911.43   50.03   0
  -5 -11  19    7.25   17.95   0
  -5  -7  15    5.57   18.67   0
  -2  -8  18 1767.77   39.74   0
  -1 -11  21   76.56   20.20   0
   0 -12  22   16.07   18.95   0
 -20 -20   4   47.74   20.37   0
 -19 -17   5   57.57   20.79   0
 -18 -14   2  200.12   22.10   0
 -17 -13   5  155.58   20.02   0
 -15 -11   7   92.43   19.31   0
 -14 -10   8  110.99   19.53   0
 -12 -14  16    9.63   18.30   0
 -12 -12  14    2.88   18.60   0
 -12  -8   8 2903.05   46.60   0
 -10 -14  18    8.46   18.38   0
  -8 -12  18   50.27   18.58   0
  -8  -8  14  389.66   24.21   0
  -6 -16  22  314.66   23.88   0
  -4  -2   6   46.95   20.30   0
  -2 -10  20   12.10   18.86   0
  -1  -5  15   -4.19   17.45   0
   0  -4  14   15.51   16.78   0
   1 -13  23   38.06   20.45   0
   5  -7  19   46.16   20.01   0
   6  -8  20   43.67   20.32   0
   6  -6  18    2.62   19.18   0
   7  -7  19  144.10   22.95   0
 -20 -18   0  -10.78   19.03   0
 -18 -14  -4   13.75   19.60   0
 -18 -14   4    4.78   19.05   0
 -17 -17  11  -22.70   18.71   0
 -16 -16  12  359.92   21.20   0
 -16 -14  10   26.19   17.94   0
 -15 -15  13   65.37   18.88   0
 -15 -13  11    6.96   18.11   0
 -14  -8   0   22.67   17.40   0
 -13 -17  17   25.77   18.50   0
 -13  -9  -9   -6.26   24.00   0
 -13  -7  -1  526.36   27.53   0
 -12 -10  12   32.41   18.54   0
 -11 -17  19   23.44   18.86   0
 -10  -8  12   61.71   18.95   0
 -10  -6   8  344.82   23.51   0
  -9  -5   7  892.62   29.83   0
  -8  -4   6   23.53   17.55   0
  -7 -15  21   16.95   18.37   0
  -6  -8  16    9.02   18.55   0
  -5 -13  21   62.87   19.78   0
  -4 -14  22   22.04   18.75   0
  -3 -15  23   81.22   20.48   0
  -2 -16  24    3.89   20.87   0
  -2  -6  16   14.67   18.49   0
   4  -8  20    1.36   18.71   0
   5  -9  21   50.91   20.74   0
   6  -2  12  120.22   28.66   0
   8  -6  18    5.11   20.03   0
 -20 -20   6   62.47   20.47   0
 -20 -18   2    9.83   18.71   0
 -18 -16   8   14.70   17.91   0
 -16 -18  14   24.90   18.84   0
 -15 -17  15   -9.54   18.71   0
 -15  -9  -1    4.12   16.81   0
 -15  -9   1   -2.98   17.94   0
 -14 -14  14  957.12   28.85   0
 -14 -12  12   10.76   18.26   0
 -14  -8  -2 1703.39   43.61   0
 -13  -9   9    1.70   18.33   0
 -12 -16  18  -14.88   18.57   0
 -11 -11  15  371.17   22.89   0
 -11  -7   9   34.90   18.89   0
  -9 -11  17   27.92   18.53   0
  -6 -12  20   -2.04   18.43   0
  -3  -9  19   57.29   18.89   0
  -3  -7  17  103.53   20.86   0
  -3  -1   3 1283.69   54.26   0
   1  -3  13   80.47   18.63   0
   3  -7  19   14.90   20.38   0
   4  -6  18  179.02   23.53   0
   8  -2  12  162.64   36.79   0
 -20 -18   4   67.37   20.07   0
 -19 -19   9  147.87   20.09   0
 -19 -17   7    5.00   19.21   0
 -19 -15  -1   18.15   19.12   0
 -19 -15   1   30.43   18.69   0
 -19 -15   3    7.07   20.39   0
 -16 -12   8    4.29   17.43   0
 -16 -10   0   -5.85   19.09   0
 -15 -11   9   90.61   19.22   0
 -15  -9  -3  481.19   29.64   0
 -15  -9   3  454.32   25.08   0
 -14 -16  16   24.67   19.22   0
 -13  -7  -3  201.64   22.35   0
 -12  -6  -2  118.19   19.84   0
 -11 -13  17    6.84   18.19   0
 -11  -7  -9   20.74   31.26   0
 -10 -16  20  -20.39   18.49   0
  -9  -9  15   30.81   18.13   0
  -7  -5  11 1011.82   31.81   0
  -7  -3   5   89.97   20.01   0
  -6  -4  10 1353.12   36.17   0
  -6  -2   0 1629.54   57.91   0
  -5  -5  13  796.36   29.85   0
  -4  -4  12 1087.96   33.50   0
  -3 -11  21   29.46   19.89   0
  -2 -12  22   83.07   20.04   0
  -1 -13  23   23.34   19.58   0
   2  -8  20   50.54   19.91   0
   3  -9  21  241.58   23.53   0
   4 -10  22   21.40   19.70   0
   4  -2  12   97.94   21.85   0
   5  -5  17  252.62   24.70   0
   7  -5  17   41.93   20.42   0
 -19 -15  -3    6.53   20.43   0
 -18 -14   6    9.27   18.69   0
 -16 -10  -2  130.19   22.89   0
 -16 -10   2  126.29   20.47   0
 -14  -8  -4  247.36   26.36   0
 -13 -13  15  186.57   19.48   0
 -13 -11  13  139.15   21.00   0
 -12  -8  10   71.69   19.18   0
 -12  -6   4  378.97   23.95   0
 -11  -9  13  199.38   21.30   0
  -9 -13  19   19.11   17.54   0
  -8  -6  12   21.67   20.67   0
  -7  -9  17   10.90   18.20   0
  -7  -3  -5   89.93   32.99   0
  -6  -6  14  160.78   21.65   0
  -6  -2   2  109.90   22.92   0
  -5  -3   9 1204.74   36.91   0
  -4 -10  20  103.00   20.65   0
  -4  -8  18  299.00   23.20   0
  -3  -3  11   28.76   16.86   0
   0 -14  24    7.71   18.23   0
   2  -6  18   72.59   21.23   0
   3  -5  17   56.16   20.21   0
 -21 -19   1   50.54   20.36   0
 -20 -18   6   -2.65   19.01   0
 -19 -15   5   35.34   18.93   0
 -18 -18  12  253.57   21.78   0
 -17 -17  13   16.71   18.62   0
 -17 -15  11   50.43   18.54   0
 -17 -11  -1  321.26   25.78   0
 -17 -11   1  333.09   23.50   0
 -16 -16  14  -12.46   19.16   0
 -16 -14  12    2.09   19.19   0
 -16 -10   4   16.25   18.39   0
 -14 -10  10  237.87   19.91   0
 -13 -15  17  126.42   20.01   0
 -13  -7   5  459.22   25.54   0
 -11 -15  19   89.73   19.30   0
 -11  -5   3  387.89   24.22   0
  -9  -7  13   76.91   19.84   0
  -8 -16  22   22.10   18.13   0
  -7  -7  15   34.38   18.27   0
  -6 -14  22    5.79   19.04   0
  -5 -15  23  135.17   20.99   0
  -4 -16  24  -11.97   18.10   0
  -1  -1   7   21.70   19.11   0
   1  -9  21    0.35   19.20   0
   1  -7  19   19.50   19.56   0
   2 -10  22   35.17   19.37   0
   3 -11  23   85.02   21.43   0
 -21 -19   3   20.33   20.15   0
 -20 -16   0  318.90   24.19   0
 -20 -16   2   17.55   19.06   0
 -19 -17   9   12.61   19.00   0
 -17 -13   9   52.77   18.94   0
 -17 -11   3   84.45   19.73   0
 -16 -12  10  -12.79   17.73   0
 -16 -10  -4   15.34   20.85   0
 -15 -15  15   98.99   20.22   0
 -15 -13  13  223.32   21.16   0
 -14  -8   6   52.73   19.96   0
 -12 -12  16   43.42   18.20   0
 -12  -6  -4  323.20   27.69   0
 -10 -12  18  134.09   19.80   0
 -10 -10  16  342.71   23.09   0
 -10  -6  10  131.41   21.18   0
  -9  -5   9   -1.25   14.56   0
  -8  -4   8 1436.56   37.72   0
  -7 -13  21  116.66   20.81   0
  -6  -2  -2  104.17   27.26   0
  -5  -9  19   50.40   19.81   0
  -4 -12  22   75.68   20.58   0
  -3 -13  23  317.67   23.41   0
  -2 -14  24  130.71   21.59   0
   0  -8  20   23.83   19.70   0
   4  -4  16  448.87   30.13   0
   6  -4  16  177.40   25.39   0
 -21 -19   5   17.86   19.76   0
 -20 -18   8   41.24   20.25   0
 -20 -16  -2    3.22   20.39   0
 -20 -16   4  196.26   22.33   0
 -19 -15   7  161.29   22.13   0
 -18 -12   0    9.08   19.40   0
 -18 -12   2  235.03   22.85   0
 -17 -11   5  105.92   19.55   0
 -15 -11  11  333.95   23.03   0
 -15  -9  -5   60.68   22.10   0
 -14 -14  16  -13.50   18.69   0
 -14 -12  14   90.15   19.09   0
 -13  -9  11  200.95   19.99   0
 -13  -7  -5  544.24   35.14   0
 -12 -14  18  137.72   19.70   0
 -12 -10  14   55.45   17.39   0
 -12  -6   6  628.35   27.24   0
 -11  -7  11  207.77   21.58   0
 -11  -5  -3  371.41   27.46   0
 -11  -5   5  575.48   27.21   0
 -10 -14  20   16.34   18.43   0
 -10  -8  14   87.18   19.31   0
 -10  -4   2 1208.34   38.31   0
  -8 -10  18   52.02   16.48   0
  -8  -8  16   51.85   18.13   0
  -6  -2   4   35.76   20.11   0
  -5 -11  21  520.06   25.93   0
  -4  -2   8  -10.59   17.72   0
  -2  -2  10 2778.20   56.49   0
  -1 -15  25   32.95   20.61   0
   0 -10  22  683.21   29.40   0
   0  -6  18    5.94   19.61   0
   0   0   2    2.11   27.39   0
   1 -11  23  337.08   24.81   0
   1  -5  17  169.36   20.25   0
   2  -2  12 1830.63   51.11   0
 -18 -12  -2  220.48   23.99   0
 -18 -12   4  109.09   19.76   0
 -15  -9   7   -1.10   18.58   0
 -13  -7   7  870.34   30.86   0
  -7  -3   7   86.48   17.18   0
  -3  -1   5 4885.24   86.69   0
  -1  -9  21   15.96   20.02   0
  -1  -7  19   -2.59   19.30   0
   8  -4  16   60.26   23.79   0
 -21 -17   1   -8.86   19.59   0
 -20 -16   6   10.27   19.41   0
 -19 -13   1   -5.22   19.89   0
 -18 -16  12   -4.40   18.47   0
 -17 -15  13   82.11   20.15   0
 -14 -16  18   49.10   18.79   0
 -14 -10  12   55.17   20.02   0
 -14  -8   8  336.14   23.56   0
 -13 -13  17   27.01   18.41   0
 -13 -11  15   21.27   18.04   0
 -12  -8  12  421.67   24.42   0
 -11 -13  19   22.82   17.94   0
 -11 -11  17    1.42   18.43   0
 -10  -4   4  434.97   25.69   0
  -7 -15  23   18.99   19.81   0
  -6 -10  20  142.68   20.65   0
  -2  -8  20   85.97   19.66   0
   2  -4  16  110.13   19.37   0
 -21 -17   3  161.64   21.28   0
 -19 -15   9   25.25   18.43   0
 -19 -13  -1   22.20   19.56   0
 -19 -13   3   -6.91   18.61   0
 -18 -12   6   11.31   17.64   0
 -17 -13  11   12.12   18.33   0
 -16 -16  16  188.20   20.85   0
 -16 -14  14    7.35   18.26   0
 -16 -10   8   25.94   19.00   0
 -14  -8  -6   64.60   23.48   0
 -11  -9  15  108.61   19.89   0
  -9  -9  17    8.77   18.35   0
  -8 -14  22   -5.18   18.67   0
  -7  -5  13  534.54   26.51   0
  -6  -4  12  336.31   23.44   0
  -5 -13  23   60.36   19.92   0
  -4 -14  24  262.96   22.79   0
  -3 -15  25   -1.18   19.37   0
  -2 -10  22   17.02   19.47   0
  -1 -11  23  400.77   24.36   0
   0 -12  24   -3.79   19.91   0
   8   0   4  595.43   41.55   0
 -21 -17   5   21.50   19.50   0
 -20 -16   8   24.33   18.10   0
 -19 -13   5   22.29   19.19   0
 -18 -12  -4  101.54   22.23   0
 -17 -11  -5  132.17   23.20   0
 -16 -12  12   29.55   16.66   0
 -15 -15  17   26.80   18.87   0
 -15 -13  15   55.06   18.89   0
 -15  -9   9   28.29   19.16   0
 -13 -15  19  157.69   20.52   0
 -13  -9  13    9.56   17.76   0
 -12  -6   8   45.70   18.22   0
 -11  -5   7 1049.55   31.11   0
  -9  -5  11   57.61   19.03   0
  -8  -6  14   74.55   17.39   0
  -8  -4  10  393.87   23.99   0
  -6 -12  22   31.00   18.30   0
  -6  -2   6  203.50   23.46   0
  -5  -3  11  345.75   23.39   0
  -3  -9  21  234.62   22.64   0
  -2  -6  18   67.82   19.13   0
  -1  -5  17  171.69   21.21   0
  -1  -1  -5 6168.04  135.05   0
   0  -4  16 3379.28   56.75   0
   5  -3  15  228.35   27.68   0
 -20 -14   0   23.86   19.57   0
 -20 -14   2    7.51   20.20   0
 -20 -14   4   31.11   20.83   0
 -19 -13  -3   -4.24   19.25   0
 -16 -10  -6 1968.32   51.78   0
 -15 -11  13   -6.46   18.46   0
 -13  -7   9   64.42   17.77   0
 -12 -12  18   25.60   18.18   0
 -12 -10  16   14.02   17.43   0
 -10 -10  18   13.38   17.92   0
 -10  -6  12  208.27   20.23   0
 -10  -4   6 1333.51   35.64   0
  -9  -7  15   19.30   17.86   0
  -9  -3   1   21.85   17.81   0
  -9  -3   3  930.62   35.06   0
  -7 -11  21   13.75   18.72   0
  -3  -7  19    7.15   18.51   0
   2   0   6 1675.63   77.14   0
   3  -3  15  760.59   33.80   0
 -22 -18   2    8.39   19.36   0
 -21 -17   7   12.35   19.84   0
 -19 -13   7  223.43   21.80   0
 -18 -16  14   39.03   18.74   0
 -18 -14  12  137.85   20.02   0
 -17 -15  15   -0.52   18.76   0
 -17 -11   9   37.66   16.48   0
 -16 -10  10  373.08   23.07   0
 -14 -14  18   18.53   18.99   0
 -14 -12  16   11.18   18.19   0
 -14  -8  10  102.63   19.99   0
 -12 -14  20   96.78   20.02   0
 -11  -7  13  113.51   18.52   0
  -7  -3   9  489.18   24.25   0
  -6 -14  24   18.10   19.89   0
  -4  -8  20    9.20   18.16   0
  -3 -11  23   75.65   20.17   0
  -2 -12  24   61.68   19.39   0
  -1 -13  25    1.82   19.37   0
  -1  -1   9   37.02   20.30   0
   0   0   4 6251.99  139.13   0
   2   0  -2 1083.89   55.59   0
   7  -3  15  181.93   29.31   0
 -22 -18   4   12.49   19.22   0
 -20 -16  10    4.69   18.79   0
 -20 -14  -2   11.55   19.13   0
 -20 -14   6   13.50   18.67   0
 -17 -13  13    5.26   18.52   0
 -16 -14  16   33.19   18.86   0
 -16  -8   2   23.63   18.84   0
 -14 -10  14   26.68   18.13   0
 -12  -8  14  242.06   22.20   0
 -11  -5  -5  534.99   37.32   0
 -11  -5   9   54.79   19.35   0
 -10  -8  16   -3.30   16.53   0
  -9  -3   5 1186.28   36.48   0
  -7 -13  23   53.24   20.15   0
  -4 -10  22   34.53   19.74   0
  -4  -2  10 1245.76   37.60   0
  -3  -5  17   61.79   20.04   0
  -3  -1   7  449.25   28.69   0
   1  -3  15   38.69   17.63   0
 -22 -18   6   -1.56   19.29   0
 -21 -17   9    5.52   18.71   0
 -21 -15   1  124.57   21.72   0
 -21 -15   3  104.87   20.84   0
 -18 -12  10  149.49   19.61   0
 -17  -9   1   12.04   19.64   0
 -17  -9   3   20.87   18.50   0
 -16 -12  14   21.51   18.55   0
 -16  -8   0    2.44   18.56   0
 -15  -9  -7    6.84   22.65   0
 -15  -9  11   89.40   19.75   0
 -15  -7   1 1060.08   33.39   0
 -13 -13  19  386.64   22.88   0
 -13 -11  17   28.84   18.84   0
 -12  -6  -6  651.37   40.86   0
 -12  -6  10  197.03   20.26   0
 -11 -11  19   49.55   18.83   0
 -10 -14  22    8.93   18.60   0
 -10  -4   8  346.70   22.39   0
  -8 -12  22   20.52   18.57   0
  -5  -9  21   66.32   19.24   0
  -4  -6  18  160.54   20.66   0
  -2  -4  16  111.77   19.78   0
   2  -8  22   77.32   21.14   0
   3  -9  23    0.66   19.30   0
   3  -7  21   25.21   19.52   0
   4  -8  22   -7.85   20.22   0
   5  -7  21   84.80   21.41   0
 -21 -15  -1  118.73   22.23   0
 -21 -15   5   35.52   19.56   0
 -20 -14   8  275.87   22.57   0
 -18 -10   0  486.50   27.40   0
 -18 -10   2   11.18   18.22   0
 -18 -10   4   20.32   17.92   0
 -17 -11  11   -6.06   18.04   0
 -17  -9  -1   31.65   20.10   0
 -17  -9   5   89.60   19.55   0
 -15 -13  17  111.70   20.13   0
 -15  -7  -1 1022.83   34.64   0
 -14  -6   0  258.55   22.67   0
 -13  -9  15   24.32   18.23   0
 -13  -7  11  122.57   18.27   0
 -11  -9  17   13.95   18.34   0
 -10  -4  -4  456.00   34.10   0
  -9  -5  13  948.25   31.10   0
  -6  -2   8  396.33   24.30   0
  -5 -11  23   -6.16   19.51   0
  -5  -7  19   49.35   19.02   0
  -5  -1   3 4693.10   85.09   0
  -4 -12  24   10.53   19.02   0
  -3 -13  25   43.48   20.07   0
  -2 -14  26   -4.11   20.28   0
   1  -9  23   67.08   21.75   0
   1  -7  21    6.95   18.88   0
   2  -6  20   39.20   20.64   0
   3  -1  11  187.60   24.47   0
   4  -6  20   21.38   19.37   0
 -23 -19   3   64.85   20.14   0
 -21 -15   7   27.72   18.38   0
 -19 -15  13  131.08   20.46   0
 -19 -11   1   45.76   20.38   0
 -19 -11   3   58.56   20.16   0
 -18 -14  14   18.68   19.04   0
 -18 -10   6   30.14   19.01   0
 -16 -10  12  -23.48   18.79   0
 -16  -8  -2   11.08   20.11   0
 -15 -11  15   13.15   16.21   0
 -14  -8  12  265.43   22.74   0
 -14  -6   6  147.60   21.24   0
 -13  -5   3 1384.56   37.30   0
 -10  -6  14   20.59   19.40   0
  -9  -3   7  431.71   25.24   0
  -8  -6  16    9.90   18.30   0
  -8  -4  12  812.22   28.09   0
  -7  -5  15   -3.93   16.32   0
  -6 -10  22   16.94   19.56   0
  -6  -8  20   26.43   18.59   0
  -6  -4  14   33.26   19.33   0
  -5  -1   1 5937.42  107.40   0
  -1  -3  15   13.64   18.28   0
   0  -8  22   -1.84   19.39   0
   6  -6  20  357.11   27.57   0
 -22 -16   2   39.57   20.47   0
 -22 -16   4   61.54   21.21   0
 -19 -13  11   24.51   18.13   0
 -19 -11   5   15.54   18.73   0
 -17 -13  15   94.48   19.56   0
 -15  -7   7   24.64   17.83   0
 -14 -12  18  165.08   20.41   0
 -13  -5   5  706.54   28.93   0
 -12 -12  20    8.75   18.26   0
 -12 -10  18  133.50   19.57   0
 -11  -7  15  129.58   20.79   0
  -9 -13  23   46.33   19.95   0
  -9  -7  17   44.30   18.66   0
  -8  -2   2 2116.29   53.70   0
  -7  -3  11  412.87   24.56   0
  -5  -3  13 1383.57   36.28   0
  -5  -1   5  131.25   23.25   0
  -1  -9  23   54.26   20.81   0
  -1  -7  21   14.58   20.47   0
   0 -10  24   -2.42   20.57   0
   0  -6  20    4.42   19.58   0
   3  -5  19  323.73   24.98   0
   5  -5  19    7.53   18.91   0
 -22 -16   0   12.82   19.58   0
 -22 -16   6  348.34   23.79   0
 -21 -15   9   -4.82   18.43   0
 -20 -12   2   40.34   20.86   0
 -20 -12   4   12.18   18.98   0
 -19 -11  -1   41.60   20.67   0
 -19 -11   7  136.87   21.26   0
 -18 -12  12   17.93   18.25   0
 -18 -10  -2   27.43   19.89   0
 -17  -9  -3   33.70   21.55   0
 -16  -8   8   56.63   18.77   0
 -15  -9  13   -1.80   18.26   0
 -14 -10  16    8.89   18.71   0
 -14  -6  -2   18.70   18.50   0
 -12  -6  12   64.91   18.86   0
 -11  -5  11 2653.01   44.70   0
 -10  -4  10  394.58   23.65   0
  -8  -2   4   -0.74   17.83   0
  -7  -9  21   -9.86   18.27   0
  -6 -12  24   17.04   19.86   0
  -5 -13  25   27.31   19.60   0
  -2  -8  22   77.70   20.32   0
   0   0   6    5.75   21.87   0
   1  -5  19  197.15   23.35   0
   2  -2  14 1085.25   39.56   0
 -20 -12   0  159.36   22.47   0
 -20 -12   6   23.25   18.94   0
 -17 -11  13   12.14   18.30   0
 -17  -9   9   39.97   18.95   0
 -16 -12  16  319.03   22.69   0
 -15  -7   9   -9.84   18.22   0
 -14  -6   8   66.65   18.84   0
 -13  -7  13  759.16   27.66   0
 -13  -5  -1  394.06   25.57   0
 -13  -5   7  555.57   27.56   0
 -12  -8  16   11.89   18.06   0
 -12  -4   2  115.29   18.56   0
 -12  -4   4 1135.59   34.31   0
 -10 -12  22   86.45   20.14   0
 -10  -8  18   45.75   18.96   0
  -9  -3   9   -2.07   16.74   0
  -7 -11  23   17.16   19.21   0
  -3  -1   9   14.33   18.13   0
  -2 -10  24   -9.82   18.81   0
  -2  -6  20   33.48   20.65   0
  -1 -11  25   34.26   20.24   0
 -22 -16   8    8.55   18.58   0
 -16 -10  14   -7.29   18.28   0
 -16  -8  10   12.43   18.50   0
 -15 -13  19  132.89   19.91   0
 -14  -8  14  154.79   20.74   0
 -13 -11  19  -11.73   18.95   0
 -12  -4   6  332.58   23.16   0
  -8  -2   0    1.85   17.40   0
  -8  -2   6  406.59   24.17   0
  -6  -2  10   21.05   14.96   0
  -5  -1   7  115.67   22.01   0
  -4  -2  12  100.40   18.64   0
  -3  -9  23   -7.30   18.68   0
  -3  -7  21   18.33   19.12   0
  -1  -5  19  187.25   21.92   0
 -19   5  17   32.28   20.66   0
 -17   7  17  102.32   20.65   0
 -14   6  16    1.20   18.38   0
 -13  19  15  143.64   20.08   0
 -11  -5   9   37.98   24.53   0
 -11   1  13  245.69   23.47   0
 -11  15  15    1.90   17.77   0
 -10  18  14   43.36   18.59   0
  -9  19  13    4.38   19.20   0
  -8  20  12   25.93   19.13   0
  -6  14  12   24.78   19.48   0
  -5  15  11   94.88   20.05   0
  -4   8  10  311.34   20.48   0
  -4  24   6   83.70   19.80   0
  -4  26   4  114.11   19.87   0
  -3  15   9  436.96   24.64   0
  -2  14   8 1481.39   36.52   0
  -2  20   6   37.77   18.06   0
  -1  11   7   51.38   18.10   0
  -1  13   7  470.61   24.37   0
   0   2   2  853.63   54.04   0
   0  18   4   16.96   17.72   0
   1   7   3  436.89   29.69   0
   2  18   0  138.53   22.75   0
 -22   8  18   27.01   19.30   0
 -20  10  18   21.64   20.23   0
 -18   2  16  -13.98   20.38   0
 -15   9  17  152.47   20.96   0
 -15  11  17    2.29   18.38   0
 -15  13  17   58.12   19.64   0
 -14   0  14   73.39   21.38   0
 -14  18  16   36.43   18.55   0
 -13  -1  13   10.34   18.75   0
 -12   2  14   66.34   20.04   0
 -12  12  16   27.37   18.19   0
 -11   7  15   68.43   19.71   0
 -10   0  12    6.77   18.23   0
  -7  11  13  104.10   19.40   0
  -7  13  13  625.83   25.77   0
  -7  21  11    2.94   18.04   0
  -7  27   7    5.50   19.71   0
  -6   2  10   18.45   16.18   0
  -6   8  12   31.41   19.82   0
  -5   7  11  841.04   29.69   0
  -4   2   8   -2.81   17.53   0
  -4  16  10   30.92   16.51   0
  -4  28   2   56.80   20.85   0
  -3   7   9  406.46   24.59   0
  -3  21   7   -2.23   17.96   0
  -2   8   8 1054.66   33.92   0
  -2  16   8   16.67   17.78   0
  -1   9   7  451.19   25.39   0
   1  17   3   56.27   20.42   0
   2  10   2 2322.57   54.70   0
   3  15  -1   23.75   19.17   0
   4  12  -4  996.48   53.34   0
   4  16  -6  143.94   29.57   0
 -20   8  18   24.07   20.85   0
 -18  10  18    9.29   20.46   0
 -18  12  18  221.09   21.85   0
 -15   1  15  143.62   22.53   0
 -13   3  15    4.69   19.19   0
 -12  -2  12  304.58   26.37   0
 -12  14  16   11.71   19.43   0
 -11  17  15   17.69   16.77   0
  -8  12  14  220.28   21.35   0
  -7   9  13   61.75   19.26   0
  -7  15  13  200.22   20.65   0
  -7  25   9  102.01   19.71   0
  -6  16  12   58.24   17.53   0
  -5  17  11   96.34   20.43   0
  -5  25   7   -2.70   19.35   0
  -5  27   5   53.60   20.75   0
  -4  22   8   10.88   18.43   0
  -3  17   9   35.50   19.36   0
  -2   0   4    1.46   22.45   0
  -2  24   4   -1.59   20.15   0
  -1  15   7  877.14   30.78   0
  -1  23   3    7.12   20.11   0
  -1  25   1  -13.50   19.13   0
   0  12   6    1.58   16.82   0
   0  22   2    8.12   19.29   0
   0  24   0   93.21   21.77   0
   2  14   2  936.11   32.93   0
 -17   5  17   -7.77   18.49   0
 -15   7  17   14.41   19.18   0
 -12   8  16   -0.74   18.37   0
 -12  16  16  294.87   22.49   0
 -10   4  14   13.69   19.22   0
 -10  20  14   -3.36   19.11   0
  -9   3  13 1097.22   33.51   0
  -9  21  13   32.12   18.87   0
  -8  10  14   91.56   19.30   0
  -8  14  14  162.65   20.19   0
  -5  29   3   -0.99   20.28   0
  -4   6  10 1137.04   33.97   0
  -4  18  10    6.94   18.57   0
  -2  26   2  106.08   21.59   0
  -1  21   5  201.80   22.30   0
   0  10   6 1428.05   38.42   0
   0  14   6  240.01   21.15   0
   1  21   1   93.43   21.17   0
   1  23  -1   51.97   21.64   0
   2   2  -4 2186.81   92.84   0
   4  14  -4  763.99   43.48   0
 -20   6  18   17.88   19.19   0
 -19   3  17   34.62   19.59   0
 -18   8  18  481.60   25.49   0
 -16   2  16   37.33   20.42   0
 -14   4  16   25.81   19.86   0
 -11   5  15  104.38   19.68   0
 -11  19  15   69.08   19.75   0
  -9  -1  11  469.15   27.90   0
  -9  11  15  100.43   19.66   0
  -9  13  15    4.73   17.76   0
  -8   2  12  123.14   19.46   0
  -8   8  14  294.75   22.27   0
  -8  16  14   21.21   19.17   0
  -8  22  12   -3.53   18.73   0
  -7   7  13  724.99   29.50   0
  -7  17  13  -16.23   16.41   0
  -6   6  12  535.14   25.79   0
  -6  18  12   27.64   17.82   0
  -5  23   9    7.83   18.97   0
  -3  25   5   23.45   19.79   0
  -3  27   3   -8.85   20.28   0
  -2  22   6   56.96   19.09   0
   0  20   4  208.00   21.83   0
   2  16   2  670.95   29.52   0
   3  19  -3  769.66   35.91   0
   4  10  -4  367.80   42.21   0
 -16  -2  14   23.20   19.98   0
 -16  10  18    1.46   19.25   0
 -16  12  18   13.60   18.03   0
 -16  14  18   24.56   19.32   0
 -15  -3  13    2.05   18.17   0
 -13  15  17   63.26   19.70   0
 -12  18  16   -6.44   19.27   0
 -11  -3  11  466.91   32.03   0
  -9   9  15   28.68   17.85   0
  -9  15  15  147.31   20.43   0
  -7  23  11   20.61   18.42   0
  -6  26   8    8.59   18.90   0
  -5  19  11   11.07   16.60   0
  -4  26   6   10.32   20.70   0
  -3  19   9   39.95   18.36   0
  -3  23   7   96.42   19.45   0
  -2   6   8  371.26   25.55   0
  -1   3   5 4056.86   79.18   0
  -1   7   7  848.26   31.86   0
   1   3   1 1803.12   78.11   0
   1  19   3    3.57   19.01   0
   2   8   2 1801.04   52.63   0
   2  20   0    4.02   20.19   0
   3  17  -1   61.17   21.70   0
 -21   9  19   22.64   18.86   0
 -18   6  18    3.18   19.10   0
 -17  -1  15   18.20   19.53   0
 -16   8  18  -14.91   19.53   0
 -15   5  17   23.99   19.52   0
 -13   9  17   26.63   17.79   0
 -12   6  16   75.98   19.54   0
 -10  22  14   -4.35   18.92   0
  -8  18  14  276.49   22.20   0
  -7  19  13  228.66   20.90   0
  -6  20  12   22.69   18.08   0
  -5   1   9   34.36   17.34   0
  -5   5  11  460.91   23.46   0
  -4  20  10   55.27   19.46   0
  -4  28   4   11.87   20.15   0
  -3   5   9 1025.75   34.58   0
  -2   2   6   84.07   22.29   0
   0   4   4 6528.86  100.30   0
   0   8   6   27.13   18.02   0
   1  11   5 1377.03   38.11   0
   1  13   5  311.78   22.18   0
   2  22  -2   20.87   20.95   0
 -19  11  19   45.42   20.26   0
 -17   3  17   -5.86   19.45   0
 -14  -4  12   17.82   21.26   0
 -13  17  17    6.95   18.68   0
 -10  12  16    7.43   15.66   0
 -10  14  16    5.53   18.32   0
  -9  17  15  166.56   18.87   0
  -9  23  13   45.01   18.25   0
  -8  -4   8 1223.27   54.84   0
  -4  24   8   97.26   20.40   0
   0  18   6   11.69   18.53   0
   2  18   2   49.65   19.43   0
   4  16  -4  343.11   32.10   0
 -21   7  19   32.08   20.20   0
 -19   9  19  124.63   21.16   0
 -17  13  19   20.36   20.08   0
 -14  10  18   22.98   19.51   0
 -14  12  18  107.33   19.60   0
 -13   7  17   13.92   18.09   0
 -12  -8   6    0.03    9.14   0
 -10  16  16  -18.30   18.07   0
  -8  20  14  251.39   21.28   0
  -8  24  12   90.69   19.65   0
  -5  21  11  426.28   23.54   0
  -5  27   7   11.22   19.46   0
  -4  12  12    0.18   18.34   0
  -3  -1   5 4048.67  101.22   0
  -3  13  11   89.76   19.51   0
  -2  26   4   -0.85   19.94   0
  -1  23   5   -6.42   18.92   0
  -1  25   3  184.79   22.64   0
   0  22   4    6.65   19.99   0
   0  24   2   -0.07   19.23   0
   1   5   3 4074.23   81.92   0
   3  13   1   85.93   18.90   0
 -17  11  19   25.88   19.81   0
 -16   6  18  141.96   22.42   0
 -14   2  16   30.26   19.72   0
 -13   1  15  182.45   23.08   0
 -12   0  14   14.81   18.58   0
 -11   3  15  216.39   23.12   0
 -11  13  17   17.41   18.77   0
 -11  15  17   15.96   18.11   0
 -10   2  14  353.89   25.12   0
 -10  18  16   11.76   18.73   0
  -9  19  15   21.05   18.44   0
  -8  -2  10  142.18   21.11   0
  -7  21  13  132.07   19.80   0
  -6  -2   8  300.16   28.34   0
  -6   4  12  275.42   22.32   0
  -5  11  13   55.54   19.70   0
  -5  13  13   48.44   18.61   0
  -5  15  13  239.07   21.86   0
  -5  25   9   40.62   19.26   0
  -4   4  10  362.99   24.36   0
  -4  10  12   71.45   19.87   0
  -4  14  12   31.92   16.87   0
  -3  11  11  465.49   25.70   0
  -3  15  11  248.50   22.36   0
  -2  12  10   31.80   20.23   0
  -2  14  10  383.13   24.69   0
  -2  24   6   33.65   19.52   0
   1   9   5   31.75   15.84   0
   1  17   5  122.15   20.09   0
   1  21   3   49.37   20.95   0
   1  23   1   50.36   20.26   0
   3  15   1   25.00   17.85   0
   3  19  -1    7.19   19.99   0
   4  18  -6  164.39   28.25   0
 -19   7  19   25.83   18.83   0
 -18   4  18   32.76   19.69   0
 -17   9  19    0.69   19.33   0
 -14   8  18  261.43   21.91   0
 -12   4  16  118.35   20.47   0
 -11  -1  13  221.99   24.75   0
  -6  12  14  -11.02   18.66   0
  -6  14  14  101.66   19.82   0
  -6  22  12   58.49   18.53   0
  -4  16  12  165.87   18.87   0
  -3   1   7  453.12   30.79   0
  -3  17  11   49.48   18.99   0
  -3  25   7   63.08   19.86   0
  -3  27   5   12.18   18.49   0
  -2  10  10    6.17   17.40   0
  -2  16  10   97.08   19.98   0
  -1  13   9  255.97   23.65   0
  -1  21   7   20.76   19.15   0
   3  21  -3  254.89   26.99   0
   4  10 -10  327.36   41.88   0
 -15  -1  15   99.28   21.57   0
 -15   3  17   44.47   20.24   0
 -15  11  19   68.12   20.63   0
 -15  13  19  100.69   20.58   0
 -13   5  17  135.17   21.45   0
 -11   9  17   20.25   17.98   0
 -11  17  17    7.08   18.27   0
 -10  20  16   18.84   18.79   0
  -9   1  13  233.16   20.99   0
  -9   5  15   53.91   19.36   0
  -9  21  15   16.22   18.35   0
  -8  22  14   17.38   18.71   0
  -7  13  15  199.51   20.79   0
  -7  15  15    4.08   17.65   0
  -6  -4   6    4.82   23.28   0
  -6  10  14   11.24   18.51   0
  -6  16  14    5.73   16.29   0
  -6  26  10   10.65   19.24   0
  -5   9  13  840.21   29.87   0
  -5  17  13  100.19   19.54   0
  -4  18  12   68.49   18.89   0
  -4  28   6   31.93   21.02   0
  -3   9  11  294.85   21.20   0
  -2  22   8   74.32   20.02   0
  -1   5   7   90.40   20.43   0
  -1  11   9  478.07   25.01   0
  -1  15   9   10.52   17.87   0
   0  20   6   -3.52   18.44   0
   2  20   2   -5.21   18.93   0
   2  22   0   15.21   20.31   0
   3  17   1   69.15   19.49   0
   4  12  -2  103.35   23.39   0
   4  14  -2   22.52   22.20   0
 -17   7  19   15.97   19.95   0
 -16   0  16 1742.79   43.52   0
 -14  -2  14   35.05   20.02   0
 -13  -5  11   30.63   23.64   0
 -12  14  18  133.84   19.36   0
 -12  16  18    9.23   18.36   0
 -11  19  17   18.25   18.60   0
 -10  -4  10  335.84   31.57   0
 -10   6  16 1702.04   38.00   0
  -8  14  16   11.33   17.79   0
  -7  17  15    8.87   18.15   0
  -7  23  13   32.40   19.69   0
  -6  18  14   26.94   18.45   0
  -5   3  11  304.70   22.82   0
  -4   8  12  739.65   26.94   0
  -4  26   8   13.27   19.68   0
  -3  23   9   -1.18   18.68   0
  -2  -2   2 4091.54  299.42   0
  -2   4   8   -3.55   17.92   0
  -2  18  10   26.90   18.73   0
  -1  17   9   35.49   19.11   0
   0   6   6 2834.22   56.57   0
   0  12   8  438.08   24.49   0
   0  14   8  -13.22   19.15   0
   1  19   5  176.51   21.29   0
   2  16   4   89.69   18.96   0
   4  18  -4    7.36   21.85   0
 -19   5  19   35.27   20.95   0
 -18  10  20   23.95   20.25   0
 -17   1  17  249.81   23.85   0
 -16   4  18   57.57   20.56   0
 -15   9  19    0.14   19.75   0
 -14   6  18   21.78   18.93   0
 -12  10  18  124.84   19.64   0
 -11   7  17  276.60   22.09   0
  -8  12  16  -12.88   16.09   0
  -8  16  16   10.42   18.36   0
  -7   9  15   -8.70   18.61   0
  -6   8  14   38.39   18.66   0
  -5  19  13   34.23   18.28   0
  -4  24  10   -3.99   19.34   0
  -3  19  11   66.81   18.65   0
  -2   8  10  144.31   20.50   0
  -1   9   9  115.60   19.48   0
  -1  25   5   33.24   21.10   0
   0  16   8  -11.09   18.19   0
   0  24   4    8.93   19.92   0
   2  10   4 1008.16   35.46   0
   4  16  -2  113.62   24.77   0
 -20   8  20    5.86   19.51   0
 -13  -3  13  315.99   27.32   0
 -10  -2  12   55.80   21.41   0
  -9  13  17   39.59   18.10   0
  -9  15  17  152.75   20.38   0
  -8   0  12  423.98   25.85   0
  -8  10  16    1.74   17.42   0
  -8  18  16  -15.41   18.37   0
  -7  19  15  165.98   20.83   0
  -6  20  14   17.82   18.28   0
  -5   7  13  486.96   25.99   0
  -4  20  12   -2.35   17.80   0
  -3   3   9  744.34   32.24   0
  -3   7  11  406.14   24.17   0
  -2  26   6    1.19   19.71   0
  -1  23   7   -0.93   19.06   0
  -1  27   3   20.27   19.75   0
   0  10   8    6.63   17.67   0
   0  26   2   31.38   19.85   0
   1   7   5   89.60   18.92   0
   1  23   3   24.49   19.97   0
   2   6   2   90.21   22.84   0
   2  18   4  154.70   21.67   0
 -18   8  20   43.32   19.95   0
 -17   5  19   22.24   20.19   0
 -16  12  20   16.65   20.14   0
 -15   7  19  144.99   21.95   0
 -13  11  19   19.00   17.87   0
 -13  13  19  301.81   22.22   0
 -12   8  18   51.88   18.33   0
  -9  11  17    1.51   18.75   0
  -9  17  17  -23.62   17.97   0
  -5  21  13   67.12   18.47   0
  -5  25  11   -6.19   18.23   0
  -4   0   8  513.81   31.44   0
  -3  27   7   -3.07   19.88   0
  -2  24   8  177.55   21.36   0
  -2  28   4   54.04   20.68   0
   0  22   6   20.68   17.75   0
   1  13   7  485.08   25.10   0
   1  15   7  897.44   31.46   0
   1  21   5  240.14   23.11   0
   1  25   1  -10.98   19.30   0
   3  19   1   19.78   20.52   0
   3  21  -1   44.61   21.10   0
   4  10  -2 1056.08   50.69   0
 -16  10  20   11.16   18.77   0
 -13   3  17   51.16   20.16   0
 -12   2  16  132.69   21.56   0
 -11   1  15  201.09   23.13   0
 -10   4  16   18.81   19.41   0
 -10  14  18   23.27   18.08   0
  -8  20  16    0.97   18.86   0
  -7   7  15    8.92   17.51   0
  -6   6  14  128.77   20.22   0
  -4   6  12  258.93   22.05   0
  -3  25   9   86.64   20.18   0
  -3  29   5    8.90   19.45   0
   1  11   7   48.53   16.61   0
   2   4   0    4.77   26.13   0
   2  22   2   34.53   20.07   0
   3   5  -7   73.92   24.58   0
   4  18  -2  188.14   25.29   0
 -14   0  16    2.57   20.07   0
 -14   4  18   20.04   19.66   0
 -13   9  19    0.47   18.14   0
 -11   5  17  139.88   20.60   0
 -10  -6   8  301.99   44.80   0
 -10  16  18    4.13   18.55   0
  -9   3  15  381.45   25.74   0
  -9  19  17  -16.68   18.85   0
  -7  21  15   -4.00   16.97   0
  -6  22  14    7.19   18.07   0
  -4  -2   6   37.73   22.72   0
  -1   7   9  407.54   24.74   0
  -1  21   9   24.15   17.35   0
   2   8   4    9.85   17.30   0
   2  20   4  254.24   23.53   0
   2  24   0    5.30   19.39   0
   3  15   3  632.75   27.50   0
 -18   6  20    2.68   20.08   0
 -16   8  20   -0.88   18.85   0
 -15   1  17   19.57   19.63   0
 -14  12  20   90.80   20.08   0
 -14  14  20   12.55   17.97   0
 -13  -7   9   58.17   36.81   0
 -13  -1  15  222.55   24.40   0
 -12   6  18   20.43   18.68   0
 -10   0  14   12.42   16.61   0
 -10  18  18   17.87   18.60   0
  -5   5  13  585.96   26.50   0
  -5  13  15  207.84   21.25   0
  -5  15  15  267.97   21.19   0
  -4   2  10 1010.62   35.73   0
  -4  12  14   29.58   19.66   0
  -4  14  14   26.33   17.92   0
  -4  16  14   25.29   19.15   0
  -4  26  10  173.53   22.18   0
  -3  13  13  316.88   22.87   0
  -3  15  13   13.29   17.81   0
  -2   6  10   19.87   14.68   0
  -2  14  12   75.55   19.67   0
  -2  22  10   24.75   17.89   0
   0   8   8  387.96   22.77   0
   0  20   8   27.97   18.13   0
   3  17   3   23.12   19.13   0
   4  14   0    9.49   16.64   0
   4  20  -4  152.45   25.52   0
 -19   9  21   14.04   20.28   0
 -17  11  21  117.97   21.44   0
 -16   2  18   12.07   20.15   0
 -15   5  19   21.97   20.53   0
 -14  10  20   10.28   19.14   0
 -13   7  19  210.67   22.70   0
 -12  -4  12    9.40   20.94   0
 -11  15  19   80.93   19.05   0
 -11  17  19   16.26   18.66   0
  -9   7  17   24.91   17.59   0
  -8   2  14 1459.12   37.87   0
  -6  -6   2  152.93   30.90   0
  -6  12  16   94.03   18.95   0
  -6  14  16  -10.14   19.27   0
  -6  16  16   44.03   19.11   0
  -5  11  15  101.57   20.00   0
  -5  17  15   74.42   19.04   0
  -4  18  14   16.38   18.00   0
  -3   5  11  322.68   22.77   0
  -3  11  13  110.72   19.81   0
  -3  17  13   25.92   18.46   0
  -3  23  11   61.51   18.90   0
  -2  12  12  345.22   22.30   0
  -2  16  12  142.94   18.15   0
  -1  13  11  242.77   22.20   0
  -1  15  11  223.50   21.39   0
  -1  25   7   23.18   20.62   0
  -1  27   5   17.67   19.65   0
   0  24   6    5.98   20.20   0
   0  26   4   -1.92   19.70   0
   1   9   7  409.97   25.07   0
   1  19   7   -9.53   18.19   0
   3  21   1   48.58   21.56   0
   4  12 -10   61.32   34.95   0
   4  12   0  225.41   24.90   0
   4  16   0 3006.93   58.96   0
 -17   3  19   20.77   20.40   0
 -10   8  18   33.31   18.71   0
  -7  -3   9  394.56   30.82   0
  -7  -1  11   39.63   16.82   0
  -7  13  17  -13.38   17.71   0
  -7  15  17  -14.08   17.97   0
  -6  18  16  143.49   20.50   0
  -4  10  14    9.44   16.75   0
  -4  24  12   19.32   18.73   0
  -3  19  13   -0.39   17.53   0
  -2  10  12   63.15   19.52   0
  -2  18  12  203.41   20.92   0
  -2  26   8   39.19   19.76   0
  -2  28   6   10.22   20.71   0
  -1  17  11  297.89   22.63   0
   1  23   5    2.78   18.19   0
   1  25   3  211.57   22.77   0
   2  12   6  101.50   17.74   0
 -17   9  21   -5.53   18.76   0
 -16   6  20   -0.72   18.73   0
 -14   8  20  222.21   22.58   0
 -12  -2  14   72.56   20.86   0
 -11   9  19   -8.24   19.12   0
  -9  -3  11  328.37   28.34   0
  -7  11  17  273.88   21.73   0
  -7  17  17  119.55   19.52   0
  -6  10  16 1668.56   36.63   0
  -5   9  15   45.72   18.89   0
  -5  19  15   29.90   17.07   0
  -4  20  14    3.41   18.15   0
  -3   9  13 1202.15   33.97   0
  -3  27   9   27.16   19.99   0
  -2  24  10   10.52   18.89   0
  -1   3   7  417.45   28.69   0
  -1  11  11   15.57   16.66   0
  -1  23   9   71.16   19.73   0
   0   4   6    6.75   19.50   0
   0  14  10   -5.47   18.19   0
   0  16  10   -0.24   18.62   0
   0  22   8   -5.97   18.22   0
   2  18   6   72.81   19.00   0
   2  22   4   -3.42   19.53   0
   2  24   2  258.12   24.37   0
   3  19   3  801.86   32.04   0
   3  23  -1   19.67   20.26   0
   4  18   0    0.27   20.03   0
   4  20  -2  236.10   26.24   0
 -19   7  21   30.03   19.61   0
 -15  11  21  122.62   21.06   0
 -12   4  18   65.10   20.96   0
 -12  12  20   10.85   17.81   0
 -11   3  17   76.44   20.30   0
  -9  -1  13  230.54   22.90   0
  -8  12  18   68.73   18.21   0
  -8  14  18  284.70   21.44   0
  -8  16  18    9.81   18.11   0
  -7   1  13  436.62   25.88   0
  -7  19  17    2.09   18.95   0
  -6  20  16   -8.32   18.17   0
  -4   4  12  907.25   31.32   0
  -3  21  13   37.33   17.97   0
  -3  25  11   24.85   20.01   0
  -2  20  12   62.81   18.42   0
  -1  19  11   40.03   17.62   0
   0  12  10    6.93   16.83   0
   1  21   7    5.75   18.06   0
   2  10   6   19.78   16.47   0
   3   7   1  395.21   32.33   0
   4   8  -4  749.91   79.36   0
 -14   2  18  151.66   21.82   0
 -13   1  17   31.99   20.73   0
 -13   5  19   24.91   19.48   0
 -12  10  20   12.80   17.52   0
 -10   2  16   97.95   20.56   0
  -9  15  19   27.71   18.22   0
  -8  18  18  522.96   24.76   0
  -7   9  17   45.17   18.02   0
  -5  21  15   47.54   19.25   0
  -4   8  14  211.48   20.20   0
  -2   2   8 1891.97   49.92   0
  -1   1   5 5106.61   97.96   0
  -1   9  11  532.02   25.72   0
   0   2   4    1.88   22.88   0
   0   6   8   19.83   18.27   0
   1   5   5  113.07   20.43   0
   1  13   9  249.22   23.16   0
   1  15   9    8.36   18.52   0
   2  20   6   38.78   19.03   0
   3   9   3  794.75   34.52   0
   3  15   5  199.54   21.89   0
 -17   7  21   24.94   18.17   0
 -15   3  19   18.24   19.20   0
 -15   9  21   11.97   19.25   0
 -13  13  21  100.62   19.58   0
 -12  -6  10  181.67   33.61   0
 -12   0  16   -0.33   19.43   0
 -11   7  19  144.71   20.75   0
 -10   6  18   24.51   18.60   0
  -9   5  17   49.79   19.15   0
  -9  13  19    2.77   17.69   0
  -9  17  19   -7.23   18.99   0
  -8   4  16   54.54   19.92   0
  -7  21  17   10.22   18.81   0
  -6   8  16    6.17   17.55   0
  -6  22  16  265.21   22.45   0
  -4  22  14  -10.55   18.66   0
  -2   8  12  144.66   17.96   0
  -1   5   9   28.01   15.87   0
  -1  27   7  120.90   21.31   0
   0  10  10 7752.93   75.54   0
   0  26   6  645.68   28.85   0
   1   1  -3 1818.16   88.04   0
   1  25   5   42.22   20.17   0
   3  17   5   45.34   19.27   0
   3  21   3  282.49   24.74   0
   3  23   1   19.02   19.93   0
   4  10   0   38.93   19.97   0
   4  14   2   20.77   17.52   0
   4  16   2  125.60   19.93   0
   4  20   0  218.74   24.69   0
 -15  -3  15   66.09   20.89   0
 -14   6  20   19.55   18.52   0
 -13  11  21   97.24   21.01   0
  -9   1  15   12.00   16.56   0
  -5   7  15   19.03   17.98   0
  -5  23  15  106.78   19.37   0
  -3   7  13  176.79   19.91   0
  -2   4  10 1052.23   34.98   0
  -2  26  10   32.09   20.21   0
  -2  28   8   11.51   20.59   0
  -1  25   9    8.72   19.34   0
   0  24   8   27.46   19.57   0
   1   7   7  837.35   31.43   0
   1  11   9  452.36   24.09   0
   1  19   9  278.82   22.15   0
   1  23   7   12.80   20.63   0
   4  10  -8  297.92   54.06   0
 -16   4  20  179.07   22.27   0
 -16  10  22    3.98   19.79   0
 -12   8  20   19.90   17.24   0
 -11  -3  13  102.75   21.49   0
 -10  14  20    8.99   18.51   0
 -10  16  20   -0.81   18.42   0
  -4  14  16   13.29   18.25   0
  -4  16  16   29.93   17.94   0
  -3   1   9   13.53   19.31   0
  -3  15  15   84.63   19.60   0
  -2   0   6 1430.70   54.36   0
   1   3   3 1082.66   51.04   0
   2   6   4   42.48   19.60   0
   2  14   8 1469.88   37.36   0
   2  22   6   53.33   20.67   0
   2  24   4   11.82   19.66   0
   3  11   5  290.76   22.79   0
   3  19   5  262.62   23.90   0
   4  12   2   82.75   19.15   0
   4  18   2  175.48   22.67   0
 -18   8  22   35.75   19.44   0
 -16   0  18    3.40   18.58   0
 -15  -1  17   11.72   20.28   0
 -15   7  21   -1.31   18.62   0
 -13   9  21   17.93   19.86   0
 -11  -1  15  212.96   23.82   0
  -9  -5   9    4.73   23.72   0
  -9   9  19  258.57   22.27   0
  -7   3  15  182.83   21.32   0
  -5  13  17  111.89   20.07   0
  -5  15  17   22.21   18.38   0
  -5  17  17    0.16   18.23   0
  -4   6  14   39.19   19.66   0
  -4  12  16  168.24   20.87   0
  -4  18  16   59.96   18.78   0
  -3   3  11    8.28   16.62   0
  -3  13  15  -10.09   16.31   0
  -3  17  15   40.18   16.94   0
  -2  14  14   22.58   16.47   0
  -2  16  14   15.20   16.36   0
  -2  18  14  189.69   20.37   0
  -1  15  13  203.27   22.25   0
  -1  23  11  317.27   23.32   0
   0  22  10  575.40   26.11   0
   2   8   6  378.03   25.78   0
   2  18   8 1450.89   35.94   0
   5  15  -5 2321.54   77.28   0
   5  15  -3  197.07   30.18   0
 -17   5  21   -0.14   20.05   0
 -14  -4  14   37.62   21.74   0
 -14  12  22    7.25   20.05   0
 -11  13  21   93.25   19.68   0
 -10  10  20  439.89   24.03   0
  -6   0  12   16.76   17.10   0
  -6  14  18   30.94   18.18   0
  -6  16  18  181.29   20.24   0
  -6  18  18   -8.22   18.95   0
  -5  19  17   36.57   18.87   0
  -3  11  15  233.64   22.77   0
  -3  19  15    7.53   18.04   0
  -2  12  14   88.68   18.03   0
  -2  24  12   37.03   19.02   0
  -1   7  11   26.45   15.82   0
  -1  13  13   17.70   17.87   0
  -1  17  13   33.73   16.63   0
   0   8  10    0.18   14.16   0
   1   9   9  140.47   19.46   0
   1  21   9    5.44   17.40   0
   2  12   8  115.83   17.44   0
   3  23   3  122.12   21.12   0
   4  20   2  211.10   24.65   0
   5  17  -5  200.21   30.87   0
   5  17  -3   36.12   23.16   0
 -16   8  22   -0.67   20.41   0
 -14  -2  16   19.41   19.98   0
 -14   4  20   -0.70   19.72   0
 -14  10  22   28.98   19.97   0
 -13   3  19  -11.35   19.22   0
 -12   2  18  212.03   23.57   0
 -12   6  20   14.08   19.67   0
 -11  -5  11 2287.44   69.34   0
 -11   5  19   -5.36   18.26   0
 -11  11  21   15.28   18.86   0
 -10   4  18    3.79   18.23   0
  -8  -2  12  128.79   20.80   0
  -8   0  14   18.03   17.12   0
  -7  13  19  235.38   20.58   0
  -7  15  19  162.34   21.11   0
  -7  17  19    4.32   18.61   0
  -6  12  18  -13.77   17.43   0
  -5  11  17  106.97   19.68   0
  -4  10  16    6.48   18.98   0
  -4  20  16  182.82   21.24   0
  -3  21  15   96.43   18.93   0
  -3  25  13   33.62   18.81   0
  -2   6  12  106.14   17.68   0
  -2  20  14   18.40   17.88   0
  -1  11  13  274.24   22.68   0
  -1  19  13    7.65   17.76   0
  -1  27   9   -5.12   20.03   0
   0  14  12   18.08   16.16   0
   0  16  12    0.61   15.86   0
   0  18  12   -8.64   17.59   0
   0  26   8   16.99   18.89   0
   0  28   6   -4.74   19.72   0
   1  25   7   -1.09   19.13   0
   2  20   8   72.00   19.38   0
   3  21   5   74.87   20.84   0
   4   8  -2    0.35   22.58   0
   4  16   4  390.87   24.87   0
   4  22   0    2.41   19.79   0
   5  13  -3 1132.03   52.79   0
 -13   7  21  123.59   21.45   0
 -11   1  17  265.63   23.49   0
  -9   3  17   22.05   18.55   0
  -9   7  19   11.54   18.37   0
  -8   6  18    1.98   18.65   0
  -8  16  20   -5.02   18.54   0
  -7  19  19   18.62   18.81   0
  -6  -2  10   10.57   17.00   0
  -6   2  14    8.67   16.31   0
  -6  20  18   18.70   18.28   0
  -5   5  15 2276.85   43.96   0
  -5  21  17   13.02   18.83   0
  -2  10  14  366.48   22.55   0
  -1  25  11    8.20   20.76   0
  -1  29   7  -11.12   19.32   0
   0  12  12 1598.68   36.34   0
   0  24  10   -5.89   18.11   0
   1  15  11  218.46   21.23   0
   1  27   5   -7.79   20.34   0
   2  10   8  121.25   19.33   0
   2  24   6   32.16   20.26   0
   3  17   7  106.79   20.81   0
   4  14   4  819.85   30.31   0
   4  18   4    7.86   19.03   0
   5  13  -5  607.73   52.68   0
   5  15  -1   14.20   20.98   0
   5  17  -1  123.35   23.68   0
 -15   5  21   34.50   20.21   0
 -12  12  22   70.61   20.38   0
 -10  -2  14  347.28   27.33   0
 -10   8  20   15.93   17.97   0
  -8  14  20  244.71   21.25   0
  -7   5  17   59.24   19.37   0
  -7  11  19  101.82   18.89   0
  -6  10  18    6.88   17.74   0
  -5   9  17   46.13   19.11   0
  -4   2  12   89.68   18.56   0
  -4  22  16   52.32   18.62   0
  -3  -1   7  380.57   32.34   0
  -3   5  13 1117.54   32.41   0
  -3   9  15  425.84   24.21   0
  -2  26  12   47.03   19.31   0
   1  13  11  207.46   22.16   0
   1  17  11  247.81   21.37   0
   1  23   9   93.14   19.06   0
   2  26   4   -1.47   19.45   0
   3   7   3 1570.15   49.02   0
   3   9   5 1062.64   36.24   0
   3  13   7  179.92   20.51   0
   5  19  -3  243.87   28.18   0
 -16   2  20   -0.36   20.19   0
 -15   1  19   15.44   19.62   0
 -14   0  18    5.29   19.25   0
 -14   8  22   14.12   19.74   0
 -11   9  21   41.63   19.18   0
  -9  15  21   11.67   18.19   0
  -8   2  16   10.37   18.89   0
  -4   8  16   47.84   18.60   0
  -1   9  13  249.49   22.44   0
   0  10  12   -0.13   19.06   0
   2   4   2 2124.21   69.08   0
   2  22   8   87.40   19.57   0
   3  19   7   11.42   18.13   0
   3  23   5  126.38   21.35   0
   4  20   4  156.31   23.13   0
   4  22   2    4.19   20.65   0
   5  13  -1  332.16   29.00   0
   5  15  -7    9.76   41.57   0
   5  19  -1  163.48   24.92   0
 -16   6  22  272.00   22.34   0
 -13  -3  15   -3.67   18.90   0
 -12  10  22   91.80   19.80   0
 -10   0  16   -9.59   19.66   0
  -4   4  14  800.66   29.61   0
  -2   8  14 1464.18   36.30   0
  -1  23  13   26.66   19.77   0
   0   4   8  494.65   27.05   0
   0  22  12    2.12   18.52   0
   1   5   7   75.80   20.41   0
   1  11  11    1.03   19.54   0
   2  14  10  380.52   23.70   0
   2  16  10   87.48   19.41   0
   3  25   3    2.05   20.55   0
   5  15   1    3.04   19.39   0
   5  17   1  141.36   22.81   0
 -15   9  23   65.95   20.67   0
 -13  -1  17   30.88   20.03   0
 -12   4  20   14.93   19.68   0
 -10  -4  12  102.74   24.73   0
  -8  -4  10  317.47   30.43   0
  -4  16  18   43.93   19.01   0
  -3  15  17   40.20   18.47   0
  -3  17  17   17.04   18.06   0
  -2  16  16    9.52   18.43   0
  -2  24  14  107.04   20.16   0
  -1   3   9   15.44   15.54   0
  -1   5  11 1314.88   36.22   0
   0   6  10 1375.14   36.25   0
   0  26  10  152.61   21.68   0
   0  28   8   -0.24   19.02   0
   1   7   9  417.04   24.76   0
   1  21  11   71.16   18.42   0
   1  25   9   15.10   19.54   0
   1  27   7  102.11   21.77   0
   3  11   7  389.73   23.62   0
   3  21   7   19.33   18.32   0
 -17   7  23    5.64   19.58   0
 -13   5  21   72.63   20.61   0
 -13  11  23   32.36   20.62   0
 -11   3  19   37.62   19.32   0
 -11   7  21    9.63   19.20   0
 -10   6  20  117.02   19.55   0
  -9   5  19   33.60   19.42   0
  -7  -1  13  479.31   27.65   0
  -5   7  17   36.40   18.68   0
  -5  15  19   36.77   19.39   0
  -5  17  19   43.95   18.78   0
  -4  14  18    6.56   17.86   0
  -4  18  18   59.29   19.14   0
  -3   7  15  148.48   20.49   0
  -3  13  17   71.44   19.23   0
  -3  19  17   25.58   18.74   0
  -2  14  16   38.42   16.91   0
  -2  18  16   11.13   18.20   0
  -1  15  15  131.15   19.75   0
  -1  17  15   11.07   18.38   0
   2   6   6  175.22   22.32   0
   2   8   8 1082.09   34.26   0
   2  12  10   52.42   19.86   0
   2  20  10    2.26   18.32   0
   2  24   8  174.07   22.93   0
   2  26   6   -2.09   19.53   0
   3   5  -1 3872.25  125.23   0
   4  16   6  149.93   20.71   0
   4  18   6  183.48   22.07   0
   5  13   1  335.04   25.96   0
   5  19   1  148.47   24.23   0
 -14   2  20   23.70   20.09   0
 -14   6  22   22.67   20.06   0
 -13  -5  13   49.72   23.04   0
 -12   8  22   -2.93   19.19   0
 -10   2  18    4.62   19.71   0
 -10  12  22   71.17   19.57   0
  -8   4  18  271.06   22.77   0
  -7   1  15  866.16   31.21   0
  -6  14  20   22.29   17.76   0
  -6  16  20   36.18   18.75   0
  -6  18  20   -3.34   18.70   0
  -5  13  19   21.34   18.66   0
  -5  19  19   22.30   18.96   0
  -4  12  18   92.23   19.73   0
  -4  20  18   69.96   19.27   0
  -3  21  17  104.39   20.12   0
  -2   2  10 2356.21   51.07   0
  -2   4  12   88.66   18.16   0
  -2  12  16  129.96   20.54   0
  -2  20  16   -6.07   18.23   0
  -1  13  15  224.33   21.26   0
  -1  19  15   15.18   17.87   0
  -1  25  13  -13.58   18.23   0
   0   8  12  431.92   24.21   0
   0  14  14  102.89   19.89   0
   0  16  14   -9.04   18.06   0
   0  18  14   13.09   18.74   0
   0  24  12   13.65   18.61   0
   1  23  11  295.64   22.73   0
   3  25   5   21.94   21.05   0
   4  10   4  355.70   26.01   0
   4  22   4    4.43   19.80   0
   4  24   2    5.82   20.74   0
   5  21  -1  233.27   25.41   0
 -15   3  21   82.82   20.94   0
 -13   1  19   15.86   19.72   0
 -12  -2  16  118.16   22.02   0
  -9  -1  15    4.90   20.15   0
  -9   9  21  136.81   20.45   0
  -8   8  20  -11.16   17.69   0
  -7  -5   7  291.53   42.23   0
  -7   7  19  119.34   19.77   0
  -7  15  21  -17.91   18.36   0
  -7  17  21   -3.07   18.45   0
  -5  -1  11 1331.05   42.47   0
  -4   6  16  141.97   20.57   0
  -3  11  17   65.41   19.19   0
  -1   7  13  471.67   24.39   0
  -1  21  15  137.39   19.36   0
   0   0  -4 5139.57  106.02   0
   0   2   6 1421.96   47.71   0
   0  20  14    4.38   18.01   0
   1   9  11  498.15   25.34   0
   1  15  13  260.84   21.34   0
   1  17  13   18.19   18.41   0
   2  22  10   22.34   18.53   0
   3  19   9   55.87   19.26   0
   3  23   7   85.25   20.02   0
   4  20   6   23.41   20.43   0
   5  11  -3  336.76   37.05   0
   5  15   3  186.23   22.08   0
   5  17   3   37.89   18.69   0
 -15   7  23   28.24   19.71   0
 -13   9  23   26.25   19.93   0
 -12   0  18   -0.25   19.29   0
 -10  10  22   -8.96   18.81   0
  -9   1  17   26.13   20.07   0
  -7   3  17   92.53   20.63   0
  -7  13  21  113.21   19.39   0
  -6  12  20   18.39   17.77   0
  -5  11  19   31.89   17.98   0
  -4  10  18   30.80   17.66   0
  -2   6  14   22.40   19.77   0
  -2  10  16  146.39   19.87   0
  -2  22  16   41.20   18.83   0
  -1   1   7   -2.28   19.24   0
  -1  11  15  190.10   19.12   0
   0  12  14    0.30   18.09   0
   1   3   5 4113.03   78.42   0
   1  27   9    8.37   20.44   0
   2  10  10    9.34   17.17   0
   3   9   7  362.83   24.50   0
   3  13   9 1173.41   33.93   0
   5  11  -1 1376.35   51.26   0
   5  19   3  282.03   25.27   0
   5  21   1  209.75   24.47   0
 -12  -4  14   21.85   21.31   0
 -11  11  23   65.74   19.38   0
  -9  -3  13 1169.13   42.63   0
  -8  14  22   14.68   18.53   0
  -3   1  11  150.48   19.95   0
  -3   3  13 3351.54   54.15   0
   0  26  12   18.41   19.82   0
   1  13  13   -3.67   16.15   0
   1  25  11   26.05   20.12   0
   2  16  12  102.91   19.27   0
   2  26   8   23.99   20.35   0
   3   7   5   63.37   19.51   0
   3  21   9  204.04   21.48   0
   4   8   2    2.29   18.28   0
   4  22   6  166.68   22.12   0
   4  24   4   49.52   20.76   0
   5  13   3 1114.44   36.73   0
 -16   8  24   -0.67   20.44   0
 -12   6  22   37.66   19.72   0
 -11   5  21  416.26   25.02   0
 -10   4  20   64.93   21.00   0
  -9   7  21   36.10   19.34   0
  -7  -3  11  331.75   26.63   0
  -5   9  19   61.99   18.44   0
  -3   9  17   41.47   18.68   0
   0  10  14    7.84   18.67   0
   2  14  12   56.35   19.89   0
   2  24  10    0.84   18.77   0
   3  11   9  316.10   22.45   0
   3  25   7   47.19   20.64   0
   4  18   8  256.95   23.23   0
   5  11   1 1329.05   45.07   0
   5  21   3   69.90   21.40   0
 -14   4  22    5.20   19.25   0
 -13   3  21   25.84   19.67   0
 -13   7  23   49.55   20.57   0
 -12   2  20   36.24   21.02   0
 -11  -1  17  259.10   25.11   0
 -10   8  22   46.34   19.52   0
  -9   3  19   66.48   20.43   0
  -8   6  20   18.37   18.85   0
  -6   0  14  235.25   21.79   0
  -3   5  15  187.38   21.54   0
  -2   0   8   -3.20   17.32   0
  -1   9  15   -7.98   18.38   0
   1  11  13  245.41   22.21   0
   2   4   4  593.67   34.36   0
   2  20  12   39.98   18.80   0
   3   5   1 4040.72   95.82   0
   3  23   9   -1.10   19.17   0
   5  15   5 2387.40   47.26   0
   5  17   5  219.70   22.77   0
 -15   5  23   85.88   20.76   0
 -11   9  23    3.54   19.71   0
  -9  13  23   35.50   19.79   0
  -8   0  16    3.46   17.16   0
  -7   5  19   28.10   18.89   0
  -6   2  16   20.97   17.87   0
  -4   8  18  262.80   21.97   0
  -4  16  20  175.43   20.96   0
  -4  18  20   49.70   19.11   0
  -3  15  19   27.22   18.74   0
  -3  17  19   33.43   18.60   0
  -3  19  19   -4.16   18.58   0
  -2   8  16   22.28   19.03   0
  -2  14  18  146.63   20.38   0
  -2  16  18    3.11   18.56   0
  -2  18  18   32.50   18.72   0
  -1  15  17    5.19   18.65   0
  -1  17  17  300.82   22.59   0
  -1  19  17   21.58   18.37   0
   0   4  10   21.27   17.63   0
   0   6  12   18.38   16.33   0
   0  24  14    0.12   18.07   0
   1   5   9   19.95   17.91   0
   1   7  11   28.12   17.06   0
   1  23  13   26.73   19.11   0
   2  12  12  320.47   23.55   0
   2  22  12   66.05   20.49   0
   3  15  11  228.16   21.26   0
   4  10   6 1134.48   35.15   0
   4  20   8    1.57   18.08   0
   5  19   5   19.16   19.66   0
   5  23   1   14.74   19.59   0
 -14   8  24   15.34   19.70   0
 -12  10  24   28.63   19.00   0
 -11  -3  15  244.24   24.96   0
 -11   1  19   37.89   20.79   0
  -8  10  22   43.06   19.50   0
  -7   9  21   22.52   18.27   0
  -6  -4   8   15.72   20.63   0
  -5  15  21   55.08   18.36   0
  -5  17  21   10.94   18.55   0
  -4  14  20   16.80   18.39   0
  -3  13  19   15.53   18.39   0
  -2  20  18   15.36   18.36   0
  -1   5  13  337.34   22.66   0
  -1  13  17   27.82   18.65   0
   0  16  16 1836.24   36.65   0
   0  18  16   13.37   17.82   0
   1  27  11   20.91   19.62   0
   2   6   8  363.47   24.98   0
   2   8  10  158.51   20.21   0
   3  19  11   60.28   18.41   0
   4  24   6  103.82   20.71   0
  -9  11  23   -4.36   18.90   0
  -8  -2  14 1357.84   41.76   0
  -8   2  18 1448.15   37.30   0
  -6   4  18  165.83   20.60   0
  -6  16  22  254.59   22.22   0
  -5  13  21   24.28   18.58   0
  -4  12  20    7.33   17.80   0
  -3   7  17   81.54   19.72   0
  -2  12  18  227.45   21.39   0
  -1   3  11  137.90   19.74   0
  -1  21  17   -6.83   18.30   0
   0  14  16   13.19   16.04   0
   0  20  16  283.35   21.36   0
   1   9  13  227.72   22.57   0
   1  15  15  105.77   19.98   0
   1  17  15   21.89   18.15   0
   1  19  15   21.61   17.99   0
   2  26  10   28.16   19.48   0
   2  28   8   15.41   20.20   0
   3  13  11  119.16   20.38   0
   3  21  11   22.27   18.25   0
   4   8   4  735.91   33.07   0
   4  12   8  673.27   27.49   0
   4  22   8   -3.93   19.19   0
   5  21   5  119.55   21.48   0
   5  23   3  108.09   22.15   0
 -11   7  23   10.55   19.27   0
 -10   6  22   -1.87   19.47   0
  -9  -7   3  354.09   37.22   0
  -9   5  21   52.66   20.31   0
  -6  -2  12  100.91   21.09   0
  -6  14  22   10.08   18.44   0
  -3  -1   9   27.94   19.05   0
  -3  11  19   47.29   19.15   0
  -1  -1  -3 1768.36   64.94   0
   0   8  14   16.76   16.97   0
   0  12  16   -0.45   17.97   0
   1  25  13  -25.60   18.83   0
   2  10  12   45.04   20.28   0
   2  24  12   33.80   19.98   0
   3   7   7   75.65   18.74   0
   3   9   9   10.46   17.34   0
   3  25   9   88.60   20.47   0
   3  27   7   13.34   19.65   0
   4  18  10   -4.45   19.27   0
   5  17   7   42.75   20.36   0
   6  16  -2   18.81   22.47   0
   6  16   0   -0.46   20.81   0
   6  18  -2   59.71   23.39   0
   6  18   0   17.37   20.47   0
 -14   0  20   18.91   20.48   0
 -13   5  23   19.81   19.87   0
 -12   4  22   76.80   20.53   0
 -12   8  24   83.19   20.89   0
 -11   3  21   11.06   19.98   0
 -10  -2  16   91.32   20.58   0
 -10   0  18  376.19   25.90   0
  -9   9  23   14.50   19.55   0
  -8   8  22   17.57   17.71   0
  -5  11  21  437.32   23.70   0
  -4  -4   0 6014.00  127.78   0
  -3  -3   3 5128.12  308.94   0
  -2   2  12 1515.49   39.69   0
  -2   4  14   13.42   14.45   0
  -1   7  15  929.34   29.32   0
  -1  11  17  258.73   20.07   0
   0   2   8    7.03   17.93   0
   1   3   7  418.52   28.56   0
   1  13  15  198.93   19.85   0
   2  16  14   20.19   17.94   0
   2  18  14  143.64   19.50   0
   3   5   3  723.85   38.36   0
   3  23  11   75.75   20.83   0
   4  20  10   59.61   20.33   0
   5  11  -5  514.09   71.67   0
   5  15   7    0.72   17.84   0
   5  19   7   47.15   18.57   0
   5  23   5  194.45   23.54   0
   6  16   2   11.37   20.49   0
   6  18   2   85.05   22.82   0
   6  20   0    6.00   21.15   0
 -14   6  24  -14.12   20.39   0
 -10   2  20    1.98   19.36   0
 -10  10  24    5.96   18.81   0
  -8   4  20   -7.59   17.36   0
  -7   1  17   40.45   19.74   0
  -7   7  21  247.25   21.67   0
  -5  -3   9  976.83   44.36   0
  -5   1  15    5.80   15.80   0
  -5   3  17   25.22   19.77   0
  -4  10  20   75.54   18.47   0
  -2   6  16    6.08   19.18   0
  -2  10  18    5.67   16.36   0
   1  23  15   12.93   18.02   0
   2  14  14   11.70   18.35   0
   3   7  -7   70.17   27.18   0
   3  11  11  451.98   25.34   0
   4  14  10   -9.10   17.85   0
   4  24   8  125.14   20.69   0
   4  26   6   16.38   19.47   0
   5  21   7   99.13   20.46   0
   6  14   0  218.11   27.40   0
   6  20  -2   33.58   22.01   0
   6  20   2   30.31   20.81   0
 -13  -1  19   19.32   19.51   0
  -7  -1  15  908.51   33.08   0
  -6   6  20  338.83   23.13   0
  -3   9  19   45.67   19.41   0
  -1   1   9   18.03   17.93   0
   0  10  16    0.98   18.71   0
   1  11  15  215.71   21.40   0
   2   4   6   39.70   17.68   0
   2  22  14   28.76   19.02   0
   2  26  12   48.94   20.32   0
   2  28  10   10.38   19.34   0
   3  15  13    2.32   17.64   0
   3  17  13   42.00   18.06   0
   4  10   8  295.45   22.53   0
   4  22  10   38.68   19.55   0
   6  14   2   21.54   19.74   0
   6  18   4  159.83   22.69   0
 -14   2  22    3.80   19.40   0
 -13  -3  17   39.17   20.37   0
 -13   1  21  151.31   22.64   0
  -8  12  24  117.38   21.13   0
  -7   3  19    6.79   18.22   0
  -7  11  23   14.41   18.35   0
  -3  17  21  125.49   20.56   0
  -2  -2  -2 4206.07  101.10   0
  -2  16  20    8.58   18.73   0
  -2  18  20   15.20   18.67   0
  -1  -1   3 1803.26   91.83   0
  -1   9  17   38.15   19.12   0
  -1  15  19   22.22   18.16   0
  -1  17  19   32.63   18.27   0
  -1  19  19   65.10   19.34   0
   0  18  18   -7.70   18.08   0
   2  12  14   75.90   17.46   0
   3  21  13   10.50   18.16   0
   3  25  11   23.89   20.76   0
   3  27   9   25.40   18.91   0
   4   8   6   13.27   17.23   0
   4  12  10   94.74   20.85   0
   6  14  -2   22.45   24.23   0
   6  16   4  139.25   20.80   0
   6  18  -4  146.47   28.93   0
   6  20   4    1.38   20.67   0
 -11   5  23  -12.52   19.85   0
 -10   8  24   77.95   20.68   0
  -9  -1  17   34.98   19.92   0
  -9   1  19  306.81   24.68   0
  -9   7  23  124.03   21.67   0
  -5  -1  13  315.88   23.89   0
  -5   5  19   34.07   18.01   0
  -4  16  22   43.78   19.22   0
  -3  -3  -1 1074.77   55.26   0
  -3   5  17   29.28   18.16   0
  -3  15  21   80.30   20.11   0
  -2   8  18 1498.81   34.88   0
  -2  14  20   15.14   17.93   0
   0   6  14  222.63   21.97   0
   0  16  18   -5.80   16.10   0
   0  20  18   10.84   18.56   0
   1   5  11 1394.03   37.11   0
   1   7  13  457.74   23.18   0
   1  17  17  294.77   22.10   0
   2   6  10   11.26   16.94   0
   2   8  12  128.52   19.38   0
   2  24  14  112.67   20.20   0
   3  13  13  339.89   23.46   0
   4  26   8    5.35   19.96   0
   5   9  -1   30.68   22.62   0
   5  17   9   57.25   19.09   0
   5  19   9   56.82   19.01   0
   5  23   7  181.69   21.19   0
   5  25   5   68.31   20.71   0
   6  16  -4  141.44   30.01   0
   6  22   2   45.99   21.56   0
 -13   7  25  -11.08   20.06   0
 -12  -2  18  188.65   23.80   0
 -12   0  20  140.80   22.05   0
 -12   6  24   17.28   18.63   0
 -11  -5  13   32.24   22.45   0
 -11   9  25   25.97   19.82   0
 -10   4  22   23.03   19.07   0
  -9  -5  11   44.02   24.43   0
  -8   6  22   20.30   18.08   0
  -5  15  23   91.98   19.65   0
  -4  14  22    5.46   18.36   0
  -3  13  21   12.40   18.30   0
  -2   0  10  192.88   23.14   0
  -1  13  19    6.91   18.17   0
   0   4  12  201.30   18.96   0
   0  14  18   31.50   16.51   0
   1  15  17   26.69   18.23   0
   1  19  17   12.42   16.37   0
   1  21  17   -9.92   18.14   0
   3   5   5  491.42   30.15   0
   3   7   9  373.02   24.01   0
   3   9  11  372.20   23.30   0
   3  23  13  254.58   22.50   0
   4  20  12  -13.88   17.99   0
   4  24  10  -15.16   18.90   0
   5  21   9   38.56   20.96   0
   6  14   4   27.27   15.85   0
   6  18   6    0.01   18.59   0
   6  22   4  154.18   22.94   0
 -13   3  23  243.03   24.14   0
 -10  -4  14   11.94   19.66   0
  -9   3  21  199.29   22.83   0
  -8  -4  12  674.14   37.36   0
  -8  10  24   81.26   19.74   0
  -7   5  21   85.57   19.47   0
  -7   9  23  165.38   19.84   0
  -6   2  18   78.40   20.30   0
  -6   8  22   18.74   17.85   0
  -5  13  23   28.14   18.46   0
  -4   2  16   81.63   21.48   0
  -4  12  22   70.43   19.07   0
  -3   7  19   13.02   17.77   0
  -2  12  20   23.75   18.50   0
  -1   3  13   62.89   17.74   0
  -1   5  15  -12.09   19.37   0
   0   0   2   -1.84   24.90   0
   0   8  16  -12.54   18.77   0
   0  12  18  -16.06   18.11   0
   1   9  15   12.73   16.62   0
   1  13  17   28.46   18.54   0
   2  10  14  349.25   23.45   0
   2  16  16   48.07   17.97   0
   2  18  16   29.43   18.01   0
   4  14  12   45.90   19.51   0
   5  11   7  836.33   29.78   0
   6  16   6   22.93   18.31   0
   6  20   6  338.94   25.08   0
 -12   2  22   78.39   20.70   0
 -10  -6  10   97.38   32.34   0
  -6   0  16    5.96   16.51   0
  -5   7  21   66.46   19.06   0
  -3  11  21   39.76   18.56   0
  -2  -2   4 2163.90   96.30   0
  -1  11  19   62.71   19.10   0
   2  14  16   24.72   19.05   0
   2  22  16   29.15   20.10   0
   3  11  13  110.87   19.81   0
   3  17  15   43.43   18.17   0
   3  27  11   30.65   19.45   0
   4  10  10  341.75   22.89   0
   4  22  12   58.87   19.43   0
   5  13   9  819.98   29.85   0
   5  23   9   16.02   19.31   0
   5  25   7    0.36   19.79   0
   6  12   0   21.69   18.42   0
   6  12   2   96.24   19.28   0
   6  14   6   94.00   19.95   0
 -11  -1  19   23.23   19.45   0
  -9  -3  15  418.46   28.77   0
  -8   0  18   19.88   19.92   0
  -8   2  20   55.69   20.75   0
  -7  -3  13  179.76   22.46   0
  -6   4  20   20.54   18.66   0
  -4   0  14   18.11   16.48   0
  -2   4  16  119.39   20.73   0
  -2  10  20   10.02   17.90   0
  -1   7  17   54.16   17.07   0
   0   2  10  195.50   21.56   0
   1   3   9   21.84   15.94   0
   2   4   8    3.31   17.73   0
   3  15  15   66.96   18.43   0
   3  21  15   79.43   20.27   0
   3  25  13   25.46   19.08   0
   4   6   2   33.51   21.44   0
   4   8   8 1304.56   36.63   0
   4  26  10  134.84   20.88   0
   5   9   5   99.53   18.49   0
   5  19  11    3.90   17.56   0
   6  12   4  256.87   22.88   0
   6  22   6  100.06   21.53   0
 -11   1  21   51.01   20.07   0
 -11   7  25   20.42   20.05   0
 -10   6  24   29.35   19.62   0
  -9   5  23   14.00   19.17   0
  -8   8  24  448.42   25.75   0
  -2   2  14  923.34   31.63   0
  -2   6  18   77.02   18.88   0
   0  10  18  400.85   23.51   0
   1  11  17  265.73   21.57   0
   2  12  16  126.90   20.48   0
   4   6   0    0.94   21.27   0
   4  12  12    6.88   16.59   0
   4  24  12    9.57   19.11   0
   5  21  11  477.61   25.34   0
   6  14  -4   33.85   29.96   0
   6  16   8   20.52   17.64   0
   6  18   8   -1.01   17.64   0
   6  20   8   47.90   19.83   0
   6  24   4   70.35   21.47   0
 -12  -4  16  128.78   23.32   0
 -12   4  24   13.84   19.46   0
  -9   9  25    3.75   18.58   0
  -8  -2  16    9.77   19.63   0
  -7   7  23    1.78   18.50   0
  -3   9  21  220.46   20.39   0
  -2  16  22   50.25   19.06   0
  -1   9  19  247.74   21.66   0
  -1  17  21   -2.86   18.81   0
   0   0   4 5201.12  112.84   0
   0  16  20  261.36   21.30   0
   0  18  20    0.08   18.54   0
   3   5   7   82.22   19.76   0
   3  13  15   -4.71   18.37   0
   3  23  15   63.48   20.09   0
   4   6   4  127.41   21.43   0
   4  16  14   12.11   17.77   0
   4  20  14    0.70   18.15   0
   5  11   9   18.92   17.11   0
   5  25   9   35.11   20.39   0
   6  24   6   -2.62   20.20   0
 -13   5  25    9.39   18.20   0
 -11  -3  17   61.33   20.58   0
 -11   3  23   77.83   20.73   0
 -10   0  20   -8.92   19.82   0
  -8   4  22    6.65   18.98   0
  -7  11  25   35.43   18.31   0
  -6  -2  14   34.00   18.01   0
  -6   6  22  110.58   19.78   0
  -6  10  24   49.92   18.69   0
  -5   1  17  119.96   20.03   0
  -5   3  19  279.37   22.20   0
  -3  15  23   53.50   19.44   0
  -2  14  22  -22.31   18.86   0
  -1  -1   5 5151.71  110.43   0
  -1   1  11   54.14   17.36   0
  -1  15  21  109.27   18.68   0
   0  14  20   11.30   18.31   0
   1   5  13  329.93   22.78   0
   1   7  15  976.05   30.67   0
   1  15  19    4.80   18.37   0
   1  17  19   16.98   18.49   0
   1  19  19   47.71   19.46   0
   2   6  12  107.20   17.48   0
   2   8  14 1398.64   34.48   0
   3   7  11  352.09   23.46   0
   3   9  13 1262.32   34.34   0
   4  22  14    9.25   19.03   0
   5  13  11   30.46   18.71   0
   5  23  11    2.61   19.04   0
   6  12  -2  110.25   27.61   0
   6  22   8   -6.41   18.81   0
   7  17   1   55.54   21.99   0
   7  17   3   92.42   21.91   0
   7  19   1   16.27   21.26   0
 -10   2  22   35.71   19.77   0
  -7   1  19   -0.87   18.67   0
  -5   9  23    1.62   18.30   0
  -4  14  24  236.86   21.59   0
  -3  13  23  243.57   21.54   0
  -2   8  20   39.50   18.34   0
  -1  13  21  174.15   21.50   0
   0   4  14    8.89   17.02   0
   0   6  16   25.98   18.15   0
   2  10  16  113.44   19.84   0
   2  16  18   40.68   18.94   0
   2  18  18   15.44   18.27   0
   2  20  18   -3.54   18.65   0
   4  10  12  103.66   20.26   0
   4  14  14   33.13   16.67   0
   4  26  12    8.01   19.72   0
   5   9   7  703.68   29.14   0
   6  18  10   12.79   19.00   0
   7  19   5   44.15   21.46   0
   7  21   3    8.76   20.40   0
 -10  -2  18   10.53   19.40   0
  -7  -1  17   42.66   21.24   0
  -7   3  21   13.16   18.61   0
  -6  -4  10 1190.89   48.39   0
  -5   5  21  105.91   20.12   0
  -2  12  22   84.10   19.90   0
   0  12  20  163.30   20.03   0
   1   1   3 1800.31   70.64   0
   1   9  17   30.55   16.86   0
   1  13  19    5.03   18.88   0
   2  14  18  164.41   20.24   0
   3  11  15  240.86   21.88   0
   3  17  17    4.96   17.97   0
   3  19  17   35.03   18.75   0
   4   6   6    4.97   17.65   0
   4   8  10  292.81   22.44   0
   4  24  14  253.08   23.05   0
   5   9  -3 1047.94   67.77   0
   5  19  13   36.66   18.33   0
   5  21  13   64.30   19.99   0
   5  25  11   -8.86   20.32   0
   5  27   9    5.39   19.99   0
   6  16  10 1785.61   38.29   0
   6  20  10  122.03   19.99   0
   6  24   8    9.30   20.18   0
   7  15   1  924.79   38.41   0
   7  15   3  153.36   22.05   0
   7  17  -1   47.34   23.88   0
   7  17   5    6.58   19.85   0
   7  19  -1    3.79   21.72   0
   7  21   1    4.28   20.29   0
   7  21   5   76.31   21.43   0
 -11   5  25    4.02   19.92   0
 -10   8  26   14.23   19.59   0
  -9   7  25  117.70   21.29   0
  -8   6  24   13.62   19.01   0
  -7   9  25  111.65   21.03   0
  -5  -3  11  296.04   25.69   0
  -5  -1  15   16.39   16.49   0
  -1   3  15   24.36   16.97   0
  -1   5  17  106.18   19.69   0
  -1  11  21   66.81   18.84   0
   0   8  18    2.54   16.81   0
   1   3  11  120.13   19.36   0
   2   4  10 1082.00   34.87   0
   3  15  17   45.65   19.53   0
   4  12  14   17.61   19.40   0
   5  15  13  255.86   21.93   0
   6  22  10    6.40   19.22   0
   7  15   5    5.25   17.44   0
 -12   6  26   58.17   19.55   0
 -10   4  24   15.20   19.50   0
  -9  -1  19  291.32   25.27   0
  -9   1  21   -7.37   18.98   0
  -7  -5   9  776.15   49.81   0
  -7   5  23  165.79   21.82   0
  -6   8  24  -12.85   18.64   0
  -4   2  18  169.08   21.56   0
  -3  11  23   49.45   18.64   0
  -2  -2   6  114.16   27.80   0
  -1   7  19   27.38   18.80   0
   0   0   6    3.52   20.05   0
   1   1   5 5207.23   94.92   0
   2  12  18  173.91   20.82   0
   3   5   9 1032.24   33.39   0
   4  12  -8  680.02   61.96   0
   4  18  16   33.22   19.03   0
   5  11  11 2360.26   43.56   0
   5  23  13   40.24   19.48   0
   6  10   2   13.26   17.57   0
   7  17   7    6.04   19.03   0
   7  19   7  127.44   20.67   0
   7  21   7  272.80   23.71   0
  -9   3  23    8.79   19.56   0
  -6   2  20   41.40   18.80   0
  -5   7  23  177.84   20.39   0
  -4  -2  12   77.18   18.65   0
  -4   4  20  166.57   20.08   0
  -3  -3   5  741.67   59.16   0
  -2  10  22   17.49   18.90   0
   0   2  12   11.11   16.14   0
   0  10  20   -3.35   17.86   0
   1  11  19   56.45   18.82   0
   3  13  17   84.37   18.55   0
   4  16  16    9.47   17.93   0
   4  22  16   55.60   19.27   0
   5   9   9   -4.30   14.64   0
   5  13  13   51.65   19.10   0
   6  18  12    9.03   17.11   0
   6  20  12   -8.23   19.17   0
   6  24  10   58.26   21.08   0
   6  26   8   19.81   19.89   0
   7  15   7   15.14   19.01   0
   7  23   5  178.21   23.30   0
 -12   0  22    8.66   19.26   0
  -6   0  18   18.57   17.95   0
  -6   4  22  158.96   20.65   0
  -5  11  25    9.44   18.47   0
  -1  -1   7   18.98   21.06   0
  -1  15  23   -1.44   18.40   0
   0  16  22    9.58   18.25   0
   1   3  -5 4066.32  102.79   0
   1  17  21    3.62   18.48   0
   2   6  14   57.51   19.93   0
   2   8  16   11.86   18.32   0
   3   7  13  186.47   21.78   0
   3   9  15  459.14   25.45   0
   4   6   8   22.18   15.22   0
   4  14  16   15.18   19.28   0
   5   7   3   84.16   21.40   0
   5  25  13   25.61   20.14   0
   5  27  11   12.13   19.38   0
   6  10   0 1442.83   50.99   0
   6  10   6   55.83   16.87   0
   7  13   3  179.25   21.61   0
   7  15  -1  932.41   42.21   0
   7  19   9   21.17   18.61   0
   7  23   7    4.94   19.16   0
  -8   0  20   16.20   19.47   0
  -8   2  22   69.44   20.73   0
  -8   8  26   29.16   19.97   0
  -4   0  16 2818.35   50.27   0
  -4   6  22  120.26   19.64   0
  -2  14  24  113.37   19.46   0
  -1   1  13  589.33   27.12   0
  -1   9  21  -13.16   18.02   0
   0  14  22   -3.35   18.81   0
   1   5  15    7.07   16.84   0
   1   7  17   72.92   17.58   0
   1  15  21  103.78   19.92   0
   2   2   4 2233.52   65.24   0
   2  16  20   16.98   18.25   0
   2  18  20   -4.28   18.40   0
   4   8  12  700.22   27.81   0
   4  10  14   22.38   18.06   0
   5   7   5   87.06   19.20   0
   5  21  15   50.37   18.97   0
   6  12  10  178.99   21.23   0
   6  22  12   47.79   19.68   0
   7  13   1  463.95   29.29   0
   7  13   5  479.50   25.16   0
   7  17   9   38.39   18.10   0
   7  21   9   21.47   20.26   0
 -11   1  23  301.65   24.73   0
 -10  -4  16    5.81   20.57   0
 -10   6  26    5.10   19.32   0
  -9   5  25   13.44   20.84   0
  -8  -4  14  209.46   26.11   0
  -7   7  25   -3.09   18.70   0
  -3  -1  13   69.22   17.16   0
  -1  13  23   23.42   18.90   0
   0   4  16 3045.97   48.86   0
   0   6  18   43.53   18.96   0
   1   1   7   11.92   19.45   0
   1   9  19  295.03   22.31   0
   2   4  12   88.19   18.72   0
   2  10  18   34.73   17.83   0
   3  11  17   73.80   18.85   0
   3  17  19   29.44   18.13   0
   3  19  19  -18.24   18.77   0
   5  11  13   67.52   19.03   0
   5  15  15  300.87   21.58   0
   5  23  15   82.15   21.28   0
   6  10   8  302.96   22.44   0
   6  14  12   12.81   17.75   0
   6  24  12   17.45   19.39   0
   6  26  10   10.56   19.64   0
   7  13   7  770.22   30.12   0
   7  15   9    4.58   17.58   0
 -11  -5  15   78.21   23.65   0
 -11  -1  21   72.84   20.32   0
  -9  -5  13  834.03   42.21   0
  -9  -3  17   39.82   19.80   0
  -8   4  24   80.76   21.60   0
  -7  -3  15  137.80   22.39   0
  -6   6  24    5.56   18.08   0
  -6  10  26   17.68   18.02   0
  -5   1  19  185.77   22.20   0
  -5   3  21   71.20   19.44   0
  -5   9  25   37.14   19.64   0
  -3   3  19  787.20   28.73   0
  -3   5  21   70.70   18.48   0
  -2  12  24   40.55   19.01   0
   0   0   8  701.64   34.55   0
   0  12  22   -3.72   18.08   0
   1   3  13   76.54   18.29   0
   1  13  21  177.87   20.39   0
   2   2   2 4247.11  106.88   0
   2   2   6   97.07   22.60   0
   2  14  20   23.65   16.58   0
   3   5  11  343.20   21.89   0
   3  15  19    0.54   18.91   0
   4  12  16  146.61   18.57   0
   4  18  18   32.89   18.45   0
   5   7   7  325.01   23.52   0
   5   9  11   42.90   15.49   0
   7  17  -3  100.80   27.86   0
   7  19  11  152.21   20.99   0
   7  23   9  124.54   20.66   0
 -11   3  25   13.67   20.14   0
  -8  -2  18 1529.70   41.44   0
  -7   1  21    1.05   19.31   0
  -6  -2  16   18.42   16.63   0
  -5   5  23  228.72   22.50   0
  -4   8  24   97.23   20.20   0
  -3   1  17   62.59   20.18   0
  -2  -2   8 1847.53   57.32   0
  -1   5  19  164.37   20.61   0
   0   8  20    3.40   15.95   0
   2   4  -4  615.35   63.73   0
   4   6  10 1198.19   33.52   0
   4  16  18   61.82   19.45   0
   5  13  15  240.10   22.05   0
   6  20  14   13.86   17.70   0
   6  22  14   32.29   20.29   0
   7  17  11  298.23   22.65   0
   7  21  11   -3.98   20.22   0
   8  18   4  234.19   24.98   0
   8  20   4   -2.01   19.68   0
 -10   0  22  559.03   28.45   0
 -10   2  24   -8.25   18.93   0
  -7   3  23   79.52   20.02   0
  -3   7  23   88.31   20.83   0
  -1   7  21    2.89   17.41   0
  -1  11  23  305.05   21.98   0
   0   2  14  336.98   22.94   0
   1  11  21   64.73   18.87   0
   2  12  20   36.17   18.84   0
   3   7  15  154.26   20.72   0
   3  13  19    0.52   17.93   0
   4  14  18   11.46   17.83   0
   6  10  10  114.33   18.96   0
   6  12  12   61.53   19.08   0
   6  26  12   49.02   19.68   0
   7  23  11   14.93   20.21   0
   7  25   9  111.57   21.57   0
   8  18   2 1538.39   43.65   0
   8  18   6    5.15   19.24   0
   8  20   6   42.32   20.88   0
 -11  -3  19   55.80   20.49   0
  -9   7  27    7.44   19.41   0
  -8   6  26    6.65   19.82   0
  -7  -1  19   17.07   20.59   0
  -6   8  26    0.29   20.39   0
  -5  -3  13 1197.90   40.91   0
  -5  -1  17  178.89   21.88   0
  -1  -1   9   31.75   18.17   0
   0  10  22  534.35   25.19   0
   1   1   9   31.24   18.17   0
   2   2   8 1916.99   48.63   0
   2   6  16   29.02   18.90   0
   2   8  18 1544.96   35.51   0
   3   3   5  787.95   36.23   0
   3   9  17   37.33   18.65   0
   4   8  14  205.64   22.05   0
   4  10  16   19.61   19.09   0
   5   7   9  756.39   29.30   0
   5  17  17  -19.33   18.00   0
   5  21  17   10.61   18.57   0
   6  14  14  120.19   20.28   0
   6  24  14   -5.11   19.79   0
   7  11   3  360.31   26.50   0
   7  13  -1  456.47   34.99   0
   8  16   4   47.69   21.18   0
   8  16   6   26.87   19.28   0
   8  18   8   54.41   20.40   0
   8  20   8   -4.29   19.77   0
   8  22   4   13.78   20.86   0
   8  22   6    8.12   19.75   0
 -10  -2  20    6.98   18.99   0
  -7   5  25   15.67   20.08   0
  -6  -4  12  284.67   26.90   0
  -5   7  25   14.30   18.02   0
  -4   2  20  240.00   21.99   0
  -4   4  22   20.59   18.86   0
   1   5  17  132.38   20.82   0
   1  15  23    5.22   18.21   0
   2  16  22   34.44   19.09   0
   3   3   3 5352.55   98.29   0
   3   3   7 1772.75   47.07   0
   5   9  13  811.24   29.63   0
   5  11  15   98.57   19.89   0
   5  15  17   37.32   18.22   0
   7  17  13    1.12   19.01   0
   7  19  13  218.71   21.60   0
   7  21  13  103.23   21.15   0
   8  16   2    7.66   20.24   0
   8  22   8    7.93   19.58   0
 -10   4  26  138.90   21.79   0
  -9   1  23   66.51   20.25   0
  -6   2  22   43.60   19.52   0
  -4  -2  14    7.37   16.33   0
  -4  10  26  142.52   21.76   0
  -2   2  18   26.42   18.76   0
  -1   9  23   79.91   19.39   0
   0   0  10   10.93   16.33   0
   0  14  24   -5.07   18.35   0
   2   4  14    8.62   16.63   0
   2  10  20  -14.12   18.46   0
   3   5  13 1234.69   32.87   0
   3  11  19   41.51   19.04   0
   3  17  21  150.15   20.10   0
   4   6  12  328.79   22.56   0
   4  12  18   71.22   20.15   0
   6   8   4   30.37   17.20   0
   6   8   6  273.21   22.19   0
   6  12  -4  322.54   47.93   0
   6  20  16   -0.59   18.76   0
   7  13  11  109.04   20.15   0
   7  25  11   31.45   18.19   0
   8  16   8   38.98   18.56   0
   8  18   0   24.15   21.39   0
 -10  -6  12  180.58   31.51   0
  -9  -1  21    9.32   19.36   0
  -9   3  25   79.52   20.65   0
  -6   0  20   25.07   19.43   0
  -6   4  24  108.16   20.54   0
  -4   0  18   11.09   18.73   0
  -4   6  24  109.10   20.43   0
  -3  -1  15   26.05   17.74   0
  -3   9  25   40.61   19.67   0
   0   4  18    0.71   18.41   0
   0   6  20    6.35   18.33   0
   1   3  15  -11.81   17.05   0
   1   9  21   18.86   17.79   0
   1  13  23   10.95   18.35   0
   2  14  22    2.09   18.42   0
   3  15  21  114.91   20.45   0
   4  16  20  193.10   20.94   0
   4  18  20   56.59   19.13   0
   5   7  11  861.05   30.09   0
   5  13  17  155.40   19.96   0
   6   8   8  447.52   24.57   0
   6  10  12  163.40   22.06   0
   6  12  14    9.01   18.26   0
   6  16  16   74.12   18.68   0
   6  22  16  319.50   22.72   0
   7  11   1   29.71   19.41   0
   7  11   9   36.92   18.04   0
   7  15  -3  171.67   31.15   0
   7  23  13   51.53   19.96   0
   8  14   4  201.15   21.82   0
   8  14   6   45.88   18.52   0
   8  18  10   39.89   18.48   0
   8  20  10   -0.01   18.77   0
   8  22  10   49.23   20.58   0
   8  24   8  479.55   27.68   0
  -7  -5  11  867.06   45.74   0
  -7   7  27   38.54   19.93   0
  -3   3  21  256.08   22.65   0
   0   8  22    8.58   17.38   0
   0  12  24   -0.94   18.38   0
   2   2  10 2375.03   49.42   0
   3   3   9  823.10   32.57   0
   4   4   6  145.92   21.76   0
   5  19  19   34.56   18.82   0
   6  10  -2   16.29   22.32   0
   6  14  16   -9.87   17.62   0
   8  14   8  342.81   23.63   0
   8  16  10   14.58   18.00   0
  -9   5  27    6.90   19.32   0
  -8  -6   8  466.11   69.46   0
  -8   0  22    6.54   19.95   0
  -8   2  24  192.67   21.18   0
  -6   6  26   19.42   18.91   0
  -5   3  23  136.44   21.11   0
  -3   5  23  117.12   20.01   0
  -1  -1  11   35.97   16.67   0
   1   1  11   42.23   17.24   0
   2  12  22   47.40   19.81   0
   3   7  17  107.66   20.31   0
   3  13  21   25.90   18.54   0
   4   4   4   84.03   19.25   0
   4   8  16   67.25   19.24   0
   4  10  18    5.64   17.71   0
   4  14  20   11.92   18.90   0
   5  17  19   30.81   19.33   0
   7  13  13  610.83   26.09   0
   7  19  15  181.50   21.22   0
   7  21  15   10.37   18.15   0
   7  25  13   -0.49   18.99   0
   8  14   2 1467.20   43.98   0
   8  16   0    7.23   20.78   0
   8  18  12   59.19   19.98   0
   8  20  12   15.93   19.63   0
   8  24  10   58.90   20.55   0
  -8   4  26    1.39   19.57   0
  -7  -3  17   84.65   21.07   0
  -5   1  21  232.04   22.13   0
  -4   8  26   10.35   19.01   0
  -3   1  19    8.98   18.33   0
  -2   0  16   10.31   16.88   0
  -1  11  25   45.80   18.72   0
   0   2  16   27.65   17.97   0
   1  11  23  313.55   21.94   0
   2   6  18   56.16   18.94   0
   2   8  20   63.46   18.84   0
   3   9  19   66.85   17.19   0
   4   4   8  745.26   30.31   0
   4   6  14   25.02   19.67   0
   5   9  15   32.20   17.17   0
   5  11  17   92.49   20.34   0
   5  15  19   51.48   18.55   0
   6   8  10  300.33   22.58   0
   7  11  11  172.52   21.27   0
   7  23  15   39.42   20.53   0
   8  16  12   24.92   18.91   0
   8  22  12   13.17   20.36   0
  -9  -3  19   50.35   20.85   0
  -8  -4  16   52.67   20.40   0
  -7   1  23   34.17   19.56   0
  -6  -2  18   57.90   20.52   0
  -5   5  25   99.28   20.15   0
  -3   7  25   55.71   18.65   0
   0   0  12 1887.51   44.29   0
   0  10  24  -14.96   18.52   0
   1   5  19  181.73   20.47   0
   2   4  16  108.73   20.47   0
   3   3  11   35.42   16.99   0
   3   5  15  185.74   20.38   0
   4  12  20   -3.49   18.61   0
   5   7  13  473.19   26.33   0
   6  10  14   13.92   18.75   0
   6  12  16   87.82   19.91   0
   6  16  18  176.38   20.48   0
   7  15  15    7.08   17.52   0
   8  12   6   37.42   17.98   0
   9  19   5   53.77   19.57   0
   9  19   7    4.38   19.17   0
   9  21   5   45.05   20.71   0
 -10  -4  18   12.23   18.94   0
  -8  -2  20   80.91   20.48   0
  -7   3  25   65.72   20.67   0
  -2   4  22   11.74   17.82   0
   1   7  21    7.57   17.72   0
   2   2  12 1586.42   39.19   0
   2  10  22   29.37   18.02   0
   3   3   1 1122.09   60.07   0
   3  11  21   39.75   16.58   0
   4   4  10  385.41   24.16   0
   5   5   7   96.40   19.21   0
   5  13  19   16.71   18.31   0
   7   9   7    3.83   16.15   0
   8  12   4  735.82   31.50   0
   8  20  14  252.51   22.55   0
   8  24  12   96.50   19.74   0
   9  17   5   58.61   21.19   0
   9  17   7   36.55   20.67   0
   9  19   3   60.74   21.96   0
   9  19   9  257.71   24.35   0
   9  21   7   17.77   19.93   0
  -9  -5  15   45.98   21.38   0
  -7  -1  21  -12.21   20.12   0
  -5  -3  15  182.60   21.58   0
  -5  -1  19  168.29   22.81   0
  -5   7  27   15.16   19.95   0
  -4  -4   8  740.11   44.71   0
  -4  -2  16  106.87   20.23   0
  -4   2  22   20.82   18.66   0
  -4   4  24   35.40   19.46   0
  -2   2  20   11.42   17.66   0
  -2   6  24   30.94   18.20   0
   1   1  13  618.61   27.15   0
   1   3  17   69.48   19.79   0
   1   9  23   97.69   18.92   0
   2  14  24  119.61   20.58   0
   3  15  23   85.48   19.23   0
   4   4   2  665.93   39.97   0
   4  16  22   47.83   19.96   0
   5   5   5 1677.91   45.98   0
   6   8  12   29.40   17.53   0
   6  14  18   17.97   19.25   0
   7   9   9   98.27   20.37   0
   7  11  13  110.18   20.34   0
   7  13  15  180.07   21.30   0
   7  19  17    9.98   19.33   0
   7  21  17   13.78   19.62   0
   8  18  14  260.11   21.31   0
   8  22  14   32.43   19.37   0
   9  17   9   28.94   19.54   0
   9  21   3  217.23   24.14   0
   9  21   9  143.89   20.78   0
   9  23   7  134.49   22.33   0
  -7   5  27    6.64   19.03   0
  -6  -4  14   23.54   20.24   0
  -6   2  24   29.36   20.57   0
  -3  -3  11   11.87   16.38   0
   4   8  18  281.39   23.56   0
   5   5   9  104.81   16.96   0
   5   9  17   73.19   19.79   0
   5  17  21   16.57   18.54   0
   8  14   0   18.72   21.99   0
   8  18  -2 1488.59   53.10   0
   8  24  14   26.67   19.85   0
   8  26  12   10.20   19.09   0
   9  15   7   11.80   18.68   0
   9  17   3   22.76   20.22   0
   9  19  11    0.66   19.11   0
   9  21  11   17.95   20.90   0
   9  23   9   16.70   19.65   0
  -9   1  25   -0.83   19.98   0
  -6   0  22   11.86   19.11   0
  -6   4  26   14.82   19.36   0
  -4   0  20  188.49   21.35   0
  -4   6  26    1.39   19.75   0
  -3  -1  17   73.21   18.48   0
   2  12  24   34.57   19.02   0
   3   3  13 3597.71   54.17   0
   3   7  19   11.07   15.94   0
   3   9  21  224.21   21.28   0
   3  13  23  294.07   22.11   0
   4   4  12 1010.42   31.79   0
   4   6  16  138.02   21.17   0
   4  10  20   54.07   18.94   0
   4  14  22   14.11   17.11   0
   5   7  15   10.79   19.37   0
   5  11  19   25.78   18.08   0
   5  15  21   32.67   19.21   0
   6   8   0   26.62   21.04   0
   6  10  16 1796.02   37.71   0
   6  18  20   30.49   18.71   0
   7   9  11   11.17   20.06   0
   7  15  17    8.19   17.85   0
   8  12   2  141.26   21.96   0
   9  15   5   53.13   20.14   0
   9  15   9   27.08   18.52   0
   9  17  11   20.78   18.77   0
   9  23  11   31.22   20.08   0
  -9   3  27   35.79   19.29   0
  -3   3  23  123.10   20.02   0
  -2   8  26   60.15   18.82   0
  -1   3  21   47.73   20.02   0
  -1   5  23    3.41   17.52   0
   1  11  25   -4.43   18.93   0
   2   2  14 1114.79   33.02   0
   2   6  -6  173.54   29.20   0
   2   6  20   26.05   18.22   0
   2   8  22   88.03   18.56   0
   3   5  17   37.90   17.28   0
   5   5   3  528.60   32.22   0
   5   5  11  528.30   25.28   0
   6   8  14   37.77   19.46   0
   6  12  18    9.69   17.99   0
   6  16  20    4.29   18.61   0
   7  11  -1   21.95   21.79   0
   7  11  15  104.15   19.65   0
   8  12  12  330.10   23.30   0
   8  14  14  121.11   19.45   0
   8  18  16   20.63   18.69   0
   8  20  16   23.44   18.90   0
   8  22  16   16.45   19.88   0
   9  19   1  259.47   26.29   0
  -9  -1  23   64.93   19.87   0
  -7  -5  13  451.63   33.78   0
  -6   6  28   47.68   20.44   0
  -5   3  25   27.41   20.05   0
  -4  -4  10  398.86   30.66   0
  -3   1  21   55.99   19.57   0
  -3   5  25   36.58   18.77   0
  -2   0  18  145.48   20.96   0
   0   2  -4   11.13   19.06   0
   1   5  21  204.05   20.06   0
   2   2   0  894.62   75.82   0
   2   4  18  202.11   21.09   0
   3  11  23   72.29   19.25   0
   4  12  22   44.29   19.08   0
   5  13  21   59.30   19.82   0
   6   6   6 3866.62   63.33   0
   6   6   8  298.50   20.97   0
   7  13  17    9.32   18.56   0
   8  10   8   18.69   18.65   0
   8  16  -2    5.83   23.90   0
   9  15   3  426.97   28.28   0
   9  15  11   93.02   20.12   0
   9  17  13   53.60   19.52   0
   9  19  13   16.77   17.87   0
   9  21  13   35.04   19.15   0
   9  25  11    6.84   19.98   0
  -8   0  24    6.26   19.07   0
  -8   2  26   15.74   20.19   0
  -5   1  23   -8.20   18.18   0
  -1   7  25   15.30   17.75   0
   1   1  15  470.42   24.97   0
   1   7  23    6.91   18.62   0
   2  10  24  -11.84   17.80   0
   3   9  -7  391.43   42.59   0
   6   6  10   69.00   18.70   0
   6  14  20    5.50   18.20   0
   7   9  13   60.32   19.17   0
   7  13  -3  184.04   34.59   0
   7  17  19   -9.55   18.91   0
   9  13   7   65.08   19.30   0
   9  13   9    0.35   17.10   0
   9  17   1   28.82   20.91   0
   9  23  13   24.97   19.25   0
 -10  -6  14   16.30   23.93   0
  -8  -6  10  305.35   41.86   0
  -8   4  28   22.33   19.47   0
  -7  -3  19   -1.51   19.20   0
  -6  -2  20   25.37   20.97   0
  -5   5  27   93.74   20.75   0
  -3  -3  13 3547.52   63.90   0
  -3   7  27    1.39   19.94   0
  -2  -2  14 1026.27   34.95   0
  -2   4  24   -4.41   19.41   0
  -1   1  19   10.16   18.28   0
   3   3  15  725.26   28.73   0
   4   4  14  854.56   28.86   0
   4   8  20   -7.34   18.58   0
   5   5  13  681.05   27.47   0
   5   9  19   52.45   18.66   0
   6   6   4    9.15   16.89   0
   6  10  18   26.02   18.59   0
   7  15  19  146.48   20.67   0
   8  10   4  316.04   23.94   0
   8  10  10  436.57   23.32   0
   8  12  14  199.88   21.11   0
   8  14  16    2.61   18.75   0
   9  13   5  878.30   31.37   0
   9  19  15   42.06   19.49   0
  10  18   8   44.09   20.17   0
  10  20   6  131.79   22.61   0
  10  20   8   20.21   20.40   0
  -8  -4  18  233.47   24.80   0
  -7   1  25   -6.37   19.51   0
  -7   3  27    7.20   20.18   0
  -5  -3  17   56.93   21.28   0
  -4  -2  18  184.26   22.33   0
  -4   2  24   20.05   20.29   0
  -2   2  22   20.17   18.05   0
   1   9  25   -0.11   18.62   0
   3   7  21    9.71   18.63   0
   4   6  18  145.88   20.46   0
   4  10  22   28.04   18.24   0
   5   7  17   10.61   17.05   0
   5  11  21  511.67   24.86   0
   5  15  23   99.04   20.13   0
   6   6  12  538.18   25.10   0
   6   8  16   17.88   18.16   0
   6  12  20   19.85   18.79   0
   7   9   1  477.33   31.53   0
   7  11  17  310.44   22.08   0
   8  10  12   48.44   18.57   0
   8  20  18   43.51   18.35   0
   9  17  15  144.99   20.45   0
   9  21  15   10.53   18.52   0
   9  23  15   62.62   20.69   0
   9  25  13   63.21   20.34   0
  10  18   6   21.55   20.00   0
  10  18  10    4.74   19.07   0
  10  20  10  493.07   26.74   0
  10  22   6    9.96   20.28   0
  10  22   8   60.00   20.80   0
  10  22  10    0.40   19.32   0
  -9  -3  21  211.64   23.63   0
  -8  -2  22   72.56   20.17   0
  -6  -4  16  151.58   22.49   0
  -5  -1  21  221.07   23.42   0
  -4   4  26  154.96   20.78   0
  -3  -1  19   25.42   19.52   0
  -2   6  26    7.64   18.20   0
   2   2  16  711.27   28.37   0
   3   5  19  270.51   22.29   0
   3   9  23    9.19   18.47   0
   6  16  22  297.54   23.51   0
   7   7   7  339.87   23.03   0
   7   7   9   39.84   17.53   0
   7   9  15   -3.73   18.70   0
   7  13  19  210.64   20.55   0
   8  16  18    8.16   18.53   0
   9  13   3 1272.12   39.87   0
   9  15   1    5.20   21.51   0
  10  16   8   20.31   19.37   0
  10  20   4   60.26   21.74   0
  10  20  12  -12.24   19.61   0
  -7  -1  23   18.10   19.02   0
  -4  -4  12 1001.47   39.32   0
  -4   0  22   -6.80   19.54   0
  -4   6  28   16.78   20.19   0
   0   2  20   15.06   18.26   0
   2   4  20  235.34   21.87   0
   2   6  22   55.77   16.86   0
   2   8  24  172.31   20.23   0
   5   5  15 2499.41   43.86   0
   5  13  23   27.18   19.05   0
   7   7   5  321.58   25.19   0
   7   7  11   91.70   18.39   0
   7  17  21   21.42   18.51   0
   8  12   0  451.94   33.37   0
   8  12  16   28.48   18.26   0
  10  16   6 1875.62   42.93   0
  10  16  10  355.37   23.10   0
  10  18   4   11.50   19.60   0
  10  18  12  118.76   20.33   0
  10  22  12   64.97   21.14   0
  10  24  10   -5.13   19.42   0
  -9  -5  17   62.06   21.39   0
  -6   2  26   12.83   18.45   0
  -6   4  28   36.90   20.82   0
  -3   3  25   34.15   19.58   0
  -2   0  20   11.94   19.59   0
  -1   3  23   41.31   18.83   0
  -1   5  25   35.92   18.78   0
   3  11  25   44.29   18.56   0
   4   4  16  355.19   22.87   0
   4  12  24    7.62   17.26   0
   6   6  14  175.82   21.38   0
   6  14  22    3.31   19.21   0
   8  10  14   87.59   19.80   0
   8  14  18  281.30   21.99   0
   9  19  17   19.53   18.78   0
   9  21  17   11.36   19.50   0
  10  16  12   21.48   18.34   0
  10  24  12   29.50   20.60   0
  -7  -5   3   75.70   24.50   0
  -7  -5  15   11.02   20.53   0
  -6   0  24    4.74   19.35   0
  -3   1  23   15.77   20.67   0
  -3   5  27   19.47   18.59   0
  -2  -2  16  674.26   28.95   0
   2   0   8    1.85   15.56   0
   2   0  10  222.40   21.90   0
   3   1   7  445.06   29.22   0
   3   1   9   23.25   16.05   0
   3   3  17   81.33   19.18   0
   4   2   8    0.95   17.91   0
   4   8  22    1.72   17.93   0
   4  14  -8  227.24   37.89   0
   5   7  19   54.46   19.83   0
   5   9  21   50.24   18.57   0
   6   8  18    3.17   18.57   0
   6  10  20  136.16   19.91   0
   7   7  13  763.29   29.51   0
   7  11  19  124.41   19.97   0
   7  15  21   32.60   18.62   0
   8  10   2  169.97   22.46   0
   9  11  11   -5.87   18.04   0
   9  13  15  -11.31   17.66   0
  10  14   8   89.27   19.56   0
  10  14  10  200.60   21.97   0
  10  16   4    4.68   20.27   0
  10  18  14   22.74   19.08   0
  10  20  14   20.42   18.81   0
  10  22  14   18.23   20.59   0
  -8  -6  12   21.03   26.37   0
  -5   3  27   17.87   20.15   0
  -3  -3  15  646.27   29.44   0
  -1  -1  17   63.95   18.52   0
  -1   1  21  100.18   20.08   0
  -1   7  27  116.63   19.87   0
   1  -1   9   24.39   18.27   0
   2  10  26   43.30   18.59   0
   3   1  11  127.89   19.83   0
   4   2  10 1173.50   34.92   0
   4   6  20   12.37   18.39   0
   5   5   1  116.01   25.04   0
   5  11  23   12.21   18.03   0
   6   6   2  171.23   24.52   0
   6  12  22   25.69   18.77   0
   7   9  17   33.04   17.11   0
   8   8   8 8228.37   81.41   0
   8   8  10   54.75   17.67   0
   8  14  -2 1570.41   60.33   0
   8  16  20   10.92   18.49   0
   9  11   5   27.99   15.61   0
   9  15  17  155.04   21.05   0
  10  14   6    8.21   19.44   0
  10  14  12   31.63   19.49   0
  10  16  14   25.70   17.95   0
  10  24  14   10.41   19.23   0
  -5  -5   9   89.54   24.49   0
  -5   1  25   54.59   19.31   0
   0   0  18  -15.91   17.56   0
   0   4  24   33.65   19.31   0
   1  -1   7   -4.92   19.57   0
   1  -1  11   50.52   17.24   0
   2   0   6 1519.20   49.33   0
   2   0  12    9.66   16.12   0
   2   2  18   50.73   18.49   0
   3   5  21   65.53   19.58   0
   3   7  23   94.46   19.30   0
   4   2   6   53.68   20.17   0
   4   2  12   98.88   18.71   0
   4  10  24   -4.77   18.51   0
   5   3   9 1131.03   35.40   0
   5   5  17  200.48   21.56   0
   6   6  16   47.97   18.66   0
   7  13  21  141.15   19.98   0
   8   8   6  455.92   25.12   0
   8   8  12 2662.83   45.66   0
   8  10  16   -2.24   17.88   0
   8  12  18   39.61   16.83   0
   9  11  13  205.56   21.13   0
   9  17  -1   23.34   22.86   0
   9  19  19  140.94   20.22   0
  10  18   2   23.52   20.71   0
  10  20  16    4.63   18.95   0
  -7  -3  21   13.39   19.83   0
  -6  -2  22   69.74   21.30   0
  -5  -3  19  263.95   24.79   0
  -4  -4  14  928.75   35.63   0
  -4  -2  20  217.32   23.71   0
  -2   2  24  259.14   22.31   0
  -2   4  26   -8.16   18.39   0
   0  -2   8    0.13   19.30   0
   0  -2  10  194.82   23.20   0
   0   6  26  675.93   26.68   0
   3   1  13   88.81   18.60   0
   3   9  25   85.19   19.64   0
   4   4  18   26.65   18.17   0
   5   3   7   66.01   17.48   0
   5   3  11  318.76   21.60   0
   7   7  15   11.36   18.17   0
   8  14  20  274.85   21.85   0
   9  13  17    8.32   18.49   0
  10  18  16   14.24   17.55   0
  10  22  16   -8.72   18.47   0
  11  19   7  124.98   21.40   0
  11  19   9   -0.64   17.92   0
  11  19  11   73.29   20.07   0
  11  21   7   16.54   19.59   0
  11  21   9   40.11   20.09   0
  11  21  11   -8.85   18.67   0
  -6  -4  18  163.85   22.83   0
  -5  -5  11  502.78   34.44   0
  -5  -1  23   12.16   19.11   0
  -4   2  26   12.30   20.11   0
  -4   4  28    3.10   19.48   0
  -3  -1  21   47.73   20.82   0
  -2   6  28    1.22   20.01   0
   0   2  22    0.31   17.88   0
   1  -1  13  624.48   27.78   0
   3   1   5 4339.72   80.55   0
   3   3  19  877.67   29.10   0
   4   4   0 6775.66  141.18   0
   5   3  13 1189.74   33.95   0
   6   4   8   18.28   17.83   0
   6   4  10 1220.29   35.21   0
   6   8  20   49.78   18.69   0
   7   9  19    3.20   18.25   0
   8   8  14  342.68   23.03   0
   9  11  15   77.49   20.37   0
   9  13   1  272.89   28.29   0
   9  15  19   22.27   18.01   0
  10  12   8   41.37   19.97   0
  10  14   4   15.03   19.82   0
  10  16   2  126.09   23.20   0
  11  17   7  342.46   24.96   0
  11  17   9   10.25   18.81   0
  11  17  11   -3.77   19.64   0
  11  19  13   12.99   19.96   0
  11  21  13   81.48   21.28   0
  11  23   9   13.78   19.63   0
  11  23  11   29.25   19.53   0
 -10  -6  16 1786.37   56.94   0
  -8  -4  20    2.13   18.69   0
  -7   1  27  110.96   21.58   0
  -2   0  22   12.81   18.66   0
   2   0  14  317.39   22.61   0
   4   2  14   16.87   16.85   0
   5   7  21   80.58   19.49   0
   5   9  23   18.68   18.59   0
   6   4  12  321.82   23.68   0
   6  10  22   15.67   16.53   0
   7  11  21   -6.15   18.64   0
   8  10  18   20.05   18.33   0
   8  12  20   31.00   18.09   0
   9   9   9 1252.80   34.56   0
   9   9  11   79.01   19.81   0
   9  11   3  355.95   25.43   0
  10  20  18   36.28   19.03   0
  11  17  13   16.54   18.82   0
  11  19   5    2.68   20.93   0
  11  21   5  494.69   28.93   0
  11  23  13   31.16   19.64   0
  -4   0  24   26.18   18.93   0
  -3  -3  17   45.38   17.73   0
  -2  -2  18   48.90   18.60   0
  -1  -1  19   12.13   18.54   0
  -1   3  25  198.55   22.26   0
  -1   5  27   42.43   19.90   0
   1   3  23   29.16   19.50   0
   1   5  25   29.72   18.39   0
   3   1  15   21.66   17.34   0
   4   6  22  149.80   20.01   0
   4   8  24  106.97   19.65   0
   5   3   5  513.48   30.36   0
   5   5  19   15.09   18.79   0
   5  11  25    0.60   18.59   0
   6   6  18   21.53   17.98   0
   6  12  24   -8.57   18.83   0
   7   7  17    1.90   19.41   0
   7  13  23   46.73   19.27   0
  10  12   6  188.46   19.63   0
  10  18  18   -5.62   18.44   0
  11  15   9   94.45   20.06   0
  11  15  11  328.97   23.28   0
  11  17   5  119.60   22.23   0
  11  19  15   66.28   20.21   0
  11  21  15  115.04   21.50   0
  -7  -5  17   41.43   20.55   0
  -7  -1  25    7.66   19.08   0
  -6   2  28   20.16   19.94   0
  -5  -5  13  733.18   37.37   0
  -3   3  27  -10.78   19.18   0
  -1   1  23   38.85   19.63   0
   0   0  20 1412.95   36.39   0
   1  -1   5 5574.65  103.45   0
   1   7  27  108.09   19.81   0
   4   4  20  148.05   20.06   0
   5   3  15  169.81   22.65   0
   6   4   6   -0.92   15.24   0
   6   4  14   34.42   20.61   0
   7   5   9  771.88   28.63   0
   7   5  11  872.06   28.97   0
   8   8  16   30.20   18.68   0
   8  14  22    5.98   18.51   0
   9   9  13    0.09   16.28   0
   9  11  17   17.40   18.15   0
   9  13  19   21.40   17.53   0
  10  12  14   37.89   18.28   0
  11  15   7   93.29   21.08   0
  11  15  13   16.06   17.73   0
  11  17  15   40.43   18.12   0
  -9  -5  19   56.83   21.03   0
  -8  -6  14   58.56   23.89   0
  -6   0  26  668.21   29.17   0
  -4  -4  16  394.99   27.01   0
  -3   1  25  216.17   22.11   0
  -1   1  -3 2008.59   74.05   0
   0  -2   6 1560.66   56.72   0
   2   0  16   21.55   19.26   0
   4   2   4  617.87   36.11   0
   4   2  16   92.71   20.14   0
   7   5   7  323.24   23.60   0
   7   5  13  470.21   25.53   0
   9  15  -1    4.61   23.31   0
   9  15  21   25.35   18.04   0
  -5   1  27   20.54   19.87   0
  -5   3  29    0.62   19.10   0
  -1  -3  13   84.67   18.44   0
   0   4  26   -3.26   18.67   0
   0   6  28    6.09   20.30   0
   1   1  21   99.02   18.59   0
   2   0   4    4.52   22.79   0
   2   4  24   -1.99   19.15   0
   2   6  26   10.26   18.77   0
   3   1  17   65.27   19.12   0
   5   7  23  185.27   20.45   0
   6   8  22   18.49   17.83   0
   6  10  24   40.68   19.47   0
   7   9  21    8.90   17.21   0
   7  11  23    3.66   19.02   0
   8   6  10  341.33   22.65   0
   8  10  20    4.25   19.03   0
   9   9  15   27.71   16.48   0
  10  12   4   82.62   19.41   0
  10  12  16    2.24   17.75   0
  10  14   2  400.93   28.57   0
  10  14  18   44.24   18.47   0
  11  13   9  214.85   22.77   0
  11  13  11  371.13   22.88   0
  11  15   5   99.67   22.23   0
  11  15  15   13.13   18.18   0
  11  19   3   52.82   22.02   0
  11  19  17   47.70   19.67   0
  12  20  10  -13.47   20.47   0
  -5  -3  21   72.12   20.93   0
  -4  -2  22   22.32   19.43   0
  -2   2  26   82.64   20.37   0
  -2   4  28   71.60   19.41   0
   0   2  24   16.31   17.82   0
   5   3  17   43.19   19.60   0
   5   9  25   25.26   19.03   0
   6   4  16  159.04   19.30   0
   6   6  20  380.91   23.08   0
   7   5  15   10.28   18.51   0
   7   7  19  176.02   18.66   0
   7   9  -1  454.19   36.36   0
   8   6   8  463.81   24.82   0
   8   6  12    5.83   17.73   0
   8   8  18   84.41   19.50   0
   8  12  22   34.11   17.98   0
   9  11  19   -5.65   18.87   0
  10  10  12  318.91   22.50   0
  10  18   0  432.24   31.48   0
  11  17  17   -3.37   18.30   0
  12  18  10  137.64   21.74   0
  12  18  12   31.92   19.32   0
  12  20   8   -6.15   19.53   0
  12  20  12   17.85   18.74   0
  12  22  10   72.25   20.78   0
  12  22  12   68.14   20.13   0
  -7  -3  23  114.48   21.51   0
  -6  -4  20    0.41   19.99   0
  -6  -2  24   38.37   19.53   0
  -5  -5  15 2525.22   57.52   0
  -4   2  28   49.44   20.99   0
  -3  -3  19  948.25   33.55   0
  -3  -1  23   32.02   18.90   0
  -2  -2  20   13.18   18.55   0
  -1  -3   7  452.73   34.39   0
   0  -2  16   -4.70   16.41   0
   2   2  22   12.60   19.59   0
   4   2  18  200.57   21.04   0
   4   6  24  105.85   19.43   0
   4   8  26    2.00   18.42   0
   5   5  21  134.39   18.17   0
   8   6  14   30.11   19.83   0
   8  10   0    3.64   18.96   0
   9   9  17   16.66   19.07   0
   9  13  21   52.88   16.96   0
  10  10  14  183.29   21.31   0
  11  13   7  121.66   20.08   0
  11  17   3   88.99   22.81   0
  12  18   8   41.54   20.13   0
  12  18  14  118.70   21.60   0
  12  20  14  109.63   21.25   0
  12  22  14  -12.41   19.49   0
  -5  -1  25   38.34   20.04   0
  -2   0  24   -8.15   18.43   0
  -1  -3  15    5.98   17.01   0
  -1  -1  21   98.70   19.67   0
  -1   3  27    1.91   20.24   0
   1   3  25  202.24   21.83   0
   1   5  27    9.83   19.61   0
   4   4  22   47.18   19.09   0
   6   4   4  150.20   22.07   0
   7   5   5   85.01   19.33   0
   9   7  11   18.41   19.11   0
  10  10   6  103.99   19.76   0
  10  12  18  145.05   19.90   0
  10  14  20    7.56   18.81   0
  12  16  10   -8.74   18.60   0
  12  16  12   31.18   19.02   0
  12  20   6   16.93   19.68   0
  -4  -4  18   17.54   19.41   0
  -4   0  26    6.53   20.08   0
  -2  -4  12  108.08   19.35   0
   0   0  22   -2.80   18.51   0
   6   4  18  157.45   20.64   0
   6   8  24    4.22   18.68   0
   7   5  17   63.36   17.23   0
   7   7  21  261.88   21.66   0
   7   9  23  169.95   20.57   0
   8   6   6  280.99   22.93   0
   8   6  16   -3.87   18.84   0
   8   8  20    1.36   18.18   0
   8  10  22   37.41   19.15   0
   9   7   9  129.36   19.44   0
   9   7  13   78.57   19.62   0
  10  10  16  331.90   22.45   0
  11  17  19   12.55   19.27   0
  12  16   8    3.97   18.42   0
  12  16  14   19.10   18.74   0
  12  18   6    2.50   19.89   0
  12  18  16   -3.28   18.85   0
  12  20  16  -14.36   19.59   0
  -3   3  29   15.14   18.76   0
  -1   1  25    2.58   19.13   0
   3   1   3 1188.32   52.70   0
   5   3  19  272.46   21.75   0
   5   7  25   22.05   18.48   0
   6   6  22   96.89   20.19   0
   9   7  15   -9.72   18.30   0
   9   9  19  301.57   22.73   0
   9  11  21   41.88   16.79   0
  11  11  13  449.10   24.75   0
  11  13  17   14.67   18.03   0
   9  13  23   57.37   17.31   0
 -28   6  -2    6.80   20.03   0
 -28   8  -6    7.46   19.30   0
 -27   7  -3   -1.57   19.90   0
 -26  -4   8   20.63   19.05   0
 -26   2   4   10.26   18.48   0
 -26   8  -4   18.96   19.66   0
 -25   5   1   60.16   17.23   0
 -22  -6  10    5.46   18.28   0
 -22   8  -2   73.72   20.50   0
 -22  10  -6   12.53   19.42   0
 -20 -16  12   -2.52   18.17   0
 -20 -14  12   95.60   20.81   0
 -20   4   4  195.73   20.67   0
 -19   3   5  285.85   22.98   0
 -19   5   3  295.00   23.44   0
 -19   9  -3   71.15   20.10   0
 -18 -12  12   32.89   19.25   0
 -18   2   6   51.90   19.22   0
 -18   4   4    4.04   16.23   0
 -17   3   5   42.82   16.95   0
 -17   5   3   68.13   16.74   0
 -16 -12  12   42.56   19.06   0
 -16   2   6    3.53   18.71   0
 -16   6   2    3.76   18.14   0
 -15   3   5  243.03   22.65   0
 -15   5   3  226.63   23.01   0
 -14   4   4 1029.41   31.48   0
 -13  -3   9 1519.38   37.16   0
 -12  10  -6  219.95   25.77   0
  -9 -13  11  228.24   24.00   0
  -8   2   4   11.43   15.70   0
  -8   4   2   12.45   17.39   0
  -7  -7   9   20.57   17.25   0
  -3  -7   7   85.78   21.63   0
  -3  -3   5  914.37   45.77   0
 -25  -5   9   54.25   18.67   0
 -25   9  -5   27.33   20.88   0
 -23  -9  11   25.96   18.83   0
 -22 -16  12   24.08   19.86   0
 -21  -3   9  269.73   20.11   0
 -21   3   5   66.60   19.12   0
 -21   9  -3  276.99   23.74   0
 -20 -12  12    6.01   19.32   0
 -20   2   6   44.78   19.03   0
 -17   1   7   75.42   19.27   0
 -17  11  -7  375.98   27.50   0
 -15  -7  11   89.88   20.15   0
 -14 -12  12    7.20   20.19   0
 -14   2   6   50.25   20.59   0
 -13   9  -3 1422.92   40.40   0
 -12 -16  12   36.16   19.55   0
 -11  -9  11   -0.90   19.27   0
  -7   9  -7   18.66   29.72   0
  -5  -1   5  144.73   23.31   0
  -4  -8   8 1530.30   49.88   0
  -2 -14   8 1688.09   77.13   0
 -26   0   6  806.72   27.91   0
 -26   6   0  789.47   28.22   0
 -25  -1   7   -3.29   17.15   0
 -25   7  -1   17.80   19.71   0
 -24  -6  10   59.42   18.93   0
 -24  -2   8  202.20   20.89   0
 -24   8  -2  224.10   22.76   0
 -22 -14  12  -12.57   19.23   0
 -22   4   4   13.16   18.72   0
 -21   5   3   83.99   17.19   0
 -20  -4  10   68.09   19.05   0
 -19   1   7   22.81   18.60   0
 -19   7   1   -0.83   18.31   0
 -19  11  -7  147.78   22.75   0
 -18 -10  12  131.86   20.38   0
 -18  -4  10   10.74   17.77   0
 -16 -10  12  -10.38   17.78   0
 -16  -4  10   43.07   18.44   0
 -15   1   7 1106.56   32.45   0
 -15  11  -7  106.03   23.16   0
 -14   6   2   22.35   17.75   0
 -13   3   5 1504.43   35.71   0
 -13   5   3 1352.50   36.08   0
 -12 -14  12   -2.66   19.12   0
 -10  -2   8  175.97   19.77   0
  -9 -11  11   -0.04   19.81   0
  -9  -1   7  524.16   26.76   0
  -9   9  -5    5.53   19.59   0
  -6 -12  10  219.51   25.70   0
  -5   9 -13  961.78   63.70   0
  -2   0   2 1073.43   60.28   0
  -2   2   0 1044.30   70.02   0
 -27   1   5   58.53   19.11   0
 -27   5   1   12.51   19.65   0
 -24  10  -6   48.95   20.18   0
 -23  -3   9   25.19   16.37   0
 -23   3   5  129.09   19.62   0
 -23   9  -3    3.40   20.07   0
 -22 -12  12  102.45   19.59   0
 -22   2   6   64.64   18.76   0
 -21   1   7   26.21   18.00   0
 -21   7   1  -13.45   19.22   0
 -20 -10  12    5.99   19.03   0
 -18   0   8   37.33   18.81   0
 -18  10  -4    1.08   19.70   0
 -16   0   8   13.98   18.88   0
 -16  10  -4   19.63   20.32   0
 -14 -10  12   60.48   19.82   0
 -14  -4  10   24.69   18.75   0
 -13  -7  11  110.20   20.07   0
 -12 -12  12  523.34   27.81   0
 -12   4   4 1219.15   34.53   0
  -8  -8  10   32.88   17.26   0
  -8   0   6   35.54   17.91   0
  -5  -9   9    5.11   17.47   0
  -5   5  -1  147.99   26.43   0
  -3   5  -3  877.01   72.51   0
 -28   4   2   55.52   19.45   0
 -28   8  -4   10.87   20.70   0
 -26  -2   8   77.87   19.51   0
 -24   4   4   78.12   18.71   0
 -22 -10  12   90.24   19.31   0
 -22  -4  10   23.89   18.64   0
 -21  11  -7   11.75   20.00   0
 -20   0   8    7.12   16.56   0
 -20   8   0   31.95   19.37   0
 -20  10  -4   86.91   21.24   0
 -18   8   0   15.19   18.76   0
 -16   8   0    0.04   17.69   0
 -14   0   8   -5.73   18.74   0
 -13   1   7  573.41   24.75   0
 -12   2   6  110.21   18.37   0
 -11  -3   9  411.05   22.67   0
 -11  11  -9    0.97   24.14   0
 -10   8  -2  195.55   22.21   0
  -8   6   0   30.99   18.71   0
  -7   3   3 1943.06   49.72   0
 -27  -1   7  131.49   18.79   0
 -27   7  -1  138.32   21.71   0
 -27   9  -5    5.09   19.42   0
 -26   8  -2   52.59   20.43   0
 -25  -3   9  124.09   20.45   0
 -24   2   6   39.02   18.52   0
 -24   6   2   62.80   18.54   0
 -23   1   7   29.15   18.91   0
 -23   7   1   35.86   19.50   0
 -22   0   8  -23.77   17.98   0
 -22  10  -4   17.88   20.18   0
 -20  -8  12    8.20   19.32   0
 -19 -15  13  126.13   21.15   0
 -19  -5  11   21.08   18.52   0
 -19  -1   9  350.26   23.46   0
 -18  -8  12   68.17   19.07   0
 -17 -15  13   89.44   19.88   0
 -17  -5  11   71.95   19.95   0
 -17  -1   9    8.42   19.27   0
 -16  -8  12   -1.42   18.30   0
 -14  10  -4   20.45   20.11   0
 -12  -4  10  103.85   20.64   0
 -12   6   2  124.77   18.93   0
 -11   3   5  374.80   23.79   0
  -4   2   2 2596.57   70.74   0
  -1 -11   7   25.79   31.46   0
 -28   6   0    6.21   18.68   0
 -25   3   5   44.65   18.28   0
 -25   9  -3  103.68   20.47   0
 -24 -10  12   55.03   19.22   0
 -24  -4  10   -9.25   18.20   0
 -22   8   0    2.70   18.53   0
 -21 -15  13   -5.75   19.42   0
 -21  -5  11  518.47   24.62   0
 -21  -1   9   16.11   17.75   0
 -19 -13  13  408.72   24.77   0
 -19   9  -1  347.21   24.67   0
 -17 -13  13   -0.31   19.21   0
 -17   9  -1   25.32   19.69   0
 -15 -15  13   75.08   21.00   0
 -15  -1   9   -4.27   18.19   0
 -14   8   0    9.84   16.17   0
 -13  11  -7  110.73   24.03   0
 -12 -10  12   24.43   19.21   0
 -11  -7  11  216.94   21.81   0
 -11   5   3  353.96   22.18   0
 -11   9  -3  397.36   26.94   0
 -10 -16  12   -0.57   19.28   0
 -10 -14  12   39.28   20.48   0
  -9  -9  11   89.93   20.36   0
  -7   1   5   96.68   19.55   0
 -25   1   7   16.48   18.57   0
 -24   0   8   13.08   18.29   0
 -23  -5  11   -9.53   17.83   0
 -23  -1   9   61.99   19.56   0
 -22  -8  12    9.72   17.92   0
 -21 -13  13  105.22   20.79   0
 -21   9  -1   -2.07   19.63   0
 -20  -2  10   -0.75   18.12   0
 -19 -11  13   17.84   19.70   0
 -18  -2  10    1.52   19.13   0
 -17 -11  13   11.68   19.46   0
 -15 -13  13  200.05   21.93   0
 -14  -8  12  271.77   22.50   0
 -12   0   8  539.44   25.99   0
 -11   1   7   25.99   18.30   0
 -10  10  -6  142.30   26.51   0
  -7 -15  11   90.40   21.92   0
  -7   5   1  115.60   21.85   0
  -6 -10  10  124.27   21.04   0
  -4   0   4 7968.35  112.49   0
  -4   8 -10  365.47   53.40   0
  -2 -12   8  172.54   33.54   0
 -26   2   6   18.60   17.14   0
 -26   6   2   15.91   18.34   0
 -25   7   1   15.24   19.12   0
 -24  -8  12  120.39   21.33   0
 -24   8   0   38.38   18.68   0
 -24  10  -4    7.19   20.23   0
 -21 -11  13   76.18   20.84   0
 -19  11  -5   21.68   20.39   0
 -17  11  -5  137.19   22.42   0
 -16  -2  10  129.67   18.65   0
 -15 -11  13   12.52   19.21   0
 -15   9  -1    1.13   17.54   0
 -13 -15  13  184.31   23.17   0
 -13  -1   9  309.62   23.80   0
 -10 -12  12   16.25   19.90   0
 -10   4   4  473.09   25.85   0
  -7 -13  11  111.77   21.99   0
  -6  -4   8   19.95   18.84   0
 -28   8  -2   -0.52   19.83   0
 -27   3   5   22.74   18.52   0
 -27   5   3    3.72   19.33   0
 -26   0   8   14.27   18.92   0
 -23 -11  13   37.36   20.49   0
 -23   9  -1   89.96   20.37   0
 -22  -2  10  -10.02   16.70   0
 -21   5   5  146.58   20.15   0
 -21  11  -5  523.66   27.56   0
 -20   4   6   10.15   19.00   0
 -20   6   4   22.25   17.75   0
 -19  -9  13   27.02   19.11   0
 -19   3   7   18.56   17.95   0
 -19   5   5   17.66   17.91   0
 -18   4   6  198.87   21.10   0
 -18   6   4  210.31   20.94   0
 -17  -9  13   26.27   19.42   0
 -17   5   5  250.25   22.45   0
 -15  11  -5   98.33   23.18   0
 -14  -2  10  402.44   24.53   0
 -13 -13  13  758.31   31.02   0
 -12  -8  12  412.71   25.70   0
 -12  10  -4  100.36   24.69   0
 -10   2   6   18.23   14.75   0
  -9  -3   9   12.26   15.73   0
  -8  -2   8 1331.55   38.01   0
  -3 -15   9  486.37   43.38   0
 -27   1   7  132.62   20.39   0
 -27   9  -3   26.87   19.56   0
 -25  -5  11    2.19   18.24   0
 -25  -1   9   -9.56   17.01   0
 -24  -2  10    7.21   18.94   0
 -22   4   6  172.53   20.88   0
 -21  -9  13   24.13   18.66   0
 -21  -3  11   17.71   18.13   0
 -21   3   7   11.23   18.20   0
 -20   2   8   48.68   19.55   0
 -20  10  -2    2.48   19.76   0
 -19  -3  11   74.31   19.04   0
 -18   2   8 1786.57   37.48   0
 -18  10  -2   18.61   18.69   0
 -17  -3  11   77.27   19.97   0
 -17   3   7  102.79   18.05   0
 -16   4   6  164.88   19.16   0
 -16   6   4  188.88   21.23   0
 -16  12  -8    0.40   21.25   0
 -15   5   5 2829.11   46.69   0
 -10 -10  12  341.02   25.69   0
 -10  -4  10  397.75   23.50   0
 -10   6   2   19.15   16.57   0
  -8  10  -8   24.40   30.09   0
  -7  -1   7 1036.76   36.04   0
  -5  -3   7  120.61   20.44   0
  -2  -2   4 2660.18   82.69   0
 -27   7   1  133.56   21.53   0
 -26   8   0    7.83   19.37   0
 -26  10  -4  192.99   22.02   0
 -23  -9  13   39.67   18.66   0
 -23   3   7  109.98   19.59   0
 -23   5   5  242.08   21.48   0
 -23  11  -5    4.47   19.04   0
 -22   2   8   81.66   18.76   0
 -22  10  -2   23.29   20.67   0
 -19   1   9  302.95   22.29   0
 -16   2   8   22.31   19.17   0
 -16  10  -2  108.82   20.06   0
 -15  -9  13   22.84   18.15   0
 -15  -3  11  285.42   22.48   0
 -15   3   7  192.91   21.68   0
 -14  -6  12   33.68   18.19   0
 -14   4   6   56.86   19.93   0
 -13 -11  13  153.07   21.07   0
 -13   9  -1  253.58   23.79   0
  -9   3   5 1245.67   36.89   0
  -7 -11  11  213.01   24.21   0
  -6   2   4   59.99   18.32   0
  -4   4   0 7644.18  127.49   0
 -26  -2  10   40.41   19.20   0
 -25   9  -1   -6.34   19.30   0
 -24   4   6  138.46   19.59   0
 -23  -3  11   53.78   19.21   0
 -23   7   3  129.71   20.37   0
 -21   1   9   -2.06   18.06   0
 -20 -14  14    4.50   18.26   0
 -20 -12  14   97.66   21.30   0
 -20   8   2   65.87   19.69   0
 -19  -7  13  242.04   21.49   0
 -18 -14  14    6.37   18.55   0
 -18 -12  14  124.88   21.86   0
 -18   8   2 1788.59   38.91   0
 -17   1   9   30.60   18.85   0
 -15   7   3  186.63   21.65   0
 -14   6   4   24.89   20.15   0
 -12  -2  10   61.07   19.76   0
 -11 -15  13   19.08   19.56   0
 -11  -1   9  546.95   26.35   0
 -10   0   8    7.02   17.73   0
  -9  -7  11   28.17   16.22   0
  -9   5   3 1222.82   37.40   0
  -6   4   2   42.83   20.15   0
  -5  -7   9  886.49   36.47   0
  -3 -13   9 1504.00   61.53   0
  -1   5  -7  107.85   28.55   0
 -25  -3  11   15.63   18.92   0
 -25   3   7   86.84   19.29   0
 -24   2   8  269.22   21.48   0
 -24  10  -2    6.70   19.94   0
 -23   1   9  112.51   19.85   0
 -22 -14  14   11.32   19.31   0
 -22 -12  14  -15.38   19.95   0
 -22  -4  12   70.31   18.83   0
 -22   8   2   77.43   19.53   0
 -21  -7  13  147.39   20.04   0
 -20  -4  12    3.72   17.75   0
 -20   0  10   14.92   18.85   0
 -20  12  -6   34.08   20.65   0
 -18  -4  12   93.24   19.02   0
 -18   0  10  507.11   25.19   0
 -17  -7  13  -10.12   17.32   0
 -16 -14  14   -5.22   18.09   0
 -16 -12  14   -3.14   20.32   0
 -15   1   9    6.24   18.54   0
 -14   2   8 1789.26   39.11   0
 -14  10  -2  479.10   26.34   0
 -14  12  -8  232.28   27.36   0
 -13  -9  13   -8.19   19.12   0
 -13   5   5  733.70   28.40   0
 -11 -13  13  126.84   22.81   0
 -11  11  -7  230.33   29.35   0
  -9   1   7  483.02   25.97   0
  -6  -8  10  339.46   25.39   0
   1   1  -3 2197.82   84.25   0
 -28   8   0   -8.48   18.40   0
 -27   9  -1   18.99   20.00   0
 -26   4   6   20.58   18.65   0
 -25   7   3   65.11   18.77   0
 -24   8   2  218.56   22.60   0
 -23  -7  13   61.89   19.07   0
 -22   0  10  672.86   26.15   0
 -21   9   1  -11.82   17.98   0
 -21  11  -3   16.69   19.81   0
 -20 -10  14    8.57   19.36   0
 -19   9   1  312.01   23.79   0
 -19  11  -3   67.62   20.72   0
 -18 -10  14   29.50   20.02   0
 -18  12  -6    1.29   19.30   0
 -17   9   1   37.36   19.40   0
 -17  11  -3   87.80   21.21   0
 -16  -4  12  181.72   20.78   0
 -16   0  10   -8.85   18.88   0
 -15  -7  13  252.07   21.76   0
 -13  -3  11  139.60   20.32   0
 -13   3   7  219.01   20.86   0
 -13  11  -5   55.93   21.39   0
 -12  -6  12   68.35   19.09   0
 -10  -8  12   55.12   20.06   0
  -8 -14  12  258.34   25.03   0
  -8   8  -2 1244.19   44.77   0
  -6   0   6 3638.14   64.43   0
  -4  -2   6   52.91   20.27   0
 -26   2   8   43.75   19.32   0
 -25   1   9    7.03   19.01   0
 -24  -4  12   20.37   18.31   0
 -24   0  10   13.51   19.00   0
 -23   9   1  108.23   20.76   0
 -23  11  -3   65.25   20.93   0
 -22 -10  14  -12.70   19.95   0
 -21  -1  11   89.96   19.36   0
 -19  -1  11   24.10   19.34   0
 -16 -10  14   25.67   19.83   0
 -16  12  -6   94.69   22.52   0
 -14 -14  14  931.92   32.32   0
 -13   7   3  228.32   20.96   0
 -12   4   6  321.56   23.06   0
 -11 -11  13  450.95   27.65   0
  -9   9  -3    5.16   17.64   0
  -8 -12  12  415.98   27.54   0
  -7  -9  11   18.82   16.95   0
 -26  10  -2   28.17   19.62   0
 -23  -1  11  375.52   23.00   0
 -20  -8  14  290.16   23.22   0
 -20  10   0   -1.77   18.97   0
 -17  -1  11  306.19   22.42   0
 -15   9   1   -1.42   18.87   0
 -14 -12  14   81.62   20.76   0
 -14   0  10   17.52   18.33   0
 -13   1   9  306.46   24.90   0
 -12   6   4  317.06   21.97   0
  -8   2   6  419.47   25.98   0
  -8   4   4  869.81   33.85   0
  -4 -14  10   18.36   23.43   0
  -3   7  -9  492.85   51.93   0
  -2   6  -8  413.84   44.11   0
 -27   7   3   22.65   18.34   0
 -26   0  10  205.67   21.30   0
 -26   8   2   71.30   19.35   0
 -25   9   1   26.99   19.00   0
 -25  11  -3   16.41   19.76   0
 -22  -8  14   25.42   18.81   0
 -22  10   0  674.17   28.22   0
 -20  -2  12   63.62   18.85   0
 -19   5   7   55.15   18.85   0
 -18  -8  14  324.94   22.56   0
 -18  10   0  483.47   25.85   0
 -15  -1  11  227.87   21.63   0
 -15  11  -3  261.50   25.41   0
 -13  -7  13  751.18   28.94   0
 -12   2   8  158.22   18.37   0
 -11   9  -1  577.87   29.08   0
  -9   7   1  487.90   27.30   0
  -3 -11   9  399.14   35.67   0
  -2 -10   8  169.63   31.51   0
 -25  -1  11   57.26   19.10   0
 -24  10   0   10.36   19.42   0
 -23   5   7  232.30   20.97   0
 -22  -2  12   63.57   19.21   0
 -22   4   8    1.14   19.04   0
 -22   6   6  141.48   20.71   0
 -21 -13  15   10.20   19.33   0
 -21   3   9  269.31   21.55   0
 -21   5   7  100.54   17.57   0
 -20   4   8   -8.40   17.75   0
 -20   6   6  388.82   22.01   0
 -20  12  -4   17.43   20.41   0
 -19 -15  15    7.89   20.14   0
 -19 -13  15  147.76   22.10   0
 -19   3   9   88.14   19.16   0
 -19   7   5   49.34   18.23   0
 -18  -2  12  249.45   21.23   0
 -18   4   8  329.70   23.75   0
 -18   6   6    8.84   18.26   0
 -17   5   7   58.12   18.81   0
 -16  -8  14   14.49   18.57   0
 -16  10   0   -3.69   19.11   0
 -14 -10  14   -5.86   18.70   0
 -12  10  -2   69.72   19.68   0
 -11  -9  13  218.46   21.97   0
 -11  -3  11  566.65   27.81   0
 -11   3   7  446.67   24.22   0
 -11   5   5  588.19   27.41   0
 -10  -2  10   15.54   16.78   0
 -10  10  -4  421.09   29.57   0
  -9  -1   9  139.47   19.31   0
  -8 -10  12   27.97   21.00   0
  -7  -3   9  458.34   26.41   0
   0  -2   2 1020.78  113.31   0
 -28  10  -2   21.46   19.42   0
 -24  -2  12   69.67   19.35   0
 -24   4   8  102.82   19.40   0
 -24   6   6  -17.55   18.06   0
 -23   3   9   -8.70   18.02   0
 -22  12  -4   67.25   21.27   0
 -21 -11  15  125.81   21.34   0
 -20  -6  14   37.55   17.75   0
 -20   2  10   21.21   18.16   0
 -19 -11  15   49.55   21.02   0
 -18  12  -4   95.26   21.43   0
 -17 -15  15   -2.84   19.40   0
 -17 -13  15  105.41   21.53   0
 -17   3   9   15.15   18.77   0
 -17   7   5   24.45   18.93   0
 -16  -2  12  148.28   20.56   0
 -16   6   6   35.69   18.35   0
 -14  12  -6   15.13   21.29   0
 -12 -14  14   77.17   20.47   0
 -10  -6  12  195.61   23.16   0
  -8   6   2  430.59   27.45   0
  -6   6   0 3327.39   72.13   0
  -6   8  -4   23.73   21.81   0
  -5   3   3  901.51   39.91   0
  -4 -12  10   81.17   25.00   0
  -3   1   3 1324.62   54.93   0
 -27   9   1    7.92   18.72   0
 -27  11  -3   27.66   19.42   0
 -26  10   0  189.87   22.67   0
 -25   5   7   11.49   18.58   0
 -24  12  -4    0.30   20.37   0
 -23  11  -1  415.31   25.74   0
 -22  -6  14   18.36   19.07   0
 -22   2  10   26.24   18.37   0
 -22   8   4   27.39   18.09   0
 -21  -3  13   29.61   18.95   0
 -21  11  -1   77.96   20.19   0
 -19  -3  13    5.17   18.31   0
 -19  11  -1   54.01   19.34   0
 -18  -6  14   15.69   18.72   0
 -18   2  10   -2.82   18.54   0
 -17 -11  15   32.58   20.40   0
 -16   4   8   75.67   17.48   0
 -15   5   7    6.95   18.47   0
 -14  -8  14  165.68   21.29   0
 -13   9   1  227.85   23.05   0
 -12 -12  14   11.80   19.23   0
 -12   0  10   22.15   19.36   0
  -9 -15  13   16.01   19.22   0
  -9 -13  13   -2.14   19.67   0
  -8   0   8  412.84   23.53   0
  -7   9  -5  895.66   49.06   0
  -6  -6  10   54.10   18.33   0
  -6  -2   8  401.74   26.44   0
  -5   1   5  150.00   21.83   0
 -26   4   8   17.76   18.62   0
 -25   3   9  114.87   19.76   0
 -24   2  10  -17.41   18.15   0
 -24   8   4  134.50   19.80   0
 -23  -3  13  283.84   21.83   0
 -23   1  11  363.45   23.33   0
 -23   9   3    5.70   18.98   0
 -21  -9  15   13.87   19.23   0
 -21   1  11   53.82   19.17   0
 -21   9   3  269.14   22.15   0
 -19  -9  15   22.29   20.12   0
 -19   1  11   45.19   19.83   0
 -19   9   3   52.72   19.03   0
 -17  -3  13   56.78   19.30   0
 -17  11  -1  315.66   24.90   0
 -16  -6  14   14.15   17.89   0
 -16   2  10  165.71   20.19   0
 -15 -15  15   84.92   21.68   0
 -15 -13  15   61.72   21.21   0
 -15   3   9  521.00   25.60   0
 -15   7   5   14.77   17.98   0
 -13  -1  11  309.00   21.41   0
 -13  11  -3  122.03   23.36   0
 -12 -10  14   43.19   20.27   0
 -12  12  -8  394.92   33.94   0
 -11   1   9  651.04   26.12   0
 -11   7   3  468.64   25.26   0
 -10   4   6 1399.99   36.65   0
  -7  -7  11  107.80   18.35   0
  -7   3   5   95.08   20.35   0
 -26   2  10   39.82   18.88   0
 -26   8   4   13.74   19.90   0
 -25  11  -1   19.91   19.64   0
 -17  -9  15  165.62   21.92   0
 -17   1  11  299.52   22.93   0
 -17   9   3   34.21   18.82   0
 -15 -11  15   14.47   19.85   0
 -14  -2  12   84.18   17.82   0
 -14   4   8  196.96   22.31   0
 -14   6   6  125.35   21.95   0
 -14  10   0    1.53   16.38   0
 -11  -7  13  111.50   19.78   0
 -11  11  -5 2783.78   63.45   0
 -10   2   8  214.05   21.13   0
 -10   6   4 1347.86   37.18   0
  -9 -11  13  218.44   23.38   0
  -9  11  -9   64.78   34.04   0
  -8  -8  12 2845.50   53.47   0
  -5 -15  11   90.52   24.80   0
  -5 -13  11   46.76   22.75   0
  -1  -9   7  482.98   46.74   0
 -27   7   5   18.23   18.12   0
 -25   1  11   25.51   19.50   0
 -25   9   3  107.73   20.28   0
 -22   0  12   13.97   17.84   0
 -22  10   2   31.48   18.35   0
 -21  -7  15    8.95   18.82   0
 -20   0  12  202.98   19.52   0
 -20  10   2   -1.55   18.48   0
 -20  12  -2   52.02   20.38   0
 -19  -7  15  190.38   21.70   0
 -18   0  12   -2.16   17.91   0
 -15  -3  13   20.35   17.93   0
  -7   1   7  931.05   34.17   0
  -7   5   3   91.86   19.69   0
  -3  -1   5 4866.64   91.64   0
  -2  -4   6   38.83   22.81   0
 -27  11  -1    8.71   20.26   0
 -24   0  12   -0.65   18.81   0
 -24  10   2   14.11   19.09   0
 -23  -7  15   34.65   18.35   0
 -22  12  -2   70.24   20.88   0
 -20 -14  16   17.16   20.41   0
 -20 -12  16  -17.13   19.49   0
 -19  13  -5   15.86   20.60   0
 -18  10   2   -2.18   18.29   0
 -18  12  -2  229.38   24.14   0
 -15  -9  15  149.93   22.23   0
 -15   1  11  252.81   22.45   0
 -15  11  -1  238.06   23.47   0
 -14  -6  14  135.79   19.96   0
 -14   2  10  443.44   25.50   0
 -13   5   7  502.81   26.21   0
 -12  -8  14  242.63   23.09   0
  -8  10  -6  348.69   37.20   0
  -5  -1   7  113.39   21.66   0
  -4 -10  10  424.47   32.21   0
  -3  -9   9    3.53   18.44   0
  -3   3   1 1320.90   58.93   0
 -27   9   3   19.27   20.13   0
 -24  12  -2   47.78   20.14   0
 -23  -1  13   -3.25   19.32   0
 -22 -10  16   -0.17   19.68   0
 -21  -1  13  199.16   20.98   0
 -21  11   1   68.62   20.47   0
 -20 -10  16    9.96   20.11   0
 -19  -1  13    9.06   18.71   0
 -18 -14  16   24.68   20.10   0
 -18 -12  16   -0.70   18.69   0
 -17  -7  15    2.67   17.62   0
 -16   0  12   -7.53   18.06   0
 -14   8   4  243.40   22.05   0
 -14  12  -4   11.92   20.89   0
 -13 -13  15  181.22   22.50   0
 -13   3   9 1362.99   34.81   0
 -13   7   5  562.86   27.02   0
 -11  -1  11    7.60   18.57   0
 -10 -14  14   12.92   18.91   0
  -9  -9  13    8.47   18.24   0
  -9  -3  11  360.53   23.43   0
  -9   3   7  443.83   24.95   0
  -5 -11  11 2752.43   63.13   0
  -5   5   1  143.22   23.58   0
 -26  10   2   36.18   19.99   0
 -24   6   8   -5.61   18.90   0
 -23  -5  15   84.22   21.13   0
 -23   5   9   13.53   18.61   0
 -23   7   7    9.84   18.82   0
 -23  11   1  390.48   24.43   0
 -22   4  10   16.71   18.69   0
 -22   6   8   11.47   16.49   0
 -21  -5  15   55.11   18.83   0
 -21   5   9   57.47   17.40   0
 -21   7   7  290.15   21.37   0
 -20   4  10   76.01   19.12   0
 -20   6   8   41.46   16.93   0
 -19   5   9   75.01   19.63   0
 -19   7   7  151.64   20.42   0
 -19  11   1   26.17   18.38   0
 -18 -10  16   -3.16   19.03   0
 -18   6   8   19.40   17.85   0
 -17  -1  13   26.57   18.38   0
 -17  13  -5  135.75   23.22   0
 -16  10   2  124.31   19.85   0
 -15  13  -7  207.61   26.20   0
 -13 -11  15    9.24   19.09   0
 -12  -2  12  361.17   22.25   0
 -11  -5  13   51.81   19.43   0
 -10 -12  14   43.52   20.15   0
 -10   0  10 9426.76   84.29   0
  -9   5   5  123.00   17.25   0
  -8  -2  10  176.89   18.33   0
 -26  12  -2   20.13   19.18   0
 -25   5   9   27.61   19.00   0
 -25  11   1   32.31   20.10   0
 -24   4  10   -8.75   18.88   0
 -23   3  11   86.20   19.68   0
 -22  -8  16   10.40   20.09   0
 -22  -2  14   19.84   19.11   0
 -21   3  11   10.33   18.68   0
 -20  -8  16   -3.44   20.35   0
 -20  -2  14    0.04   17.48   0
 -19  -5  15   30.45   18.61   0
 -19   3  11   80.91   19.12   0
 -18   4  10   11.31   18.90   0
 -17   5   9   69.61   19.39   0
 -16 -14  16   32.86   19.93   0
 -16 -12  16  348.37   24.39   0
 -16  12  -2  164.80   22.67   0
 -15  -7  15    6.68   18.12   0
 -12   4   8  831.36   28.23   0
 -12   6   6  604.90   26.21   0
 -12  10   0   16.81   16.85   0
 -12  12  -6   59.36   23.21   0
 -10  10  -2   18.51   18.45   0
  -9   9  -1  176.03   21.47   0
  -8  -6  12   35.64   17.39   0
  -6 -14  12   -1.33   20.57   0
   2  -2  -2 5067.58  106.97   0
 -26   6   8   31.39   18.69   0
 -25   3  11   -3.76   18.92   0
 -24  -2  14  132.64   19.47   0
 -23   9   5   30.97   18.87   0
 -23  13  -3  314.06   25.03   0
 -22   2  12   85.95   18.94   0
 -21   9   5   71.07   18.26   0
 -21  13  -3   20.85   20.28   0
 -20   2  12   22.64   19.05   0
 -18  -8  16    5.54   19.68   0
 -18  -2  14  165.35   21.36   0
 -18   8   6   -3.26   17.76   0
 -17  -5  15   16.94   18.52   0
 -17   7   7   24.05   18.03   0
 -17  11   1  299.45   23.02   0
 -16 -10  16   14.93   19.08   0
 -16   6   8    4.20   18.08   0
 -14   0  12  -12.19   18.07   0
 -13  -9  15    8.00   18.59   0
 -13   1  11  301.11   22.95   0
 -12  -6  14    2.24   19.63   0
 -12   2  10   60.21   19.52   0
 -10 -10  14  210.11   23.24   0
  -9   1   9  171.97   18.89   0
  -7  -1   9  541.27   26.17   0
  -6 -12  12   66.71   21.22   0
  -6   2   6  177.14   22.66   0
  -2  -8   8 1234.94   54.45   0
   2  -4   0    1.85   20.40   0
 -27  11   1   15.11   19.60   0
 -26   8   6   45.93   18.82   0
 -25   9   5   38.54   19.36   0
 -24   2  12   45.40   19.68   0
 -24  12   0   22.50   20.04   0
 -22  10   4   26.62   17.65   0
 -22  12   0    4.10   18.80   0
 -20  10   4   75.78   20.35   0
 -20  12   0  174.81   22.56   0
 -19  13  -3    4.55   19.82   0
 -18   2  12  226.04   21.43   0
 -17   3  11   72.96   19.46   0
 -16   4  10   -2.69   19.33   0
 -15  -1  13  237.34   21.71   0
 -13  11  -1  292.45   23.40   0
 -11   5   7  910.82   30.69   0
  -9  -7  13   74.66   19.17   0
  -9   7   3  491.41   26.55   0
  -6   4   4  153.37   22.55   0
  -5  -9  11   50.01   18.29   0
  -2   4  -2 2414.95  133.43   0
 -24  10   4    6.26   18.79   0
 -23   1  13   39.08   18.75   0
 -22  -6  16  322.18   22.65   0
 -21 -13  17    7.94   19.22   0
 -21 -11  17  130.14   21.48   0
 -21   1  13  187.00   20.80   0
 -20  -6  16  -23.23   19.21   0
 -19 -13  17   10.33   19.69   0
 -19   1  13   12.54   18.05   0
 -18  12   0    2.43   19.53   0
 -16  -8  16   10.32   19.32   0
 -16  -2  14   24.26   18.34   0
 -16   8   6    2.08   17.84   0
 -15  -5  15  287.51   23.39   0
 -15   5   9   66.24   19.98   0
 -15   7   7   31.84   18.08   0
 -14 -14  16   -0.73   19.32   0
 -14 -12  16   12.75   19.44   0
 -14  10   2  440.91   24.96   0
 -12   8   4  832.76   29.88   0
 -11 -13  15   16.38   19.74   0
 -11   3   9  429.51   23.80   0
 -11  11  -3  508.91   31.72   0
  -9  11  -7   22.36   26.22   0
  -8   4   6   26.46   18.05   0
  -7   7   1  975.62   38.61   0
  -6 -10  12  211.36   24.19   0
  -4  -8  10  363.70   26.97   0
  -4   2   4  705.67   36.45   0
 -26  10   4  189.72   20.99   0
 -26  12   0   -2.12   20.33   0
 -23  11   3   67.29   20.44   0
 -21  11   3   33.92   18.86   0
 -19 -11  17   37.83   20.34   0
 -18  -6  16  178.61   21.28   0
 -18  10   4   21.54   17.98   0
 -17  13  -3   63.05   20.74   0
 -16   2  12  163.60   20.08   0
 -15  11   1  226.17   23.46   0
 -15  13  -5  287.24   26.72   0
 -14 -10  16   22.81   19.96   0
 -13  -7  15  222.06   21.38   0
 -11 -11  15  336.95   25.86   0
 -11   7   5 1029.87   32.48   0
 -10  -8  14  102.07   20.09   0
  -8   2   8 1244.50   36.00   0
  -7 -13  13  719.58   34.34   0
  -6   0   8   20.76   18.18   0
  -5  -3   9 1176.40   39.78   0
  -4   0   6   -8.62   19.06   0
  -3  -3   7 1873.63   56.15   0
 -25  11   3   18.97   20.16   0
 -24   0  14   20.06   18.52   0
 -22   0  14    6.72   19.03   0
 -21  -9  17   -6.77   18.19   0
 -20   0  14   17.21   19.04   0
 -19  -9  17   -7.22   20.22   0
 -19  11   3   63.37   19.72   0
 -17 -13  17   23.81   20.23   0
 -17   1  13   64.90   19.51   0
 -15   3  11  255.72   20.47   0
 -14   4  10    1.08   18.53   0
 -14   6   8   44.53   18.80   0
 -14  12  -2   71.86   21.50   0
 -13  -1  13   20.47   17.68   0
 -12   0  12 1828.92   38.89   0
 -10  -2  12   82.31   18.47   0
  -9  -1  11  527.96   26.12   0
  -8   6   4   35.48   17.65   0
  -7 -11  13  113.35   22.15   0
 -24   6  10   59.89   19.50   0
 -23   7   9  182.72   20.23   0
 -23  13  -1   10.62   19.77   0
 -22  -4  16   58.20   19.27   0
 -22   6  10   12.82   19.06   0
 -21   7   9   27.90   18.40   0
 -21  13  -1  212.66   22.92   0
 -20  -4  16  172.18   21.13   0
 -18   0  14   16.39   18.97   0
 -17 -11  17    9.59   18.32   0
 -16  -6  16   79.03   19.22   0
 -16  10   4    8.08   18.04   0
 -16  12   0   -5.56   19.56   0
 -14  -2  14   43.79   18.51   0
 -14   8   6   63.24   19.02   0
 -12  12  -4   27.08   21.46   0
 -11  -9  15  126.27   21.59   0
 -11   1  11   27.07   18.78   0
 -10   4   8  349.93   23.41   0
  -7   9  -3  444.55   33.49   0
  -3  -7   9  428.34   30.31   0
  -1  -1   3 2095.78   88.04   0
 -27  11   3   41.61   19.95   0
 -25   5  11   13.91   18.67   0
 -25   7   9  129.34   20.21   0
 -25  13  -1   -9.74   19.69   0
 -24  12   2   48.87   20.51   0
 -23  -1  15    2.58   18.07   0
 -23   5  11    9.58   16.48   0
 -22   4  12   86.66   19.18   0
 -22   8   8    7.06   18.20   0
 -22  12   2   54.88   21.40   0
 -21  -7  17   10.51   19.15   0
 -21  -1  15  131.59   20.63   0
 -21   5  11  531.70   23.08   0
 -20   6  10  123.79   18.53   0
 -20   8   8  -14.32   18.54   0
 -20  14  -4    8.91   19.92   0
 -19  -7  17   15.20   20.50   0
 -19   5  11   11.04   18.22   0
 -19   7   9   13.85   18.57   0
 -19  13  -1   21.45   19.37   0
 -18  -4  16   28.53   18.56   0
 -17  -9  17   12.86   20.12   0
 -17  11   3   86.70   20.64   0
 -14  -8  16   12.28   19.48   0
 -13  -5  15  287.57   23.63   0
 -13   5   9  964.00   31.45   0
 -13  13  -7  685.07   37.90   0
 -10  -6  14   20.25   19.78   0
 -10   6   6   69.37   15.77   0
  -9  -5  13  907.08   30.90   0
  -8   0  10    6.05   16.35   0
  -8  10  -4  357.41   31.76   0
  -6  -8  12   25.36   18.83   0
  -4   4   2  712.88   39.12   0
 -25   9   7  107.20   20.62   0
 -24   4  12   23.58   17.24   0
 -23   3  13  312.73   23.06   0
 -21   3  13   26.37   18.44   0
 -20   4  12    4.51   18.10   0
 -20  12   2   59.75   19.80   0
 -19  -1  15   -2.73   18.07   0
 -18   6  10   27.99   17.93   0
 -18   8   8   60.12   18.63   0
 -16   0  14   21.77   18.06   0
 -15 -13  17   97.15   21.22   0
 -15   1  13  280.70   22.03   0
 -14   2  12   78.93   19.73   0
 -13   7   7  882.28   30.79   0
 -12 -12  16   32.40   20.37   0
 -10   2  10   19.65   17.00   0
  -8 -14  14  167.58   23.90   0
  -8 -12  14  214.72   24.43   0
  -7  -9  13   72.41   21.63   0
  -6   6   2  199.95   23.23   0
  -6   8  -2  440.53   33.59   0
  -5  -7  11  937.15   36.10   0
 -26  12   2   51.31   19.51   0
 -24  10   6   40.63   19.69   0
 -22  10   6   12.49   18.19   0
 -21  -5  17   -0.93   18.52   0
 -20 -12  18   24.67   19.07   0
 -20  10   6  115.87   19.78   0
 -19   3  13    6.79   17.69   0
 -18   4  12   77.49   20.28   0
 -18  12   2  232.96   22.10   0
 -18  14  -4   16.46   20.70   0
 -17  -7  17  145.43   21.57   0
 -17   5  11  140.55   19.77   0
 -17   7   9   55.66   18.73   0
 -17  13  -1   37.84   20.31   0
 -15 -11  17   42.23   20.07   0
 -15  13  -3    9.58   19.27   0
 -13   3  11  128.83   18.78   0
 -13  11   1  316.76   23.38   0
 -12 -10  16   14.18   20.31   0
 -12  10   2   62.77   17.05   0
 -11  -7  15  116.58   20.84   0
 -10  10   0 8895.18   95.29   0
  -7   3   7   71.74   19.02   0
   2  -8   2 2031.60   76.83   0
 -26  10   6   21.46   20.19   0
 -24   2  14  112.89   20.37   0
 -23  11   5   10.69   19.26   0
 -23  13   1   33.83   21.04   0
 -22   2  14    5.18   18.32   0
 -22  14  -2    5.27   19.74   0
 -20 -10  18   11.60   19.69   0
 -20   2  14    6.44   18.40   0
 -19  -5  17   56.79   18.65   0
 -18 -12  18  240.63   23.34   0
 -17  -1  15   31.69   18.01   0
 -16  -4  16   16.17   17.85   0
 -16   6  10 2039.71   38.89   0
 -15  -9  17  187.18   23.24   0
 -14  -6  16  -11.89   17.99   0
 -12   4  10   94.95   21.47   0
 -12   6   8   39.80   19.22   0
 -11  11  -1    2.63   18.68   0
 -10   8   4  353.95   22.96   0
  -9   5   7  858.71   30.83   0
  -9  11  -5   32.97   24.39   0
  -8 -10  14  103.58   21.81   0
  -7   5   5   99.00   19.20   0
  -6  -2  10   39.16   16.91   0
  -5   3   5  587.65   31.56   0
  -4  -6  10 1356.90   44.07   0
  -4  -2   8    9.07   17.17   0
 -25  11   5    8.33   19.54   0
 -25  13   1   -1.47   20.42   0
 -23   1  15   13.55   18.28   0
 -21  11   5  500.29   24.73   0
 -21  13   1  209.17   22.10   0
 -20  -8  18   30.88   20.34   0
 -20  14  -2   15.37   19.36   0
 -18 -10  18  -10.98   19.67   0
 -17   3  13   58.39   18.69   0
 -17   9   7   49.19   18.28   0
 -16   4  12  188.86   20.35   0
 -16   8   8   15.21   19.10   0
 -15  11   3  287.53   22.92   0
 -14  12   0   -1.56   19.01   0
 -13   9   5  928.25   31.12   0
 -13  13  -5   45.57   22.18   0
 -11  -1  13  259.54   22.74   0
  -9   3   9    6.53   14.46   0
  -7   1   9  460.98   25.57   0
  -5   1   7  111.84   18.58   0
   0   2  -4    9.17   22.95   0
 -27  13   1    3.18   19.07   0
 -22  12   4   75.74   20.78   0
 -21   1  15  149.21   19.89   0
 -19  11   5    6.03   18.33   0
 -19  13   1   19.15   20.11   0
 -18   2  14  204.01   20.86   0
 -17  -5  17   -0.35   18.50   0
 -16  12   2  159.25   21.45   0
 -15  -7  17    7.32   19.24   0
 -15   5  11   89.28   19.81   0
 -15   7   9  -21.75   18.55   0
 -14   0  14  102.03   19.18   0
 -13   1  13    3.64   17.68   0
 -12  -8  16   13.73   18.61   0
 -12   8   6   17.86   20.04   0
 -12  12  -2  390.43   28.09   0
 -10  -4  14   28.14   18.03   0
 -10   0  12   25.99   18.46   0
 -10  12  -8   53.07   28.49   0
  -9 -13  15   15.86   19.80   0
  -8   8   2 1233.74   38.69   0
  -7  -7  13  841.86   32.73   0
  -6  -6  12  594.67   28.89   0
  -2   0   4    6.36   19.66   0
  -1  -7   7  911.47   55.14   0
 -26  12   4   -0.22   19.69   0
 -24  12   4    7.37   18.84   0
 -23   7  11   14.14   18.76   0
 -22   0  16   22.59   18.33   0
 -20  -6  18    7.76   20.22   0
 -20  12   4   24.86   19.57   0
 -19   1  15   30.26   18.35   0
 -18  -8  18  586.08   26.78   0
 -18  14  -2  183.40   23.19   0
 -16 -12  18   18.22   19.55   0
 -15  -1  15  128.52   17.91   0
 -14  -4  16   23.45   17.75   0
 -13 -13  17   10.45   19.70   0
 -13 -11  17   29.00   19.69   0
 -12   2  12  415.49   23.18   0
 -11  -5  15   90.93   19.75   0
 -11   5   9   41.58   18.53   0
  -9 -11  15   87.84   20.82   0
  -9   7   5  870.27   31.58   0
  -8  -8  14  370.44   24.27   0
  -8  -2  12  155.38   19.55   0
  -2  -6   8  368.33   31.74   0
  -1  -3   5 4733.86  114.58   0
 -24   6  12   13.69   18.85   0
 -24   8  10   33.73   19.18   0
 -24  14   0  -17.32   19.90   0
 -23   5  13   39.19   19.28   0
 -22   6  12   48.63   18.56   0
 -22   8  10   77.38   18.94   0
 -22  14   0   11.44   20.15   0
 -21   7  11   12.32   17.92   0
 -21   9   9  133.33   20.13   0
 -20   0  16  309.18   22.12   0
 -20   8  10    0.45   17.72   0
 -19  -3  17   28.70   18.17   0
 -17  11   5   97.04   20.24   0
 -16 -10  18    5.87   19.91   0
 -16   2  14   20.95   18.81   0
 -16  14  -4   20.05   20.29   0
 -15   3  13  -21.34   18.23   0
 -15   9   7    7.48   17.93   0
 -15  13  -1  275.26   24.96   0
 -14   6  10   47.51   19.81   0
 -13  -9  17   29.34   20.20   0
 -11   3  11  513.86   26.63   0
 -11   7   7   93.05   18.62   0
  -9  -9  15   34.84   20.95   0
  -9   1  11  576.62   25.52   0
  -5  -5  11  561.59   29.29   0
  -5   5   3  554.63   32.03   0
  -3   5  -1 4426.53  115.66   0
   0  -4   4 7341.06  209.77   0
 -25  13   3   43.44   20.24   0
 -24  10   8   59.69   19.74   0
 -23  13   3  339.61   23.85   0
 -22   4  14   16.06   18.49   0
 -21   5  13   68.59   19.06   0
 -20   6  12   18.54   16.82   0
 -20  14   0   12.78   19.71   0
 -19   7  11  146.98   20.69   0
 -18  -6  18    8.88   19.86   0
 -18  12   4   91.75   20.07   0
 -17   1  15   17.97   18.21   0
 -17  13   1   32.49   19.30   0
 -16  -8  18  -11.77   20.08   0
 -15  -5  17   25.72   18.10   0
 -14   4  12   48.67   19.62   0
 -14   8   8  358.93   24.21   0
 -12  -6  16  105.22   19.57   0
 -10  12  -6  208.56   30.79   0
  -8   4   8 1494.83   38.33   0
  -7   7   3   65.45   19.00   0
  -5  -1   9   28.27   17.92   0
 -25  11   7   16.09   20.11   0
 -23   3  15   67.02   19.59   0
 -23  11   7   13.30   17.69   0
 -21  13   3   22.36   19.52   0
 -20  -4  18   47.38   19.12   0
 -20   4  14   13.70   19.54   0
 -19 -11  19   62.89   21.15   0
 -19   5  13   22.38   18.33   0
 -19   9   9  276.48   21.76   0
 -18   0  16   -5.53   17.65   0
 -18   6  12   12.08   18.15   0
 -18   8  10   51.53   19.00   0
 -17  -3  17   22.14   18.32   0
 -13  11   3  130.49   21.72   0
 -13  13  -3  351.81   27.40   0
 -10 -12  16    9.19   19.66   0
  -8  -6  14   55.01   18.68   0
  -8  10  -2  163.39   23.06   0
  -7  -1  11   30.07   16.73   0
  -7   9  -1  432.03   30.61   0
  -6   2   8  413.32   25.95   0
  -6   4   6    5.51   17.73   0
  -3   1   5 4715.01   85.60   0
  -2  -2   6  135.80   24.85   0
  -2   2   2 4826.44  110.01   0
 -21  -7  19   46.76   19.96   0
 -21   3  15  115.43   20.53   0
 -21  11   7    9.54   17.27   0
 -19  -9  19  145.93   20.96   0
 -19  13   3    0.17   18.92   0
 -17   7  11  340.98   23.36   0
 -16  14  -2   29.39   21.54   0
 -14 -12  18  129.99   22.59   0
 -14  12   2   96.93   20.78   0
 -13  -7  17  -14.78   18.96   0
 -13  -1  15  252.66   21.82   0
 -13   5  11   43.47   19.35   0
 -13   7   9   88.14   19.76   0
 -12   0  14    6.90   17.85   0
 -11   9   5   49.27   18.53   0
 -11  11   1   15.70   16.36   0
 -10 -10  16  356.01   26.16   0
 -10   4  10  440.12   24.12   0
 -10   6   8  339.56   22.94   0
  -9  -7  15   -7.31   18.63   0
  -9  11  -3  364.65   29.30   0
  -8   2  10  188.31   18.60   0
  -8   6   6  290.22   21.39   0
  -7  -5  13  485.26   26.93   0
   0  -8   6   15.27   34.43   0
 -24  12   6   -4.26   19.70   0
 -24  14   2  146.48   21.88   0
 -22   2  16   41.30   19.07   0
 -22  12   6   26.49   17.90   0
 -19  -7  19   26.40   20.37   0
 -19   3  15   18.21   18.45   0
 -19  11   7  138.92   19.89   0
 -19  15  -3    8.11   20.75   0
 -18  -4  18   44.57   19.23   0
 -18   4  14    4.71   18.12   0
 -18  14   0   27.87   19.67   0
 -17 -11  19   20.08   19.95   0
 -17   5  13  161.04   21.04   0
 -17   9   9   21.95   19.06   0
 -16  -6  18  157.11   21.75   0
 -16   0  16 1985.40   38.24   0
 -15   1  15  155.42   20.65   0
 -15  11   5  128.05   20.08   0
 -14 -10  18   47.08   19.88   0
 -14   2  14   20.94   18.49   0
 -14  14  -6  135.78   25.43   0
 -12  -4  16  169.32   21.66   0
 -12  12   0 1825.97   44.43   0
 -11   1  13  328.27   21.64   0
 -26  14   2    6.26   19.07   0
 -22  14   2    8.95   18.58   0
 -21  -5  19   24.48   19.28   0
 -20   2  16   22.81   19.14   0
 -20  12   6   16.77   19.38   0
 -17  -9  19   25.41   19.92   0
 -16   6  12   93.71   19.39   0
 -16   8  10   14.57   19.19   0
 -16  12   4  172.11   20.68   0
 -15  -3  17   32.80   18.99   0
 -15  13   1  231.57   24.77   0
 -14  -8  18  287.34   24.24   0
 -13   3  13  350.68   21.59   0
 -13   9   7   74.61   19.08   0
 -12   6  10  227.17   22.07   0
 -10  -8  16   10.17   19.55   0
 -10   2  12   72.04   20.56   0
 -10  12  -4   95.14   25.40   0
  -9  -1  13  269.97   21.88   0
  -6   0  10 1573.28   40.54   0
  -3  -1   7  456.36   31.06   0
  -3   3   3 6033.67  102.05   0
 -25  13   5   25.95   19.74   0
 -24   8  12  102.80   20.06   0
 -23  13   5   15.17   19.97   0
 -21   1  17    2.41   18.35   0
 -21  15  -1  141.08   21.63   0
 -20  14   2   14.58   19.75   0
 -17   3  15   70.22   18.65   0
 -17  13   3   64.91   19.70   0
 -14  14  -4   32.05   21.88   0
 -13  -5  17  158.39   20.30   0
 -12   4  12   20.22   18.79   0
 -12   8   8 2853.59   47.32   0
 -11 -13  17   14.97   18.91   0
 -11 -11  17    6.29   19.22   0
 -10   8   6  355.13   21.65   0
  -6   6   4   -3.06   17.19   0
  -4   2   6   49.33   20.18   0
  -4   6   0    2.65   19.87   0
 -23   7  13   75.97   19.54   0
 -23   9  11   41.32   18.30   0
 -22   6  14   15.29   18.95   0
 -22   8  12   10.31   18.45   0
 -21   7  13  149.63   20.32   0
 -21   9  11   63.87   18.74   0
 -21  13   5   49.78   20.22   0
 -19  -5  19   17.34   19.10   0
 -18  -2  18   23.28   18.60   0
 -18   2  16   19.36   18.25   0
 -18  12   6   13.88   19.13   0
 -17  -7  19    6.64   19.26   0
 -16  -4  18   41.91   18.53   0
 -16   4  14   24.13   16.67   0
 -16  10   8    8.36   18.75   0
 -15   5  13  290.02   22.31   0
 -15   7  11   95.57   17.95   0
 -13  13  -1   18.09   19.42   0
 -11  -9  17   13.59   20.71   0
  -9  -5  15   40.51   18.87   0
  -9   5   9   -5.43   16.92   0
  -8  -4  14  234.61   22.06   0
  -8   0  12  477.35   23.81   0
  -8   8   4 1447.08   39.34   0
  -7   3   9  469.89   25.41   0
 -23  11   9   19.02   18.64   0
 -23  15   1   14.73   19.56   0
 -21  -3  19    8.42   19.46   0
 -20  -8  20   23.70   19.65   0
 -20   6  14    0.87   18.54   0
 -20   8  12  -11.38   18.38   0
 -19   1  17   41.18   19.33   0
 -19  15  -1   24.80   19.77   0
 -18  14   2  176.22   22.54   0
 -17  15  -3   42.01   20.86   0
 -16  14   0   -8.38   20.76   0
 -15 -11  19   57.70   20.70   0
 -15   9   9   35.84   18.11   0
 -14  -6  18   10.39   19.03   0
 -14   0  16    4.11   18.14   0
 -13   1  15  236.45   21.35   0
 -10  -6  16 1954.28   41.43   0
  -9   3  11  411.61   23.81   0
  -7   5   7  366.04   22.58   0
  -5 -11  13   26.42   21.79   0
  -4 -12  12   19.46   22.36   0
  -4   0   8  618.01   31.75   0
  -1   3  -3 1344.23  134.67   0
 -24  14   4  281.05   23.02   0
 -22   4  16   54.26   19.51   0
 -22  14   4  -11.80   18.97   0
 -21   5  15   61.84   17.03   0
 -21  15   1  135.09   21.77   0
 -20  10  10  478.92   24.21   0
 -19  -3  19    9.88   19.51   0
 -19   7  13  226.52   21.22   0
 -19   9  11   13.61   17.50   0
 -19  13   5   25.22   18.81   0
 -18 -10  20   44.48   19.68   0
 -17  -5  19   30.95   20.09   0
 -15  -9  19   26.31   18.77   0
 -14   6  12  -11.47   18.43   0
 -14   8  10  103.58   19.87   0
 -13  -3  17   58.69   18.36   0
 -12   2  14   71.50   19.98   0
 -11  -7  17  343.86   24.74   0
 -11   5  11 2793.10   45.90   0
 -11   7   9   18.95   19.43   0
 -11  13  -7  105.15   27.29   0
 -10   0  14    2.28   18.08   0
  -9   7   7   13.55   15.86   0
  -9  11  -1  560.86   31.11   0
  -8  10   0   20.25   17.40   0
  -6 -12  14    6.48   20.30   0
  -5 -13  13   54.49   22.61   0
  -4 -10  12  119.78   23.93   0
  -4   4   4   89.13   21.45   0
 -24  12   8  128.97   19.98   0
 -22  12   8    0.05   18.82   0
 -20  -6  20   34.58   20.92   0
 -20   4  16  193.97   21.30   0
 -19   5  15   34.19   19.15   0
 -18  -8  20   37.37   19.97   0
 -18   6  14   12.95   18.53   0
 -18   8  12   72.37   19.01   0
 -17   1  17  280.61   22.22   0
 -16  -2  18   -1.24   17.95   0
 -16   2  16   49.05   18.78   0
 -15  -7  19  161.39   21.94   0
 -15   3  15   66.69   18.73   0
 -14   4  14   42.09   18.57   0
 -14  12   4    9.76   18.90   0
 -14  14  -2   36.58   21.13   0
 -12 -12  18   21.84   19.61   0
 -12 -10  18  115.99   21.30   0
 -12  10   6  193.09   22.26   0
 -12  12   2  391.49   24.32   0
 -11  11   3  513.07   26.92   0
 -11  13  -5   47.21   23.37   0
 -10  12  -2   57.33   22.51   0
  -7   1  11   26.15   17.96   0
  -6 -10  14   22.45   20.16   0
  -5  -9  13  946.51   37.93   0
  -5   3   7   91.05   19.88   0
  -5   7   1  105.17   22.68   0
  -3 -11  11  515.18   38.39   0
 -23  13   7   60.12   20.54   0
 -21   3  17  156.89   20.25   0
 -20  12   8    9.44   17.76   0
 -20  14   4   19.92   19.39   0
 -18  10  10   14.95   17.46   0
 -17   7  13   14.12   18.05   0
 -17   9  11   17.55   18.04   0
 -17  15  -1   17.62   20.49   0
 -16  12   6  110.30   19.76   0
 -15  13   3    2.71   17.96   0
 -14  -4  18   31.51   17.96   0
 -14  10   8  107.81   19.34   0
 -13   7  11  106.02   20.11   0
 -12  -8  18   47.70   20.53   0
 -11   3  13  120.28   18.84   0
 -10  -4  16    9.49   19.97   0
  -9  -3  15  447.08   25.95   0
  -9   1  13  289.30   24.30   0
  -7 -11  15  106.76   21.66   0
  -7   7   5  335.56   23.69   0
  -5   1   9   25.59   18.07   0
  -4 -14  12   20.93   23.86   0
  -3 -13  11  126.06   29.81   0
   1  -1  -3 2058.19   70.84   0
 -25  15   3   -8.08   19.46   0
 -23  15   3   79.61   21.44   0
 -21  13   7  151.11   21.38   0
 -20  -4  20   20.40   19.53   0
 -19  15   1   13.28   19.46   0
 -18  -6  20    1.13   19.27   0
 -18   4  16   60.48   18.79   0
 -17  -3  19   28.33   18.57   0
 -17  13   5  144.19   20.66   0
 -16 -10  20   -4.09   19.85   0
 -16  14   2   27.61   20.12   0
 -13   5  13   63.76   19.04   0
 -13  13   1   -3.46   18.66   0
 -11  -5  17  100.65   19.83   0
 -11   9   7   21.89   18.52   0
 -10   6  10  132.07   20.34   0
  -8   4  10  358.88   23.14   0
  -7 -13  15  195.58   24.28   0
  -7  -9  15    8.88   19.06   0
  -6  -8  14   49.95   20.10   0
  -4  -8  12  754.41   34.97   0
  -3  -9  11  369.08   31.70   0
 -23   9  13   29.22   18.95   0
 -21  15   3   77.49   21.16   0
 -19   3  17   21.75   18.16   0
 -18  14   4   20.96   19.95   0
 -17   5  15   59.22   17.23   0
 -16  -8  20   21.20   19.49   0
 -16   6  14   -2.77   18.44   0
 -16   8  12   -0.66   18.32   0
 -15  -5  19   31.55   18.57   0
 -13 -11  19    6.88   19.94   0
 -13   9   9   -7.25   16.35   0
 -12  -6  18    5.40   19.11   0
 -11  13  -3  129.17   24.17   0
 -10   4  12  107.33   21.24   0
  -9   9   5    8.79   15.27   0
  -8 -12  16    7.46   19.63   0
  -8 -10  16   16.97   19.35   0
  -8   6   8  459.29   23.98   0
  -5  -7  13  463.42   28.20   0
  -5   5   5 1929.96   47.72   0
  -4  -2  10 1174.91   38.58   0
 -24  14   6    9.36   19.46   0
 -22   8  14   26.11   18.64   0
 -22  10  12   90.03   19.62   0
 -22  14   6    4.60   20.42   0
 -21   9  13    0.67   18.72   0
 -20   2  18   27.23   18.34   0
 -19  -9  21    4.07   18.88   0
 -19  13   7  256.66   22.79   0
 -18  -4  20   52.13   21.06   0
 -18  12   8   47.42   18.44   0
 -16  10  10  348.12   23.57   0
 -15   1  17   27.43   17.72   0
 -14  -2  18  173.55   20.77   0
 -14   2  16   42.72   18.46   0
 -14  14   0  110.47   21.81   0
 -13  -9  19   -5.49   19.60   0
 -13   3  15    2.20   18.06   0
 -12   0  16   18.49   17.37   0
 -12   6  12   73.96   19.02   0
 -11   1  15  255.93   21.55   0
 -10   8   8   35.17   17.26   0
  -8   2  12  149.66   19.57   0
  -7  -7  15    9.07   17.25   0
  -6   4   8   15.74   18.45   0
 -22   6  16  279.38   22.35   0
 -21   7  15   18.75   18.56   0
 -20  -2  20   33.93   19.35   0
 -20   8  14  252.52   22.46   0
 -20  10  12   19.41   18.04   0
 -19  -7  21   15.72   19.97   0
 -17  -1  19   11.15   20.07   0
 -17   3  17   51.54   17.96   0
 -17  15   1   35.11   19.43   0
 -16  -6  20  -14.36   19.42   0
 -16   4  16    7.81   18.06   0
 -15  -3  19   17.26   19.88   0
 -15   7  13  203.00   21.09   0
 -15   9  11   95.58   20.25   0
 -13  -7  19  181.99   21.89   0
 -12   8  10   42.00   18.75   0
 -11  -3  17   92.17   20.30   0
 -10  12   0   -3.63   17.49   0
  -9 -11  17   14.24   19.58   0
  -9  11   1  528.76   28.35   0
  -8  -8  16   30.14   19.43   0
  -7  -1  13  506.60   25.74   0
  -6  -6  14  114.66   20.32   0
  -6   2  10   18.97   17.30   0
  -6   8   2  377.87   26.55   0
 -25  15   5    3.37   19.62   0
 -22  12  10   85.92   19.76   0
 -21   5  17   20.75   18.54   0
 -20   6  16   -2.52   18.61   0
 -20  14   6    9.96   19.31   0
 -20  16   0  281.97   23.65   0
 -19   7  15  196.67   21.02   0
 -19   9  13    3.94   18.93   0
 -19  15   3   23.21   20.44   0
 -18   2  18   26.72   18.42   0
 -18  16  -2    1.41   19.57   0
 -15   5  15  305.66   22.51   0
 -15  13   5  271.10   23.41   0
 -14  12   6    9.18   18.07   0
 -12  -4  18   98.93   19.21   0
 -12   4  14   51.16   19.13   0
 -12  12   4   38.30   19.18   0
 -10   2  14  442.52   24.63   0
  -9  -9  17   25.08   20.06   0
  -8   8   6  490.11   25.28   0
  -6   6   6 4212.77   64.20   0
  -5  -1  11 1581.71   41.00   0
  -4  -6  12  335.71   25.45   0
  -3  -7  11  413.75   28.39   0
  -2 -12  10   64.57   31.25   0
  -2 -10  10   11.35   23.52   0
 -23  13   9   54.97   20.20   0
 -23  15   5  108.03   20.48   0
 -22  16   2   27.68   19.59   0
 -19  -5  21    9.95   19.61   0
 -19  11  11   25.86   18.61   0
 -18  -2  20   -4.14   18.32   0
 -18   8  14  310.43   22.59   0
 -17  -9  21   14.84   20.02   0
 -17  13   7   25.00   18.87   0
 -16  -4  20  178.23   22.05   0
 -16  14   4   16.05   19.96   0
 -15  11   9  102.09   19.56   0
 -15  15  -1  146.30   22.81   0
 -14 -10  20   10.85   20.11   0
 -14   6  14  127.65   19.83   0
 -14   8  12  256.77   22.17   0
 -13  -5  19   41.31   19.94   0
 -13  13   3  368.24   25.01   0
 -12  10   8   57.02   18.67   0
 -12  14  -6    3.14   22.45   0
 -12  14  -4   27.95   22.46   0
 -11  13  -1  314.89   26.88   0
  -9  -7  17   42.52   19.94   0
  -9   5  11   50.86   18.53   0
  -9   7   9  147.80   19.72   0
  -8  -6  16    8.79   18.92   0
  -5  -5  13  721.27   30.82   0
  -3   5   1 4623.71   96.35   0
 -21  13   9   26.51   19.01   0
 -21  15   5   38.32   20.60   0
 -19   5  17   10.66   19.12   0
 -18   6  16  176.05   20.78   0
 -18  10  12  123.68   19.76   0
 -18  14   6    6.05   19.27   0
 -17  -7  21   -5.74   19.38   0
 -14  -8  20  279.17   23.98   0
 -14  10  10  217.66   21.10   0
 -14  14   2   40.31   20.54   0
 -13   1  17   40.77   18.65   0
 -11   5  13   59.78   19.41   0
 -11   7  11  208.24   20.43   0
 -10 -12  18  135.35   22.21   0
 -10 -10  18    8.75   19.11   0
 -10  10   6  138.75   19.07   0
  -9   3  13 1297.66   34.98   0
  -8   0  14    3.77   18.44   0
  -7  -5  15   21.10   16.83   0
  -7   3  11  455.70   25.56   0
  -7   5   9  786.45   29.91   0
  -6   0  12   10.53   16.12   0
  -4   6   2   34.69   19.74   0
  -3   1   7  501.66   30.76   0
  -2   0   6 1625.14   53.27   0
 -24  14   8   12.96   18.78   0
 -22  14   8   17.79   20.55   0
 -20   4  18   58.56   19.57   0
 -20  16   2    2.37   20.21   0
 -19  -3  21    4.18   20.35   0
 -18  16   0    0.08   19.69   0
 -17   7  15    7.53   18.77   0
 -17   9  13   30.59   18.78   0
 -17  15   3   34.22   20.37   0
 -16   2  18    8.47   18.82   0
 -15  -1  19   22.35   18.80   0
 -15   3  17   53.60   18.64   0
 -14  -6  20    6.82   19.22   0
 -14   4  16   19.38   18.20   0
 -12   2  16  140.25   20.55   0
 -11   9   9   87.56   19.91   0
 -10  -8  18   32.74   19.94   0
  -7   9   3  442.36   25.90   0
  -6  -4  14   42.56   17.74   0
  -2  -8  10  165.80   25.48   0
  -2   4   0    5.11   24.07   0
  -1   3  -5 4485.70  124.82   0
 -24  16   4   -1.20   19.75   0
 -19  13   9   -6.68   18.85   0
 -19  15   5   21.74   20.13   0
 -17  -5  21   34.54   19.53   0
 -17  11  11   14.27   18.27   0
 -16  -2  20   11.49   19.15   0
 -16   8  14   -6.65   18.79   0
 -13  -3  19  -23.29   18.72   0
 -13   7  13  653.34   25.70   0
 -13   9  11  222.78   22.21   0
 -12  -2  18  207.49   20.80   0
 -12  14  -2  100.70   21.82   0
 -11   3  15  268.66   21.63   0
 -10  12   2   67.14   18.65   0
  -9  -5  17   42.53   20.25   0
  -8  -4  16   58.32   19.65   0
  -7   7   7  348.54   23.13   0
  -5   7   3  115.23   20.26   0
  -4   2   8   -2.73   15.59   0
  -3   3   5  879.28   37.96   0
 -23  15   7   35.32   19.85   0
 -22  10  14  -14.25   18.53   0
 -22  16   4   40.71   20.36   0
 -21   9  15   13.32   18.58   0
 -20  14   8  305.40   22.42   0
 -19   3  19   34.55   18.52   0
 -18  -8  22   23.15   19.77   0
 -18   4  18   60.71   18.60   0
 -17   5  17   19.18   18.27   0
 -16   6  16   74.95   19.04   0
 -16  10  12    7.76   18.91   0
 -15  -9  21   25.30   19.90   0
 -15  15   1  146.03   22.05   0
 -13   5  15  293.11   21.82   0
 -11 -11  19   64.63   20.58   0
 -11  -9  19    1.80   19.25   0
 -11  13   1  261.79   22.55   0
 -10  -6  18   28.66   18.77   0
 -10   6  12  201.41   21.80   0
  -9   9   7  147.01   19.79   0
  -7   1  13  533.42   25.61   0
  -4  -4  12 1070.69   36.82   0
  -4   4   6  162.70   22.50   0
  -3  -5  11  348.39   26.73   0
  -3  -1   9   26.47   17.96   0
  -2   2   4 2505.47   67.84   0
 -21  11  13   99.84   20.36   0
 -20   8  16    8.47   18.81   0
 -20  10  14   15.70   18.10   0
 -19  -1  21   25.53   20.35   0
 -18  -6  22   26.77   20.84   0
 -18  16   2    8.21   19.72   0
 -17  -3  21  143.54   20.56   0
 -16  14   6   -1.19   18.82   0
 -16  16  -2   25.17   20.38   0
 -15  -7  21    9.06   19.89   0
 -15   9  13   12.23   18.03   0
 -15  13   7  218.62   21.73   0
 -14  -4  20   39.44   19.21   0
 -13  13   5   43.68   19.65   0
 -11  -7  19  132.11   22.21   0
 -10   8  10  500.18   26.18   0
  -9   1  15    1.03   18.74   0
  -8   4  12  793.18   29.08   0
  -8   6  10  319.22   22.37   0
  -7  -3  15  146.56   20.56   0
  -5   3   9 1169.92   35.17   0
  -4   0  10   28.84   17.76   0
  -2  -2   8 2091.38   56.55   0
  -1  -1   5 5965.47  114.17   0
 -21  15   7    1.84   19.08   0
 -20  16   4  212.07   22.08   0
 -19   9  15    0.90   19.01   0
 -17  13   9   32.36   18.89   0
 -15  -5  21   51.16   21.16   0
 -15   7  15  -13.39   17.82   0
 -14   2  18  159.61   20.99   0
 -14  14   4   30.60   18.22   0
 -13  11   9  211.81   21.05   0
 -12 -10  20    5.41   20.20   0
 -12   6  14    4.59   18.52   0
 -12   8  12  393.25   22.09   0
 -12  14   0   19.34   19.43   0
 -11  11   7  204.37   21.14   0
 -10  -4  18   16.37   18.65   0
 -10   4  14   15.60   16.47   0
  -9  -3  17   45.28   19.92   0
  -6   8   4   25.68   17.36   0
  -5   5   7   81.69   19.32   0
 -24  16   6   -6.26   19.53   0
 -21  13  11   78.57   20.18   0
 -20   6  18   -4.86   18.55   0
 -19   7  17    5.46   19.10   0
 -19  11  13    8.72   18.17   0
 -18  -4  22   27.02   20.24   0
 -18  14   8  322.13   22.80   0
 -17   3  19   27.76   18.91   0
 -17  15   5    5.82   19.46   0
 -16   0  20  282.45   22.66   0
 -16   4  18   64.31   19.63   0
 -16  16   0 2006.25   44.88   0
 -15   5  17   24.11   18.22   0
 -15  11  11  292.67   22.82   0
 -15  15   3   75.18   20.80   0
 -13  -1  19   20.80   18.34   0
 -13   3  17   48.32   16.95   0
 -13  15  -5  265.21   28.18   0
 -13  15  -3    8.34   19.42   0
 -12  -8  20   -3.77   19.40   0
 -12  10  10  329.93   22.75   0
 -11  -5  19    9.06   19.36   0
 -11   1  17  277.74   21.95   0
  -8  -2  16   -0.49   18.91   0
  -8   8   8 8782.30   82.10   0
  -6   4  10 1249.16   35.18   0
  -5   1  11 1507.48   38.25   0
  -2  -6  10   13.62   16.66   0
 -22  14  10   10.74   18.18   0
 -22  16   6  311.07   23.33   0
 -19  15   7  187.15   22.22   0
 -18   8  16    9.42   18.18   0
 -18  10  14   40.34   17.21   0
 -17  -1  21   11.72   18.40   0
 -16  -8  22    6.92   19.68   0
 -14  -2  20   -1.85   17.73   0
 -14   8  14  137.64   18.34   0
 -14  10  12   61.84   18.59   0
 -12  -6  20    2.21   19.10   0
 -12   4  16  176.59   20.77   0
 -10  10   8  490.23   26.28   0
  -8   2  14 1687.16   38.30   0
  -6   6   8  288.91   22.46   0
  -6  10  -4 1322.68   60.94   0
   1  -9   3   13.35   20.59   0
 -23  15   9   92.23   19.27   0
 -21  17   3  152.27   21.79   0
 -20  14  10   -2.67   19.55   0
 -19   5  19   47.60   18.73   0
 -19  17   1   25.72   20.68   0
 -18   6  18   -2.01   18.97   0
 -18  16   4   38.62   20.79   0
 -17   9  15  188.88   20.52   0
 -16  -6  22  331.52   24.70   0
 -15  -3  21   93.65   20.45   0
 -14   6  16    2.09   16.39   0
 -13  -9  21   25.05   20.73   0
 -13  15  -1  254.39   24.38   0
 -12  14   2   94.40   20.39   0
 -11   7  13  109.86   19.57   0
 -11  13   3  135.11   20.58   0
 -10   2  16  111.24   19.48   0
 -10  12   4   98.07   19.14   0
  -9   5  13 1000.66   31.06   0
  -9   7  11    1.31   19.04   0
  -7   9   5  888.81   31.82   0
  -7  11  -5  945.36   56.15   0
  -7  11  -3  465.28   35.42   0
  -6   2  12  120.47   19.43   0
  -1  -3   7  452.30   35.14   0
  -1   1   3 2029.47   75.17   0
   1  -3  -1 2029.55   78.27   0
 -21  15   9    6.75   20.26   0
 -20  16   6    0.72   19.09   0
 -18  -2  22    2.95   20.71   0
 -17   7  17  162.42   20.39   0
 -17  11  13    5.80   18.84   0
 -16  16   2   31.79   19.93   0
 -13  -7  21  144.72   20.65   0
 -13   9  13   -6.02   18.25   0
 -12  -4  20   16.82   19.66   0
 -11  -3  19   67.03   18.96   0
 -11   5  15   83.45   19.76   0
 -11   9  11   -9.80   16.49   0
 -10  -2  18    5.54   18.18   0
  -7   5  11  918.24   30.58   0
  -6 -10  16 1880.78   47.70   0
  -6  10  -2   16.37   19.41   0
  -5   9  -3 1180.69   57.21   0
  -4   6   4  147.34   21.80   0
  -3   5   3  870.16   40.12   0
 -23  17   5   74.07   20.84   0
 -17  15   7   10.37   19.01   0
 -17  17  -1  293.85   25.90   0
 -16  -4  22   47.45   19.89   0
 -16   8  16  -14.06   18.16   0
 -16  10  14   23.45   18.37   0
 -16  14   8   27.63   17.78   0
 -15   3  19   -4.87   17.85   0
 -14   0  20    1.45   18.98   0
 -14   4  18    9.56   18.79   0
 -14  12  10   30.48   18.83   0
 -14  14   6  113.07   20.47   0
 -13   7  15  202.22   19.49   0
 -13  13   7  617.58   26.79   0
 -13  15   1  275.21   24.58   0
 -12   2  18  236.40   20.98   0
  -9   3  15  419.83   25.74   0
  -9   9   9 1367.20   35.81   0
  -8  12  -4  773.07   44.27   0
  -8  12  -2  159.16   25.24   0
  -7 -11  17  312.28   26.30   0
  -7  -9  17   44.31   20.37   0
  -7   3  13  198.75   20.82   0
  -7   7   9   17.30   17.86   0
  -7  11  -1   36.78   19.10   0
  -6  -8  16    4.81   18.58   0
  -6  10  -6   69.26   41.54   0
  -5  -9  15   46.88   19.49   0
  -5   7   5   83.45   19.40   0
  -5   9  -5  112.65   37.46   0
  -1  -9   9  135.85   32.26   0
 -22  16   8   17.03   19.40   0
 -21  17   5   20.31   20.54   0
 -20  10  16    0.88   18.41   0
 -19  17   3   16.36   19.75   0
 -18   4  20   65.97   19.40   0
 -18  14  10   24.47   19.02   0
 -17  -7  23    9.14   20.24   0
 -17   5  19   27.21   19.30   0
 -16   6  18  161.87   20.53   0
 -16  12  12   20.53   18.00   0
 -15  -1  21  125.56   20.44   0
 -15  15   5  284.72   22.97   0
 -13  -5  21   43.26   19.51   0
 -13   5  17  145.42   19.92   0
 -13  11  11  449.07   24.37   0
  -8 -10  18   34.21   20.11   0
  -8  -8  18   60.22   20.31   0
  -8  10   6  353.13   23.22   0
  -7  -7  17    3.49   19.21   0
  -6 -12  16   82.58   21.98   0
  -6  -6  16   34.71   20.40   0
  -5 -11  15   91.35   22.38   0
  -5  -7  15    2.04   19.52   0
 -20  12  14   99.25   20.11   0
 -19   9  17   -2.80   19.12   0
 -19  11  15   60.38   19.65   0
 -19  15   9   45.13   19.43   0
 -18   0  22  102.53   20.68   0
 -18  16   6  171.29   21.65   0
 -17  -5  23   49.21   20.53   0
 -17  17   1  339.29   25.68   0
 -16  -2  22   59.81   20.82   0
 -16  16   4   20.42   20.05   0
 -15   7  17   -3.11   18.44   0
 -15   9  15  138.96   19.74   0
 -14  -8  22    4.45   19.65   0
 -12  -2  20   71.24   18.62   0
 -12   8  14  214.80   22.34   0
 -12  14   4   17.88   20.18   0
 -11  -1  19   36.77   18.97   0
 -11   3  17   85.46   18.99   0
 -11  11   9   -2.17   17.80   0
 -11  13   5   42.50   19.12   0
 -10   6  14   19.85   18.97   0
 -10   8  12   59.24   18.93   0
  -9  -9  19  311.11   25.46   0
  -9  13  -3 1292.58   47.89   0
  -8  -6  18    3.24   19.54   0
  -8   6  12   25.99   19.46   0
  -6   0  14  242.16   21.68   0
  -6   8   6  323.44   23.26   0
  -6  10   0 1540.58   47.66   0
  -5   9  -1   25.36   19.83   0
  -4 -10  14    9.39   20.63   0
  -4  -8  14  215.97   25.20   0
  -1 -11   9  536.70   62.75   0
 -23  17   7   29.00   20.66   0
 -20  16   8    7.40   19.47   0
 -18  10  16   27.53   17.99   0
 -15  11  13   23.57   16.12   0
 -14  -6  22   31.51   19.23   0
 -14  16   0    9.27   19.99   0
 -13  -3  21   21.29   19.12   0
 -13  15   3    7.12   19.38   0
 -12   6  16   78.35   20.12   0
 -12  10  12   21.75   18.83   0
  -9 -11  19    3.41   19.44   0
  -9  -7  19   11.89   19.26   0
  -9  13  -1  269.73   27.58   0
  -8   4  14  202.10   22.22   0
  -8  12  -6   18.48   30.41   0
  -8  12   0  482.25   28.44   0
  -7  -5  17   51.75   18.48   0
  -4   2  10 1150.22   36.18   0
  -4   4   8  861.89   32.91   0
  -3   1   9   15.49   17.80   0
  -3   3   7 1868.23   48.48   0
  -2   4   2 2401.02   71.53   0
  -1  -7   9  483.73   36.78   0
 -21  15  11  132.60   21.74   0
 -20  14  12  105.10   20.03   0
 -19   7  19   21.22   17.38   0
 -19  17   5   25.62   19.96   0
 -18   8  18  568.05   25.47   0
 -18  12  14  172.69   20.41   0
 -17  -3  23   11.31   18.88   0
 -16   4  20  174.41   20.71   0
 -15   1  21  118.03   21.43   0
 -14  -4  22    9.67   19.32   0
 -14   8  16   -1.27   19.32   0
 -14  10  14   27.00   18.31   0
 -13   3  19    0.14   17.72   0
 -10 -10  20  465.87   27.97   0
 -10  -8  20   12.37   20.05   0
 -10   4  16   -0.87   16.74   0
 -10  10  10  587.93   26.01   0
  -9  -5  19   46.78   20.73   0
  -9  13  -5  945.46   48.63   0
  -8  -4  18  259.52   23.40   0
  -8   8  10   30.01   16.46   0
  -7   1  15  988.53   32.15   0
  -7   9   7    7.81   17.28   0
  -7  11   1   43.50   18.07   0
  -6  -4  16  166.90   22.03   0
  -5  -5  15 2601.98   50.79   0
  -5   3  11  334.25   23.42   0
  -5   5   9  127.68   19.34   0
  -4  -6  14   34.40   18.96   0
  -2   0   8    6.82   20.23   0
   1  -5   1 5627.35  145.30   0
 -21  17   7    7.60   19.81   0
 -17   9  17    8.43   18.98   0
 -17  11  15   41.80   19.19   0
 -17  15   9  164.38   20.40   0
 -17  17   3  -14.91   19.57   0
 -16   0  22  -13.27   18.21   0
 -16  14  10   27.13   18.58   0
 -15  -7  23   15.49   19.71   0
 -15   5  19   37.36   18.88   0
 -15  15   7   -6.87   18.19   0
 -14  14   8  147.77   20.46   0
 -14  16   2   21.00   21.08   0
 -10  -6  20  117.37   21.35   0
  -9  11   7   35.71   17.50   0
  -4 -12  14   25.72   22.11   0
  -2   2   6   93.56   22.44   0
   0   0  -4 5866.64  116.20   0
 -22  16  10   -3.72   19.71   0
 -18   6  20   18.88   18.67   0
 -18  16   8   27.78   19.74   0
 -17   7  19   18.62   19.12   0
 -16  16   6   63.97   20.07   0
 -15  -5  23  107.66   21.21   0
 -14   6  18   14.31   18.13   0
 -14  12  12   10.56   19.00   0
 -13  -1  21  184.75   21.35   0
 -12   0  20  165.05   20.46   0
 -12   4  18   80.41   17.54   0
 -12  12  10   22.81   18.41   0
 -11  -9  21   37.81   20.83   0
 -11  -7  21  -13.46   19.71   0
 -11   7  15   71.56   17.95   0
 -11   9  13  264.23   21.67   0
 -10  14  -4   17.05   23.49   0
 -10  14  -2  423.56   30.01   0
  -9   5  15   65.70   19.15   0
  -9   7  13   82.38   18.41   0
  -9  13   1  241.42   23.43   0
  -8   2  16  -17.16   17.73   0
  -8  12   2  147.58   20.25   0
  -7  -3  17  115.53   19.62   0
  -6   4  12  319.25   21.56   0
  -6   6  10   65.79   16.73   0
  -5   1  13  374.41   23.30   0
  -4   0  12  258.78   21.63   0
  -4   8  -4  813.27   67.77   0
  -3  -9  13 1318.48   47.52   0
  -3  -7  13  204.72   23.43   0
  -3  -1  11  162.76   20.76   0
 -20  18   4   58.62   20.68   0
 -19  15  11   64.83   20.00   0
 -17  -1  23   29.59   19.14   0
 -16   8  18    9.55   18.56   0
 -16  10  16    1.26   18.21   0
 -15  17  -1   32.31   20.39   0
 -14  -2  22   15.90   19.64   0
 -13   7  17   14.96   17.70   0
 -13   9  15    2.97   16.51   0
 -13  15   5  280.57   24.09   0
 -12  14   6   10.39   18.26   0
 -11  -5  21  492.83   27.08   0
 -11   5  17  173.66   20.26   0
 -10  -4  20   89.68   20.10   0
 -10   2  18   -8.27   18.89   0
 -10  14   0   13.42   19.71   0
  -9  -3  19   36.34   18.44   0
  -9   9  11   72.99   20.06   0
  -8  -2  18 1775.61   39.67   0
  -8  10   8    2.46   16.86   0
  -5  -3  15  197.37   22.18   0
  -5   7   7  328.74   23.67   0
  -4  -4  14  956.12   33.93   0
  -4   6   6    0.29   15.27   0
 -22  18   6   10.48   20.30   0
 -20  16  10   17.51   19.29   0
 -19  17   7  -15.16   18.90   0
 -18  18   2   28.64   20.36   0
 -17  17   5   19.96   19.61   0
 -16  12  14    6.71   18.01   0
 -15  -3  23   58.94   19.50   0
 -15  17   1    9.58   20.34   0
 -14  16   4    4.83   19.59   0
 -13  11  13  125.56   20.13   0
 -12  -8  22   22.11   19.68   0
 -11  11  11   85.03   18.83   0
 -10  12   8   49.82   18.34   0
  -7   5  13  457.28   24.42   0
  -7   7  11  121.17   18.75   0
  -6  -2  16   33.24   18.38   0
  -6   2  14   20.13   17.81   0
  -3 -11  13  105.22   24.73   0
  -3   5   5  534.87   29.71   0
  -2  -2  10 2557.61   57.41   0
  -1  -5   9   30.71   18.49   0
   0  -2   4    7.88   26.56   0
 -21  17   9   10.25   19.63   0
 -19  11  17    7.66   18.93   0
 -17   5  21   34.87   19.44   0
 -16  -6  24    9.98   18.78   0
 -16   6  20    2.36   18.80   0
 -15   9  17  183.78   20.74   0
 -15  11  15  -14.47   18.64   0
 -14   4  20   29.18   17.76   0
 -13   1  21  200.78   20.82   0
 -13   5  19   22.62   18.36   0
 -12  -6  22   35.76   19.13   0
 -11  -3  21    8.50   19.55   0
 -11  15  -3  253.53   28.00   0
 -11  15  -1  231.95   25.27   0
 -10  -2  20    8.38   18.76   0
 -10   8  14  103.82   20.34   0
 -10  14   2  438.08   25.81   0
  -9   3  17   38.59   19.19   0
  -9  13   3 1330.56   37.86   0
  -7  -1  17   63.94   18.37   0
  -6   8   8  458.65   24.18   0
  -3  -5  13 1303.67   41.07   0
 -20  18   6    4.56   20.22   0
 -19  13  15  138.37   20.24   0
 -18  10  18   18.53   18.50   0
 -18  12  16  -23.32   18.82   0
 -17  15  11   30.76   18.12   0
 -16  -4  24   -3.65   19.59   0
 -16  16   8   -1.61   18.60   0
 -15  -1  23  -26.40   20.39   0
 -15   7  19  177.10   21.24   0
 -15  15   9  166.37   20.52   0
 -14   0  22    0.75   17.64   0
 -13  13  11  118.77   19.65   0
 -12  -4  22   57.77   20.42   0
 -12   8  16   12.57   16.30   0
 -12  10  14   49.72   18.73   0
 -11   3  19   61.43   18.15   0
 -11  15   1  252.65   25.13   0
 -10   6  16 1848.80   37.56   0
 -10  10  12  330.92   22.96   0
  -9  -1  19  335.44   23.12   0
  -9  11   9   82.26   19.89   0
  -8   6  14   31.16   19.30   0
  -7   3  15  205.02   19.51   0
  -6  10   4 1314.94   38.37   0
  -5   9   3 1124.62   38.17   0
  -1  -1   7   13.06   19.37   0
 -22  18   8   31.86   20.62   0
 -18  16  10    1.19   19.33   0
 -18  18   4   33.51   20.06   0
 -15  13  13  213.44   20.40   0
 -15  17   3   42.00   19.86   0
 -14  10  16   39.62   19.00   0
 -13  -7  23   46.45   20.04   0
 -13  15   7  230.28   21.99   0
 -12   6  18   -4.99   18.61   0
 -12  14   8  215.75   21.61   0
  -8   8  12 2795.94   45.43   0
  -7   9   9  150.01   20.23   0
  -4   8   2    0.69   16.66   0
  -2   4   4  713.50   38.06   0
  -1   1   5 5756.57  101.49   0
 -19  15  13  134.20   21.52   0
 -19  17   9   20.75   19.32   0
 -17   9  19    4.72   18.97   0
 -17  11  17   -4.03   18.29   0
 -17  17   7  150.08   21.17   0
 -16  -2  24   17.04   19.42   0
 -14   8  18  277.53   20.73   0
 -14  12  14   84.60   19.55   0
 -14  16   6    2.87   18.04   0
 -13  -5  23   53.72   19.61   0
 -12  -2  22   82.78   20.59   0
 -12  12  12  471.08   24.20   0
 -11  -1  21   75.75   19.28   0
 -10   0  20   13.58   18.99   0
 -10   4  18  -16.48   18.56   0
 -10  14  -6   23.66   26.35   0
 -10  14   4    2.54   19.40   0
  -9  13   5  899.94   32.13   0
  -8   4  16   74.11   19.67   0
  -5   5  11  548.78   26.43   0
  -4   2  12  125.29   19.21   0
  -4   4  10  418.60   23.64   0
  -3   3   9  850.13   33.25   0
  -2  -8  12  141.32   25.48   0
 -20  16  12   16.48   18.62   0
 -17  13  15   78.50   19.83   0
 -16  10  18   27.58   18.67   0
 -15   1  23   13.74   19.64   0
 -15   5  21   63.88   18.94   0
 -15  17   5   32.31   20.34   0
 -14   2  22   31.00   18.43   0
 -13  -3  23  279.69   23.30   0
 -12  16  -2  135.39   23.78   0
 -12  16   0    2.65   20.11   0
 -11   7  17  322.75   22.65   0
 -11   9  15  118.87   19.65   0
 -11  15  -5   91.30   26.58   0
 -11  15   3  276.97   23.27   0
  -9   7  15   25.42   18.96   0
  -9  13  -7   76.05   35.69   0
  -8  10  10  502.84   26.37   0
  -6   6  12  613.14   26.60   0
  -5   3  13 1276.62   34.86   0
  -3  -3  13 3826.03   62.48   0
  -3   1  11  167.84   20.40   0
  -2  -6  12  105.68   20.00   0
 -20  18   8   45.96   19.58   0
 -18  18   6   13.74   18.77   0
 -17   7  21  -14.32   18.70   0
 -16  12  16  285.42   22.10   0
 -16  18   2    0.31   19.82   0
 -15  15  11   -1.36   19.12   0
 -14  -6  24    3.17   19.03   0
 -14   6  20    9.53   16.46   0
 -13   9  17   23.99   16.84   0
 -13  11  15   20.11   18.59   0
 -12   4  20   -2.91   18.79   0
 -12  16   2  146.64   22.95   0
 -11  11  13  450.24   24.23   0
 -10  12  10  357.89   22.97   0
  -9   9  13  -14.49   16.14   0
  -8  -8  20    0.33   19.68   0
  -8  -6  20   46.55   20.05   0
  -7  -9  19   -0.43   18.71   0
  -7  -7  19  128.31   22.50   0
  -6  -8  18   -1.39   19.68   0
  -6  -6  18    5.94   20.22   0
  -6   4  14   21.63   20.47   0
  -5   7   9  835.12   30.38   0
  -5   9   5  113.19   18.98   0
  -4   6   8   34.34   15.73   0
  -2 -10  12   48.09   24.92   0
  -2   2   8 2134.62   51.28   0
  -1   3  -1 1941.44  130.83   0
 -18  16  12   -2.15   19.86   0
 -17  15  13   82.45   19.40   0
 -17  17   9    7.85   19.70   0
 -16   8  20    7.01   18.96   0
 -16  16  10    1.56   17.74   0
 -15  11  17   47.43   18.49   0
 -14  -4  24  243.61   22.64   0
 -13  -1  23   30.15   20.37   0
 -13   7  19  243.89   21.47   0
 -13  15   9  -12.63   19.33   0
 -12   0  22   18.24   18.76   0
 -12  16  -4  151.02   26.00   0
 -11   1  21   98.62   18.80   0
 -11   5  19    7.53   17.99   0
 -11  15   5   91.40   20.96   0
 -10  14   6   17.66   19.98   0
  -9  -9  21  140.49   22.29   0
  -9  -7  21   23.12   20.40   0
  -9   5  17   69.63   16.99   0
  -8 -10  20   13.94   19.52   0
  -7  -5  19   49.09   20.32   0
  -7   7  13  862.14   30.59   0
  -6 -10  18   24.25   19.88   0
  -6   8  10  334.73   22.64   0
  -6  10   6   52.49   17.26   0
  -5  -7  17   44.88   20.06   0
  -4   8   4  782.29   33.37   0
  -3 -13  13  337.36   37.82   0
  -3   5   7   94.52   18.36   0
  -3   7   1  435.76   33.03   0
  -2   0  10  221.81   22.25   0
 -21  19   7   38.60   19.40   0
 -19  17  11   23.77   19.29   0
 -19  19   5   33.84   19.83   0
 -16  18   4   59.32   20.24   0
 -15   9  19   30.79   19.22   0
 -15  17   7    3.11   20.22   0
 -14  -2  24  136.57   21.57   0
 -14  16   8   18.06   18.47   0
 -13  13  13  758.24   28.02   0
 -12  10  16    1.40   17.98   0
 -12  16   4  170.57   22.40   0
 -10  -8  22   58.21   20.89   0
 -10  -6  22   14.42   19.55   0
 -10   8  16   27.00   18.53   0
  -9  -5  21   56.48   19.16   0
  -9  11  11  -18.70   18.60   0
  -8  -4  20   -4.91   18.55   0
  -7   5  15  -26.16   18.27   0
  -7  11   7  103.63   18.35   0
  -6  -4  18  190.88   22.16   0
  -5  -9  17   62.26   20.64   0
  -5  -5  17  199.37   22.21   0
  -5   1  15   10.08   18.04   0
  -2  -4  12   98.90   19.51   0
  -1   3   1 1979.92   81.45   0
 -20  18  10   20.21   20.17   0
 -18  18   8  570.34   26.24   0
 -16   6  22  261.68   22.70   0
 -15  -5  25   10.73   20.50   0
 -15  13  15   37.65   18.90   0
 -13  17   1   37.19   20.26   0
 -12   8  18   44.08   18.82   0
 -11  13  11  463.23   24.79   0
 -10  -4  22   34.41   20.65   0
 -10   6  18   21.44   18.19   0
 -10  10  14  192.18   20.71   0
  -9  -3  21  263.62   23.30   0
  -8   8  14  333.65   22.90   0
  -7  -3  19   13.14   18.15   0
  -7   9  11   25.34   18.54   0
  -6   2  16   10.90   18.47   0
  -3   5  -7   83.34   25.82   0
 -18  14  16   27.96   18.88   0
 -17  11  19   42.60   18.72   0
 -16  18   6  181.10   21.70   0
 -15  -3  25    3.10   19.63   0
 -15   7  21   14.83   18.71   0
 -14  10  18   36.87   18.54   0
 -14  12  16    8.61   19.38   0
 -13   1  23   33.68   19.74   0
 -13   5  21   41.58   18.86   0
 -13  17   3   59.85   21.27   0
 -12   2  22   60.77   19.35   0
 -12  12  14   22.43   18.01   0
 -11  -7  23   20.58   19.95   0
 -11  -5  23   11.67   19.76   0
  -9   3  19   71.14   18.44   0
  -8  -2  20   71.15   19.45   0
  -8   6  16   11.19   18.12   0
  -8  12   8 2752.57   47.28   0
  -7   3  17  119.70   20.17   0
  -6  -2  18   69.54   19.81   0
  -5 -11  17   92.62   22.28   0
  -5  -3  17   47.98   19.88   0
  -4  -8  16   56.26   20.24   0
  -4  -6  16  166.08   22.40   0
  -3   7   3 1711.41   49.99   0
  -2   4   6   56.35   18.05   0
 -19  19   7   23.99   19.93   0
 -17  13  17    9.16   18.84   0
 -17  19   3    5.17   21.01   0
 -16  16  12  308.69   22.54   0
 -14   0  24   -8.43   19.40   0
 -14   8  20  264.13   21.66   0
 -12   6  20   -6.08   18.00   0
 -12  16   6   80.52   20.72   0
 -11  15   7   89.29   19.99   0
 -10  -2  22   19.29   19.71   0
 -10  12  12   21.44   18.87   0
  -8  10  12   61.34   19.68   0
  -7  -1  19   20.65   19.36   0
  -5   9   7  855.30   30.91   0
  -4  -4  16  421.94   25.61   0
  -4   4  12 1119.24   33.48   0
  -4   8   6   32.50   17.65   0
 -18  16  14   42.09   18.85   0
 -17  17  11  -11.32   18.02   0
 -16  10  20   -3.31   18.52   0
 -16  12  18  -20.77   19.06   0
 -15  17   9  189.69   21.51   0
 -14  14  14  926.37   28.68   0
 -14  16  10   27.78   18.78   0
 -14  18   0   23.10   21.83   0
 -13  11  17   15.94   18.27   0
 -13  17   5  136.76   22.09   0
 -12  -6  24   11.20   19.98   0
 -11  -3  23   68.62   19.98   0
 -11   9  17   28.27   16.53   0
 -11  11  15  319.53   23.37   0
 -10   4  20   74.03   18.77   0
  -9  -1  21   -5.70   17.76   0
  -9   7  17   21.60   19.04   0
  -9   9  15   39.62   19.07   0
  -8   4  18  316.72   23.20   0
  -6  10   8  302.84   21.08   0
  -5   5  13  684.86   26.51   0
  -5   7  -9  817.38   51.88   0
  -5   7  11  941.45   30.96   0
  -4 -10  16    7.42   20.50   0
  -4   6  10 1279.29   35.70   0
  -3   3  11    9.79   16.69   0
  -1   1   7    7.84   18.93   0
  -1   3   3 1238.91   53.72   0
 -19  17  13   -3.69   18.54   0
 -18  18  10   25.77   19.94   0
 -17  19   5   33.80   20.07   0
 -16  14  16   26.51   18.63   0
 -16  18   8    3.04   19.65   0
 -14   6  22   13.78   18.47   0
 -14  18   2  193.57   23.24   0
 -13   9  19    2.90   16.75   0
 -12  -4  24    8.66   18.59   0
 -11   7  19  143.49   20.14   0
  -8   0  20   34.29   18.47   0
  -7  11   9   21.89   19.63   0
  -6   0  18   20.32   19.17   0
  -6   6  14  141.10   19.30   0
  -6   8  12   31.13   19.87   0
  -5  -1  17  167.79   21.78   0
  -5   3  15  252.90   23.10   0
  -4   2  14   16.94   17.71   0
  -4   6  -8   25.69   26.85   0
  -3  -7  15  155.14   22.56   0
  -3   5   9 1157.32   35.60   0
  -1  -1   9   30.61   17.81   0
   0   0   2    1.60   24.57   0
 -19  19   9  152.38   21.65   0
 -15  11  19   88.16   19.39   0
 -15  13  17   93.63   19.56   0
 -14   2  24  106.31   20.44   0
 -14  18   4   -8.29   20.41   0
 -13  -5  25   24.00   20.51   0
 -13   3  23  288.98   22.02   0
 -13   7  21  156.85   19.93   0
 -13  13  15  191.06   20.29   0
 -12  -2  24   31.50   20.06   0
 -12  16   8   -1.19   18.53   0
 -11  -1  23  364.32   24.27   0
 -11  13  13  134.99   20.03   0
 -10   0  22  603.30   26.84   0
  -9   5  19   76.11   18.96   0
  -9  11  13  224.97   19.95   0
  -7   7  15    6.42   19.02   0
  -7  13   1  517.05   29.40   0
  -6   4  16  176.84   21.51   0
  -4  -2  16  106.22   19.29   0
  -3  -5  15  223.08   22.45   0
  -3   1  13   66.89   17.25   0
  -3   7   5   82.89   18.01   0
  -1  -7  11   36.09   20.80   0
   0  -2   6 1619.34   62.67   0
 -17  19   7   10.65   19.05   0
 -15   9  21   -1.36   18.35   0
 -13  -3  25   32.94   20.28   0
 -13  17   7   11.81   18.52   0
 -12  10  18  128.14   20.71   0
 -11   5  21  458.54   23.97   0
 -11  15   9  105.58   19.14   0
 -10   8  18   28.21   18.31   0
 -10  10  16  378.78   23.75   0
  -9   1  21   -5.37   17.70   0
  -8  12  10   34.60   18.80   0
  -8  14   0   -6.43   20.94   0
  -8  14   2 1576.67   41.97   0
  -7   5  17   40.43   18.33   0
  -7   9  13   72.40   19.63   0
  -7  13   3  219.16   21.55   0
  -6  12   2  121.80   19.80   0
  -3  -9  15  426.29   30.28   0
  -2   2  10 2667.10   51.97   0
  -1  -5  11 1489.66   48.25   0
 -17  17  13   -9.87   19.79   0
 -16  16  14    8.20   19.40   0
 -15  17  11   34.30   19.35   0
 -14  10  20   24.01   19.06   0
 -14  12  18  169.92   20.38   0
 -14  16  12   24.76   18.93   0
 -14  18   6   24.06   19.19   0
 -12   0  24    2.18   20.23   0
 -12   8  20    2.62   18.59   0
 -12  12  16   43.44   16.82   0
 -11   1  23  326.88   22.58   0
 -10  12  14   51.93   18.65   0
  -9  15   1   -2.28   19.45   0
  -9  15   3  464.58   26.92   0
  -8   8  16   35.05   19.21   0
  -8  14   4  211.51   22.30   0
  -7  13  -1  488.03   31.45   0
  -6  10  10  114.97   20.71   0
  -6  12   0    1.30   18.77   0
  -5   9   9   -7.02   17.04   0
  -4   8   8 1376.60   37.25   0
  -3  -3  15  677.62   28.51   0
  -2   4   8    3.31   18.01   0
   0  -6   8   16.77   21.59   0
 -20  20   8    6.98   19.45   0
 -18  18  12  288.69   22.41   0
 -16  18  10    7.31   19.15   0
 -15  19   3    7.11   19.82   0
 -14  -4  26   12.28   19.09   0
 -14   4  24  259.50   21.55   0
 -13  -1  25   -9.47   19.57   0
 -10   2  22    4.70   18.86   0
 -10   6  20  149.10   20.46   0
 -10  16   2  104.01   21.39   0
  -9  13  11  224.23   20.99   0
  -9  15  -1   17.05   20.54   0
  -8   6  18   21.10   17.55   0
  -8  10  14   80.53   19.42   0
  -8  14  -2 1630.84   52.22   0
  -2   0  12    7.27   15.78   0
  -2   6   2  127.04   23.67   0
  -1  -9  11  509.50   41.22   0
  -1   3   5 4529.32   82.20   0
 -19  19  11   30.93   20.36   0
 -18  20   6   -1.60   19.73   0
 -17  19   9   -1.12   20.73   0
 -15  19   5   42.24   20.02   0
 -14   8  22   16.58   18.66   0
 -14  14  16    4.63   18.34   0
 -13  17   9   15.26   18.56   0
 -12   6  22   26.89   18.63   0
 -12  14  14   61.01   18.88   0
 -12  16  10    1.49   17.91   0
 -11   9  19   -6.68   18.33   0
 -11  11  17   -2.20   18.88   0
 -10  16   0    4.04   19.84   0
 -10  16   4    5.61   20.13   0
  -9  15   5   46.81   18.73   0
  -8  -6  22   10.83   19.41   0
  -8  -4  22   -0.93   19.89   0
  -8  14   6   57.09   19.80   0
  -7  -7  21  274.95   24.46   0
  -7  -5  21   70.83   20.69   0
  -7  11  11  218.61   21.48   0
  -6  -6  20  346.34   24.74   0
  -5  11   1 1480.46   45.46   0
  -3   7   7   65.06   16.55   0
  -2   6   0 1586.04   64.67   0
  -2   6   4   57.74   19.95   0
   0   0   4 5923.99  123.01   0
 -16  14  18   38.35   18.83   0
 -14  18   8  339.36   23.49   0
 -13   1  25   10.11   18.38   0
 -13   9  21   -2.15   18.79   0
 -13  11  19    3.31   16.76   0
 -13  13  17    9.71   18.51   0
 -12   2  24   48.78   19.56   0
 -11   3  23   75.77   20.67   0
 -11  17   3   71.53   21.75   0
  -9  -7  23  164.11   22.37   0
  -9  -5  23   24.22   18.50   0
  -9  -3  23   -1.81   19.91   0
  -9   9  17   24.80   16.82   0
  -9  11  15  121.97   19.89   0
  -8  -8  22    7.35   18.66   0
  -7  -9  21   13.10   20.25   0
  -7  -3  21   24.08   18.63   0
  -6  -8  20   59.71   20.03   0
  -6  -4  20   25.63   20.26   0
  -6   8  14   58.98   18.99   0
  -6  12  -2  126.44   24.27   0
  -5   5  15 2692.69   45.98   0
  -5   7  13  540.13   25.58   0
  -4   4  14  933.94   29.60   0
  -4   6  12  317.17   20.94   0
  -3   5  11  357.80   24.11   0
  -2  -6  14   38.54   18.86   0
  -2  -4  14   20.71   17.62   0
  -1   1   9   11.33   18.14   0
 -18  20   8   43.93   19.94   0
 -17  17  15  -17.12   20.26   0
 -16  18  12  -28.05   20.15   0
 -15  13  19  154.74   20.37   0
 -15  17  13  103.32   19.41   0
 -15  19   7  159.22   21.59   0
 -11   7  21   21.79   17.95   0
 -11  13  15   30.84   16.20   0
 -10  -6  24   43.86   20.03   0
 -10  -4  24    9.76   19.75   0
 -10  14  12   36.57   19.17   0
 -10  16  -2  104.63   24.52   0
 -10  16   6 1935.82   41.04   0
  -9   7  19   -4.00   16.36   0
  -9  15   7   12.41   17.69   0
  -8  -2  22   53.68   19.98   0
  -8   4  20   16.06   18.45   0
  -8  12  12  388.76   22.58   0
  -6  -2  20   42.18   19.43   0
  -6   6  16   41.29   16.70   0
  -5  -7  19   23.98   19.81   0
  -5  -5  19   21.62   19.17   0
  -5  -3  19  280.99   23.81   0
  -5  11  -1 1543.81   51.48   0
  -5  11   5  484.67   25.82   0
  -3 -11  15  265.04   29.39   0
  -3   3  13 4114.28   57.75   0
  -2  -8  14 1554.71   50.09   0
 -17  19  11   11.41   20.22   0
 -16  20   4  174.50   23.16   0
 -13  15  15   48.58   18.54   0
 -13  17  11   10.32   19.44   0
 -12  10  20   17.58   18.34   0
 -12  12  18   19.32   18.34   0
 -11  -5  25    7.99   19.93   0
 -11  17  -1  293.93   26.52   0
 -11  17   5  122.77   20.69   0
 -10  -2  24   -3.87   19.04   0
 -10  10  18    2.87   18.13   0
  -9  -1  23   75.82   20.28   0
  -9  15  -3  433.94   33.45   0
  -7  -1  21   -3.85   18.07   0
  -7   7  17    7.62   18.17   0
  -7   9  15   -8.27   18.29   0
  -7  13  -3  200.98   29.49   0
  -6  10  12  194.02   21.78   0
  -5   3  17   26.00   19.18   0
  -5   9  11   50.51   16.55   0
  -4   2  16   96.05   20.60   0
  -4   8  10  361.20   23.30   0
  -4  10   4  426.34   27.47   0
  -2   6   6  171.24   22.39   0
  -1  -1  11   33.76   18.60   0
  -1   3   7  464.83   29.65   0
 -16  20   6   10.96   19.47   0
 -15  15  17    1.73   18.42   0
 -14  12  20  108.27   19.90   0
 -14  18  10   30.66   19.91   0
 -13   3  25   44.46   19.64   0
 -13   7  23   42.11   18.85   0
 -12   4  24    5.25   18.24   0
 -12  18   2  214.47   23.71   0
 -12  18   4   93.62   21.74   0
 -11  -3  25   14.85   19.04   0
 -11  17   7  305.63   23.98   0
 -10   8  20   23.91   18.90   0
 -10  12  16   14.71   18.86   0
 -10  16   8   24.31   18.92   0
  -9   5  21   50.29   19.17   0
  -9  13  13   -2.63   17.55   0
  -8   0  22   10.83   18.09   0
  -6   0  20   -0.62   19.55   0
  -6   4  18  182.47   20.37   0
  -6  12   8   12.67   17.04   0
  -5  -9  19   64.48   20.04   0
  -5  -1  19  199.24   22.56   0
  -5  11   7  962.19   31.89   0
  -4  -6  18  164.32   23.06   0
  -4  -4  18   18.55   18.86   0
  -3   7   9  489.94   25.74   0
  -2  -2  14 1102.34   34.92   0
  -2   2  12 1659.41   40.71   0
  -2   4  10 1186.53   36.38   0
 -18  20  10   29.72   19.70   0
 -15  19   9   33.12   19.53   0
 -14  14  18   20.75   18.66   0
 -12  -4  26    1.89   20.16   0
 -12   8  22   17.23   18.58   0
 -12  14  16   24.96   18.29   0
 -12  18   6   11.34   19.88   0
 -11  -1  25   21.52   20.33   0
 -10   0  24   -1.17   19.22   0
  -9   1  23   85.71   20.07   0
  -8   8  18   60.78   18.56   0
  -8  10  16    4.38   16.65   0
  -7   1  21    5.95   17.36   0
  -7   5  19   42.12   18.87   0
  -7  11  13  114.84   17.97   0
  -7  13   9   74.49   20.24   0
  -4  -8  18  273.12   25.86   0
  -4  -2  18  181.92   22.34   0
  -4  10   0   16.04   18.19   0
  -4  10   6 1319.90   37.01   0
   0  -2  -2  984.69   53.78   0
   0  -2   8    2.51   18.98   0
   0   0   6   -4.88   19.72   0
 -16  18  14   74.09   20.51   0
 -16  20   8   14.98   19.75   0
 -12  -2  26   48.19   20.01   0
 -11  11  19   57.70   19.84   0
 -10   6  22    6.32   17.90   0
 -10  14  14  -10.80   18.02   0
  -8   2  22   81.12   20.14   0
  -8   6  20   45.23   18.70   0
  -8  12  14  283.61   21.68   0
 -17  19  13    9.80   19.64   0
 -15  17  15    7.19   18.59   0
 -14  18  12  131.17   19.91   0
 -13  11  21  106.19   20.48   0
 -13  13  19  328.77   23.11   0
 -13  17  13   -1.42   17.81   0
 -11   1  25   41.61   19.85   0
 -11   9  21   36.99   18.95   0
 -11  13  17   -2.92   18.30   0
 -11  17   9    9.57   18.30   0
 -10   2  24  -11.81   17.56   0
  -9   9  19  304.47   22.04   0
  -9  11  17   19.93   18.34   0
  -6   8  16   15.40   18.31   0
  -5   1  19  189.01   21.27   0
  -5   7  15   -5.50   16.90   0
  -5  11   9   39.53   17.08   0
  -4   6  14   27.02   18.02   0
  -3   5  13 1239.75   34.31   0
  -2   6   8  398.78   25.96   0
  -6  12  10  211.31   20.09   0
  -5   5  17  252.46   20.45   0
  -5   9  13  938.00   29.33   0
  -4   8  12  825.60   28.52   0
 -24   2  16    2.15   20.21   0
 -22   2  16   28.87   20.81   0
 -22   4  16   43.98   19.75   0
 -22   6  16  328.57   23.92   0
 -19  -1  15   17.47   19.61   0
 -18  -4  14   12.70   19.18   0
 -17   3  15   59.05   18.81   0
 -17   7  15    5.06   18.64   0
 -17  15  13  105.80   18.97   0
 -17  19  11   20.19   19.09   0
 -16  -2  14   30.74   19.68   0
 -15  13  13  183.87   20.61   0
 -15  23   7   47.35   19.74   0
 -14   4  14   35.82   18.80   0
 -13  -1  13   11.41   18.62   0
 -13  19   9   -5.32   16.34   0
 -12  12  12  514.80   25.37   0
 -12  22   6   54.67   19.56   0
 -11  13  11  436.08   22.73   0
 -10   4  12   97.94   20.74   0
 -10   6  12  209.11   21.92   0
 -10  14  10  239.27   21.40   0
 -10  24   2   12.61   20.05   0
  -9  25  -1    8.26   19.79   0
  -8  10  10  472.95   26.13   0
  -6  18   4  224.08   21.61   0
  -6  20   2   27.98   19.30   0
  -5  11   7  951.99   31.21   0
  -2   8   4    2.83   17.67   0
 -22   8  16    6.43   19.38   0
 -20   4  16  192.48   22.08   0
 -20   6  16   -2.96   19.50   0
 -18  14  14    3.63   18.79   0
 -17   1  15   14.29   20.26   0
 -16  12  14   18.43   18.12   0
 -16  20  10    9.60   16.61   0
 -14   2  14   47.00   18.73   0
 -14   8  14  156.79   20.47   0
 -13  11  13  146.15   20.74   0
 -12  24   4    8.64   19.51   0
 -10  18   8   47.69   18.40   0
  -9   9  11   81.17   18.58   0
  -9  15   9   35.01   16.79   0
  -7  11   9   10.97   19.10   0
  -6  -6   6 4036.69  121.87   0
  -2  16   0   27.13   17.63   0
   1  13  -5  379.88   39.64   0
 -22   0  16    7.64   18.67   0
 -20   2  16    3.72   19.27   0
 -20   8  16    3.72   18.05   0
 -14  24   6   -4.40   20.13   0
 -13  27   1   13.19   20.24   0
 -10   8  12   42.77   17.33   0
  -9  21   5   45.14   19.70   0
  -8  -6   8  481.84   37.25   0
  -8  16   8   25.01   18.02   0
  -8  24   0   19.74   19.54   0
  -6  12   8   12.92   20.05   0
  -6  22   0   -5.95   19.08   0
  -3  17   1   62.26   18.83   0
  -3  21  -5   66.86   22.19   0
  -1   5   3 4550.46   85.44   0
  -1  15  -1  470.75   29.72   0
   1  11  -3  160.54   27.14   0
 -19  13  15  112.99   20.04   0
 -17  11  15   31.87   17.98   0
 -16  18  12    9.49   18.40   0
 -15   5  15  310.78   22.17   0
 -15  15  13   57.95   19.25   0
 -15  19  11   55.10   20.00   0
 -14  -6  12    7.71   18.66   0
 -14   0  14   99.37   19.35   0
 -14  10  14   32.76   17.48   0
 -14  16  12    6.74   16.73   0
 -14  22   8   20.21   18.31   0
 -13  -7  11  114.70   23.61   0
 -13  17  11   31.28   18.33   0
 -12  14  12    6.63   18.53   0
 -12  18  10  136.52   19.68   0
 -12  26   2   45.66   20.10   0
 -11   5  13   57.25   18.88   0
 -11   7  13  105.40   20.01   0
 -11  15  11  360.50   22.74   0
 -11  21   7   16.92   18.69   0
 -11  23   5    8.77   19.21   0
 -10  10  12  377.04   23.32   0
  -9  11  11   -6.23   19.08   0
  -9  23   3    3.78   18.94   0
  -8  12  10   45.72   19.10   0
  -7  19   5   48.70   19.22   0
  -7  21   3   26.28   18.81   0
  -4  12   6  306.88   22.95   0
  -4  18   2  192.82   22.60   0
  -4  22  -4   11.50   20.06   0
  -3  11   5  323.36   22.70   0
  -3  15   3  697.91   29.82   0
  -3  19  -1   11.04   21.35   0
  -2  14   2 1035.79   34.97   0
  -2  18  -2   45.60   21.20   0
  -1   7   3  453.32   30.09   0
   2  10  -8  160.04   53.30   0
 -20   0  16  298.64   23.24   0
 -20  10  16    4.50   18.17   0
 -19  -3  15   24.97   19.51   0
 -18   4  16   35.83   19.44   0
 -18   6  16  166.23   20.31   0
 -18   8  16   15.72   17.84   0
 -17  -1  15   22.29   18.60   0
 -17  17  13    5.71   18.86   0
 -16  14  14   -8.51   17.91   0
 -15  -5  13  268.15   24.74   0
 -15   3  15   59.91   18.95   0
 -14  20  10   -6.41   18.80   0
 -13  13  13  811.49   27.78   0
 -13  23   7   71.29   20.12   0
 -12  -4  12   19.11   19.49   0
 -11  25   3    8.21   20.52   0
 -10   0  12    8.34   16.70   0
 -10  16  10  359.43   23.35   0
 -10  26   0  167.37   21.43   0
  -9  -1  11  495.19   26.10   0
  -8  -2  10  168.18   22.09   0
  -7  13   9   74.77   19.58   0
  -5  23  -3  115.82   22.92   0
  -4  16   4  429.85   25.90   0
  -4  20   0  233.79   24.06   0
  -2  10   4 1151.24   36.88   0
  -1   3   3 1256.00   53.52   0
  -1  13   1  674.81   31.00   0
  -1  17  -3   81.81   23.78   0
   1   5  -1 5575.30  152.79   0
 -23   3  17    0.50   19.39   0
 -23   5  17   50.11   20.32   0
 -18   2  16   18.49   19.05   0
 -18  16  14   30.66   18.98   0
 -15   9  15  144.75   19.69   0
 -14  12  14   86.74   19.69   0
 -13  -3  13  348.75   26.70   0
 -13  25   5   24.17   20.29   0
 -12  -8  10   50.27   23.85   0
 -11  -5  11 2477.63   57.48   0
 -11   1  13  282.03   23.76   0
 -11   9  13  263.88   20.05   0
 -11  19   9   -9.09   17.96   0
  -9  17   9   33.11   17.96   0
  -9  25   1   18.27   20.10   0
  -7  23   1   22.93   19.81   0
  -5  13   7  418.62   24.14   0
  -5  19   3  289.11   22.51   0
  -3  -1   5 4620.75  101.09   0
   0  14  -2  338.79   29.26   0
 -21   3  17  109.82   22.27   0
 -21   5  17    1.09   19.05   0
 -21   7  17   -0.22   19.32   0
 -17  13  15   68.12   18.94   0
 -16  -4  14   11.44   18.69   0
 -15   1  15  141.96   20.46   0
 -12   8  14  210.35   21.73   0
 -10  12  12   27.45   18.97   0
 -10  22   6    4.51   18.59   0
 -10  24   4   -8.58   20.49   0
  -9  -9   7  141.77   45.37   0
  -9  13  11  232.08   22.03   0
  -8  20   6   42.73   19.13   0
  -8  22   4   -4.41   19.36   0
  -6  14   8   44.88   18.55   0
  -6  24  -2   29.63   21.32   0
  -5  21   1  248.12   24.34   0
  -4  -2   6   40.73   22.67   0
  -1   9   3   15.59   17.75   0
   1   7  -1   10.48   23.11   0
 -23   1  17   33.27   20.75   0
 -21   9  17   -6.55   19.22   0
 -20  -2  16    3.83   20.18   0
 -18   0  16   12.78   19.42   0
 -16   4  16    8.91   18.99   0
 -16   6  16   65.33   19.26   0
 -15  11  15    6.17   18.02   0
 -15  17  13  111.91   20.57   0
 -14  -2  14   33.98   19.89   0
 -14  18  12  136.74   20.20   0
 -13  15  13  182.69   20.59   0
 -13  19  11    9.42   17.97   0
 -12   2  14   67.75   20.92   0
 -12  16  12   46.75   18.27   0
 -12  22   8   15.25   18.39   0
 -12  24   6   -2.21   19.94   0
 -11  11  13  417.64   22.54   0
 -10  -6  10  109.12   25.39   0
  -8  14  10   84.04   20.46   0
  -6  20   4    6.04   20.16   0
  -2   0   4    4.73   22.52   0
 -21   1  17    1.96   18.94   0
 -19   5  17   54.25   19.93   0
 -19   7  17    5.45   19.22   0
 -18  12  16   -8.16   18.63   0
 -17  -3  15   37.31   19.76   0
 -16  16  14   25.44   19.19   0
 -14  14  14  874.87   28.45   0
 -12  10  14   37.28   18.68   0
 -11  17  11   -2.64   17.89   0
  -8  24   2  200.58   23.34   0
  -7  -3   9  441.42   28.54   0
  -7   5  11  891.88   30.73   0
  -7   7  11  111.77   18.70   0
  -6   4  10 1268.92   36.12   0
  -6   6  10   64.21   17.03   0
  -6   8  10  344.42   22.74   0
  -6  22   2   74.84   20.95   0
  -5   5   9  129.53   19.15   0
  -5   7   9  846.51   30.57   0
  -4  14   6   48.69   18.89   0
  -4  22  -2   17.64   20.34   0
  -3  13   5 1283.58   35.87   0
  -2  12   4   95.80   18.52   0
  -2  20  -4  246.53   26.37   0
   0  12   0 2043.21   53.06   0
   0  16  -4 3331.14   73.53   0
 -19   3  17   14.14   19.15   0
 -19   9  17   18.53   19.16   0
 -17  15  15   38.35   18.91   0
 -16   2  16   41.41   19.28   0
 -16  10  16    7.95   18.44   0
 -15  -1  15  125.90   21.80   0
 -15  13  15   53.80   19.50   0
 -15  21  11  114.80   19.80   0
 -13   3  15   -1.94   18.38   0
 -12  20  10  -18.38   18.28   0
 -12  26   4   13.23   19.78   0
 -11  -1  13  251.74   22.11   0
 -11  13  13  124.54   20.29   0
 -10  -2  12   64.90   18.35   0
 -10  14  12   25.90   19.08   0
 -10  18  10   10.64   18.27   0
 -10  26   2   40.32   20.48   0
  -9  21   7   15.94   18.04   0
  -9  23   5   27.23   19.89   0
  -8   6  12   32.83   19.73   0
  -7  15   9    7.38   16.48   0
  -5   3   9 1149.46   36.85   0
  -5   9   9   -7.62   16.87   0
  -5  15   7    3.09   17.84   0
  -4   4   8  819.99   32.89   0
  -4   6   8   17.83   15.88   0
  -4   8   8 1369.83   36.75   0
   2  10 -10    9.10   26.67   0
 -18  14  16   16.99   18.94   0
 -13   9  15   -3.37   15.94   0
 -12   0  14    2.06   19.27   0
 -12  12  14   21.98   18.11   0
 -11  23   7   14.70   17.88   0
 -11  25   5   -3.44   20.44   0
  -9  -3  11  344.80   26.05   0
  -9  15  11   94.67   19.41   0
  -8   4  12  736.52   29.29   0
  -8   8  12 2812.57   46.31   0
  -7   3  11  452.42   24.74   0
  -7   9  11   25.62   16.87   0
  -7  21   5   66.55   19.55   0
  -6  10  10  109.11   21.99   0
  -5  23  -1    3.90   19.48   0
  -3  17   3   47.51   20.49   0
  -3  19   1   10.17   19.97   0
  -2  16   2  755.16   30.83   0
  -2  18   0  145.62   23.16   0
  -1  11   3  168.41   20.17   0
  -1  19  -5  171.95   27.37   0
   1  15  -7 1027.42   65.82   0
 -22   4  18   28.69   20.09   0
 -22   6  18   -2.42   18.38   0
 -19   1  17   22.44   19.02   0
 -18  -2  16   -5.50   19.30   0
 -17   5  17    8.34   18.64   0
 -17   7  17  132.89   20.32   0
 -16   0  16 1969.62   42.35   0
 -16  12  16  265.18   22.05   0
 -16  18  14   32.36   19.48   0
 -15  19  13  121.65   20.42   0
 -14  16  14   13.44   18.41   0
 -13  11  15    6.10   18.68   0
 -13  17  13   29.19   18.81   0
 -13  23   9   14.23   19.33   0
 -12  18  12   28.45   18.26   0
  -9   5  13  956.25   31.74   0
  -9   7  13   82.67   20.48   0
  -9  25   3  102.89   20.26   0
  -8  10  12   42.26   19.12   0
  -8  16  10   15.73   18.82   0
  -7  19   7  145.03   20.32   0
  -7  23   3  123.63   21.98   0
  -6   2  10   21.85   16.86   0
  -6  16   8   15.55   18.43   0
  -4  10   8  346.56   23.24   0
  -4  18   4   15.18   17.93   0
  -4  20   2  266.10   23.67   0
  -3   5   7   96.88   18.38   0
  -3   7   7   78.65   16.95   0
   0   6   2 1580.14   55.28   0
 -22   2  18   -7.61   20.03   0
 -20   6  18   -0.95   19.86   0
 -20   8  18   39.64   20.67   0
 -17   3  17   30.58   18.96   0
 -15  15  15   74.94   19.84   0
 -14   4  16   24.48   17.68   0
 -14   6  16   -8.72   17.34   0
 -14  20  12  110.77   20.08   0
 -13   1  15  219.04   22.22   0
 -11  15  13   14.90   17.97   0
 -11  19  11   76.06   18.76   0
  -9   9  13   12.11   17.87   0
  -7  11  11  219.90   19.98   0
  -6  24   0    3.43   19.48   0
  -5  11   9   30.04   16.66   0
  -5  19   5   22.56   19.47   0
  -3   9   7  442.08   25.40   0
  -1  15   1  445.78   27.11   0
  -1  17  -1   34.54   21.55   0
   0   8   2    6.35   17.42   0
 -20   4  18   67.15   19.82   0
 -16  14  16    1.69   18.61   0
 -14  -4  14   42.91   20.03   0
 -14  10  16   24.89   19.05   0
 -13  -5  13   55.11   19.18   0
 -13  13  15  215.96   20.93   0
 -13  21  11  109.92   20.11   0
 -12  14  14   97.88   17.25   0
 -11  -9   9   71.88   30.77   0
 -11  27   3   50.25   19.81   0
 -10   6  14   20.45   18.57   0
 -10   8  14   78.29   19.98   0
 -10  16  12   14.12   18.19   0
 -10  22   8   31.45   18.17   0
 -10  24   6   62.46   19.95   0
  -9  11  13  210.40   21.15   0
  -8  20   8    0.11   17.58   0
  -8  22   6    4.76   18.55   0
  -7  17   9   42.99   18.53   0
  -6  12  10  200.02   20.14   0
  -5   1   9   30.99   17.45   0
  -5  21   3   67.89   20.04   0
  -4   2   8    8.56   15.46   0
  -3   3   7 1835.99   48.80   0
  -3  21  -1   65.92   21.76   0
   0  -2  -2  980.18   54.68   0
   1  13  -3   90.95   25.19   0
 -20   2  18   -1.48   19.76   0
 -19  -1  17   24.13   20.38   0
 -17   1  17  283.09   23.45   0
 -16  -6  14    2.16   19.97   0
 -15  -7  13  187.14   24.60   0
 -15  -3  15   73.06   20.62   0
 -14   2  16   26.63   18.77   0
 -12  24   8  135.55   20.40   0
 -10  10  14  220.28   21.55   0
  -9  17  11   16.05   18.97   0
  -8  -4  10  335.38   26.20   0
  -8  12  12  391.65   22.22   0
  -8  24   4   95.34   20.23   0
  -7  13  11  103.50   19.70   0
  -7  25   1   21.82   19.28   0
  -6  20   6  381.38   24.37   0
  -4  12   8  784.05   28.48   0
  -4  22   0   -2.66   19.54   0
  -3  11   7  435.05   24.91   0
  -2   6   6  167.96   20.63   0
  -2   8   6  401.02   25.90   0
  -2  20  -2   11.70   20.60   0
  -1   1   3 2012.73   75.10   0
   0   4   2    3.40   22.56   0
 -18   4  18   54.28   20.83   0
 -18   6  18  -16.64   19.45   0
 -18   8  18  535.96   25.78   0
 -17  -5  15   30.11   19.52   0
 -17  13  17   16.98   18.52   0
 -15   5  17   40.58   18.60   0
 -15   7  17    0.82   18.41   0
 -15  17  15   -9.67   18.52   0
 -14  12  16   19.16   18.30   0
 -14  18  14   11.02   19.14   0
 -13  19  13  352.47   23.29   0
 -12  -6  12   57.98   20.75   0
 -12  -2  14   99.81   21.80   0
 -12  26   6   82.59   19.01   0
 -11  -3  13  117.66   22.40   0
 -11   7  15  101.43   19.30   0
 -11   9  15   97.53   19.53   0
 -10  26   4  152.87   21.05   0
  -9  -7   9  159.13   29.56   0
  -9   1  13  262.62   23.28   0
  -6  -4   8   23.58   18.90   0
  -6  22   4  160.58   21.64   0
  -5  13   9  932.75   29.59   0
  -5  23   1    8.79   18.72   0
   0  10   2  215.72   22.31   0
   0  14   0   -2.46   17.02   0
   2   8  -6  382.35   72.12   0
 -18  10  18   14.78   18.52   0
 -16  -2  16   30.82   19.41   0
 -16  16  16  221.13   21.30   0
 -15   3  17   42.25   19.31   0
 -14  -8  12  221.83   27.18   0
 -13  -1  15  249.06   24.11   0
 -13  15  15   59.27   18.99   0
 -12  16  14   -9.78   18.60   0
 -12  20  12    0.03   18.68   0
 -11  17  13    5.74   19.17   0
 -11  23   9   39.00   18.53   0
 -10   2  14  418.15   24.77   0
 -10  12  14   59.00   19.44   0
  -9  13  13   10.59   18.01   0
  -9  21   9  116.56   19.88   0
  -9  23   7  146.33   21.78   0
  -8   0  12  445.54   25.77   0
  -8  14  12  228.18   21.62   0
  -8  18  10   21.05   18.24   0
  -6  14  10   31.87   18.61   0
  -2   4   6   42.14   17.66   0
  -2  10   6   27.33   14.47   0
  -1  19  -3   23.05   21.53   0
   0  16  -2   16.00   21.65   0
   1  11  -1   47.95   19.46   0
 -23   3  19   65.60   21.43   0
 -21   5  19   -1.64   20.81   0
 -20   0  18    8.54   19.39   0
 -18   2  18   40.35   20.19   0
 -15  11  17   20.22   16.43   0
 -14   0  16   13.04   19.81   0
 -14  14  16  -12.34   19.06   0
 -12   8  16   15.34   17.76   0
 -11   3  15  239.88   22.30   0
 -11  11  15  308.41   22.12   0
 -11  25   7   22.51   18.59   0
 -10  -4  12  113.97   23.23   0
 -10  18  12  133.68   20.84   0
  -9  25   5   24.16   19.61   0
  -8  26   2   32.50   20.30   0
  -7  21   7  318.38   22.81   0
  -7  23   5  187.22   22.89   0
  -6  24   2   33.97   20.82   0
  -4  14   8  194.01   21.27   0
  -3  13   7  194.45   20.24   0
  -3  19   3  952.63   32.76   0
   0  18  -6   26.15   23.82   0
   1   1  -3 2014.15   89.38   0
   1  15  -5    6.22   26.39   0
 -21   3  19   19.78   19.42   0
 -17  -1  17  313.10   24.26   0
 -16   6  18  165.09   21.85   0
 -16   8  18    7.98   18.02   0
 -15  13  17   89.96   19.54   0
 -12   4  16  143.69   21.63   0
 -12  10  16   -7.00   18.32   0
 -11  27   5    6.91   20.46   0
 -10  14  14    4.48   17.91   0
  -7  -7   7  353.85   43.83   0
  -7  15  11   84.12   17.82   0
  -5  15   9   45.39   19.46   0
  -4  20   4  180.43   21.82   0
  -3  17   5   42.71   19.99   0
  -2  12   6  118.69   19.09   0
  -2  18   2   37.89   19.91   0
  -1   7   5  150.55   22.16   0
   2   6  -6  188.46   37.90   0
 -19   5  19    9.84   20.21   0
 -19   7  19   38.67   19.64   0
 -19   9  19  146.17   21.39   0
 -16   4  18   40.91   20.21   0
 -15   1  17   25.01   20.11   0
 -13  17  15  106.76   20.26   0
 -11  -7  11  190.54   26.79   0
 -11  13  15   11.99   18.39   0
 -10  24   8   59.71   19.26   0
  -9  15  13   15.49   17.96   0
  -9  19  11    0.35   16.27   0
  -8  22   8   21.15   19.22   0
  -7  -1  11   38.78   16.51   0
  -7  25   3   61.79   21.10   0
  -5  21   5  145.02   20.67   0
  -4   0   8  579.32   32.05   0
  -4  18   6  141.35   20.96   0
  -4  22   2   28.68   20.50   0
  -3   1   7  482.58   31.04   0
  -3  21   1   56.00   21.22   0
  -2  16   4   99.42   18.37   0
  -1   9   5   27.10   17.79   0
  -1  17   1   39.36   17.68   0
 -18   0  18    6.87   19.29   0
 -16  12  18  -13.66   18.62   0
 -14  16  16    9.67   18.99   0
 -13   5  17  122.77   20.93   0
 -13   9  17   14.75   18.66   0
 -13  21  13  109.35   20.61   0
 -12  12  16   22.17   16.85   0
 -12  18  14  132.01   18.61   0
 -12  24  10   -7.63   20.00   0
 -11   1  15  226.41   22.21   0
 -11  19  13   24.48   17.67   0
 -10   0  14    8.81   17.54   0
 -10  22  10  -11.37   17.91   0
 -10  26   6    5.99   19.92   0
  -9  27   3   15.31   20.42   0
  -8  16  12   21.31   18.20   0
  -8  24   6    1.29   19.31   0
  -7   7  13  809.68   30.38   0
  -7   9  13   44.93   19.57   0
  -6   6  12  585.47   26.39   0
  -6   8  12   59.14   19.73   0
  -6  16  10 1915.18   37.41   0
  -5   7  11  913.14   30.86   0
  -5   9  11   54.52   19.32   0
  -5  19   7   38.55   18.71   0
  -1   5   5  146.76   23.63   0
  -1  15   3   11.28   16.92   0
   2   8  -8 1163.00   67.44   0
 -19   3  19  -18.30   18.95   0
 -16   2  18   13.49   20.17   0
 -15  15  17   -2.86   18.60   0
 -13  11  17   29.74   18.80   0
 -12   2  16  127.92   20.34   0
 -11  15  15   -9.06   18.14   0
 -10  16  14   43.78   18.56   0
  -9  -1  13  250.53   21.55   0
  -8   6  14   51.41   18.82   0
  -8   8  14  341.19   23.73   0
  -7   5  13  472.23   25.81   0
  -7  17  11  316.28   22.16   0
  -6  10  12  197.44   20.32   0
  -6  22   6  138.90   20.70   0
  -5   5  11  504.56   26.00   0
  -5  23   3   96.06   21.43   0
  -4   8  10  346.44   23.41   0
  -4  16   8   62.33   18.61   0
  -3  15   7  165.77   20.56   0
  -2   2   6   88.79   22.35   0
  -1  11   5 1502.90   39.63   0
  -1  19  -1   18.31   20.10   0
   0  18  -4    6.30   21.68   0
   1   3  -1 1879.43  144.32   0
   2   8  -4    3.55   38.02   0
 -17   5  19   40.27   20.22   0
 -17   7  19   -1.77   17.62   0
 -17   9  19    3.79   18.38   0
 -16  -4  16   17.80   19.59   0
 -16  14  18   34.60   18.93   0
 -15  -5  15  253.06   24.44   0
 -14  -2  16    8.07   19.39   0
 -13  -9  11  194.23   30.38   0
 -13  -3  15   -5.04   19.14   0
 -13   3  17   45.56   18.92   0
 -12  14  16   12.43   18.45   0
 -10  20  12   15.92   16.08   0
  -9  -5  11   42.73   21.10   0
  -9   7  15   16.38   17.82   0
  -9   9  15    8.21   18.10   0
  -9  17  13   42.04   18.62   0
  -9  23   9   -5.00   18.15   0
  -8  10  14   90.32   17.46   0
  -8  26   4   33.42   20.23   0
  -7  11  13   76.96   17.98   0
  -6   4  12  320.27   23.02   0
  -6  12  12   88.76   18.87   0
  -6  20   8   36.95   18.43   0
  -6  24   4  104.65   21.55   0
  -5  11  11 2539.93   43.80   0
  -5  17   9   67.99   18.62   0
  -4   6  10 1274.78   34.45   0
  -4  10  10  388.63   23.63   0
   1  13  -1  685.55   36.02   0
 -20   6  20   48.18   20.63   0
 -19   1  19   57.86   20.48   0
 -17  -3  17    7.44   19.49   0
 -15  -1  17    8.45   19.55   0
 -14  -6  14  130.03   22.19   0
 -14   6  18   19.90   18.82   0
 -14  18  16    7.21   19.26   0
 -13  13  17   10.12   18.02   0
 -13  19  15  162.41   20.25   0
 -12  -4  14   39.93   19.79   0
 -11  23  11   49.56   19.24   0
 -11  25   9   10.69   19.19   0
  -9  11  15  123.69   19.91   0
  -9  25   7  149.14   21.13   0
  -8  -2  12  154.63   19.91   0
  -8   4  14  194.32   21.96   0
  -8  12  14  257.00   22.57   0
  -7  -5   9  855.05   41.69   0
  -7   3  13  194.07   19.89   0
  -7  23   7   11.26   19.65   0
  -3   7   9  446.10   25.50   0
  -3   9   9    8.63   17.02   0
   0  16   0 2403.87   52.65   0
   1  15  -3   18.94   24.69   0
 -20   4  20   52.35   20.01   0
 -17   3  19    8.87   20.44   0
 -14   4  18   29.06   17.99   0
 -14  12  18  125.85   20.59   0
 -12   0  16    0.85   18.61   0
 -12  16  16  304.76   22.20   0
 -12  20  14  121.92   19.85   0
 -11  -1  15  231.46   23.51   0
 -11  17  15   21.93   18.78   0
 -10   8  16   22.67   18.10   0
 -10  10  16  344.05   23.57   0
  -8  18  12   59.78   18.69   0
  -7  13  13  629.40   25.24   0
  -7  21   9    9.75   18.48   0
  -6  -2  10   17.71   17.14   0
  -6  18  10   34.66   17.72   0
  -5   3  11  319.00   22.79   0
  -5  13  11   40.67   18.99   0
  -5  25   1   35.18   21.02   0
  -4   4  10  424.67   23.84   0
  -4  12  10  114.20   19.05   0
  -4  24   0   13.01   20.08   0
  -3  11   9  333.90   22.80   0
  -3  19   5  274.26   23.85   0
  -3  23  -1   20.99   21.18   0
   0  14   2  289.37   23.63   0
   1   7   1    2.69   20.66   0
   1   9   1   37.21   19.36   0
 -18  -2  18   26.98   20.57   0
 -18   8  20   30.17   19.44   0
 -16   0  18    7.34   19.77   0
 -15   7  19  147.00   21.55   0
 -15   9  19   23.64   19.68   0
 -13   1  17   17.62   20.09   0
 -13  15  17   93.80   20.18   0
 -11  21  13  120.94   19.96   0
 -10  12  16   16.44   18.16   0
 -10  18  14   19.06   18.78   0
 -10  24  10   17.85   19.59   0
  -9  13  15    6.63   18.07   0
  -9  27   5    6.79   20.00   0
  -8  14  14  163.06   20.44   0
  -7  25   5    1.47   18.75   0
  -6   2  12  118.17   18.19   0
  -6  14  12   19.85   17.95   0
  -4  20   6   10.06   18.17   0
  -4  22   4   40.19   20.19   0
  -3   5   9 1086.86   34.21   0
  -3  21   3  282.98   24.55   0
  -2  18   4  188.94   21.64   0
  -2  20   2    6.55   19.30   0
  -2  22  -2   22.43   21.02   0
  -1   3   5 4417.61   82.01   0
   0   8   4  577.62   31.22   0
   0  18  -2  150.26   24.43   0
 -20   2  20   24.96   20.10   0
 -18   6  20   -3.12   19.81   0
[truncated: 40,704,939 more chars]
