# Supplementary material for: The hydrocarbon-bearing clathrasil chibaite and its host–guest structure at low temperature
Source: IUCrJ. 2018 Aug 8;5(Pt 5):595–607. doi: 10.1107/S2052252518009107 (PMC6126654; doi:10.1107/S2052252518009107)
Supplement: Supplementary file 2 [file m-05-00595-293ksup2.hkl]

data_293k                                                                       
_shelx_title ' chibait in Fd-3m No227; temperature 273 K' 
_shelx_refln_list_code          4                                               
_shelx_F_calc_maximum      705.35                                               
_exptl_crystal_F_000      4301.00                                               
_reflns_d_resolution_high  0.6481                                               
                                                                                
loop_                                                                           
 _space_group_symop_operation_xyz                                               
 'x, y, z'                                                                      
 '-y, x+1/4, z+1/4'                                                             
 '-x+1/4, -y+1/4, z'                                                            
 'y+1/4, -x, z+1/4'                                                             
 'x+1/4, -z, y+1/4'                                                             
 'x, -y+1/4, -z+1/4'                                                            
 'x+1/4, z+1/4, -y'                                                             
 'z+1/4, y+1/4, -x'                                                             
 '-x+1/4, y, -z+1/4'                                                            
 '-z, y+1/4, x+1/4'                                                             
 'z, x, y'                                                                      
 'y, z, x'                                                                      
 '-y+1/4, -z+1/4, x'                                                            
 'z, -x+1/4, -y+1/4'                                                            
 '-y+1/4, z, -x+1/4'                                                            
 '-z+1/4, -x+1/4, y'                                                            
 '-z+1/4, x, -y+1/4'                                                            
 'y, -z+1/4, -x+1/4'                                                            
 'y+1/4, x+1/4, -z'                                                             
 '-y, -x, -z'                                                                   
 '-x, z+1/4, y+1/4'                                                             
 '-x, -z, -y'                                                                   
 'z+1/4, -y, x+1/4'                                                             
 '-z, -y, -x'                                                                   
 'x, y+1/2, z+1/2'                                                              
 '-y, x+3/4, z+3/4'                                                             
 '-x+1/4, -y+3/4, z+1/2'                                                        
 'y+1/4, -x+1/2, z+3/4'                                                         
 'x+1/4, -z+1/2, y+3/4'                                                         
 'x, -y+3/4, -z+3/4'                                                            
 'x+1/4, z+3/4, -y+1/2'                                                         
 'z+1/4, y+3/4, -x+1/2'                                                         
 '-x+1/4, y+1/2, -z+3/4'                                                        
 '-z, y+3/4, x+3/4'                                                             
 'z, x+1/2, y+1/2'                                                              
 'y, z+1/2, x+1/2'                                                              
 '-y+1/4, -z+3/4, x+1/2'                                                        
 'z, -x+3/4, -y+3/4'                                                            
 '-y+1/4, z+1/2, -x+3/4'                                                        
 '-z+1/4, -x+3/4, y+1/2'                                                        
 '-z+1/4, x+1/2, -y+3/4'                                                        
 'y, -z+3/4, -x+3/4'                                                            
 'y+1/4, x+3/4, -z+1/2'                                                         
 '-y, -x+1/2, -z+1/2'                                                           
 '-x, z+3/4, y+3/4'                                                             
 '-x, -z+1/2, -y+1/2'                                                           
 'z+1/4, -y+1/2, x+3/4'                                                         
 '-z, -y+1/2, -x+1/2'                                                           
 'x+1/2, y, z+1/2'                                                              
 '-y+1/2, x+1/4, z+3/4'                                                         
 '-x+3/4, -y+1/4, z+1/2'                                                        
 'y+3/4, -x, z+3/4'                                                             
 'x+3/4, -z, y+3/4'                                                             
 'x+1/2, -y+1/4, -z+3/4'                                                        
 'x+3/4, z+1/4, -y+1/2'                                                         
 'z+3/4, y+1/4, -x+1/2'                                                         
 '-x+3/4, y, -z+3/4'                                                            
 '-z+1/2, y+1/4, x+3/4'                                                         
 'z+1/2, x, y+1/2'                                                              
 'y+1/2, z, x+1/2'                                                              
 '-y+3/4, -z+1/4, x+1/2'                                                        
 'z+1/2, -x+1/4, -y+3/4'                                                        
 '-y+3/4, z, -x+3/4'                                                            
 '-z+3/4, -x+1/4, y+1/2'                                                        
 '-z+3/4, x, -y+3/4'                                                            
 'y+1/2, -z+1/4, -x+3/4'                                                        
 'y+3/4, x+1/4, -z+1/2'                                                         
 '-y+1/2, -x, -z+1/2'                                                           
 '-x+1/2, z+1/4, y+3/4'                                                         
 '-x+1/2, -z, -y+1/2'                                                           
 'z+3/4, -y, x+3/4'                                                             
 '-z+1/2, -y, -x+1/2'                                                           
 'x+1/2, y+1/2, z'                                                              
 '-y+1/2, x+3/4, z+1/4'                                                         
 '-x+3/4, -y+3/4, z'                                                            
 'y+3/4, -x+1/2, z+1/4'                                                         
 'x+3/4, -z+1/2, y+1/4'                                                         
 'x+1/2, -y+3/4, -z+1/4'                                                        
 'x+3/4, z+3/4, -y'                                                             
 'z+3/4, y+3/4, -x'                                                             
 '-x+3/4, y+1/2, -z+1/4'                                                        
 '-z+1/2, y+3/4, x+1/4'                                                         
 'z+1/2, x+1/2, y'                                                              
 'y+1/2, z+1/2, x'                                                              
 '-y+3/4, -z+3/4, x'                                                            
 'z+1/2, -x+3/4, -y+1/4'                                                        
 '-y+3/4, z+1/2, -x+1/4'                                                        
 '-z+3/4, -x+3/4, y'                                                            
 '-z+3/4, x+1/2, -y+1/4'                                                        
 'y+1/2, -z+3/4, -x+1/4'                                                        
 'y+3/4, x+3/4, -z'                                                             
 '-y+1/2, -x+1/2, -z'                                                           
 '-x+1/2, z+3/4, y+1/4'                                                         
 '-x+1/2, -z+1/2, -y'                                                           
 'z+3/4, -y+1/2, x+1/4'                                                         
 '-z+1/2, -y+1/2, -x'                                                           
 '-x, -y, -z'                                                                   
 'y, -x-1/4, -z-1/4'                                                            
 'x-1/4, y-1/4, -z'                                                             
 '-y-1/4, x, -z-1/4'                                                            
 '-x-1/4, z, -y-1/4'                                                            
 '-x, y-1/4, z-1/4'                                                             
 '-x-1/4, -z-1/4, y'                                                            
 '-z-1/4, -y-1/4, x'                                                            
 'x-1/4, -y, z-1/4'                                                             
 'z, -y-1/4, -x-1/4'                                                            
 '-z, -x, -y'                                                                   
 '-y, -z, -x'                                                                   
 'y-1/4, z-1/4, -x'                                                             
 '-z, x-1/4, y-1/4'                                                             
 'y-1/4, -z, x-1/4'                                                             
 'z-1/4, x-1/4, -y'                                                             
 'z-1/4, -x, y-1/4'                                                             
 '-y, z-1/4, x-1/4'                                                             
 '-y-1/4, -x-1/4, z'                                                            
 'y, x, z'                                                                      
 'x, -z-1/4, -y-1/4'                                                            
 'x, z, y'                                                                      
 '-z-1/4, y, -x-1/4'                                                            
 'z, y, x'                                                                      
 '-x, -y+1/2, -z+1/2'                                                           
 'y, -x+1/4, -z+1/4'                                                            
 'x-1/4, y+1/4, -z+1/2'                                                         
 '-y-1/4, x+1/2, -z+1/4'                                                        
 '-x-1/4, z+1/2, -y+1/4'                                                        
 '-x, y+1/4, z+1/4'                                                             
 '-x-1/4, -z+1/4, y+1/2'                                                        
 '-z-1/4, -y+1/4, x+1/2'                                                        
 'x-1/4, -y+1/2, z+1/4'                                                         
 'z, -y+1/4, -x+1/4'                                                            
 '-z, -x+1/2, -y+1/2'                                                           
 '-y, -z+1/2, -x+1/2'                                                           
 'y-1/4, z+1/4, -x+1/2'                                                         
 '-z, x+1/4, y+1/4'                                                             
 'y-1/4, -z+1/2, x+1/4'                                                         
 'z-1/4, x+1/4, -y+1/2'                                                         
 'z-1/4, -x+1/2, y+1/4'                                                         
 '-y, z+1/4, x+1/4'                                                             
 '-y-1/4, -x+1/4, z+1/2'                                                        
 'y, x+1/2, z+1/2'                                                              
 'x, -z+1/4, -y+1/4'                                                            
 'x, z+1/2, y+1/2'                                                              
 '-z-1/4, y+1/2, -x+1/4'                                                        
 'z, y+1/2, x+1/2'                                                              
 '-x+1/2, -y, -z+1/2'                                                           
 'y+1/2, -x-1/4, -z+1/4'                                                        
 'x+1/4, y-1/4, -z+1/2'                                                         
 '-y+1/4, x, -z+1/4'                                                            
 '-x+1/4, z, -y+1/4'                                                            
 '-x+1/2, y-1/4, z+1/4'                                                         
 '-x+1/4, -z-1/4, y+1/2'                                                        
 '-z+1/4, -y-1/4, x+1/2'                                                        
 'x+1/4, -y, z+1/4'                                                             
 'z+1/2, -y-1/4, -x+1/4'                                                        
 '-z+1/2, -x, -y+1/2'                                                           
 '-y+1/2, -z, -x+1/2'                                                           
 'y+1/4, z-1/4, -x+1/2'                                                         
 '-z+1/2, x-1/4, y+1/4'                                                         
 'y+1/4, -z, x+1/4'                                                             
 'z+1/4, x-1/4, -y+1/2'                                                         
 'z+1/4, -x, y+1/4'                                                             
 '-y+1/2, z-1/4, x+1/4'                                                         
 '-y+1/4, -x-1/4, z+1/2'                                                        
 'y+1/2, x, z+1/2'                                                              
 'x+1/2, -z-1/4, -y+1/4'                                                        
 'x+1/2, z, y+1/2'                                                              
 '-z+1/4, y, -x+1/4'                                                            
 'z+1/2, y, x+1/2'                                                              
 '-x+1/2, -y+1/2, -z'                                                           
 'y+1/2, -x+1/4, -z-1/4'                                                        
 'x+1/4, y+1/4, -z'                                                             
 '-y+1/4, x+1/2, -z-1/4'                                                        
 '-x+1/4, z+1/2, -y-1/4'                                                        
 '-x+1/2, y+1/4, z-1/4'                                                         
 '-x+1/4, -z+1/4, y'                                                            
 '-z+1/4, -y+1/4, x'                                                            
 'x+1/4, -y+1/2, z-1/4'                                                         
 'z+1/2, -y+1/4, -x-1/4'                                                        
 '-z+1/2, -x+1/2, -y'                                                           
 '-y+1/2, -z+1/2, -x'                                                           
 'y+1/4, z+1/4, -x'                                                             
 '-z+1/2, x+1/4, y-1/4'                                                         
 'y+1/4, -z+1/2, x-1/4'                                                         
 'z+1/4, x+1/4, -y'                                                             
 'z+1/4, -x+1/2, y-1/4'                                                         
 '-y+1/2, z+1/4, x-1/4'                                                         
 '-y+1/4, -x+1/4, z'                                                            
 'y+1/2, x+1/2, z'                                                              
 'x+1/2, -z+1/4, -y-1/4'                                                        
 'x+1/2, z+1/2, y'                                                              
 '-z+1/4, y+1/2, -x-1/4'                                                        
 'z+1/2, y+1/2, x'                                                              
                                                                                
_cell_length_a    19.4420                                                       
_cell_length_b    19.4420                                                       
_cell_length_c    19.4420                                                       
_cell_angle_alpha  90.000                                                       
_cell_angle_beta   90.000                                                       
_cell_angle_gamma  90.000                                                       
                                                                                
_shelx_F_squared_multiplier     1.000                                           
                                                                                
loop_                                                                           
 _refln_index_h                                                                 
 _refln_index_k                                                                 
 _refln_index_l                                                                 
 _refln_F_squared_calc                                                          
 _refln_F_squared_meas                                                          
 _refln_F_squared_sigma                                                         
 _refln_observed_status                                                         
   0   2   2      62445.26      54520.28       677.43 o                         
   2   2   2     297730.09     297567.91      4820.47 o                         
   1   1   3     124759.84     115531.36       929.00 o                         
   1   3   3      77726.52      68607.55       677.50 o                         
   3   3   3     335352.94     359149.09      6390.48 o                         
   0   0   4     371870.34     356138.56      6806.99 o                         
   2   2   4     136208.81     136617.84      1483.01 o                         
   0   4   4     380986.19     431205.78      7243.60 o                         
   2   4   4      37743.19      37870.88       516.29 o                         
   4   4   4       2946.88       4890.91       387.22 o                         
   1   1   5     313828.34     334583.16      3010.69 o                         
   1   3   5     226732.44     255057.58      2116.75 o                         
   3   3   5      50430.14      46217.06       412.63 o                         
   1   5   5      10094.91       7606.52       202.40 o                         
   3   5   5      30144.40      30066.85       383.74 o                         
   5   5   5     116741.25     100729.09      2166.45 o                         
   0   2   6      82988.27      85285.58       750.54 o                         
   2   2   6       3482.25       5841.16       186.69 o                         
   2   4   6       1705.04       2440.27       124.26 o                         
   4   4   6       8521.75       8613.41       201.52 o                         
   0   6   6     193595.50     181918.98      3107.33 o                         
   2   6   6      10276.98      10231.34       203.47 o                         
   4   6   6        412.61        409.13       160.21 o                         
   6   6   6     219362.83     228863.22      4551.44 o                         
   1   1   7        450.42        561.74       147.78 o                         
   1   3   7      24662.67      24531.65       212.47 o                         
   3   3   7     107972.30      98929.66      1102.31 o                         
   1   5   7       5797.15       5573.89       135.99 o                         
   3   5   7       1362.02       4980.05       126.45 o                         
   5   5   7       3388.39       4919.35       172.69 o                         
   1   7   7      50884.10      49578.88       604.87 o                         
   3   7   7       3991.53       4212.07       172.51 o                         
   5   7   7      19480.62      18531.43       224.64 o                         
   7   7   7      19942.76      18904.40       384.25 o                         
   0   0   8      36153.89      39301.67       824.99 o                         
   2   2   8     133312.22     111635.12      1330.70 o                         
   0   4   8      22122.50      30660.38       381.90 o                         
   2   4   8        366.04        181.93       106.88 o                         
   4   4   8      41396.00      44621.20       509.13 o                         
   2   6   8      19563.13      21148.46       218.50 o                         
   4   6   8        548.92       1319.69       108.96 o                         
   6   6   8      16658.59      16628.07       218.05 o                         
   0   8   8      18010.59      21303.54       348.42 o                         
   2   8   8      66643.00      64628.65       869.76 o                         
   4   8   8      76009.76      77804.30       931.52 o                         
   6   8   8      24355.73      25126.85       361.94 o                         
   8   8   8     478352.19     492050.25      8866.94 o                         
   1   1   9        671.51       1662.32       153.02 o                         
   1   3   9        343.18       1147.23       110.81 o                         
   3   3   9      46769.41      47493.81       672.34 o                         
   1   5   9       1852.33       1626.68       115.05 o                         
   3   5   9      60763.68      62081.93       497.59 o                         
   5   5   9       4541.85       5991.89       160.56 o                         
   1   7   9      24406.45      25298.46       238.19 o                         
   3   7   9      23399.99      23400.27       235.34 o                         
   5   7   9      48962.89      46223.12       367.75 o                         
   7   7   9        991.28       1123.51       167.14 o                         
   1   9   9       7754.26       7919.04       184.64 o                         
   3   9   9         77.25        280.78       152.15 o                         
   5   9   9        201.68        300.61       152.45 o                         
   7   9   9       5674.45       8144.97       194.73 o                         
   9   9   9      65718.70      71387.52      1235.88 o                         
   0   2  10      10574.39      11351.68       206.31 o                         
   2   2  10     134181.03     138302.61      1701.57 o                         
   2   4  10      61846.06      61934.64       520.66 o                         
   4   4  10      20970.45      23279.22       245.61 o                         
   0   6  10      84382.77      82404.26      1089.69 o                         
   2   6  10         39.23        906.17       104.35 o                         
   4   6  10      74547.30      70165.64       504.18 o                         
   6   6  10       2879.43       3588.28       153.77 o                         
   2   8  10       8997.67       9223.60       128.46 o                         
   4   8  10      19311.54      18576.21       176.33 o                         
   6   8  10      17088.32      18082.06       156.18 o                         
   8   8  10       1318.07       1623.92       174.99 o                         
   0  10  10     497514.34     493559.03     10299.07 o                         
   2  10  10        759.04       1021.06       160.13 o                         
   4  10  10      23280.50      21927.37       300.14 o                         
   6  10  10       5560.89       6497.44       177.46 o                         
   8  10  10      26985.45      26418.74       334.04 o                         
  10  10  10      33522.16      31093.83       477.48 o                         
   1   1  11       2641.83       2435.37       171.52 o                         
   1   3  11       8811.92       8736.54       137.57 o                         
   3   3  11         71.92        656.42       150.55 o                         
   1   5  11      85473.65      79768.54       705.61 o                         
   3   5  11      20353.27      18452.76       170.49 o                         
   5   5  11      27706.75      29047.05       327.23 o                         
   1   7  11       1477.64       1830.13       115.11 o                         
   3   7  11      22586.25      22661.80       230.17 o                         
   5   7  11      51024.21      50422.70       384.15 o                         
   7   7  11       6671.99       5890.57       175.19 o                         
   1   9  11      27693.44      28882.53       273.28 o                         
   3   9  11      19425.88      19929.79       189.91 o                         
   5   9  11       2054.16       2330.43       113.81 o                         
   7   9  11        520.22       1185.39       123.86 o                         
   9   9  11       3591.65       4968.13       185.27 o                         
   1  11  11        875.53        724.93       171.55 o                         
   3  11  11      26492.83      26814.57       383.75 o                         
   5  11  11     141953.89     141163.88      1626.98 o                         
   7  11  11      10654.78      11121.53       197.77 o                         
   9  11  11        241.63         52.53       166.29 o                         
  11  11  11       5427.90       4910.52       360.74 o                         
   0   0  12     111356.41     107529.68      2283.89 o                         
   2   2  12     100418.22      91259.86      1469.13 o                         
   0   4  12      11273.06      12633.86       229.41 o                         
   2   4  12       4434.00       5424.45       113.51 o                         
   4   4  12      52291.11      57943.49       702.50 o                         
   2   6  12       5879.31       6154.50       119.35 o                         
   4   6  12      18309.46      17259.10       175.84 o                         
   6   6  12      32585.10      32461.29       339.71 o                         
   0   8  12      24861.75      24963.55       338.60 o                         
   2   8  12       9016.56       8017.67       127.92 o                         
   4   8  12      43694.03      41610.09       344.54 o                         
   6   8  12        346.93       1591.94       120.80 o                         
   8   8  12     151747.83     153232.97      1355.38 o                         
   2  10  12       2151.60       3345.65       125.95 o                         
   4  10  12       4300.38       5544.21       130.98 o                         
   6  10  12      10292.48      10769.56       135.77 o                         
   8  10  12       2632.16       2505.36       121.00 o                         
  10  10  12      15610.11      18316.39       218.99 o                         
   0  12  12     103038.10      92763.23      1960.66 o                         
   2  12  12      20516.14      19446.75       356.40 o                         
   4  12  12       1093.49        764.07       162.03 o                         
   6  12  12       3586.87       3656.14       174.05 o                         
   8  12  12      19015.68      21263.45       269.16 o                         
  10  12  12        436.58       1048.64       168.57 o                         
  12  12  12      24066.91      26538.72       469.65 o                         
   1   1  13      36780.31      34923.65       427.65 o                         
   1   3  13       4813.00       4128.09       118.04 o                         
   3   3  13     213780.39     206072.44      2782.79 o                         
   1   5  13      19724.67      19054.74       203.01 o                         
   3   5  13      66259.03      68176.24       581.42 o                         
   5   5  13      39370.39      37086.07       402.26 o                         
   1   7  13      29602.95      26828.56       234.67 o                         
   3   7  13      11666.98      10664.76       135.50 o                         
   5   7  13      23031.14      26138.71       259.46 o                         
   7   7  13      44642.73      45563.73       485.17 o                         
   1   9  13      12483.70      14272.47       150.54 o                         
   3   9  13      72954.14      70712.55       676.71 o                         
   5   9  13      50534.83      50064.19       411.46 o                         
   7   9  13       4039.44       4333.70       133.37 o                         
   9   9  13        114.16         93.10       167.71 o                         
   1  11  13      15607.75      14901.83       174.59 o                         
   3  11  13       7096.06       6560.09       132.58 o                         
   5  11  13       2312.36       2521.33       123.76 o                         
   7  11  13       4555.14       5910.92       127.59 o                         
   9  11  13      11372.29      12130.04       143.09 o                         
  11  11  13      19716.80      23354.63       247.22 o                         
   1  13  13        413.51        625.74       164.30 o                         
   3  13  13      17962.00      18618.90       252.49 o                         
   5  13  13       2899.75       3283.82       179.89 o                         
   7  13  13      33494.98      36154.02       526.94 o                         
   9  13  13         98.96        174.09       178.58 o                         
  11  13  13       6328.22       6893.66       200.79 o                         
  13  13  13      43538.80      40404.42       842.19 o                         
   0   2  14      17175.94      17258.36       222.26 o                         
   2   2  14      61692.71      58038.42       721.22 o                         
   2   4  14       1073.80        807.17       106.04 o                         
   4   4  14      49255.37      48313.52       586.20 o                         
   0   6  14      13744.97      13839.59       256.01 o                         
   2   6  14        313.01       1413.64       130.94 o                         
   4   6  14       1741.39       2004.02       115.14 o                         
   6   6  14       5767.93       7318.33       187.81 o                         
   2   8  14      87705.12      85248.42       765.75 o                         
   4   8  14      12198.15      11593.75       141.50 o                         
   6   8  14       2985.19       2566.17       122.74 o                         
   8   8  14      17048.08      19145.70       224.45 o                         
   0  10  14        127.93        345.03       160.31 o                         
   2  10  14      23720.35      21736.26       188.20 o                         
   4  10  14        894.64        896.05       118.70 o                         
   6  10  14       1065.61       1322.65       124.13 o                         
   8  10  14       5451.55       5176.64       130.81 o                         
  10  10  14      10722.31      11054.10       205.71 o                         
   2  12  14       5236.03       4781.03       126.20 o                         
   4  12  14        686.45       1473.47       125.16 o                         
   6  12  14          0.65        413.04       119.80 o                         
   8  12  14      12208.82      12797.99       163.86 o                         
  10  12  14       2709.46       2361.42       129.79 o                         
  12  12  14         77.79        521.43       179.27 o                         
   0  14  14       4286.20       5470.25       241.33 o                         
   2  14  14       2261.65       2198.26       167.73 o                         
   4  14  14       2474.30       2050.07       177.16 o                         
   6  14  14       5961.10       7199.46       198.88 o                         
   8  14  14       8198.75       8060.70       181.66 o                         
  10  14  14        299.54        244.05       174.87 o                         
  12  14  14       3569.08       4166.74       196.06 o                         
  14  14  14      47508.06      48716.67      1051.14 o                         
   1   1  15      23471.43      24188.18       302.41 o                         
   1   3  15         50.19        901.52       104.44 o                         
   3   3  15      35828.27      37190.01       449.39 o                         
   1   5  15        185.84        409.97       110.83 o                         
   3   5  15      10416.37      10793.36       139.06 o                         
   5   5  15     151018.95     137818.75      1566.10 o                         
   1   7  15      56101.15      53447.52       469.85 o                         
   3   7  15       9078.53       8968.02       140.08 o                         
   5   7  15         88.94        372.25       113.36 o                         
   7   7  15        367.83        717.02       173.22 o                         
   1   9  15          0.15        223.28       113.65 o                         
   3   9  15      24665.49      24172.82       203.09 o                         
   5   9  15       2404.13       2948.40       124.57 o                         
   7   9  15         30.14        114.93       117.86 o                         
   9   9  15       1616.27       1440.38       177.01 o                         
   1  11  15      11891.41      12474.42       140.08 o                         
   3  11  15      14543.73      13951.21       156.08 o                         
   5  11  15       5060.89       5073.91       129.16 o                         
   7  11  15       4479.85       5526.01       136.62 o                         
   9  11  15       5740.98       5413.97       131.23 o                         
  11  11  15      17143.12      17611.08       223.60 o                         
   1  13  15      13123.10      12856.04       145.70 o                         
   3  13  15          3.31         35.87       118.37 o                         
   5  13  15      17344.00      14611.59       162.05 o                         
   7  13  15      11607.06      11278.85       143.31 o                         
   9  13  15        296.24        440.70       123.24 o                         
  11  13  15        694.46        726.26       129.27 o                         
  13  13  15       7122.17      10109.92       205.63 o                         
   1  15  15       7012.73       7285.46       176.65 o                         
   3  15  15       4279.03       3737.29       177.35 o                         
   5  15  15      14093.16      14963.54       210.76 o                         
   7  15  15         99.85        -63.24       186.91 o                         
   9  15  15       7342.00       8191.99       197.93 o                         
  11  15  15        399.05         74.73       184.40 o                         
  13  15  15       2384.29       2893.90       191.72 o                         
  15  15  15       7370.87       4861.28       351.64 o                         
   0   0  16     135770.84     130434.39      3325.06 o                         
   2   2  16      39756.12      38885.98       479.87 o                         
   0   4  16     178912.12     175850.05      2302.01 o                         
   2   4  16       4850.09       5813.52       123.08 o                         
   4   4  16      22762.01      21832.45       343.91 o                         
   2   6  16         91.91        778.20       118.55 o                         
   4   6  16      11009.74       8759.74       132.75 o                         
   6   6  16       1390.17       1794.26       164.12 o                         
   0   8  16          2.38        105.96       166.90 o                         
   2   8  16        305.59        523.82       123.35 o                         
   4   8  16       3604.14       3495.10       135.78 o                         
   6   8  16         46.41        520.70       117.02 o                         
   8   8  16       1618.17       1970.86       175.45 o                         
   2  10  16       5689.59       6143.15       127.41 o                         
   4  10  16        245.16        595.45       121.23 o                         
   6  10  16     102148.68     102541.80       775.71 o                         
   8  10  16         86.21        835.85       129.77 o                         
  10  10  16      18917.90      19220.74       231.87 o                         
   0  12  16         78.87         84.60       163.47 o                         
   2  12  16       7820.20       7580.05       133.50 o                         
   4  12  16       9496.60       8945.56       137.05 o                         
   6  12  16       5492.18       5349.85       133.48 o                         
   8  12  16        106.66        342.97       120.61 o                         
  10  12  16         81.17        267.59       121.99 o                         
  12  12  16       2161.17       1773.59       180.24 o                         
   2  14  16       1279.88       1616.92       119.12 o                         
   4  14  16       1194.06       1127.38       121.39 o                         
   6  14  16          0.84         46.82       127.32 o                         
   8  14  16        911.21       1052.22       128.40 o                         
  10  14  16       1340.86       1514.57       129.33 o                         
  12  14  16        317.17        596.31       133.02 o                         
  14  14  16        252.02          4.59       189.40 o                         
   0  16  16     113904.36     106524.47      1887.29 o                         
   2  16  16       1842.76       1595.33       171.68 o                         
   4  16  16       1153.26        942.96       171.21 o                         
   6  16  16       4374.51       3708.13       184.49 o                         
   8  16  16        132.49          4.69       183.59 o                         
  10  16  16        430.71        498.51       183.18 o                         
  12  16  16      16804.60      16479.73       293.97 o                         
  14  16  16       1031.49        926.26       193.23 o                         
  16  16  16      11171.75      10670.35       426.27 o                         
   1   1  17       1536.10       1891.41       169.12 o                         
   1   3  17       3953.53       3501.26       120.02 o                         
   3   3  17       1834.79       2088.96       170.51 o                         
   1   5  17       8315.12       7952.86       127.62 o                         
   3   5  17       1686.49       2405.19       118.48 o                         
   5   5  17      10595.60      11756.80       198.66 o                         
   1   7  17       2137.05       3086.68       121.86 o                         
   3   7  17       5109.55       5334.61       127.79 o                         
   5   7  17       2338.83       2259.83       120.85 o                         
   7   7  17        326.29        597.77       179.22 o                         
   1   9  17       1140.87       1563.07       126.00 o                         
   3   9  17        773.11       1548.16       123.57 o                         
   5   9  17       3260.41       3282.44       136.68 o                         
   7   9  17       1661.83       2126.24       129.36 o                         
   9   9  17       1704.66       1275.84       178.03 o                         
   1  11  17      16399.80      15346.37       149.64 o                         
   3  11  17       4483.39       4365.20       129.27 o                         
   5  11  17       7088.74       6594.58       135.90 o                         
   7  11  17      19797.00      17273.55       174.56 o                         
   9  11  17        941.18        884.82       129.35 o                         
  11  11  17        440.66        220.21       171.26 o                         
   1  13  17       1914.66       2071.17       126.16 o                         
   3  13  17       2335.76       3000.31       123.14 o                         
   5  13  17       7188.08       7465.89       135.37 o                         
   7  13  17         66.65        200.90       124.51 o                         
   9  13  17       1698.84       1743.97       133.50 o                         
  11  13  17        906.33        929.28       128.89 o                         
  13  13  17        281.49        765.15       182.03 o                         
   1  15  17       1179.21       1069.62       115.73 o                         
   3  15  17       2690.13       2441.90       126.53 o                         
   5  15  17       1849.87       2147.42       124.94 o                         
   7  15  17        349.60        143.46       130.65 o                         
   9  15  17      10024.30       9316.67       151.08 o                         
  11  15  17       1310.16       1647.28       131.89 o                         
  13  15  17       4495.91       5077.27       141.40 o                         
  15  15  17        224.20        428.57       194.94 o                         
   1  17  17      15651.68      16171.50       221.96 o                         
   3  17  17        217.08        670.07       170.20 o                         
   5  17  17        183.44        156.59       176.45 o                         
   7  17  17       6558.99       7800.71       192.17 o                         
   9  17  17        123.82        295.89       208.01 o                         
  11  17  17          6.28        106.62       196.43 o                         
  13  17  17       1047.83        894.36       182.58 o                         
  15  17  17        441.79        208.44       414.36 o                         
   0   2  18       7324.81       8326.40       187.72 o                         
   2   2  18       2587.51       2449.12       169.78 o                         
   2   4  18       9637.07       9995.76       139.92 o                         
   4   4  18        215.14        480.58       163.96 o                         
   0   6  18        789.38        949.47       162.15 o                         
   2   6  18       3592.75       3769.99       123.92 o                         
   4   6  18      10659.12       9430.66       130.19 o                         
   6   6  18        366.55        197.52       166.48 o                         
   2   8  18      85911.27      89262.30       785.50 o                         
   4   8  18      15076.19      15048.12       175.80 o                         
   6   8  18        251.05        273.50       126.15 o                         
   8   8  18       4232.99       3072.84       196.01 o                         
   0  10  18      26934.17      24442.77       327.95 o                         
   2  10  18        148.39        694.51       123.70 o                         
   4  10  18        437.71        561.07       120.49 o                         
   6  10  18       1831.13       1066.80       129.36 o                         
   8  10  18       2002.84       1813.38       133.74 o                         
  10  10  18        336.25        459.29       179.71 o                         
   2  12  18      11271.67      11763.30       142.81 o                         
   4  12  18       4311.16       4637.42       134.58 o                         
   6  12  18        337.82        467.43       124.58 o                         
   8  12  18       1903.55       2364.94       138.25 o                         
  10  12  18       6168.61       7146.53       137.55 o                         
  12  12  18        711.56       1113.44       179.66 o                         
   0  14  18       1366.36       1109.84       173.30 o                         
   2  14  18       9234.38       9787.24       136.93 o                         
   4  14  18        682.46        613.90       121.75 o                         
   6  14  18        455.56        824.95       129.27 o                         
   8  14  18      15387.61      15819.68       163.44 o                         
  10  14  18       1315.56       1696.72       135.61 o                         
  12  14  18       8222.78       7523.71       145.82 o                         
  14  14  18        635.76        673.85       185.42 o                         
   2  16  18        185.06        551.49       120.72 o                         
   4  16  18       2018.54       2610.90       130.93 o                         
   6  16  18       9142.50       9063.90       139.23 o                         
   8  16  18         86.74        158.62       130.96 o                         
  10  16  18         42.24        352.47       143.06 o                         
  12  16  18         48.55         -8.86       135.23 o                         
  14  16  18       1436.53       1539.40       138.92 o                         
  16  16  18         10.46        380.62       593.60 o                         
   0  18  18        302.70         22.60       250.18 o                         
   2  18  18       2164.56       1400.93       175.51 o                         
   4  18  18       2732.98       2773.26       182.40 o                         
   6  18  18          5.00        266.43       189.17 o                         
   8  18  18      30231.68      28834.09       406.80 o                         
  10  18  18        664.33        687.45       209.89 o                         
  12  18  18      12904.56      13670.17       394.49 o                         
  14  18  18       1269.11       1007.79       746.11 o                         
   1   1  19        444.21        909.33       162.51 o                         
   1   3  19       1473.01       1001.55       118.77 o                         
   3   3  19      47240.70      47688.43       703.32 o                         
   1   5  19       9955.61       9821.67       141.69 o                         
   3   5  19      15090.57      15260.70       167.60 o                         
   5   5  19        399.60        810.54       163.12 o                         
   1   7  19        212.00        607.39       117.95 o                         
   3   7  19        150.83        261.37       117.86 o                         
   5   7  19       2926.61       2234.54       124.12 o                         
   7   7  19       7842.45       7744.49       200.94 o                         
   1   9  19      17576.73      16520.84       181.21 o                         
   3   9  19       3242.48       3412.23       120.50 o                         
   5   9  19       2981.97       3096.55       125.72 o                         
   7   9  19        258.26        307.87       138.52 o                         
   9   9  19      14480.94      15525.00       290.11 o                         
   1  11  19       1463.85       2238.15       131.14 o                         
   3  11  19       3064.55       3240.34       128.24 o                         
   5  11  19       1020.90        807.18       123.41 o                         
   7  11  19       7202.80       7451.22       150.96 o                         
   9  11  19         27.85        141.70       137.25 o                         
  11  11  19       3927.05       3306.72       187.38 o                         
   1  13  19        587.90        990.89       128.98 o                         
   3  13  19          0.00       -100.20       124.82 o                         
   5  13  19       1136.61       1417.54       133.04 o                         
   7  13  19      12513.79      12334.29       155.61 o                         
   9  13  19         19.64        331.94       130.89 o                         
  11  13  19        624.61        583.70       133.44 o                         
  13  13  19      19239.89      18857.45       328.37 o                         
   1  15  19        598.24        915.86       122.73 o                         
   3  15  19        516.45        707.83       125.98 o                         
   5  15  19        878.21       1412.84       131.58 o                         
   7  15  19       8918.86       8968.97       154.80 o                         
   9  15  19       1658.69       1399.93       138.25 o                         
  11  15  19       3026.91       3856.82       143.67 o                         
  13  15  19       7436.60       6790.08       146.04 o                         
  15  15  19        689.03        645.87       417.02 o                         
   1  17  19       1257.10       1580.26       127.11 o                         
   3  17  19       1783.49       1438.77       124.63 o                         
   5  17  19       2544.32       2169.36       133.26 o                         
   7  17  19         57.58        295.84       130.85 o                         
   9  17  19        187.57        405.91       139.31 o                         
  11  17  19       1083.84       1102.15       145.62 o                         
  13  17  19        152.07        434.28       283.81 o                         
  15  17  19          2.03       -278.81       751.85 o                         
   1  19  19       3499.53       3301.52       196.32 o                         
   3  19  19        320.01        332.88       190.68 o                         
   5  19  19       1565.11       1367.67       189.37 o                         
   7  19  19        998.93       1593.70       199.76 o                         
   9  19  19       7186.92       7695.12       324.82 o                         
  11  19  19       2253.70       2668.01       434.13 o                         
  13  19  19       3738.49       2231.36      1068.14 o                         
   0   0  20      75299.41      78658.60      1811.88 o                         
   2   2  20        156.37        200.79       168.42 o                         
   0   4  20      13666.59      12399.09       205.02 o                         
   2   4  20      13287.05      13882.64       149.80 o                         
   4   4  20       9796.03       9560.40       204.51 o                         
   2   6  20       2730.30       1959.72       123.90 o                         
   4   6  20        165.22        690.14       123.74 o                         
   6   6  20      21866.77      18964.25       271.30 o                         
   0   8  20       1253.04       1189.87       169.12 o                         
   2   8  20       3554.30       3472.29       128.20 o                         
   4   8  20         23.51        118.98       118.60 o                         
   6   8  20       3028.11       2161.16       127.96 o                         
   8   8  20        168.29        100.25       198.65 o                         
   2  10  20        414.17        299.47       118.03 o                         
   4  10  20       3718.54       4047.70       126.48 o                         
   6  10  20       6822.80       7076.09       143.60 o                         
   8  10  20        799.21        503.46       145.14 o                         
  10  10  20      28333.55      26081.67       499.55 o                         
   0  12  20       7287.00       8944.68       194.00 o                         
   2  12  20       2422.56       3090.84       132.18 o                         
   4  12  20        186.25        455.49       125.32 o                         
   6  12  20        549.03        942.44       132.42 o                         
   8  12  20        185.70        142.85       135.36 o                         
  10  12  20         41.85        403.71       135.83 o                         
  12  12  20        449.90        665.10       190.24 o                         
   2  14  20        452.76        624.84       129.03 o                         
   4  14  20        837.70        999.35       130.05 o                         
   6  14  20        110.47        487.71       135.19 o                         
   8  14  20      13994.92      13999.54       159.69 o                         
  10  14  20        408.37        464.84       135.00 o                         
  12  14  20       5731.62       5424.95       146.47 o                         
  14  14  20        503.15        473.69       339.26 o                         
   0  16  20      15360.43      15813.60       243.71 o                         
   2  16  20         24.95        615.75       129.83 o                         
   4  16  20       9707.88       9898.81       149.95 o                         
   6  16  20         83.52        402.12       134.35 o                         
   8  16  20         89.50        332.67       142.44 o                         
  10  16  20         82.97         96.37       140.54 o                         
  12  16  20          0.39         58.15       226.79 o                         
  14  16  20        938.96        681.61       532.25 o                         
   2  18  20        327.87        427.50       133.15 o                         
   4  18  20       3908.89       3340.12       136.85 o                         
   6  18  20         87.01        258.49       133.23 o                         
   8  18  20       1956.18       1973.90       188.62 o                         
  10  18  20       1824.24       1478.07       269.25 o                         
  12  18  20          6.46         44.33       599.57 o                         
   0  20  20      13530.12       9810.65       481.34 o                         
   2  20  20        750.04        691.32       292.01 o                         
   4  20  20       2106.44       2059.56       290.21 o                         
   6  20  20       2558.53       3076.01       410.99 o                         
   8  20  20         84.88        608.30       463.37 o                         
   1   1  21       7172.84       5407.56       172.94 o                         
   1   3  21       3380.49       3293.47       128.73 o                         
   3   3  21      17393.64      15256.35       249.05 o                         
   1   5  21      12397.73      12628.29       149.68 o                         
   3   5  21       4365.24       3982.20       130.25 o                         
   5   5  21       7517.38       7616.56       199.68 o                         
   1   7  21        220.50        141.42       127.73 o                         
   3   7  21        843.01        825.81       120.50 o                         
   5   7  21       4722.97       4398.89       141.12 o                         
   7   7  21      16499.85      14827.40       255.13 o                         
   1   9  21         29.76         90.64       116.91 o                         
   3   9  21      10788.50      12611.95       151.74 o                         
   5   9  21       2412.13       2789.55       133.75 o                         
   7   9  21       1168.51       1100.93       135.96 o                         
   9   9  21       8688.92       7960.60       233.49 o                         
   1  11  21       4549.84       3848.79       129.34 o                         
   3  11  21        758.24       1102.41       123.19 o                         
   5  11  21      26715.21      26523.43       294.82 o                         
   7  11  21        396.25        207.18       131.04 o                         
   9  11  21       2960.88       2376.94       151.06 o                         
  11  11  21        136.71       -110.72       204.83 o                         
   1  13  21       8927.09      10239.37       150.43 o                         
   3  13  21       1288.22       1205.16       128.94 o                         
   5  13  21       2494.58       3052.71       137.72 o                         
   7  13  21       8540.09       7619.02       149.25 o                         
   9  13  21       1256.51        961.99       139.21 o                         
  11  13  21       5940.10       5446.37       154.95 o                         
  13  13  21       5553.39       5872.39       259.62 o                         
   1  15  21       7185.90       6971.22       141.81 o                         
   3  15  21       5885.19       5854.71       150.63 o                         
   5  15  21       2279.10       2375.77       136.56 o                         
   7  15  21        315.06        474.59       136.85 o                         
   9  15  21         31.27        129.56       137.13 o                         
  11  15  21       6790.33       6326.80       203.77 o                         
  13  15  21         90.50        310.56       324.86 o                         
   1  17  21          1.63         39.36       135.48 o                         
   3  17  21       7674.05       7401.16       154.43 o                         
   5  17  21        521.88        897.79       141.94 o                         
   7  17  21        688.86        829.78       150.05 o                         
   9  17  21        196.58        -19.59       233.64 o                         
  11  17  21       5987.31       7098.77       426.04 o                         
  13  17  21        652.69        757.00       738.19 o                         
   1  19  21       2203.32       2078.43       213.26 o                         
   3  19  21        543.76        597.04       208.77 o                         
   5  19  21        774.30        846.10       272.93 o                         
   7  19  21       1894.36       1895.37       352.85 o                         
   9  19  21         45.32        303.03       459.31 o                         
   1  21  21         27.38        -28.16       602.82 o                         
   3  21  21       1955.69       1517.36       762.44 o                         
   0   2  22         62.47         52.78       172.83 o                         
   2   2  22       1231.50       1347.62       178.55 o                         
   2   4  22        567.18        669.51       127.35 o                         
   4   4  22        452.24        891.95       174.00 o                         
   0   6  22        235.49        331.01       185.77 o                         
   2   6  22       3467.42       3085.40       136.74 o                         
   4   6  22       8880.45       8919.82       151.33 o                         
   6   6  22       7247.76       7130.93       199.67 o                         
   2   8  22       3631.77       4020.44       138.16 o                         
   4   8  22         97.16        300.57       124.97 o                         
   6   8  22        254.38        288.86       137.19 o                         
   8   8  22        499.40        683.02       201.53 o                         
   0  10  22      29999.45      32484.77       499.60 o                         
   2  10  22       1141.39        959.11       119.29 o                         
   4  10  22       1519.59       1469.21       134.98 o                         
   6  10  22        335.33        570.77       129.32 o                         
   8  10  22       2314.77       2773.64       146.36 o                         
  10  10  22          4.66        182.56       208.04 o                         
   2  12  22       2526.38       3977.42       133.79 o                         
   4  12  22       3942.17       3567.62       133.59 o                         
   6  12  22       2215.62       2096.30       136.52 o                         
   8  12  22        402.44        488.29       133.02 o                         
  10  12  22       5442.28       4573.59       152.74 o                         
  12  12  22       3230.53       3554.95       239.86 o                         
   0  14  22        849.56        616.65       187.22 o                         
   2  14  22        301.03        430.06       135.01 o                         
   4  14  22        256.24        353.89       140.33 o                         
   6  14  22        970.92        923.31       137.16 o                         
   8  14  22        797.83        872.13       137.57 o                         
  10  14  22        282.22        279.01       152.11 o                         
  12  14  22          0.00       -235.10       254.01 o                         
  14  14  22         53.63        515.86       744.49 o                         
   2  16  22       2124.00       1963.28       140.35 o                         
   4  16  22       2217.87       2523.49       150.60 o                         
   6  16  22      15373.17      15867.08       203.60 o                         
   8  16  22        196.53        206.81       194.28 o                         
  10  16  22        121.48         62.09       287.14 o                         
  12  16  22       1813.05       1236.42       608.98 o                         
   0  18  22       3630.89       4587.87       331.06 o                         
   2  18  22        180.21        208.16       213.17 o                         
   4  18  22       1550.71       1486.10       232.28 o                         
   6  18  22        549.19        284.23       302.33 o                         
   8  18  22       1429.48       1464.94       350.95 o                         
   2  20  22          0.56        220.26       396.36 o                         
   1   1  23       3306.91       3294.70       185.66 o                         
   1   3  23       1088.77       1414.04       128.93 o                         
   3   3  23       6219.98       7550.33       201.16 o                         
   1   5  23        125.14        178.13       137.63 o                         
   3   5  23       5550.74       6302.06       143.85 o                         
   5   5  23      14127.08      13285.75       328.78 o                         
   1   7  23       1087.29       1241.95       140.93 o                         
   3   7  23       6658.22       6016.35       149.43 o                         
   5   7  23      10409.80      10128.96       165.28 o                         
   7   7  23        337.67        403.41       213.77 o                         
   1   9  23       3920.65       4334.39       139.39 o                         
   3   9  23         28.44         42.72       133.38 o                         
   5   9  23        658.70       1001.92       136.27 o                         
   7   9  23       8345.77       8694.49       161.52 o                         
   9   9  23        352.24        525.20       220.80 o                         
   1  11  23      16792.95      18319.87       218.99 o                         
   3  11  23       3655.70       3673.82       136.76 o                         
   5  11  23         15.27         66.50       135.55 o                         
   7  11  23        404.79        774.94       141.20 o                         
   9  11  23       1396.42       1149.85       150.59 o                         
  11  11  23       2219.13       2413.98       219.25 o                         
   1  13  23       1473.61       1724.54       129.97 o                         
   3  13  23      15454.11      15622.54       197.18 o                         
   5  13  23       1151.10       1832.51       144.26 o                         
   7  13  23       2580.36       2659.23       137.32 o                         
   9  13  23       1559.53       1886.02       141.09 o                         
  11  13  23       1590.00       1896.17       262.57 o                         
  13  13  23       1552.52       1921.13       727.12 o                         
   1  15  23          5.44         60.44       136.23 o                         
   3  15  23       2485.58       3463.31       143.27 o                         
   5  15  23       5002.21       5777.28       164.25 o                         
   7  15  23       1475.01       1578.03       195.70 o                         
   9  15  23       3429.56       3740.78       310.83 o                         
  11  15  23        416.20        177.10       532.51 o                         
   1  17  23       2519.10       2238.13       225.80 o                         
   3  17  23        465.69        489.97       232.73 o                         
   5  17  23       3243.08       2751.52       280.14 o                         
   7  17  23        830.53        529.70       348.73 o                         
   9  17  23        498.69        568.19      1066.82 o                         
   1  19  23         39.92        349.02       623.86 o                         
   3  19  23       4934.20       3564.37       541.02 o                         
   0   0  24       6144.80       5415.41       412.55 o                         
   2   2  24      14927.59      14849.48       230.10 o                         
   0   4  24        962.10       1278.17       195.87 o                         
   2   4  24        458.12        403.57       139.57 o                         
   4   4  24       3494.27       2858.35       204.32 o                         
   2   6  24       1384.02       1719.92       142.63 o                         
   4   6  24       3494.12       5944.92       150.68 o                         
   6   6  24        133.48        317.84       203.87 o                         
   0   8  24       1411.76       1189.05       185.91 o                         
   2   8  24      10657.59      10795.33       166.87 o                         
   4   8  24       6465.29       6232.24       156.83 o                         
   6   8  24         27.24        118.64       153.91 o                         
   8   8  24      30772.47      28400.62       718.64 o                         
   2  10  24         61.24         97.18       135.83 o                         
   4  10  24         19.03         35.13       144.26 o                         
   6  10  24       2006.01       2466.62       145.70 o                         
   8  10  24       2638.81       3007.14       157.31 o                         
  10  10  24         59.42        219.48       218.47 o                         
   0  12  24         67.58        195.31       184.45 o                         
   2  12  24       2461.79       2530.44       140.09 o                         
   4  12  24        369.76        456.68       136.55 o                         
   6  12  24         59.77        239.71       153.99 o                         
   8  12  24       5863.83       5740.95       167.17 o                         
  10  12  24       2144.48       1705.72       239.81 o                         
  12  12  24       4341.64       3047.15       486.92 o                         
   2  14  24       6043.43       6558.51       144.46 o                         
   4  14  24      13959.67      13772.49       215.82 o                         
   6  14  24          9.79         -8.36       195.39 o                         
   8  14  24       1007.38        963.99       239.59 o                         
  10  14  24        525.52        596.33       392.06 o                         
   0  16  24        746.88        639.49       351.32 o                         
   2  16  24        349.49        598.36       257.83 o                         
   4  16  24          4.40        -62.61       258.93 o                         
   6  16  24         78.42          7.85       324.95 o                         
   8  16  24         53.67        283.54       752.40 o                         
   1   1  25        150.14        -84.32       205.20 o                         
   1   3  25      11133.37      11795.05       175.18 o                         
   3   3  25       1229.82        928.27       207.09 o                         
   1   5  25       1904.14       2282.79       152.36 o                         
   3   5  25       2573.91       2078.09       152.80 o                         
   5   5  25       5578.19       4698.38       229.81 o                         
   1   7  25         30.24        501.63       143.46 o                         
   3   7  25       3777.99       3484.98       154.63 o                         
   5   7  25        116.02        311.16       156.90 o                         
   7   7  25         94.54        132.49       220.18 o                         
   1   9  25        168.61        337.69       139.86 o                         
   3   9  25       4727.86       5266.49       159.66 o                         
   5   9  25       1883.82       1583.44       152.58 o                         
   7   9  25       7293.23       6992.05       172.79 o                         
   9   9  25        242.67        276.26       257.22 o                         
   1  11  25       1124.87       1437.07       146.29 o                         
   3  11  25       1017.02       1152.18       148.21 o                         
   5  11  25         50.17        183.99       145.72 o                         
   7  11  25       1004.10       1027.51       192.16 o                         
   9  11  25        917.94        858.49       241.66 o                         
  11  11  25        647.05       1271.36       532.54 o                         
   1  13  25         97.55         88.53       168.42 o                         
   3  13  25       1716.38       2122.74       177.25 o                         
   5  13  25       1524.43       1110.08       197.50 o                         
   7  13  25         12.50        108.55       286.55 o                         
   9  13  25       3512.97       3421.12       490.98 o                         
   1  15  25       1562.27       1580.65       323.52 o                         
   3  15  25          0.01         49.05       286.40 o                         
   5  15  25        377.15        291.91       352.32 o                         
   7  15  25         88.39         15.93      1011.56 o                         
   0   2  26       1145.34       1079.79       218.44 o                         
   2   2  26       6170.11       5269.23       223.14 o                         
   2   4  26         14.24        130.64       157.63 o                         
   4   4  26       9726.66       8340.09       255.11 o                         
   0   6  26      39619.14      39245.56       602.79 o                         
   2   6  26        560.02        447.20       152.86 o                         
   4   6  26        344.47        367.27       161.59 o                         
   6   6  26       1360.24       1168.71       256.65 o                         
   2   8  26       2080.42       2577.19       149.67 o                         
   4   8  26        398.18        686.44       157.26 o                         
   6   8  26       1650.52       1506.49       160.74 o                         
   8   8  26       3284.85       2706.22       275.16 o                         
   0  10  26       9277.90       9614.56       239.46 o                         
   2  10  26       1215.50       1635.56       154.48 o                         
   4  10  26       8485.37       9085.55       199.56 o                         
   6  10  26        166.75        430.07       201.22 o                         
   8  10  26          7.20        266.09       237.53 o                         
  10  10  26        146.13       -487.74       523.08 o                         
   2  12  26       2657.83       2339.24       194.86 o                         
   4  12  26        536.71        332.76       217.94 o                         
   6  12  26       3203.74       3102.08       308.25 o                         
   8  12  26        734.59        732.65       601.54 o                         
   0  14  26        653.96        655.09       734.65 o                         
   2  14  26        204.38         86.26       373.98 o                         
   4  14  26         25.04        229.08       359.77 o                         
   1   1  27       5973.21       6332.84       252.01 o                         
   1   3  27        223.27        677.01       172.12 o                         
   3   3  27         76.69       -114.66       251.63 o                         
   1   5  27       1403.54       1118.41       176.88 o                         
   3   5  27       1041.83        802.59       173.74 o                         
   5   5  27       5608.94       5572.20       250.11 o                         
   1   7  27       6268.52       6856.49       176.26 o                         
   3   7  27        340.49        363.42       177.28 o                         
   5   7  27        590.24        204.51       189.39 o                         
   7   7  27       1156.60        854.84       327.73 o                         
   1   9  27        380.84        624.08       195.62 o                         
   3   9  27       1561.21       1639.64       192.48 o                         
   5   9  27        507.53        442.52       227.72 o                         
   7   9  27          0.25        -23.41       315.61 o                         
   1  11  27        344.44        384.43       252.41 o                         
   3  11  27       2224.19       2126.03       249.36 o                         
   5  11  27         63.78        418.23       389.39 o                         
   7  11  27        155.94       -160.52       602.71 o                         
   1  13  27          9.70        579.77       603.80 o                         
   0   0  28       8212.75       7515.93       657.62 o                         
   2   2  28       6380.35       6896.63       313.79 o                         
   0   4  28        225.07        200.21       276.64 o                         
   2   4  28       2892.90       3483.86       194.83 o                         
   4   4  28        343.43        259.78       289.74 o                         
   2   6  28       1007.28        666.01       231.29 o                         
   4   6  28        960.36       1573.36       234.37 o                         
   6   6  28       3442.78       3554.62       808.41 o                         
   0   8  28         24.51       -112.66       384.13 o                         
   2   8  28        287.61        585.75       302.35 o                         
   4   8  28       2010.17       1230.84       336.78 o                         
   6   8  28         73.65        608.80       396.49 o                         
   2  10  28       1022.27        841.33       393.29 o                         
   4  10  28        792.25        562.30       599.26 o                         
   1   1  29       2918.56       2695.62       363.87 o                         
   1   3  29          2.28        155.82       242.00 o                         
   3   3  29        163.98        -44.29       365.11 o                         
   1   5  29       3231.18       3404.00       313.18 o                         
   3   5  29         42.54        137.16       288.53 o                         
   5   5  29       1454.90        747.27       748.69 o                         
   1   7  29        112.04        124.45       516.74 o                         
                                                                                
