# Supplementary material for: The hydrocarbon-bearing clathrasil chibaite and its host–guest structure at low temperature
Source: IUCrJ. 2018 Aug 8;5(Pt 5):595–607. doi: 10.1107/S2052252518009107 (PMC6126654; doi:10.1107/S2052252518009107)
Supplement: Supplementary file 3 [file m-05-00595-273ksup3.hkl]

data_273k                                                                       
_shelx_title ' chibait in Fd-3m No227; temperature 273 K' 
_shelx_refln_list_code          4                                               
_shelx_F_calc_maximum      708.98                                               
_exptl_crystal_F_000      4301.00                                               
_reflns_d_resolution_high  0.6474                                               
                                                                                
loop_                                                                           
 _space_group_symop_operation_xyz                                               
 'x, y, z'                                                                      
 '-y, x+1/4, z+1/4'                                                             
 '-x+1/4, -y+1/4, z'                                                            
 'y+1/4, -x, z+1/4'                                                             
 'x+1/4, -z, y+1/4'                                                             
 'x, -y+1/4, -z+1/4'                                                            
 'x+1/4, z+1/4, -y'                                                             
 'z+1/4, y+1/4, -x'                                                             
 '-x+1/4, y, -z+1/4'                                                            
 '-z, y+1/4, x+1/4'                                                             
 'z, x, y'                                                                      
 'y, z, x'                                                                      
 '-y+1/4, -z+1/4, x'                                                            
 'z, -x+1/4, -y+1/4'                                                            
 '-y+1/4, z, -x+1/4'                                                            
 '-z+1/4, -x+1/4, y'                                                            
 '-z+1/4, x, -y+1/4'                                                            
 'y, -z+1/4, -x+1/4'                                                            
 'y+1/4, x+1/4, -z'                                                             
 '-y, -x, -z'                                                                   
 '-x, z+1/4, y+1/4'                                                             
 '-x, -z, -y'                                                                   
 'z+1/4, -y, x+1/4'                                                             
 '-z, -y, -x'                                                                   
 'x, y+1/2, z+1/2'                                                              
 '-y, x+3/4, z+3/4'                                                             
 '-x+1/4, -y+3/4, z+1/2'                                                        
 'y+1/4, -x+1/2, z+3/4'                                                         
 'x+1/4, -z+1/2, y+3/4'                                                         
 'x, -y+3/4, -z+3/4'                                                            
 'x+1/4, z+3/4, -y+1/2'                                                         
 'z+1/4, y+3/4, -x+1/2'                                                         
 '-x+1/4, y+1/2, -z+3/4'                                                        
 '-z, y+3/4, x+3/4'                                                             
 'z, x+1/2, y+1/2'                                                              
 'y, z+1/2, x+1/2'                                                              
 '-y+1/4, -z+3/4, x+1/2'                                                        
 'z, -x+3/4, -y+3/4'                                                            
 '-y+1/4, z+1/2, -x+3/4'                                                        
 '-z+1/4, -x+3/4, y+1/2'                                                        
 '-z+1/4, x+1/2, -y+3/4'                                                        
 'y, -z+3/4, -x+3/4'                                                            
 'y+1/4, x+3/4, -z+1/2'                                                         
 '-y, -x+1/2, -z+1/2'                                                           
 '-x, z+3/4, y+3/4'                                                             
 '-x, -z+1/2, -y+1/2'                                                           
 'z+1/4, -y+1/2, x+3/4'                                                         
 '-z, -y+1/2, -x+1/2'                                                           
 'x+1/2, y, z+1/2'                                                              
 '-y+1/2, x+1/4, z+3/4'                                                         
 '-x+3/4, -y+1/4, z+1/2'                                                        
 'y+3/4, -x, z+3/4'                                                             
 'x+3/4, -z, y+3/4'                                                             
 'x+1/2, -y+1/4, -z+3/4'                                                        
 'x+3/4, z+1/4, -y+1/2'                                                         
 'z+3/4, y+1/4, -x+1/2'                                                         
 '-x+3/4, y, -z+3/4'                                                            
 '-z+1/2, y+1/4, x+3/4'                                                         
 'z+1/2, x, y+1/2'                                                              
 'y+1/2, z, x+1/2'                                                              
 '-y+3/4, -z+1/4, x+1/2'                                                        
 'z+1/2, -x+1/4, -y+3/4'                                                        
 '-y+3/4, z, -x+3/4'                                                            
 '-z+3/4, -x+1/4, y+1/2'                                                        
 '-z+3/4, x, -y+3/4'                                                            
 'y+1/2, -z+1/4, -x+3/4'                                                        
 'y+3/4, x+1/4, -z+1/2'                                                         
 '-y+1/2, -x, -z+1/2'                                                           
 '-x+1/2, z+1/4, y+3/4'                                                         
 '-x+1/2, -z, -y+1/2'                                                           
 'z+3/4, -y, x+3/4'                                                             
 '-z+1/2, -y, -x+1/2'                                                           
 'x+1/2, y+1/2, z'                                                              
 '-y+1/2, x+3/4, z+1/4'                                                         
 '-x+3/4, -y+3/4, z'                                                            
 'y+3/4, -x+1/2, z+1/4'                                                         
 'x+3/4, -z+1/2, y+1/4'                                                         
 'x+1/2, -y+3/4, -z+1/4'                                                        
 'x+3/4, z+3/4, -y'                                                             
 'z+3/4, y+3/4, -x'                                                             
 '-x+3/4, y+1/2, -z+1/4'                                                        
 '-z+1/2, y+3/4, x+1/4'                                                         
 'z+1/2, x+1/2, y'                                                              
 'y+1/2, z+1/2, x'                                                              
 '-y+3/4, -z+3/4, x'                                                            
 'z+1/2, -x+3/4, -y+1/4'                                                        
 '-y+3/4, z+1/2, -x+1/4'                                                        
 '-z+3/4, -x+3/4, y'                                                            
 '-z+3/4, x+1/2, -y+1/4'                                                        
 'y+1/2, -z+3/4, -x+1/4'                                                        
 'y+3/4, x+3/4, -z'                                                             
 '-y+1/2, -x+1/2, -z'                                                           
 '-x+1/2, z+3/4, y+1/4'                                                         
 '-x+1/2, -z+1/2, -y'                                                           
 'z+3/4, -y+1/2, x+1/4'                                                         
 '-z+1/2, -y+1/2, -x'                                                           
 '-x, -y, -z'                                                                   
 'y, -x-1/4, -z-1/4'                                                            
 'x-1/4, y-1/4, -z'                                                             
 '-y-1/4, x, -z-1/4'                                                            
 '-x-1/4, z, -y-1/4'                                                            
 '-x, y-1/4, z-1/4'                                                             
 '-x-1/4, -z-1/4, y'                                                            
 '-z-1/4, -y-1/4, x'                                                            
 'x-1/4, -y, z-1/4'                                                             
 'z, -y-1/4, -x-1/4'                                                            
 '-z, -x, -y'                                                                   
 '-y, -z, -x'                                                                   
 'y-1/4, z-1/4, -x'                                                             
 '-z, x-1/4, y-1/4'                                                             
 'y-1/4, -z, x-1/4'                                                             
 'z-1/4, x-1/4, -y'                                                             
 'z-1/4, -x, y-1/4'                                                             
 '-y, z-1/4, x-1/4'                                                             
 '-y-1/4, -x-1/4, z'                                                            
 'y, x, z'                                                                      
 'x, -z-1/4, -y-1/4'                                                            
 'x, z, y'                                                                      
 '-z-1/4, y, -x-1/4'                                                            
 'z, y, x'                                                                      
 '-x, -y+1/2, -z+1/2'                                                           
 'y, -x+1/4, -z+1/4'                                                            
 'x-1/4, y+1/4, -z+1/2'                                                         
 '-y-1/4, x+1/2, -z+1/4'                                                        
 '-x-1/4, z+1/2, -y+1/4'                                                        
 '-x, y+1/4, z+1/4'                                                             
 '-x-1/4, -z+1/4, y+1/2'                                                        
 '-z-1/4, -y+1/4, x+1/2'                                                        
 'x-1/4, -y+1/2, z+1/4'                                                         
 'z, -y+1/4, -x+1/4'                                                            
 '-z, -x+1/2, -y+1/2'                                                           
 '-y, -z+1/2, -x+1/2'                                                           
 'y-1/4, z+1/4, -x+1/2'                                                         
 '-z, x+1/4, y+1/4'                                                             
 'y-1/4, -z+1/2, x+1/4'                                                         
 'z-1/4, x+1/4, -y+1/2'                                                         
 'z-1/4, -x+1/2, y+1/4'                                                         
 '-y, z+1/4, x+1/4'                                                             
 '-y-1/4, -x+1/4, z+1/2'                                                        
 'y, x+1/2, z+1/2'                                                              
 'x, -z+1/4, -y+1/4'                                                            
 'x, z+1/2, y+1/2'                                                              
 '-z-1/4, y+1/2, -x+1/4'                                                        
 'z, y+1/2, x+1/2'                                                              
 '-x+1/2, -y, -z+1/2'                                                           
 'y+1/2, -x-1/4, -z+1/4'                                                        
 'x+1/4, y-1/4, -z+1/2'                                                         
 '-y+1/4, x, -z+1/4'                                                            
 '-x+1/4, z, -y+1/4'                                                            
 '-x+1/2, y-1/4, z+1/4'                                                         
 '-x+1/4, -z-1/4, y+1/2'                                                        
 '-z+1/4, -y-1/4, x+1/2'                                                        
 'x+1/4, -y, z+1/4'                                                             
 'z+1/2, -y-1/4, -x+1/4'                                                        
 '-z+1/2, -x, -y+1/2'                                                           
 '-y+1/2, -z, -x+1/2'                                                           
 'y+1/4, z-1/4, -x+1/2'                                                         
 '-z+1/2, x-1/4, y+1/4'                                                         
 'y+1/4, -z, x+1/4'                                                             
 'z+1/4, x-1/4, -y+1/2'                                                         
 'z+1/4, -x, y+1/4'                                                             
 '-y+1/2, z-1/4, x+1/4'                                                         
 '-y+1/4, -x-1/4, z+1/2'                                                        
 'y+1/2, x, z+1/2'                                                              
 'x+1/2, -z-1/4, -y+1/4'                                                        
 'x+1/2, z, y+1/2'                                                              
 '-z+1/4, y, -x+1/4'                                                            
 'z+1/2, y, x+1/2'                                                              
 '-x+1/2, -y+1/2, -z'                                                           
 'y+1/2, -x+1/4, -z-1/4'                                                        
 'x+1/4, y+1/4, -z'                                                             
 '-y+1/4, x+1/2, -z-1/4'                                                        
 '-x+1/4, z+1/2, -y-1/4'                                                        
 '-x+1/2, y+1/4, z-1/4'                                                         
 '-x+1/4, -z+1/4, y'                                                            
 '-z+1/4, -y+1/4, x'                                                            
 'x+1/4, -y+1/2, z-1/4'                                                         
 'z+1/2, -y+1/4, -x-1/4'                                                        
 '-z+1/2, -x+1/2, -y'                                                           
 '-y+1/2, -z+1/2, -x'                                                           
 'y+1/4, z+1/4, -x'                                                             
 '-z+1/2, x+1/4, y-1/4'                                                         
 'y+1/4, -z+1/2, x-1/4'                                                         
 'z+1/4, x+1/4, -y'                                                             
 'z+1/4, -x+1/2, y-1/4'                                                         
 '-y+1/2, z+1/4, x-1/4'                                                         
 '-y+1/4, -x+1/4, z'                                                            
 'y+1/2, x+1/2, z'                                                              
 'x+1/2, -z+1/4, -y-1/4'                                                        
 'x+1/2, z+1/2, y'                                                              
 '-z+1/4, y+1/2, -x-1/4'                                                        
 'z+1/2, y+1/2, x'                                                              
                                                                                
_cell_length_a    19.4214                                                       
_cell_length_b    19.4214                                                       
_cell_length_c    19.4214                                                       
_cell_angle_alpha  90.000                                                       
_cell_angle_beta   90.000                                                       
_cell_angle_gamma  90.000                                                       
                                                                                
_shelx_F_squared_multiplier     1.000                                           
                                                                                
loop_                                                                           
 _refln_index_h                                                                 
 _refln_index_k                                                                 
 _refln_index_l                                                                 
 _refln_F_squared_calc                                                          
 _refln_F_squared_meas                                                          
 _refln_F_squared_sigma                                                         
 _refln_observed_status                                                         
   0   2   2      58230.02      53858.96       617.09 o                         
   2   2   2     299430.84     289620.91      4457.01 o                         
   1   1   3     120831.65     113528.58       907.39 o                         
   1   3   3      78106.04      68183.82       617.55 o                         
   3   3   3     338024.03     353887.53      7196.68 o                         
   0   0   4     372190.25     348990.16      5948.41 o                         
   2   2   4     136028.06     134925.27      1403.90 o                         
   0   4   4     386347.91     429574.66      6970.78 o                         
   2   4   4      38824.50      39777.77       836.68 o                         
   4   4   4       3119.72       4964.85       360.51 o                         
   1   1   5     311336.31     329537.34      3043.50 o                         
   1   3   5     226338.89     253728.34      2077.97 o                         
   3   3   5      51047.32      45711.37       403.18 o                         
   1   5   5       9504.05       7439.17       184.41 o                         
   3   5   5      30776.70      30173.25       443.32 o                         
   5   5   5     116343.80     102159.16      2021.56 o                         
   0   2   6      84450.23      84624.41       740.02 o                         
   2   2   6       4035.58       8699.04       371.98 o                         
   2   4   6       2134.36       2716.69       112.84 o                         
   4   4   6       7047.47       8600.05       183.08 o                         
   0   6   6     193829.86     180102.45      2920.17 o                         
   2   6   6      10660.55      10382.26       183.38 o                         
   4   6   6        474.68        387.47       143.55 o                         
   6   6   6     225668.66     228987.00      5101.17 o                         
   1   1   7        524.10       1653.80       137.06 o                         
   1   3   7      25070.87      24614.50       290.80 o                         
   3   3   7     107502.04      97610.56      1079.35 o                         
   1   5   7       6215.59       8844.63       257.47 o                         
   3   5   7        894.83       5267.01       115.83 o                         
   5   5   7       3371.42       4843.07       157.03 o                         
   1   7   7      50890.18      49443.84       709.22 o                         
   3   7   7       4265.30       4506.87       156.90 o                         
   5   7   7      19535.47      18059.94       236.66 o                         
   7   7   7      21544.99      20144.82       586.52 o                         
   0   0   8      33687.70      38086.96       847.29 o                         
   2   2   8     128282.55     109875.52      1245.43 o                         
   0   4   8      21229.16      32521.76       655.50 o                         
   2   4   8        346.39        553.00        96.22 o                         
   4   4   8      42478.36      45138.30       561.39 o                         
   2   6   8      19494.48      21542.97       303.48 o                         
   4   6   8        611.44       2786.51       101.86 o                         
   6   6   8      17363.03      16997.43       234.24 o                         
   0   8   8      18236.39      21559.63       460.02 o                         
   2   8   8      66975.85      64071.47       862.55 o                         
   4   8   8      75901.88      77909.45      1105.70 o                         
   6   8   8      24236.97      25452.17       370.08 o                         
   8   8   8     485167.44     494619.25      9508.81 o                         
   1   1   9        401.75       1590.51       135.93 o                         
   1   3   9        322.34       1912.81       103.43 o                         
   3   3   9      47600.31      49310.47      1039.99 o                         
   1   5   9       1932.09       1879.80       105.13 o                         
   3   5   9      60976.68      61781.64       548.36 o                         
   5   5   9       4492.37       6108.61       146.34 o                         
   1   7   9      26042.13      27161.28       358.11 o                         
   3   7   9      22505.58      24168.29       324.80 o                         
   5   7   9      49634.66      47395.11       424.27 o                         
   7   7   9       1303.97       2250.82       153.23 o                         
   1   9   9       8370.66       8157.74       171.48 o                         
   3   9   9         32.97        576.16       135.81 o                         
   5   9   9         97.09        226.98       135.28 o                         
   7   9   9       5792.67      11740.47       475.93 o                         
   9   9   9      62613.01      67285.96      1271.31 o                         
   0   2  10      11812.05      11472.37       190.41 o                         
   2   2  10     133011.28     135771.12      1829.13 o                         
   2   4  10      61489.09      62137.14       646.49 o                         
   4   4  10      20450.60      22822.55       263.21 o                         
   0   6  10      81558.17      79608.27      1090.23 o                         
   2   6  10          1.32       1938.03        98.60 o                         
   4   6  10      74619.53      69868.41       490.53 o                         
   6   6  10       2914.81       3883.95       142.36 o                         
   2   8  10       8346.60       9636.25       152.08 o                         
   4   8  10      19429.22      19347.10       227.33 o                         
   6   8  10      17260.47      18524.52       165.30 o                         
   8   8  10       1579.50       3093.45       160.10 o                         
   0  10  10     502645.84     484662.56      9129.93 o                         
   2  10  10        631.49       1162.31       142.17 o                         
   4  10  10      22704.42      22434.83       426.08 o                         
   6  10  10       5126.34       6379.37       159.36 o                         
   8  10  10      27094.24      27237.01       366.06 o                         
  10  10  10      32038.16      29912.47       577.92 o                         
   1   1  11       2616.44       2391.68       153.94 o                         
   1   3  11       8565.14       9157.35       173.00 o                         
   3   3  11        107.16       1066.03       135.91 o                         
   1   5  11      84951.57      79224.18       714.65 o                         
   3   5  11      21600.04      19255.00       212.05 o                         
   5   5  11      27156.26      29665.37       456.17 o                         
   1   7  11       1399.98       2386.52       104.67 o                         
   3   7  11      22255.72      23578.26       353.73 o                         
   5   7  11      51161.38      50764.00       475.97 o                         
   7   7  11       5753.08       5357.03       156.14 o                         
   1   9  11      28598.50      29665.53       382.36 o                         
   3   9  11      20205.70      20769.40       284.83 o                         
   5   9  11       1769.70       2218.16       101.99 o                         
   7   9  11        452.53       1573.38       112.06 o                         
   9   9  11       4015.57       8080.05       324.65 o                         
   1  11  11       1395.26       1084.06       154.81 o                         
   3  11  11      26304.71      25896.12       378.02 o                         
   5  11  11     144042.28     139867.59      1831.32 o                         
   7  11  11      12129.16      12250.67       208.35 o                         
   9  11  11        167.47        197.36       147.97 o                         
  11  11  11       6639.37       5924.29       329.61 o                         
   0   0  12     113116.51     108962.39      2183.92 o                         
   2   2  12      97899.84      91079.84      1650.33 o                         
   0   4  12      10979.70      13385.51       402.13 o                         
   2   4  12       4299.99       6941.92       190.14 o                         
   4   4  12      50048.03      55854.52       616.87 o                         
   2   6  12       5881.65       6649.62       110.25 o                         
   4   6  12      19514.67      18408.05       300.84 o                         
   6   6  12      35179.75      36197.16       496.02 o                         
   0   8  12      24446.76      24418.86       336.05 o                         
   2   8  12      10161.54       8930.14       155.26 o                         
   4   8  12      43907.52      40022.65       377.76 o                         
   6   8  12        439.23       3869.98       161.22 o                         
   8   8  12     147406.86     150300.44      1366.73 o                         
   2  10  12       2103.48       3715.17       113.08 o                         
   4  10  12       4843.90       8025.98       204.89 o                         
   6  10  12      10621.02      11495.87       159.74 o                         
   8  10  12       2541.35       2961.53       110.11 o                         
  10  10  12      15624.70      18642.80       277.46 o                         
   0  12  12     107237.28      93794.32      1722.08 o                         
   2  12  12      20888.53      19308.40       323.51 o                         
   4  12  12        972.81        845.85       146.95 o                         
   6  12  12       3576.93       3304.94       153.24 o                         
   8  12  12      19859.02      21397.57       273.90 o                         
  10  12  12        421.62       1379.34       151.95 o                         
  12  12  12      26914.52      28215.05       469.79 o                         
   1   1  13      35921.27      33819.39       463.40 o                         
   1   3  13       6081.97       5125.84       109.40 o                         
   3   3  13     209960.77     203838.92      2878.13 o                         
   1   5  13      18825.93      18871.58       240.45 o                         
   3   5  13      65590.98      68503.32       740.21 o                         
   5   5  13      37364.58      35860.49       463.61 o                         
   1   7  13      28766.99      26624.71       253.24 o                         
   3   7  13      10481.91       9833.16       120.60 o                         
   5   7  13      23485.00      28690.29       537.40 o                         
   7   7  13      44167.35      46574.97       663.98 o                         
   1   9  13      11967.82      15291.63       228.40 o                         
   3   9  13      74410.80      71305.07       782.15 o                         
   5   9  13      49443.16      49698.10       462.23 o                         
   7   9  13       4429.67       5111.76       130.25 o                         
   9   9  13        254.86        648.29       154.16 o                         
   1  11  13      15644.33      15236.26       224.14 o                         
   3  11  13       6686.46       6556.52       120.63 o                         
   5  11  13       2495.95       3164.58       112.26 o                         
   7  11  13       4376.12       5964.35       116.31 o                         
   9  11  13      12423.37      13014.18       155.44 o                         
  11  11  13      19075.36      22867.29       358.01 o                         
   1  13  13        559.17        686.37       147.86 o                         
   3  13  13      17005.21      17691.72       225.42 o                         
   5  13  13       2815.90       3599.56       164.08 o                         
   7  13  13      32758.38      35962.86       440.64 o                         
   9  13  13         16.99        125.28       159.63 o                         
  11  13  13       6533.37       7497.62       182.87 o                         
  13  13  13      42234.75      38774.80       837.48 o                         
   0   2  14      19011.46      18172.98       275.95 o                         
   2   2  14      63846.69      59506.70       757.08 o                         
   2   4  14       1203.56       1037.18        96.67 o                         
   4   4  14      50204.33      50238.83       707.99 o                         
   0   6  14      14339.75      15499.59       480.62 o                         
   2   6  14        444.95       3640.26       165.95 o                         
   4   6  14       1941.71       2374.75       103.71 o                         
   6   6  14       5669.07       9150.29       334.52 o                         
   2   8  14      86965.98      84956.62       864.55 o                         
   4   8  14      12015.08      12395.54       196.65 o                         
   6   8  14       3480.31       3373.99       110.62 o                         
   8   8  14      18316.42      20719.41       310.96 o                         
   0  10  14        185.37        592.62       144.19 o                         
   2  10  14      23953.31      21609.80       200.63 o                         
   4  10  14       1201.62       1547.61       107.49 o                         
   6  10  14       1342.40       2462.10       114.72 o                         
   8  10  14       5036.24       5222.73       119.62 o                         
  10  10  14      10883.00      11245.74       222.54 o                         
   2  12  14       4502.33       4292.96       112.92 o                         
   4  12  14        750.71       3167.15       116.79 o                         
   6  12  14         17.52        882.98       108.74 o                         
   8  12  14      12415.22      13061.96       186.34 o                         
  10  12  14       3065.82       3158.78       118.09 o                         
  12  12  14        134.05       1237.52       160.65 o                         
   0  14  14       4036.24       5087.58       215.57 o                         
   2  14  14       2067.03       2896.36       153.35 o                         
   4  14  14       3085.45       2380.72       163.25 o                         
   6  14  14       6499.41       7513.96       179.62 o                         
   8  14  14       9481.26       9133.64       167.29 o                         
  10  14  14        246.53        225.95       155.69 o                         
  12  14  14       3455.91       3968.54       173.08 o                         
  14  14  14      51007.78      50917.58       953.10 o                         
   1   1  15      23357.54      26298.92       649.73 o                         
   1   3  15         76.19       2615.28        98.04 o                         
   3   3  15      33641.68      36285.84       643.97 o                         
   1   5  15         99.02        642.64        99.41 o                         
   3   5  15      10809.51      12693.55       280.14 o                         
   5   5  15     147430.77     134532.98      1491.80 o                         
   1   7  15      58125.76      55017.47       524.91 o                         
   3   7  15       8458.53       8673.04       149.56 o                         
   5   7  15         76.21        881.66       103.13 o                         
   7   7  15        421.78       1168.65       157.73 o                         
   1   9  15          8.73        675.57       102.47 o                         
   3   9  15      23867.66      24257.37       272.06 o                         
   5   9  15       2161.70       3527.21       114.95 o                         
   7   9  15         41.67        369.83       105.51 o                         
   9   9  15       1385.66       1355.79       157.48 o                         
   1  11  15      11652.92      12399.48       153.87 o                         
   3  11  15      15787.34      14780.14       201.32 o                         
   5  11  15       4503.85       4924.25       115.54 o                         
   7  11  15       4788.79       7195.71       180.41 o                         
   9  11  15       5611.40       5816.00       125.40 o                         
  11  11  15      18191.87      18204.30       246.02 o                         
   1  13  15      13383.68      13602.25       203.60 o                         
   3  13  15         13.18        149.23       105.07 o                         
   5  13  15      18186.75      14485.33       166.12 o                         
   7  13  15      11382.13      11125.12       139.97 o                         
   9  13  15        411.14        913.59       112.28 o                         
  11  13  15        729.28        708.81       116.44 o                         
  13  13  15       7040.78      10093.02       208.73 o                         
   1  15  15       6739.30       6854.29       160.36 o                         
   3  15  15       4210.17       3638.67       158.63 o                         
   5  15  15      14713.46      15596.73       257.18 o                         
   7  15  15         94.59         80.56       166.68 o                         
   9  15  15       7078.39       8096.21       176.99 o                         
  11  15  15        389.85        461.87       165.49 o                         
  13  15  15       2354.54       2499.23       168.18 o                         
  15  15  15       8062.60       4850.43       329.60 o                         
   0   0  16     131592.52     125705.43      3595.07 o                         
   2   2  16      38627.19      36656.28       467.32 o                         
   0   4  16     173814.16     171815.72      2034.23 o                         
   2   4  16       5392.00       8108.25       195.52 o                         
   4   4  16      21765.99      21238.62       331.42 o                         
   2   6  16         68.24       1701.90       107.79 o                         
   4   6  16      11920.33       8848.87       120.79 o                         
   6   6  16       1310.40       1955.80       148.09 o                         
   0   8  16          6.24        440.00       150.47 o                         
   2   8  16        352.44        884.03       110.93 o                         
   4   8  16       3521.73       3807.38       121.52 o                         
   6   8  16          7.62        734.50       105.51 o                         
   8   8  16       1230.67       2070.34       156.73 o                         
   2  10  16       6480.98       6752.02       116.53 o                         
   4  10  16        313.71       1211.97       109.95 o                         
   6  10  16     100667.02     101051.12       787.72 o                         
   8  10  16        133.94       1910.25       118.41 o                         
  10  10  16      17301.98      17577.72       291.82 o                         
   0  12  16         79.02        243.04       145.75 o                         
   2  12  16       8106.13       7832.30       120.69 o                         
   4  12  16      10554.39       9825.44       169.13 o                         
   6  12  16       5682.63       5717.92       125.20 o                         
   8  12  16         79.94        258.66       108.60 o                         
  10  12  16         60.27        375.12       110.05 o                         
  12  12  16       1593.06       1297.80       165.10 o                         
   2  14  16       1388.93       2083.85       108.16 o                         
   4  14  16       1118.48       1213.73       109.38 o                         
   6  14  16         10.53        175.53       113.42 o                         
   8  14  16        950.15       1253.27       114.37 o                         
  10  14  16       1358.64       1657.67       113.67 o                         
  12  14  16        312.61        893.82       120.65 o                         
  14  14  16        232.19        638.31       165.71 o                         
   0  16  16     117681.69     107620.10      2134.49 o                         
   2  16  16       1987.54       2043.82       156.87 o                         
   4  16  16       1003.27        847.80       150.76 o                         
   6  16  16       4929.20       3802.75       165.87 o                         
   8  16  16        126.39        443.11       166.11 o                         
  10  16  16        549.62        566.55       165.00 o                         
  12  16  16      18057.30      17318.53       263.40 o                         
  14  16  16       1094.89       1219.40       167.90 o                         
  16  16  16      10771.36      10480.00       384.36 o                         
   1   1  17       1934.21       2684.79       160.49 o                         
   1   3  17       4459.61       4021.10       108.69 o                         
   3   3  17       2214.97       3713.78       187.97 o                         
   1   5  17       8475.58       8151.21       142.42 o                         
   3   5  17       2058.76       3180.27       108.10 o                         
   5   5  17      10580.40      11788.94       204.61 o                         
   1   7  17       1994.41       3836.94       112.18 o                         
   3   7  17       5430.89       5965.16       116.15 o                         
   5   7  17       2200.97       2168.56       107.59 o                         
   7   7  17        281.87       1001.99       159.98 o                         
   1   9  17       1229.62       2766.79       116.53 o                         
   3   9  17        981.46       2237.28       113.82 o                         
   5   9  17       3468.91       3904.95       125.70 o                         
   7   9  17       2117.64       3010.44       119.18 o                         
   9   9  17       2049.82       1681.27       160.90 o                         
   1  11  17      17883.55      16383.91       209.15 o                         
   3  11  17       4335.29       4571.14       116.94 o                         
   5  11  17       7118.48       7016.58       149.42 o                         
   7  11  17      19207.59      15987.28       148.13 o                         
   9  11  17       1178.50       1490.22       117.49 o                         
  11  11  17        558.74        486.10       155.89 o                         
   1  13  17       1773.54       2492.45       113.99 o                         
   3  13  17       2304.52       3144.82       111.06 o                         
   5  13  17       7157.44       7866.26       122.69 o                         
   7  13  17         46.25        401.68       111.03 o                         
   9  13  17       1643.23       1878.59       120.89 o                         
  11  13  17        952.79       1147.41       115.84 o                         
  13  13  17        194.66        659.06       163.40 o                         
   1  15  17       1408.25       1628.11       105.28 o                         
   3  15  17       2967.36       3305.28       113.87 o                         
   5  15  17       1818.76       2272.69       112.32 o                         
   7  15  17        280.56        356.96       115.79 o                         
   9  15  17      10953.90       9974.16       161.44 o                         
  11  15  17       1644.37       1937.75       119.33 o                         
  13  15  17       4466.52       5763.73       134.57 o                         
  15  15  17        140.44        590.21       173.94 o                         
   1  17  17      14928.54      15350.75       298.98 o                         
   3  17  17        197.30        849.13       152.82 o                         
   5  17  17        478.38        823.24       157.20 o                         
   7  17  17       7213.78       8383.48       177.31 o                         
   9  17  17        107.58        336.02       186.74 o                         
  11  17  17          5.24        335.27       173.59 o                         
  13  17  17        966.91        803.60       163.05 o                         
  15  17  17        489.67        577.85       372.27 o                         
   0   2  18       8063.69       8692.56       170.44 o                         
   2   2  18       2963.69       3077.33       155.69 o                         
   2   4  18       9124.89       9911.98       124.55 o                         
   4   4  18        302.38        596.23       149.15 o                         
   0   6  18        438.40       1408.70       147.46 o                         
   2   6  18       3898.98       4422.43       112.83 o                         
   4   6  18      10537.12       9687.03       147.92 o                         
   6   6  18        362.46        272.88       148.93 o                         
   2   8  18      83702.24      86773.50       712.81 o                         
   4   8  18      15597.17      15868.07       234.94 o                         
   6   8  18        157.92        396.65       112.50 o                         
   8   8  18       4225.74       2946.38       176.38 o                         
   0  10  18      25480.02      22960.39       315.90 o                         
   2  10  18        131.95        994.03       110.62 o                         
   4  10  18        318.82        698.91       108.40 o                         
   6  10  18       1817.58       1155.44       115.71 o                         
   8  10  18       2118.05       2045.50       121.81 o                         
  10  10  18        450.12        579.07       163.48 o                         
   2  12  18      11158.55      11909.92       129.23 o                         
   4  12  18       4606.75       4800.38       119.09 o                         
   6  12  18        457.46        536.98       112.48 o                         
   8  12  18       2007.92       2813.32       124.70 o                         
  10  12  18       6124.70       7338.71       122.94 o                         
  12  12  18        648.48        984.51       159.96 o                         
   0  14  18       1445.66       1299.58       155.69 o                         
   2  14  18       9765.65      10403.55       127.73 o                         
   4  14  18        583.82        644.55       110.00 o                         
   6  14  18        573.18       1161.33       116.78 o                         
   8  14  18      15507.11      15491.03       165.59 o                         
  10  14  18       1505.49       2495.33       123.83 o                         
  12  14  18       7932.18       7064.94       132.80 o                         
  14  14  18        572.23        791.98       170.90 o                         
   2  16  18        141.40        835.26       109.58 o                         
   4  16  18       2108.02       3192.31       117.89 o                         
   6  16  18       8376.59       8483.47       125.88 o                         
   8  16  18         66.35        510.51       117.93 o                         
  10  16  18        125.43        867.62       128.91 o                         
  12  16  18         33.00        129.26       120.53 o                         
  14  16  18       1547.53       1822.76       127.57 o                         
  16  16  18         10.21        608.62       544.83 o                         
   0  18  18        347.10        279.43       228.11 o                         
   2  18  18       2124.26       1413.04       153.36 o                         
   4  18  18       2584.22       2442.03       163.83 o                         
   6  18  18         24.54        746.37       171.19 o                         
   8  18  18      30054.18      27924.76       330.58 o                         
  10  18  18        768.82        777.22       184.25 o                         
  12  18  18      12658.25      13513.59       342.41 o                         
  14  18  18       1701.78       2062.06       672.80 o                         
   1   1  19        462.57       1087.03       146.11 o                         
   1   3  19       1818.20       1499.71       106.69 o                         
   3   3  19      48520.73      48383.66       836.78 o                         
   1   5  19       9764.39      10048.96       172.64 o                         
   3   5  19      15278.38      15308.70       203.83 o                         
   5   5  19        274.55        711.37       148.60 o                         
   1   7  19        146.34       1481.57       107.70 o                         
   3   7  19         62.47        496.67       106.06 o                         
   5   7  19       3094.88       2936.19       114.10 o                         
   7   7  19       7491.69       7527.08       182.06 o                         
   1   9  19      17725.91      16683.05       222.14 o                         
   3   9  19       3460.90       4003.35       108.60 o                         
   5   9  19       3080.39       3116.99       113.12 o                         
   7   9  19        273.40        516.66       125.26 o                         
   9   9  19      15830.17      16544.70       307.62 o                         
   1  11  19       1560.65       2707.65       118.11 o                         
   3  11  19       3264.67       3511.94       115.64 o                         
   5  11  19        935.87        887.96       110.02 o                         
   7  11  19       7552.98       7948.38       155.41 o                         
   9  11  19         28.97        347.54       121.58 o                         
  11  11  19       3754.95       3068.09       169.15 o                         
   1  13  19        745.87       1138.75       115.79 o                         
   3  13  19          4.16         75.55       110.62 o                         
   5  13  19       1313.50       1903.82       120.12 o                         
   7  13  19      12592.56      12010.26       182.05 o                         
   9  13  19         14.93        583.01       116.92 o                         
  11  13  19        742.12        765.63       119.86 o                         
  13  13  19      20177.71      18274.32       400.53 o                         
   1  15  19        469.15        767.62       108.38 o                         
   3  15  19        751.11       1289.55       114.74 o                         
   5  15  19        764.70       1773.97       119.97 o                         
   7  15  19       8781.78       9707.45       194.48 o                         
   9  15  19       1341.14       1238.88       124.78 o                         
  11  15  19       2921.01       3921.83       130.33 o                         
  13  15  19       7521.41       6932.48       137.65 o                         
  15  15  19        938.96        774.91       372.30 o                         
   1  17  19       1541.63       2472.28       115.77 o                         
   3  17  19       1507.14       1379.86       111.33 o                         
   5  17  19       2940.76       3164.40       122.87 o                         
   7  17  19        129.29        479.50       116.93 o                         
   9  17  19        194.93       1116.31       124.85 o                         
  11  17  19       1203.77       1479.05       130.63 o                         
  13  17  19        209.41        345.47       265.44 o                         
  15  17  19          1.64       -348.41       640.96 o                         
   1  19  19       4037.25       3675.79       175.88 o                         
   3  19  19        465.32        704.46       170.20 o                         
   5  19  19       1515.91       1626.87       168.37 o                         
   7  19  19       1175.62       2052.70       182.39 o                         
   9  19  19       7228.39       7692.68       296.44 o                         
  11  19  19       2354.16       3076.63       389.21 o                         
  13  19  19       3975.69       2582.20       947.51 o                         
   0   0  20      75694.00      78591.56      1822.56 o                         
   2   2  20        127.49        231.19       150.27 o                         
   0   4  20      13674.26      11940.38       189.66 o                         
   2   4  20      14022.02      14510.81       202.42 o                         
   4   4  20      10316.20       9772.71       186.49 o                         
   2   6  20       3276.74       2443.41       112.72 o                         
   4   6  20        255.02       1305.63       112.15 o                         
   6   6  20      20601.71      17991.71       228.99 o                         
   0   8  20       1382.97       1557.68       153.57 o                         
   2   8  20       3779.36       3990.28       116.04 o                         
   4   8  20          3.60        284.41       106.68 o                         
   6   8  20       3424.55       2722.04       117.94 o                         
   8   8  20        372.76        826.47       177.04 o                         
   2  10  20        399.22        269.50       105.13 o                         
   4  10  20       3728.89       4354.28       113.90 o                         
   6  10  20       6280.16       6539.51       128.51 o                         
   8  10  20        903.05        716.49       131.92 o                         
  10  10  20      28707.96      26206.87       538.18 o                         
   0  12  20       7296.67       8507.67       176.57 o                         
   2  12  20       2383.79       3516.92       122.60 o                         
   4  12  20        119.06        756.70       112.48 o                         
   6  12  20        708.24       1684.14       118.48 o                         
   8  12  20        185.56        285.74       119.96 o                         
  10  12  20         59.53       1016.25       121.87 o                         
  12  12  20        429.78        808.23       172.45 o                         
   2  14  20        219.22        511.47       114.83 o                         
   4  14  20        818.14       1198.72       118.25 o                         
   6  14  20        140.56        825.41       122.57 o                         
   8  14  20      14363.43      14485.93       190.01 o                         
  10  14  20        487.60        413.38       121.29 o                         
  12  14  20       6307.60       5958.58       155.18 o                         
  14  14  20        755.23        656.10       311.60 o                         
   0  16  20      14348.25      14287.76       205.74 o                         
   2  16  20          9.49       1174.33       117.93 o                         
   4  16  20       9803.26       9540.61       134.79 o                         
   6  16  20        163.12        636.49       120.50 o                         
   8  16  20        118.99        675.24       128.04 o                         
  10  16  20         65.82        262.16       125.98 o                         
  12  16  20          7.49        193.68       203.63 o                         
  14  16  20        984.40       1676.93       481.66 o                         
   2  18  20        266.52        704.88       119.99 o                         
   4  18  20       4182.88       3394.32       123.35 o                         
   6  18  20         64.17        538.92       118.63 o                         
   8  18  20       2155.29       2107.49       171.06 o                         
  10  18  20       1827.04       1413.21       260.37 o                         
  12  18  20         10.08        737.16       526.42 o                         
   0  20  20      13721.12      10022.77       441.32 o                         
   2  20  20        832.38        699.53       246.95 o                         
   4  20  20       2308.05       2433.17       273.44 o                         
   6  20  20       2593.93       3294.79       367.04 o                         
   8  20  20        196.92         95.70       420.00 o                         
   1   1  21       8424.14       5474.64       157.10 o                         
   1   3  21       3701.17       3669.93       115.36 o                         
   3   3  21      16931.58      15074.26       273.45 o                         
   1   5  21      12104.91      12422.00       140.20 o                         
   3   5  21       4789.03       4568.64       117.91 o                         
   5   5  21       6862.50       6898.96       178.24 o                         
   1   7  21        338.19        425.33       113.85 o                         
   3   7  21        628.69        621.43       110.15 o                         
   5   7  21       5057.09       5037.07       127.58 o                         
   7   7  21      16546.32      14324.63       338.92 o                         
   1   9  21          6.40        256.02       104.80 o                         
   3   9  21      10168.69      12586.65       149.86 o                         
   5   9  21       2334.92       3017.27       119.43 o                         
   7   9  21       1170.47       1827.29       123.15 o                         
   9   9  21       9008.93       7809.52       207.81 o                         
   1  11  21       4569.55       3858.41       116.70 o                         
   3  11  21        747.96       1519.49       110.70 o                         
   5  11  21      27321.53      25944.60       258.95 o                         
   7  11  21        494.14        494.59       117.48 o                         
   9  11  21       3757.25       2769.31       133.02 o                         
  11  11  21        296.45       -137.72       182.73 o                         
   1  13  21       8755.97      10813.01       205.41 o                         
   3  13  21        901.20       1246.28       116.21 o                         
   5  13  21       2400.39       3139.90       123.97 o                         
   7  13  21       8363.34       7381.06       134.82 o                         
   9  13  21       1123.10        947.96       124.64 o                         
  11  13  21       6096.53       5741.34       141.64 o                         
  13  13  21       5230.53       5476.30       233.97 o                         
   1  15  21       7298.03       7288.54       128.13 o                         
   3  15  21       6139.47       6415.68       177.75 o                         
   5  15  21       1946.09       1997.67       121.89 o                         
   7  15  21        412.22        534.11       124.02 o                         
   9  15  21         18.05        224.01       123.59 o                         
  11  15  21       6359.00       6060.56       192.68 o                         
  13  15  21         99.18        613.51       295.54 o                         
   1  17  21          0.04        270.59       121.90 o                         
   3  17  21       7997.37       7098.71       135.32 o                         
   5  17  21        505.25        972.27       128.84 o                         
   7  17  21        558.19        697.59       137.14 o                         
   9  17  21        262.72        235.61       216.28 o                         
  11  17  21       6872.97       7457.23       477.95 o                         
  13  17  21        510.17       -358.33       653.38 o                         
   1  19  21       2381.17       2355.20       187.50 o                         
   3  19  21        479.62        702.33       184.51 o                         
   5  19  21        812.71       1028.22       236.64 o                         
   7  19  21       1875.91       1549.55       337.02 o                         
   9  19  21         59.79        -32.24       407.24 o                         
   1  21  21        102.04        360.86       645.76 o                         
   3  21  21       2206.62       2308.86       687.27 o                         
   0   2  22         38.20        160.67       155.19 o                         
   2   2  22       1431.77       1734.21       160.92 o                         
   2   4  22        664.24        705.07       116.54 o                         
   4   4  22        692.91       2107.18       164.83 o                         
   0   6  22        183.93        332.08       163.04 o                         
   2   6  22       3550.46       3360.80       123.62 o                         
   4   6  22       9449.76       9267.76       157.58 o                         
   6   6  22       8083.56       7641.71       235.78 o                         
   2   8  22       3980.27       3955.97       122.83 o                         
   4   8  22         40.84        891.11       114.46 o                         
   6   8  22        283.35        360.15       121.57 o                         
   8   8  22        363.85        756.03       181.07 o                         
   0  10  22      31814.19      32917.74       467.41 o                         
   2  10  22       1123.62       1209.87       108.89 o                         
   4  10  22       1833.84       2113.45       123.21 o                         
   6  10  22        295.06       1113.05       117.26 o                         
   8  10  22       2601.97       2904.42       132.43 o                         
  10  10  22          2.44        339.52       186.17 o                         
   2  12  22       3058.35       4574.21       121.23 o                         
   4  12  22       4040.99       4265.59       122.49 o                         
   6  12  22       1865.12       1764.67       121.86 o                         
   8  12  22        437.76        892.84       120.70 o                         
  10  12  22       6047.12       4923.13       136.54 o                         
  12  12  22       3329.31       3251.90       215.47 o                         
   0  14  22       1157.80       1134.45       168.38 o                         
   2  14  22        339.80        823.03       121.75 o                         
   4  14  22        192.33        298.65       124.59 o                         
   6  14  22       1026.90       1450.39       122.14 o                         
   8  14  22        746.65        848.23       124.94 o                         
  10  14  22        301.52        432.50       140.04 o                         
  12  14  22          4.43        102.45       224.62 o                         
  14  14  22         19.81        966.57       659.54 o                         
   2  16  22       2151.36       2043.69       125.35 o                         
   4  16  22       2419.03       2931.16       133.58 o                         
   6  16  22      17394.23      17451.74       253.52 o                         
   8  16  22        256.29        106.48       172.81 o                         
  10  16  22        109.02        330.51       253.58 o                         
  12  16  22       1924.15       1762.98       683.18 o                         
   0  18  22       3519.78       4898.00       283.76 o                         
   2  18  22        184.64        326.70       187.85 o                         
   4  18  22       1718.62       1647.12       212.33 o                         
   6  18  22        499.35        332.91       257.86 o                         
   8  18  22       1491.30       1282.07       316.02 o                         
   2  20  22          0.64        199.87       348.42 o                         
   4  20  22        146.39        158.22       929.22 o                         
   1   1  23       3319.53       3557.97       168.64 o                         
   1   3  23       1158.98       1543.14       114.89 o                         
   3   3  23       5852.15       7448.51       180.02 o                         
   1   5  23         56.97         95.67       125.91 o                         
   3   5  23       5981.96       6667.28       130.76 o                         
   5   5  23      13573.72      12670.88       226.20 o                         
   1   7  23       1116.68       1335.61       126.09 o                         
   3   7  23       6623.06       5941.68       134.20 o                         
   5   7  23      10311.50      10235.85       189.85 o                         
   7   7  23        289.34        360.85       192.39 o                         
   1   9  23       4492.62       4580.06       127.59 o                         
   3   9  23          0.20        295.27       118.46 o                         
   5   9  23        637.18       1388.59       123.93 o                         
   7   9  23       8428.08       8476.84       175.59 o                         
   9   9  23        367.99       1080.11       198.68 o                         
   1  11  23      16123.98      17907.60       229.68 o                         
   3  11  23       3714.82       4269.13       122.73 o                         
   5  11  23        116.67        283.26       119.83 o                         
   7  11  23        543.56       1075.52       125.71 o                         
   9  11  23       1392.25       1303.20       134.45 o                         
  11  11  23       2016.71       2143.11       199.46 o                         
   1  13  23       1810.34       2174.58       117.72 o                         
   3  13  23      14827.77      14813.08       168.94 o                         
   5  13  23       1275.63       2457.50       130.46 o                         
   7  13  23       2233.97       2676.28       122.96 o                         
   9  13  23       1739.15       2211.76       128.18 o                         
  11  13  23       1705.17       1597.57       239.77 o                         
  13  13  23       1500.69       1677.71       921.58 o                         
   1  15  23         38.72        234.23       121.08 o                         
   3  15  23       2486.50       3749.96       130.47 o                         
   5  15  23       4987.08       5471.89       145.75 o                         
   7  15  23       1444.34       1524.94       175.51 o                         
   9  15  23       3601.10       3824.80       284.70 o                         
  11  15  23        364.55        225.23       466.83 o                         
   1  17  23       2764.03       2687.59       196.68 o                         
   3  17  23        359.33        368.62       212.85 o                         
   5  17  23       3117.58       2840.78       249.93 o                         
   7  17  23        915.20        358.95       306.15 o                         
   9  17  23        525.10        556.62       965.33 o                         
   1  19  23         47.65        785.81       650.29 o                         
   3  19  23       5252.87       3781.23       484.90 o                         
   0   0  24       7386.83       6670.25       381.62 o                         
   2   2  24      13936.66      14649.35       245.99 o                         
   0   4  24        836.95       1395.52       177.17 o                         
   2   4  24        464.28        613.28       125.33 o                         
   4   4  24       4025.19       3113.86       187.53 o                         
   2   6  24       1640.35       2309.84       128.32 o                         
   4   6  24       4075.67       6641.24       148.29 o                         
   6   6  24        185.03        584.10       182.51 o                         
   0   8  24       1372.15        986.14       167.55 o                         
   2   8  24      11448.37      10935.96       165.35 o                         
   4   8  24       6626.25       6383.78       141.84 o                         
   6   8  24         21.76        327.91       134.70 o                         
   8   8  24      31260.63      26895.12       540.46 o                         
   2  10  24         43.94        531.39       124.67 o                         
   4  10  24         26.53        382.62       128.01 o                         
   6  10  24       1787.60       2655.06       129.62 o                         
   8  10  24       2919.44       3574.58       143.45 o                         
  10  10  24         17.46         50.19       194.39 o                         
   0  12  24         97.59        516.16       166.67 o                         
   2  12  24       2839.97       2697.13       126.63 o                         
   4  12  24        392.78        662.73       122.24 o                         
   6  12  24         87.34        739.85       136.52 o                         
   8  12  24       5342.84       5081.79       153.55 o                         
  10  12  24       2333.16       2353.10       220.56 o                         
  12  12  24       3961.82       2879.23       429.40 o                         
   2  14  24       6421.73       6654.34       132.79 o                         
   4  14  24      15574.19      14602.57       215.71 o                         
   6  14  24         12.47         45.07       172.71 o                         
   8  14  24       1047.32        975.13       221.41 o                         
  10  14  24        469.62        390.16       351.23 o                         
   0  16  24        554.33        374.32       314.36 o                         
   2  16  24        414.09        840.87       219.62 o                         
   4  16  24         15.89        222.99       230.27 o                         
   6  16  24         67.88        287.96       278.38 o                         
   8  16  24         56.41        329.49       643.92 o                         
   1   1  25        247.60        356.73       183.94 o                         
   1   3  25      11898.77      12099.23       158.62 o                         
   3   3  25       1562.10       1359.07       183.78 o                         
   1   5  25       1765.98       1980.87       135.51 o                         
   3   5  25       2766.57       2311.64       137.16 o                         
   5   5  25       5616.75       4577.13       207.11 o                         
   1   7  25         55.08        964.21       130.13 o                         
   3   7  25       3623.96       3249.24       139.51 o                         
   5   7  25        108.30        613.75       143.11 o                         
   7   7  25        141.44        691.81       197.33 o                         
   1   9  25        246.24        708.44       126.02 o                         
   3   9  25       5817.78       5865.73       146.59 o                         
   5   9  25       1955.01       1682.88       137.79 o                         
   7   9  25       7801.39       7205.14       157.94 o                         
   9   9  25        164.33        239.74       228.28 o                         
   1  11  25       1331.93       1587.08       132.62 o                         
   3  11  25       1153.50       1471.60       132.84 o                         
   5  11  25         30.54        278.92       128.65 o                         
   7  11  25       1443.36       1329.13       173.71 o                         
   9  11  25       1062.37       1217.14       217.19 o                         
  11  11  25        453.14        453.59       470.79 o                         
   1  13  25        146.22        304.18       150.42 o                         
   3  13  25       1627.61       2311.98       155.34 o                         
   5  13  25       1576.67       1116.08       176.25 o                         
   7  13  25         20.44        -40.70       253.35 o                         
   9  13  25       3408.92       2524.12       412.39 o                         
   1  15  25       1669.71       1631.35       272.02 o                         
   3  15  25          5.18        -69.53       266.70 o                         
   5  15  25        439.62        478.28       308.00 o                         
   7  15  25        107.58       -213.08       665.73 o                         
   0   2  26       1403.82       1462.07       199.84 o                         
   2   2  26       6546.58       5300.50       203.18 o                         
   2   4  26          0.15        446.59       143.28 o                         
   4   4  26      10482.71       8179.60       232.93 o                         
   0   6  26      40109.98      38433.35       653.30 o                         
   2   6  26        736.02        771.21       138.07 o                         
   4   6  26        220.82        332.45       142.71 o                         
   6   6  26       1796.09       1225.80       231.26 o                         
   2   8  26       1467.37       1895.07       133.76 o                         
   4   8  26        406.23        900.57       140.06 o                         
   6   8  26       1685.36       1650.41       147.97 o                         
   8   8  26       3317.18       2809.52       246.00 o                         
   0  10  26       8298.55       8500.67       218.87 o                         
   2  10  26       1262.32       1890.41       147.67 o                         
   4  10  26       8383.52       8538.27       177.13 o                         
   6  10  26        110.83         80.68       183.77 o                         
   8  10  26          7.84        149.87       223.80 o                         
  10  10  26        200.32        -11.33       469.00 o                         
   2  12  26       2502.32       2367.89       175.17 o                         
   4  12  26        639.32        654.99       192.42 o                         
   6  12  26       3615.76       3211.97       281.86 o                         
   8  12  26        862.74        130.83       545.25 o                         
   0  14  26        570.70        232.72       664.10 o                         
   2  14  26        219.33        336.46       307.79 o                         
   4  14  26         37.06        119.35       347.08 o                         
   1   1  27       6609.66       6461.70       229.76 o                         
   1   3  27        220.28        688.41       151.66 o                         
   3   3  27         32.94        -80.78       218.37 o                         
   1   5  27       1611.56       1419.17       155.37 o                         
   3   5  27       1124.79        964.49       156.96 o                         
   5   5  27       5799.68       6130.82       226.56 o                         
   1   7  27       6509.87       6643.82       162.33 o                         
   3   7  27        337.54        451.15       160.14 o                         
   5   7  27        688.40        311.49       170.63 o                         
   7   7  27       1493.22        919.19       300.06 o                         
   1   9  27        539.12       1005.70       173.66 o                         
   3   9  27       1657.70       2148.13       178.46 o                         
   5   9  27        689.29        637.46       212.80 o                         
   7   9  27          0.84        327.17       278.30 o                         
   1  11  27        390.20        434.52       227.09 o                         
   3  11  27       2375.85       2405.95       232.37 o                         
   5  11  27         80.75        338.64       324.99 o                         
   7  11  27        105.74        -77.68       663.62 o                         
   1  13  27          8.40        -21.29       530.78 o                         
   0   0  28       7321.48       6886.91       603.65 o                         
   2   2  28       5695.89       6761.77       281.98 o                         
   0   4  28        387.32        753.89       246.79 o                         
   2   4  28       3356.56       4113.25       177.31 o                         
   4   4  28        350.29        995.53       258.57 o                         
   2   6  28        977.59        788.92       200.69 o                         
   4   6  28       1180.42       1777.22       204.92 o                         
   6   6  28       3074.10       3545.75       568.11 o                         
   0   8  28         15.56          4.62       348.49 o                         
   2   8  28        310.54        282.67       270.74 o                         
   4   8  28       1954.83       1103.17       300.82 o                         
   6   8  28        103.12        692.07       357.85 o                         
   2  10  28       1048.84        866.71       388.64 o                         
   4  10  28        945.45       1096.78       959.17 o                         
   1   1  29       3082.66       3003.59       328.76 o                         
   1   3  29         19.14        165.00       218.51 o                         
   3   3  29         68.96         43.69       351.04 o                         
   1   5  29       2930.78       3048.10       296.59 o                         
   3   5  29         39.42        -23.81       285.92 o                         
   5   5  29       1103.72       1160.10       697.44 o                         
   1   7  29        115.11        308.23       452.40 o                         
                                                                                
