# Supplementary material for: The hydrocarbon-bearing clathrasil chibaite and its host–guest structure at low temperature
Source: IUCrJ. 2018 Aug 8;5(Pt 5):595–607. doi: 10.1107/S2052252518009107 (PMC6126654; doi:10.1107/S2052252518009107)
Supplement: Supplementary file 4 [file m-05-00595-250k_mclsup4.hkl]

data_250k_mcl                                                                   
_shelx_title ' 100k1 monoklin reduziert A 1 2/n 1'                              
_shelx_refln_list_code          4                                               
_shelx_F_calc_maximum      694.16                                               
_exptl_crystal_F_000      4301.00                                               
_reflns_d_resolution_high  0.7116                                               
                                                                                
loop_                                                                           
 _space_group_symop_operation_xyz                                               
 'x, y, z'                                                                      
 '-x+1/2, y, -z+1/2'                                                            
 'x, y+1/2, z+1/2'                                                              
 '-x+1/2, y+1/2, -z+1'                                                          
 '-x, -y, -z'                                                                   
 'x-1/2, -y, z-1/2'                                                             
 '-x, -y+1/2, -z+1/2'                                                           
 'x-1/2, -y+1/2, z'                                                             
                                                                                
_cell_length_a    23.7844                                                       
_cell_length_b    13.7319                                                       
_cell_length_c    23.7844                                                       
_cell_angle_alpha  90.000                                                       
_cell_angle_beta  109.470                                                       
_cell_angle_gamma  90.000                                                       
                                                                                
_shelx_F_squared_multiplier     1.000                                           
                                                                                
loop_                                                                           
 _refln_index_h                                                                 
 _refln_index_k                                                                 
 _refln_index_l                                                                 
 _refln_F_squared_calc                                                          
 _refln_F_squared_meas                                                          
 _refln_F_squared_sigma                                                         
 _refln_observed_status                                                         
   0  -3 -31         15.53          0.00       647.97 o                         
   0  -1 -31        124.17       1042.04       619.55 o                         
  -1  -2 -30         42.64        368.06       650.33 o                         
   0  -7 -29         27.25          0.00       530.82 o                         
   0  -5 -29         20.58        225.32       472.92 o                         
   0  -3 -29         38.46        211.14       516.43 o                         
   0  -1 -29          9.17          0.00       996.99 o                         
  -1  -2 -28         39.57          0.00       601.91 o                         
   0  -9 -27        266.81        248.72       535.64 o                         
   0  -7 -27        217.17         37.14       867.97 o                         
   0  -5 -27          0.15        372.31       532.40 o                         
   0  -3 -27         51.08          0.00       493.03 o                         
   0  -1 -27          5.28        498.90       582.40 o                         
  -1  -2 -26          0.98          0.00       683.56 o                         
   0 -11 -25         91.30        595.84       460.44 o                         
   0  -9 -25         18.09        329.06       520.77 o                         
   0  -7 -25         62.54          0.00       616.48 o                         
   0  -5 -25        106.65          0.00       912.93 o                         
   0  -3 -25        105.32        153.21       440.59 o                         
   0  -1 -25         50.47          0.00       459.33 o                         
  -1  -2 -24         87.47        122.06       420.63 o                         
   0 -13 -23         39.72          0.00       464.50 o                         
   0 -11 -23          0.04        146.46       462.38 o                         
   0  -9 -23          0.60          0.00       533.90 o                         
   0  -7 -23        317.15        276.62       498.49 o                         
   0  -5 -23         14.01          0.00       623.16 o                         
   0  -3 -23        687.37        483.94       513.52 o                         
   0  -1 -23          0.57          0.00       433.02 o                         
  -1  -2 -22         17.96        306.03       377.18 o                         
   0 -13 -21         60.29          0.00       465.81 o                         
   0 -11 -21          0.08        134.13       396.25 o                         
   0  -9 -21         44.96          0.00       418.73 o                         
   0  -7 -21          0.03        227.75       534.68 o                         
   0  -5 -21          0.43        319.20       554.75 o                         
   0  -3 -21          7.58          0.00       634.48 o                         
   0  -1 -21         22.54          0.00       403.67 o                         
  -1  -2 -20        303.10          0.00       501.29 o                         
   0 -15 -19        260.70          0.00       427.94 o                         
   0 -13 -19        147.29          7.31       464.02 o                         
   0 -11 -19          2.00        369.08       449.22 o                         
   0  -9 -19         10.51          0.00       528.61 o                         
   0  -7 -19        234.24        271.29       545.40 o                         
   0  -5 -19        440.83          0.00       550.19 o                         
   0  -3 -19       1000.97        373.50       751.50 o                         
   0  -1 -19         17.07        283.83       439.89 o                         
  -1  -2 -18          6.86          0.00       583.16 o                         
   0 -15 -17         85.84        199.59       531.25 o                         
   0 -13 -17         35.42          0.00       442.32 o                         
   0 -11 -17         92.34          0.00       374.77 o                         
   0  -9 -17        308.49        232.79       488.31 o                         
   0  -7 -17         25.11         24.84       512.57 o                         
   0  -5 -17         71.93        475.66       477.62 o                         
   0  -3 -17         47.08         82.07       450.12 o                         
   0  -1 -17         71.65          1.14       434.84 o                         
  -1  -2 -16        598.57          0.00       534.84 o                         
   0 -15 -15          3.20          0.00       460.13 o                         
   0 -13 -15        138.10          0.00       422.93 o                         
   0 -11 -15        504.43          0.00       351.78 o                         
   0  -9 -15         91.53        263.06       419.24 o                         
   0  -7 -15        573.87         91.05       475.74 o                         
   0  -5 -15          1.48          0.00       401.50 o                         
   0  -3 -15          0.48        400.43       433.34 o                         
   0  -1 -15        438.85        303.30       407.48 o                         
  -1  -2 -14        177.41        103.86       366.64 o                         
   0 -17 -13          0.55          0.00       410.10 o                         
   0 -15 -13        185.74         44.21       406.55 o                         
   0 -13 -13        179.46          0.00       448.49 o                         
   0 -11 -13         75.81        120.91       367.08 o                         
   0  -9 -13         25.50         50.53       477.88 o                         
   0  -7 -13         60.72          0.00       343.75 o                         
   0  -5 -13        372.32        354.54       376.84 o                         
   0  -3 -13        140.82         61.34       407.87 o                         
   0  -1 -13        226.82        108.42       338.69 o                         
  -1  -2 -12        534.61        245.59       376.81 o                         
   0 -17 -11         33.44         20.08       363.54 o                         
   0 -15 -11        168.83         33.63       378.57 o                         
   0 -13 -11        162.05          0.00       405.98 o                         
   0 -11 -11          1.65          0.00       350.05 o                         
   0  -9 -11       1943.54        762.17       489.68 o                         
   0  -7 -11          0.00         81.04       339.06 o                         
   0  -5 -11         40.97          0.00       333.65 o                         
   0  -3 -11        340.39         62.11       415.86 o                         
   0  -1 -11         17.59          0.00       316.88 o                         
  -1  -2 -10         20.53          0.00       447.27 o                         
   0 -17  -9        183.01        221.48       427.80 o                         
   0 -15  -9         17.87          0.00       397.51 o                         
   0 -13  -9         48.74        161.49       532.20 o                         
   0 -11  -9         57.13          0.00       448.18 o                         
   0  -9  -9          2.09          0.00       410.77 o                         
   0  -7  -9        185.43        360.64       339.24 o                         
   0  -5  -9        735.73        256.43       381.39 o                         
   0  -3  -9         14.28          0.00       400.37 o                         
   0  -1  -9          8.57        176.15       428.25 o                         
  -1  -2  -8        196.95          0.00       459.22 o                         
   0 -17  -7         24.75          0.00       478.26 o                         
   0 -15  -7         57.65         95.74       455.36 o                         
   0 -13  -7        202.49         27.03       408.92 o                         
   0 -11  -7         12.43         13.72       611.94 o                         
   0  -9  -7          0.54         27.24       389.21 o                         
   0  -7  -7          0.47         85.90       354.48 o                         
   0  -5  -7        175.45          0.00       378.48 o                         
   0  -3  -7         41.41          0.85       438.67 o                         
   0  -1  -7        412.69        143.08       376.83 o                         
  -1  -2  -6         19.03         87.14       349.76 o                         
   0 -19  -5         85.41        131.88       658.76 o                         
   0 -17  -5         33.13        216.92       479.05 o                         
   0 -15  -5          0.27          0.00       412.97 o                         
   0 -13  -5         81.68        257.66       411.83 o                         
   0 -11  -5        372.15        299.80       581.80 o                         
   0  -9  -5        633.79         19.36       447.25 o                         
   0  -7  -5        102.59          0.00       381.69 o                         
   0  -5  -5         65.79         43.72       437.50 o                         
   0  -3  -5        105.03          0.00       436.03 o                         
   0  -1  -5        801.46        205.22       496.48 o                         
  -1  -2  -4        104.10         88.59       413.02 o                         
   0 -19  -3         27.60          0.00       673.94 o                         
   0 -17  -3        201.68         12.85       479.15 o                         
   0 -15  -3        210.52        118.76       467.94 o                         
   0 -13  -3        196.40          0.00       447.51 o                         
   0 -11  -3       1388.24        410.74       607.72 o                         
   0  -9  -3        726.44        527.07       387.60 o                         
   0  -7  -3          0.85          0.00       589.56 o                         
   0  -5  -3        402.98         31.25       415.34 o                         
   0  -3  -3        130.78         12.87       475.05 o                         
   0  -1  -3          0.16          0.00       310.25 o                         
  -1  -2  -2        123.80         47.91       389.98 o                         
   0 -19  -1        353.44          0.00       920.75 o                         
   0 -17  -1         46.94        189.63       558.68 o                         
   0 -15  -1        773.96          0.00       565.31 o                         
   0 -13  -1         13.48        255.86       474.13 o                         
   0 -11  -1          3.61          0.00       351.62 o                         
   0  -9  -1        318.69        615.00       587.24 o                         
   0  -7  -1       1275.61        126.28       469.20 o                         
   0  -5  -1       1586.55        399.51       487.39 o                         
   0  -3  -1         30.97          0.00       323.59 o                         
   0  -1  -1          3.69          0.00       348.01 o                         
  -1  -2   0         97.57         61.48       327.22 o                         
   2   0   0      27106.94      14247.25      2489.42 o                         
   4   0   0     297799.47     289444.22     32039.49 o                         
   6   0   0     332734.84     400221.19     43203.42 o                         
   8   0   0       1630.05       4117.64       959.20 o                         
  10   0   0     149730.14     141296.30      2023.68 o                         
  12   0   0     215058.05     303775.31      2990.32 o                         
  14   0   0      33587.01      35847.48      1001.84 o                         
  16   0   0     463438.75     621020.00     17793.50 o                         
  18   0   0      59647.43      70157.91      1980.22 o                         
  20   0   0      22334.19      32102.24      1078.45 o                         
  22   0   0       9455.21      10567.19       713.36 o                         
  24   0   0      39614.29      42722.84      5124.08 o                         
  26   0   0      38305.81      39907.69      1378.19 o                         
  28   0   0      49780.13      70669.77      1658.39 o                         
  30   0   0       7519.83       7186.16       987.22 o                         
   0   2   0      93143.31      46723.84      1649.31 o                         
   1   2   0         39.14          1.89       318.75 o                         
   2   2   0     158601.28     113457.18      5863.39 o                         
   3   2   0         42.02          9.54       380.16 o                         
   4   2   0        169.23       1217.91       479.16 o                         
   5   2   0         16.05         42.83       407.95 o                         
   6   2   0     299619.47     331672.44      7637.12 o                         
   7   2   0         99.07          0.00       500.44 o                         
   8   2   0       1606.40       2530.91       572.97 o                         
   9   2   0         45.82          0.00       441.59 o                         
  10   2   0        436.91       4115.33       485.10 o                         
  11   2   0         16.52         65.83       351.45 o                         
  12   2   0       1228.22       3145.16       405.10 o                         
  13   2   0         90.04          0.00       350.85 o                         
  14   2   0      50033.67      58955.58      1514.35 o                         
  15   2   0         49.20         22.18       438.11 o                         
  16   2   0      27016.17      31979.03      1210.83 o                         
  17   2   0         55.00         49.89       443.14 o                         
  18   2   0       2030.97       4115.72       670.03 o                         
  19   2   0         26.46          0.00       445.87 o                         
  20   2   0       5864.76       5370.00       574.88 o                         
  21   2   0         24.96          0.00       540.42 o                         
  22   2   0      12387.83      17482.36      1482.50 o                         
  23   2   0          0.60          0.00       541.67 o                         
  24   2   0       3992.77       4564.29       535.44 o                         
  25   2   0          2.37        236.43       450.12 o                         
  26   2   0       3844.12       1838.78       539.91 o                         
  27   2   0         24.15         44.35       445.10 o                         
  28   2   0       4622.86       4554.40       564.43 o                         
  29   2   0          3.54        306.87       653.31 o                         
  30   2   0       4853.74       7533.04       729.36 o                         
  31   2   0          0.44         64.62       647.65 o                         
   0   4   0     421999.75     350840.53      5917.12 o                         
   1   4   0         76.42         73.27       484.81 o                         
   2   4   0     321343.47     277666.81     13177.00 o                         
   3   4   0         65.19        148.28       361.58 o                         
   4   4   0      22434.35      20395.17      1386.36 o                         
   5   4   0        574.45        144.62       414.82 o                         
   6   4   0      18822.06      19163.91       963.71 o                         
   7   4   0         81.44        130.81       423.14 o                         
   8   4   0      52168.66      63533.15      2186.87 o                         
   9   4   0        104.18        166.24       315.67 o                         
  10   4   0       3720.61       4259.09       370.93 o                         
  11   4   0         68.22         83.64       334.16 o                         
  12   4   0      12619.18      12135.37       526.63 o                         
  13   4   0         70.88          0.00       377.41 o                         
  14   4   0      36233.05      40636.72       906.40 o                         
  15   4   0         20.04         24.64       381.04 o                         
  16   4   0      30604.59      35382.79       919.71 o                         
  17   4   0          2.27        125.57       459.47 o                         
  18   4   0      49652.74      76412.47      1033.38 o                         
  19   4   0         19.91          0.00       570.47 o                         
  20   4   0       3925.92       6189.62       616.40 o                         
  21   4   0          4.97         55.23       617.42 o                         
  22   4   0       8717.23      10190.05       766.32 o                         
  23   4   0         19.50          0.00       512.74 o                         
  24   4   0         54.22         95.47       504.06 o                         
  25   4   0         11.48          0.00       637.94 o                         
  26   4   0       5066.57       6773.46       570.44 o                         
  27   4   0          1.95          0.00       519.85 o                         
  28   4   0        953.12       2227.89       550.55 o                         
  29   4   0          1.56          0.00       521.59 o                         
  30   4   0       4011.53       6954.13       509.92 o                         
   0   6   0     229942.44     147318.92      3979.38 o                         
   1   6   0        189.90        298.37       402.37 o                         
   2   6   0       7787.24       8337.34       978.26 o                         
   3   6   0         11.61        168.63       482.51 o                         
   4   6   0       1240.93        424.34       382.31 o                         
   5   6   0          0.04        193.47       368.80 o                         
   6   6   0      76146.30      76574.71      4615.57 o                         
   7   6   0         27.92         85.46       370.67 o                         
   8   6   0      58928.21      48468.50      3565.00 o                         
   9   6   0          0.52         89.60       319.15 o                         
  10   6   0      76186.10      81706.24      4568.59 o                         
  11   6   0         72.01          0.00       379.39 o                         
  12   6   0        154.29       2515.52       369.56 o                         
  13   6   0         20.38        139.50       356.42 o                         
  14   6   0      31611.70      40629.19       943.90 o                         
  15   6   0         13.36         36.95       466.17 o                         
  16   6   0      91451.72     113111.98      2839.04 o                         
  17   6   0          0.05        171.65       512.63 o                         
  18   6   0      19733.42      20547.06      1340.51 o                         
  19   6   0          0.05          0.00       530.92 o                         
  20   6   0       2177.43       1347.54       481.64 o                         
  21   6   0         11.35          0.00       530.68 o                         
  22   6   0       5766.23       6341.37       709.12 o                         
  23   6   0          0.89        162.50       485.95 o                         
  24   6   0       2977.38       3541.05       773.35 o                         
  25   6   0          1.47          0.00       509.92 o                         
  26   6   0       7064.64      11511.38       745.17 o                         
  27   6   0         27.15        354.46       500.38 o                         
  28   6   0      12724.80      18172.79      1968.76 o                         
  29   6   0          1.21          0.00       451.72 o                         
   0   8   0      50922.46      35079.74      1118.57 o                         
   1   8   0        300.24          7.56       568.59 o                         
   2   8   0      41914.36      32354.88      1047.09 o                         
   3   8   0         30.17          0.00       553.76 o                         
   4   8   0       1971.89       1462.39       469.57 o                         
   5   8   0         72.90        212.25       356.41 o                         
   6   8   0      20308.35      20527.04      1399.62 o                         
   7   8   0        195.75        343.61       390.30 o                         
   8   8   0      63180.05      52064.14      3241.12 o                         
   9   8   0        389.02        182.71       422.30 o                         
  10   8   0      63917.63      68341.01      5137.75 o                         
  11   8   0          1.80          3.67       386.02 o                         
  12   8   0      17668.55      15850.72      1139.32 o                         
  13   8   0         98.12          0.00       470.19 o                         
  14   8   0      44945.22      52935.77      2973.38 o                         
  15   8   0        246.45          0.00       415.44 o                         
  16   8   0       4390.25       2233.13       442.35 o                         
  17   8   0          2.52          0.00       463.70 o                         
  18   8   0       7199.47       7128.91       582.97 o                         
  19   8   0          0.56        726.12       634.40 o                         
  20   8   0       2078.91       2721.88       556.78 o                         
  21   8   0         28.96        504.60       528.05 o                         
  22   8   0       4156.19       5044.52       759.14 o                         
  23   8   0         68.68          0.00       515.83 o                         
  24   8   0        320.43        457.08       466.80 o                         
  25   8   0         13.92          0.00       526.75 o                         
  26   8   0       3381.52       4943.29       672.43 o                         
  27   8   0         26.29          0.00       537.65 o                         
  28   8   0       5071.86       4118.30       658.76 o                         
   0  10   0     469177.06     433078.91      4680.00 o                         
   1  10   0         37.61          0.00       557.55 o                         
   2  10   0      50377.62      37583.14       901.82 o                         
   3  10   0         31.55          0.00       563.02 o                         
   4  10   0       8193.39      11245.81      1020.45 o                         
   5  10   0         16.25          0.00       560.52 o                         
   6  10   0       8102.96      10795.68       737.18 o                         
   7  10   0         59.62          0.00       410.09 o                         
   8  10   0       2540.27       2830.57       552.93 o                         
   9  10   0         18.70         43.70       394.32 o                         
  10  10   0     194132.28     140353.66      5225.67 o                         
  11  10   0        206.50        202.12       378.88 o                         
  12  10   0       7550.05       6601.17       545.95 o                         
  13  10   0         11.70          0.00       411.85 o                         
  14  10   0       5979.25       5443.05       709.95 o                         
  15  10   0          7.81        199.85       371.15 o                         
  16  10   0      96567.59      86944.81      6045.68 o                         
  17  10   0          1.79        432.07       409.96 o                         
  18  10   0      16874.52      15238.83      2450.19 o                         
  19  10   0         45.47         13.97       454.81 o                         
  20  10   0        734.99       1059.87       461.17 o                         
  21  10   0          4.06        323.97       437.49 o                         
  22  10   0       6799.34       8483.10       629.98 o                         
  23  10   0         21.31        190.93       435.08 o                         
  24  10   0       8854.54      12561.85      1155.84 o                         
  25  10   0          1.92          0.00       519.56 o                         
  26  10   0      13230.58      14502.35      1137.27 o                         
   0  12   0     140800.62     108446.01      1615.82 o                         
   1  12   0          0.01         34.09       421.25 o                         
   2  12   0      22404.99      13140.02       502.30 o                         
   3  12   0          3.50         36.27       431.07 o                         
   4  12   0      29973.47      21932.73      1129.49 o                         
   5  12   0        108.32          0.00       423.97 o                         
   6  12   0      37467.33      25679.59      1725.02 o                         
   7  12   0         43.23        320.04       624.20 o                         
   8  12   0       5900.70       2126.26       932.48 o                         
   9  12   0          4.25          0.00       624.12 o                         
  10  12   0       3767.53       1434.03       659.14 o                         
  11  12   0          1.96          0.00       374.16 o                         
  12  12   0        479.15        939.35       413.41 o                         
  13  12   0         15.23        159.00       378.17 o                         
  14  12   0       5702.24       3612.84       511.91 o                         
  15  12   0          4.36        252.59       393.47 o                         
  16  12   0        395.46        567.39       415.12 o                         
  17  12   0         12.61        437.21       453.67 o                         
  18  12   0       9403.83      11509.54       476.31 o                         
  19  12   0         19.84        105.93       447.19 o                         
  20  12   0       2445.13       3422.34       431.23 o                         
  21  12   0         53.09        623.27       405.11 o                         
  22  12   0      18176.90      22566.42       799.60 o                         
  23  12   0          0.48          0.00       418.17 o                         
  24  12   0       2100.61       2651.70       429.22 o                         
   0  14   0       3249.71       4417.31       710.25 o                         
   1  14   0         52.22        318.49       460.96 o                         
   2  14   0      42065.85      27808.88       812.00 o                         
   3  14   0         51.73         71.77       462.22 o                         
   4  14   0      15998.29      12737.12       606.37 o                         
   5  14   0          5.39        341.81       411.09 o                         
   6  14   0      10839.86       6019.44       469.66 o                         
   7  14   0        163.09          0.00       456.39 o                         
   8  14   0       9211.99       5237.51       502.26 o                         
   9  14   0         74.50          7.87       460.73 o                         
  10  14   0       3091.11       2393.70       460.56 o                         
  11  14   0         30.78        109.79       413.86 o                         
  12  14   0       5853.62       5742.02       511.82 o                         
  13  14   0          0.01         10.60       471.05 o                         
  14  14   0      33941.04      20757.68      1487.28 o                         
  15  14   0        140.96          0.00       530.72 o                         
  16  14   0        391.46       1296.25       471.82 o                         
  17  14   0         70.61          0.00       461.53 o                         
  18  14   0       5144.14       7228.09       525.24 o                         
  19  14   0          0.21          0.00       461.49 o                         
  20  14   0       3795.41       3179.59       485.97 o                         
  21  14   0         19.29          0.00       472.02 o                         
   0  16   0     148288.03     107291.30      2311.33 o                         
   1  16   0         52.96        268.00       546.42 o                         
   2  16   0       3642.72       1870.09       499.89 o                         
   3  16   0         12.92          0.00       482.89 o                         
   4  16   0      18386.83      15574.96       675.39 o                         
   5  16   0          8.07        146.18       476.72 o                         
   6  16   0         31.39        412.27       411.73 o                         
   7  16   0         18.84          0.00       460.02 o                         
   8  16   0       8614.20       5283.39       463.94 o                         
   9  16   0         89.96         67.30       418.95 o                         
  10  16   0      30412.57      25720.07      1033.98 o                         
  11  16   0          2.18         93.83       351.92 o                         
  12  16   0        694.89       1211.93       388.23 o                         
  13  16   0          7.76          0.00       412.72 o                         
  14  16   0      13474.64      14165.84       712.84 o                         
  15  16   0         50.40        331.82       461.51 o                         
  16  16   0      31082.33      27530.11      1484.09 o                         
  17  16   0          1.50        320.85       466.77 o                         
   1  18   0         79.28          0.00       918.80 o                         
   2  18   0       2981.30       3169.54       705.39 o                         
   3  18   0          8.96        215.85       643.91 o                         
   4  18   0        119.01        906.53       653.59 o                         
   5  18   0          1.68        153.74       642.73 o                         
   6  18   0       7517.16       6073.98       739.52 o                         
   7  18   0         47.30        147.41       661.62 o                         
   8  18   0        317.05         59.25       548.03 o                         
   9  18   0         80.60         56.78       479.53 o                         
  10  18   0        572.24       1311.30       489.80 o                         
  11  18   0          1.69        363.18       422.30 o                         
 -31   1   1       1075.74       1469.19       547.33 o                         
 -30   1   1          0.62        247.54       518.65 o                         
 -29   1   1       1380.42       2963.27       519.93 o                         
 -28   1   1          6.03        764.23       608.83 o                         
 -27   1   1       2181.05       3721.11       660.28 o                         
 -26   1   1          0.97        373.44       508.69 o                         
 -25   1   1       7101.88       8594.70      1421.53 o                         
 -24   1   1         33.12          1.43       543.87 o                         
 -23   1   1       3954.27       4080.33       487.16 o                         
 -22   1   1          1.33        397.11       412.06 o                         
 -21   1   1        663.59        896.00       419.93 o                         
 -20   1   1         14.77         86.94       430.34 o                         
 -19   1   1      17922.36      22220.12       963.65 o                         
 -18   1   1          5.10          0.00       386.66 o                         
 -17   1   1       9889.23      13382.51       639.52 o                         
 -16   1   1         62.85          0.00       352.57 o                         
 -15   1   1      26281.79      33280.19       734.19 o                         
 -14   1   1         15.98          0.00       336.48 o                         
 -13   1   1      21458.91      23792.33       567.85 o                         
 -12   1   1          0.81         34.76       306.89 o                         
 -11   1   1        585.52        464.29       311.00 o                         
 -10   1   1        176.04         39.91       355.39 o                         
  -9   1   1      26753.14      32251.07       812.53 o                         
  -8   1   1        103.82        124.84       415.99 o                         
  -7   1   1      34110.05      35544.97      3199.62 o                         
  -6   1   1         15.65          0.00       430.47 o                         
  -5   1   1      61126.30      74672.08      3009.18 o                         
  -4   1   1          8.88          0.00       386.63 o                         
  -3   1   1      94106.03      57492.67      2436.69 o                         
  -2   1   1         37.28          9.47       318.48 o                         
  -1   1   1      30015.38      12525.60       848.01 o                         
   0   1   1          1.48          0.00       312.95 o                         
   1   1   1          0.45         28.16       405.80 o                         
   3   1   1     160465.97     130407.47      2793.74 o                         
   4   1   1         64.61         46.76       354.24 o                         
   5   1   1     120881.59     155405.22      2718.79 o                         
   6   1   1          1.15          0.00       395.41 o                         
   7   1   1      48455.98      49065.94       946.44 o                         
   8   1   1          1.25         29.96       416.30 o                         
   9   1   1       7856.26       8145.93       516.07 o                         
  10   1   1          5.19          0.00       376.12 o                         
  11   1   1       4104.74       5493.88       420.57 o                         
  12   1   1          0.02         58.86       366.42 o                         
  13   1   1      23338.18      22817.23       595.63 o                         
  14   1   1          0.13         14.74       365.47 o                         
  15   1   1       2490.61       3390.63       485.79 o                         
  16   1   1          2.29          0.00       392.60 o                         
  17   1   1       3747.88       5429.54       474.94 o                         
  18   1   1          6.28          8.13       489.93 o                         
  19   1   1      23345.53      27394.89       759.63 o                         
  20   1   1          0.70          0.00       407.68 o                         
  21   1   1      24941.26      28791.01       989.90 o                         
  22   1   1          0.10          0.00       387.28 o                         
  23   1   1      16727.57      15621.92       631.37 o                         
  24   1   1          6.14          0.00       465.06 o                         
  25   1   1       3381.58       2840.66       462.88 o                         
  26   1   1         10.03          0.00       627.01 o                         
  27   1   1       5212.33       7742.65      1013.93 o                         
  28   1   1          1.18        570.18       878.40 o                         
  29   1   1        390.38          0.00       937.04 o                         
  31   1   1        561.67       1388.62       864.06 o                         
 -31   3   1       1646.67       1579.31       622.25 o                         
 -30   3   1          9.46         94.22       519.25 o                         
 -29   3   1       3338.66       6116.12       562.08 o                         
 -28   3   1         16.24        135.02       442.85 o                         
 -27   3   1        782.05       1220.63       436.26 o                         
 -26   3   1         14.92          0.00       428.25 o                         
  -1  -2   2          5.92         58.98       330.74 o                         
  -1  -2   4          2.82         18.69       461.44 o                         
  -1  -2   6        310.43          0.00       375.84 o                         
  -1  -2   8         53.41         71.80       531.33 o                         
  -1  -2  10          0.02         95.18       498.65 o                         
  -1  -2  12         20.13        162.00       371.12 o                         
  -1  -2  14        118.22        136.76       358.40 o                         
  -1  -2  16          8.70         84.78       370.68 o                         
  -1  -2  18        107.43        163.45       622.81 o                         
  -1  -2  20          0.15          0.00       454.19 o                         
  -1  -2  22        520.31          0.00       561.06 o                         
  -1  -2  24        234.59          0.00       535.63 o                         
  -1  -2  26         82.92        379.35       412.51 o                         
  -1  -2  28         80.24          0.00       451.35 o                         
  -1  -2  30          2.51        167.56       508.59 o                         
  -1  -4 -30         11.28         50.75       477.07 o                         
  -1  -8 -28         15.41         16.14       533.56 o                         
  -1  -6 -28          0.04        118.50       943.48 o                         
  -1  -4 -28        103.49          0.00       465.77 o                         
  -1 -10 -26         94.02        407.15       525.45 o                         
  -1  -8 -26         42.02        105.29       655.44 o                         
  -1  -6 -26        214.32        227.71       518.85 o                         
  -1  -4 -26        196.38          0.00       529.37 o                         
  -1 -12 -24        316.82        401.27       423.47 o                         
  -1 -10 -24        431.76        321.93       462.01 o                         
  -1  -8 -24         40.66        431.01       532.26 o                         
  -1  -6 -24        104.10        159.11       516.26 o                         
  -1  -4 -24        339.58        554.55       634.86 o                         
  -1 -12 -22          0.03          0.00       407.61 o                         
  -1 -10 -22          0.90          0.00       439.20 o                         
  -1  -8 -22         88.64          0.00       525.81 o                         
  -1  -6 -22        226.47        671.61       494.44 o                         
  -1  -4 -22        208.49          0.00       815.84 o                         
  -1 -12 -20         80.68          0.00       466.69 o                         
  -1 -10 -20         24.19          0.00       398.51 o                         
  -1  -8 -20          1.10          0.00       534.26 o                         
  -1  -6 -20        184.05         49.80       540.51 o                         
  -1  -4 -20         24.19        426.94       480.13 o                         
  -1 -12 -18          4.88          0.00       455.18 o                         
  -1 -10 -18        149.25        343.14       519.23 o                         
  -1  -8 -18         24.96          0.00       498.13 o                         
  -1  -6 -18         71.95          0.00       527.18 o                         
  -1  -4 -18        306.31          0.00       512.89 o                         
  -1 -12 -16          5.07          0.00       415.51 o                         
  -1 -10 -16          0.16          2.89       379.20 o                         
  -1  -8 -16          0.05          0.00       445.04 o                         
  -1  -6 -16          2.18          0.00       628.81 o                         
  -1  -4 -16          3.37          0.00       487.33 o                         
  -1 -12 -14        938.59          0.00       385.73 o                         
  -1 -10 -14         43.57        206.17       380.65 o                         
  -1  -8 -14         18.59        133.90       408.97 o                         
  -1  -6 -14         54.93          0.00       429.66 o                         
  -1  -4 -14        485.20        416.89       366.21 o                         
  -1 -12 -12         51.07          0.00       393.40 o                         
  -1 -10 -12          0.66          0.00       381.09 o                         
  -1  -8 -12        464.70          0.00       546.41 o                         
  -1  -6 -12        242.08        332.44       409.19 o                         
  -1  -4 -12         61.22        170.51       390.01 o                         
  -1 -12 -10        104.10        234.02       473.28 o                         
  -1 -10 -10          9.71          0.00       331.36 o                         
  -1  -8 -10        553.79          4.70       493.20 o                         
  -1  -6 -10        342.91         11.88       365.14 o                         
  -1  -4 -10        385.17        273.76       381.91 o                         
  -1 -12  -8        527.62         78.17       519.52 o                         
  -1 -10  -8        851.42        849.85       400.26 o                         
  -1  -8  -8          3.03        154.74       548.31 o                         
  -1  -6  -8        300.95         33.55       328.35 o                         
  -1  -4  -8        795.50        139.48       436.92 o                         
  -1 -12  -6         67.14        490.29       493.86 o                         
  -1 -10  -6        562.25        529.14       484.03 o                         
  -1  -8  -6        826.76          0.00       467.77 o                         
  -1  -6  -6        340.66         53.77       417.64 o                         
  -1  -4  -6         19.02          0.00       399.72 o                         
  -1 -12  -4        109.23          0.00       396.32 o                         
  -1 -10  -4         26.21          0.00       778.04 o                         
  -1  -8  -4        160.30          0.00       402.59 o                         
  -1  -6  -4       1170.74          0.00       382.52 o                         
  -1  -4  -4         75.94          0.00       389.27 o                         
  -1 -12  -2        309.46        151.39       427.42 o                         
  -1 -10  -2         10.67        459.01       558.22 o                         
  -1  -8  -2        723.93          0.00       489.63 o                         
  -1  -6  -2          4.97         65.25       389.48 o                         
  -1  -4  -2         62.44         55.57       451.40 o                         
  -1 -12   0          0.02          0.00       416.98 o                         
  -1 -10   0         93.74         34.90       385.98 o                         
  -1  -8   0        748.38         57.99       774.79 o                         
  -1  -6   0        473.36          0.00       363.21 o                         
  -1  -4   0        190.49          0.00       411.32 o                         
 -25   3   1       1626.23       3434.17       540.54 o                         
 -24   3   1         61.18          0.00       519.80 o                         
 -23   3   1      12311.88      13781.39       646.94 o                         
 -22   3   1          5.52          0.00       491.27 o                         
 -21   3   1       8910.41       9594.99      1049.45 o                         
 -20   3   1         50.91        169.28       597.42 o                         
 -19   3   1       6523.92       8125.73      1154.83 o                         
 -18   3   1          1.66        311.98       472.44 o                         
 -17   3   1       1514.73       2592.05       495.86 o                         
 -16   3   1        223.73        157.94       376.34 o                         
 -15   3   1      12797.30      19056.74       598.73 o                         
 -14   3   1          0.55        310.61       358.43 o                         
 -13   3   1      19176.47      24331.72       635.04 o                         
 -12   3   1          0.81        320.58       405.79 o                         
 -11   3   1      17291.88      23612.68       671.09 o                         
 -10   3   1        398.43         75.65       330.47 o                         
  -9   3   1       6709.36       7180.83       948.30 o                         
  -8   3   1        347.88        345.66       387.14 o                         
  -7   3   1        572.93        555.23       451.34 o                         
  -6   3   1        171.75        426.95       416.15 o                         
  -5   3   1     232194.03     225843.45      9068.84 o                         
  -4   3   1        317.37         84.85       474.00 o                         
  -3   3   1     128449.95     116204.52      5439.07 o                         
  -2   3   1         41.06         16.78       358.10 o                         
  -1   3   1      75014.20      61132.29      1380.37 o                         
   0   3   1         12.42         25.60       331.43 o                         
   1   3   1       3828.32       3731.30       388.84 o                         
   2   3   1         50.94          3.28       378.36 o                         
   3   3   1     324915.94     281148.62     24644.97 o                         
   4   3   1        192.73        154.27       453.09 o                         
   5   3   1     101896.41     107691.17      3691.63 o                         
   6   3   1        168.17          0.00       427.83 o                         
   7   3   1      41593.69      42334.73      1822.38 o                         
   8   3   1        113.30          0.00       399.37 o                         
   9   3   1       6505.38       4573.91       443.53 o                         
  10   3   1        274.53          0.00       425.01 o                         
  11   3   1      68904.58      92648.55      1753.85 o                         
  12   3   1         68.48          0.00       407.74 o                         
  13   3   1      88232.68     103724.35      1631.47 o                         
  14   3   1         12.05        153.50       405.34 o                         
  15   3   1      57101.26      69705.84      1046.73 o                         
  16   3   1          4.86          0.00       505.52 o                         
  17   3   1      22925.50      24299.73      1073.82 o                         
  18   3   1         28.08        169.43       654.29 o                         
  19   3   1       7810.04       8118.04       886.74 o                         
  20   3   1          0.05          0.00       875.14 o                         
  21   3   1      10166.97      10102.20      1026.31 o                         
  22   3   1          4.76         63.85       601.45 o                         
  23   3   1       6945.06       8658.05       727.37 o                         
  24   3   1          3.16        224.02       518.01 o                         
  25   3   1       2834.83       2181.12       439.81 o                         
  26   3   1         23.21          0.00       444.51 o                         
  27   3   1        979.11       2874.27       726.93 o                         
  28   3   1          0.00          0.00       488.41 o                         
  29   3   1       4142.23       4947.45       512.40 o                         
  30   3   1          0.78          0.00       543.26 o                         
 -30   5   1          0.23         46.50       537.79 o                         
 -29   5   1        964.30       1077.04       555.43 o                         
 -28   5   1          1.31        678.51       549.35 o                         
 -27   5   1      15304.74      17917.28       660.57 o                         
 -26   5   1          1.74          0.00       519.52 o                         
 -25   5   1        829.25        404.13       649.83 o                         
 -24   5   1          9.57         54.83       665.33 o                         
 -23   5   1       6143.71       6415.61       563.21 o                         
 -22   5   1         19.77          0.00       578.33 o                         
 -21   5   1       2061.52       2945.41       589.20 o                         
 -20   5   1         41.07         58.59       469.86 o                         
 -19   5   1       3561.27       3223.13       496.37 o                         
 -18   5   1          0.40         32.33       476.48 o                         
 -17   5   1      59973.98      72009.84      1734.55 o                         
 -16   5   1         26.56        105.45       407.10 o                         
 -15   5   1       8980.87      11295.91       659.68 o                         
 -14   5   1          0.44        144.76       400.30 o                         
 -13   5   1       2991.68       3562.76       370.98 o                         
 -12   5   1        386.97          0.00       318.88 o                         
 -11   5   1      83687.77      87784.77      1467.17 o                         
 -10   5   1         20.95        353.99       373.78 o                         
  -9   5   1       3778.19       3483.97       386.17 o                         
  -8   5   1          1.56        171.96       369.99 o                         
  -7   5   1       1675.69        724.67       392.82 o                         
  -6   5   1        163.58        285.28       411.65 o                         
  -5   5   1      99236.56      75652.49      3823.26 o                         
  -4   5   1        394.87         53.19       387.53 o                         
  -3   5   1        704.14       2735.28       464.55 o                         
  -2   5   1        176.95        229.51       455.06 o                         
  -1   5   1       8478.29       5557.83       467.93 o                         
   0   5   1        636.49        505.61       391.46 o                         
   1   5   1         22.19         85.68       382.23 o                         
   2   5   1        223.71          0.00       420.27 o                         
   3   5   1      22487.98      20024.22      1368.49 o                         
   4   5   1          0.41          0.00       402.45 o                         
   5   5   1     167143.00     104812.71      7768.67 o                         
   6   5   1        458.19        145.70       434.18 o                         
   7   5   1       2926.08       3804.77       575.02 o                         
   9   5   1      16084.99      10222.07       663.88 o                         
  10   5   1        138.17        209.85       367.72 o                         
  11   5   1     103354.67     117823.76      3240.03 o                         
  12   5   1         41.56          0.00       359.03 o                         
  13   5   1       6632.74       7362.07       636.09 o                         
  14   5   1         33.29        310.01       450.64 o                         
  15   5   1       1751.60       6205.31       546.04 o                         
  16   5   1         33.73        218.83       540.84 o                         
  17   5   1      11748.59      13836.96       709.87 o                         
  18   5   1          7.25        355.36       542.53 o                         
  19   5   1       4957.80       4436.43       593.11 o                         
  20   5   1         40.51        443.40       540.37 o                         
  21   5   1     142635.38     156480.53      1901.60 o                         
  22   5   1          3.38          0.00       626.84 o                         
  23   5   1      16085.47      15238.99       795.73 o                         
  24   5   1          8.55       1238.75       897.94 o                         
  25   5   1       5077.34       6529.32       974.84 o                         
  26   5   1          0.09        134.67       444.07 o                         
  27   5   1       3745.98       5430.72       492.19 o                         
  28   5   1          0.83        368.13       458.07 o                         
  29   5   1        837.63       1255.58       479.62 o                         
  30   5   1          1.61          0.00       458.75 o                         
 -29   7   1        215.74        573.52       450.66 o                         
 -28   7   1          0.19          0.00       619.51 o                         
 -27   7   1         40.17        531.48       694.31 o                         
 -26   7   1          5.65        418.24       503.72 o                         
 -25   7   1       1530.04       2478.82       935.06 o                         
 -24   7   1         22.40          0.00       508.69 o                         
 -23   7   1       6672.98       6502.87       728.75 o                         
 -22   7   1         24.44        208.58       617.20 o                         
 -21   7   1       7902.36       5951.50       517.85 o                         
 -20   7   1         10.09         47.67       534.82 o                         
 -19   7   1       3318.90       4566.42       559.15 o                         
 -18   7   1          3.47        258.58       506.29 o                         
 -17   7   1       7318.83       7277.24       591.40 o                         
 -16   7   1         44.97        154.12       406.05 o                         
 -15   7   1        935.03       1671.71       367.29 o                         
 -14   7   1         10.19          0.00       364.97 o                         
 -13   7   1      21096.26      21543.88      1166.50 o                         
 -12   7   1         14.04        374.71       347.25 o                         
 -11   7   1      12290.60      12592.91       517.36 o                         
 -10   7   1          5.77          0.00       305.76 o                         
  -9   7   1      15402.73      13556.60       886.44 o                         
  -8   7   1         25.63        115.41       316.05 o                         
  -7   7   1      28868.40      24261.58      1090.02 o                         
  -6   7   1        131.38        351.35       336.02 o                         
  -5   7   1      67478.45      58963.39      3269.39 o                         
  -4   7   1        200.31          0.00       488.15 o                         
  -3   7   1      17356.95      16360.33       698.71 o                         
  -2   7   1         56.00         99.49       463.35 o                         
  -1   7   1      61174.28      47195.48       908.57 o                         
   0   7   1        511.75         87.73       386.18 o                         
   1   7   1       6090.58       6423.65       506.14 o                         
   2   7   1        436.19        357.24       478.74 o                         
   3   7   1       1422.53        599.16       616.38 o                         
   4   7   1        254.06        141.09       409.96 o                         
   5   7   1      91936.42      85122.97      4151.64 o                         
   6   7   1        178.46          0.00       356.49 o                         
   7   7   1       3373.09       2660.47       512.20 o                         
   8   7   1        222.42        131.04       412.44 o                         
   9   7   1       5599.79       7617.74       553.41 o                         
  10   7   1          0.95          0.00       348.29 o                         
  11   7   1      28814.89      26437.68      1941.19 o                         
  12   7   1         82.92        173.86       421.29 o                         
  13   7   1      35512.39      41865.04      3131.30 o                         
  14   7   1         68.29          0.00       464.89 o                         
  15   7   1      56610.00      67399.29      3247.05 o                         
  16   7   1          9.61          1.64       693.00 o                         
  17   7   1       3070.31       2230.40       655.60 o                         
  18   7   1         25.90          0.00       523.56 o                         
  19   7   1       3965.72       6898.22       619.70 o                         
  20   7   1          0.53         71.71       464.70 o                         
  21   7   1       2663.25       2822.88       604.29 o                         
  22   7   1         11.43        211.19       628.70 o                         
  23   7   1        248.41        236.59       627.72 o                         
  24   7   1          4.20          0.00       852.33 o                         
  25   7   1       1206.19       1295.03       813.23 o                         
  26   7   1          6.58        228.72       903.81 o                         
  27   7   1       5901.45       7347.76       982.66 o                         
  28   7   1          2.17        173.00       669.84 o                         
  29   7   1       1069.15       1215.67       697.48 o                         
 -28   9   1          0.24        274.72       662.43 o                         
 -27   9   1        261.81        173.03       659.45 o                         
 -26   9   1          7.03          0.00       501.81 o                         
 -25   9   1       1668.03        925.60       530.47 o                         
 -24   9   1         55.60         28.75       526.58 o                         
 -23   9   1       2370.20       4525.94       537.61 o                         
 -22   9   1         26.69          0.00       533.22 o                         
 -21   9   1       3187.18       3077.44       547.33 o                         
 -20   9   1         28.54          0.00       547.75 o                         
 -19   9   1      23406.23      18077.62      1518.98 o                         
 -18   9   1          0.38          0.00       519.28 o                         
 -17   9   1       1340.65       1820.09       443.48 o                         
 -16   9   1         64.65        160.31       485.01 o                         
 -15   9   1       2191.80       1930.53       434.04 o                         
 -14   9   1         44.32        331.28       470.51 o                         
 -13   9   1      11666.80      11158.38       583.09 o                         
 -12   9   1        102.24         47.34       374.22 o                         
 -11   9   1       3824.82       3285.48       391.66 o                         
 -10   9   1        156.38        415.85       390.55 o                         
  -9   9   1      46787.02      41486.38      2220.53 o                         
  -8   9   1         16.59          0.00       427.30 o                         
  -7   9   1      15505.79      16870.68      1018.33 o                         
  -6   9   1         11.81         96.59       451.97 o                         
  -5   9   1      18584.68      14062.98      1472.89 o                         
  -4   9   1          1.37        126.00       539.69 o                         
  -3   9   1      21763.44      18899.17       617.83 o                         
  -2   9   1          8.69         35.31       437.49 o                         
  -1   9   1       7956.56       9264.38       591.96 o                         
   0   9   1        127.85        571.48       821.05 o                         
   1   9   1      11830.38      10018.14      1090.17 o                         
   2   9   1         10.32        512.83       786.52 o                         
   3   9   1       5610.91       5013.63       958.55 o                         
   4   9   1        143.39        227.75       582.73 o                         
   5   9   1       5615.62       5043.96       536.54 o                         
   6   9   1          8.28          0.00       402.49 o                         
   7   9   1     107621.97      93401.10      6150.60 o                         
   8   9   1          1.37        134.72       407.75 o                         
   9   9   1      58207.14      64229.88      2818.49 o                         
  10   9   1          2.84          0.00       385.48 o                         
  11   9   1      13851.38      12358.17      1504.03 o                         
  12   9   1          6.39          0.00       463.11 o                         
  13   9   1       6791.95       6602.27       733.15 o                         
  14   9   1        204.54         92.55       417.75 o                         
  15   9   1       5370.52       5304.22       533.10 o                         
  16   9   1         16.68        128.11       476.89 o                         
  17   9   1      11346.59      10743.33      1149.53 o                         
  18   9   1         96.16          0.00       532.75 o                         
  19   9   1      39191.57      33655.97      3414.93 o                         
  20   9   1         45.24          0.00       399.93 o                         
  21   9   1          5.83        492.45       419.56 o                         
  22   9   1         33.94        157.60       409.98 o                         
  23   9   1       3185.29       1618.36       425.51 o                         
  24   9   1         23.79         77.94       459.63 o                         
  25   9   1      11455.01      10124.24       611.56 o                         
  26   9   1         17.78          0.00       532.46 o                         
  27   9   1       1172.69       1667.59       479.99 o                         
 -26  11   1         13.13        275.99       414.99 o                         
 -25  11   1       2497.26       2082.68       425.45 o                         
 -24  11   1          0.54        228.43       405.56 o                         
 -23  11   1       1451.15       1534.98       470.14 o                         
 -22  11   1          9.51         39.33       407.09 o                         
 -21  11   1       1161.14       1605.56       463.59 o                         
 -20  11   1          9.19        516.35       446.08 o                         
 -19  11   1        703.52        385.50       450.64 o                         
 -18  11   1          7.17          0.00       380.81 o                         
 -17  11   1       4248.09       3507.01       380.22 o                         
 -16  11   1          5.31         45.71       338.63 o                         
 -15  11   1      17338.79      14241.99      1340.79 o                         
 -14  11   1          0.29        232.28       416.05 o                         
 -13  11   1       2483.31       1745.90       421.72 o                         
 -12  11   1         47.47          0.00       364.77 o                         
 -11  11   1        998.67        873.58       408.45 o                         
 -10  11   1          1.47          0.00       445.98 o                         
  -9  11   1       2034.67        789.37       441.28 o                         
  -8  11   1        111.79          0.00       573.35 o                         
  -7  11   1      11196.22       9698.04       724.64 o                         
  -6  11   1        137.23        478.89       608.40 o                         
  -5  11   1      46416.19      50758.86      1187.37 o                         
  -4  11   1         57.98        181.65       592.99 o                         
  -3  11   1       2484.60       2049.34       638.45 o                         
  -2  11   1          0.87        187.49       429.49 o                         
  -1  11   1       1820.02        826.13       489.66 o                         
   0  11   1          1.45        305.57       485.32 o                         
   1  11   1       2660.41       2474.43       405.12 o                         
   2  11   1         34.40          0.00       386.80 o                         
   3  11   1       8864.34      10308.46       593.79 o                         
   4  11   1          1.16          0.00       401.99 o                         
   5  11   1      84021.91      73944.10     10516.96 o                         
   6  11   1          0.83         87.31       568.30 o                         
   7  11   1       6047.63       3692.13       931.83 o                         
   8  11   1         92.72          0.00       535.56 o                         
   9  11   1      13379.18       8712.16       748.45 o                         
  10  11   1         22.63         15.25       374.94 o                         
  11  11   1       9863.87      10241.01       589.85 o                         
  12  11   1         19.16          0.00       363.85 o                         
  13  11   1      10292.25       7273.05       453.06 o                         
  14  11   1          5.89          0.00       374.18 o                         
  15  11   1        327.63        954.41       355.73 o                         
  16  11   1          0.97         54.11       348.05 o                         
  17  11   1       4851.65       5026.02       445.68 o                         
  18  11   1          0.78        307.88       404.16 o                         
  19  11   1        806.32        981.46       454.62 o                         
  20  11   1          0.35        342.88       443.70 o                         
  21  11   1      40556.47      46515.17      2096.85 o                         
  22  11   1          9.33          0.09       459.79 o                         
  23  11   1      10893.62      12772.48       613.52 o                         
  24  11   1          0.58          0.00       460.98 o                         
  25  11   1       4327.24       3984.30       504.78 o                         
 -23  13   1       1818.16       1992.28       436.84 o                         
 -22  13   1          4.76        116.53       409.25 o                         
 -21  13   1       3088.43       4565.91       614.35 o                         
 -20  13   1          0.41        646.51       491.60 o                         
 -19  13   1        714.23       1515.64       464.82 o                         
 -18  13   1        131.24        260.59       461.47 o                         
 -17  13   1       3960.66       3298.59       466.77 o                         
 -16  13   1         65.36          0.00       445.91 o                         
 -15  13   1       1932.04       1963.64       431.28 o                         
 -14  13   1         83.88          0.00       400.22 o                         
 -13  13   1       9337.18       5892.64       736.76 o                         
 -12  13   1         50.10        203.33       549.96 o                         
 -11  13   1       1133.98        461.57       654.36 o                         
 -10  13   1          0.07          0.00       621.77 o                         
  -9  13   1       2625.35       1887.77       937.69 o                         
  -8  13   1        113.24        390.47       522.31 o                         
  -7  13   1        650.58       1098.80       463.47 o                         
  -6  13   1         44.29        130.89       468.74 o                         
  -5  13   1      10506.81       8773.09       486.58 o                         
  -4  13   1        266.14        496.75       396.75 o                         
  -3  13   1       5195.33       4348.01       501.30 o                         
  -2  13   1        164.03        280.32       469.03 o                         
  -1  13   1        394.36       2079.00       466.80 o                         
   0  13   1          5.41         70.52       462.70 o                         
   1  13   1       1082.41       1826.43       481.09 o                         
   2  13   1         15.97        174.25       459.35 o                         
   3  13   1       8967.67       8839.71       475.07 o                         
   4  13   1          3.15          0.00       407.56 o                         
   5  13   1       5108.46       5301.86       456.91 o                         
   6  13   1        146.18          0.00       406.62 o                         
   7  13   1       8001.60       8081.46       598.93 o                         
   8  13   1        155.39        317.92       448.86 o                         
   9  13   1      23107.85      18501.46      1282.15 o                         
  10  13   1          1.68          0.00       469.08 o                         
  11  13   1       2106.97       1819.32       482.34 o                         
  12  13   1        187.76          2.86       430.13 o                         
  13  13   1      35507.54      19431.19       812.02 o                         
  -1 -12   2        127.97        116.33       387.33 o                         
  -1 -10   2       1226.01        351.36       438.57 o                         
  -1  -8   2         64.80          0.00       548.25 o                         
  -1  -6   2       2046.09        409.78       437.77 o                         
  -1  -4   2        338.10         88.48       442.62 o                         
  -1 -12   4         16.75          0.00       460.47 o                         
  -1 -10   4        209.49        180.11       433.50 o                         
  -1  -8   4        179.18         56.19       551.46 o                         
  -1  -6   4        263.54        212.56       383.16 o                         
  -1  -4   4         25.90         31.40       391.41 o                         
  -1 -12   6        101.53        100.95       514.00 o                         
  -1 -10   6        195.93          0.00       433.92 o                         
  -1  -8   6        434.42          0.00       349.77 o                         
  -1  -6   6         32.52         44.59       333.68 o                         
  -1  -4   6        862.95          0.00       374.94 o                         
  -1 -12   8        270.34         39.42       639.91 o                         
  -1 -10   8        376.14        323.56       506.70 o                         
  -1  -8   8         49.60          0.00       351.83 o                         
  -1  -6   8         75.69          0.46       329.83 o                         
  -1  -4   8        143.43          4.13       433.16 o                         
  -1 -12  10          8.36         57.10       522.63 o                         
  -1 -10  10         17.82        206.32       447.34 o                         
  -1  -8  10          3.33         42.88       339.49 o                         
  -1  -6  10         46.64          0.00       331.46 o                         
  -1  -4  10        177.21        146.30       332.16 o                         
  -1 -12  12        120.62        118.91       402.92 o                         
  -1 -10  12        541.74         20.61       423.22 o                         
  -1  -8  12        518.97        345.35       408.18 o                         
  -1  -6  12          4.26        113.64       304.38 o                         
  -1  -4  12         32.11         83.19       385.24 o                         
  -1 -12  14        292.14        137.21       403.14 o                         
  -1 -10  14        188.51          0.00       417.21 o                         
  -1  -8  14          5.46        288.11       379.10 o                         
  -1  -6  14         85.49        220.07       319.04 o                         
  -1  -4  14        133.24         28.78       404.95 o                         
  -1 -12  16          7.87         66.79       366.23 o                         
  -1 -10  16          0.08          0.00       369.80 o                         
  -1  -8  16         17.30         72.78       421.01 o                         
  -1  -6  16         25.43          0.00       452.74 o                         
  -1  -4  16        575.08        776.68       384.13 o                         
  -1 -12  18          9.53          0.00       402.42 o                         
  -1 -10  18          0.41          0.00       404.06 o                         
  -1  -8  18        215.32         67.97       452.20 o                         
  -1  -6  18          0.43          0.00       500.07 o                         
  -1  -4  18        109.53          0.00       424.77 o                         
  -1 -12  20         27.64        609.16       435.87 o                         
  -1 -10  20          0.10          0.00       634.02 o                         
  -1  -8  20        237.78        370.23       494.90 o                         
  -1  -6  20        206.01         80.86       526.60 o                         
  -1  -4  20         10.69         84.89       487.64 o                         
  -1 -12  22         16.15        317.19       407.20 o                         
  -1 -10  22         15.60        349.77       693.66 o                         
  -1  -8  22         60.33          0.00       505.23 o                         
  -1  -6  22        276.97        198.30       506.50 o                         
  -1  -4  22        195.26        626.49       572.85 o                         
  -1 -12  24         54.23          0.00       414.59 o                         
  -1 -10  24         43.03        226.79       524.26 o                         
  -1  -8  24          0.03         42.94       433.66 o                         
  -1  -6  24         37.80          0.00       618.81 o                         
  -1  -4  24          0.03        107.03       491.77 o                         
  -1 -10  26        155.99          0.00       532.80 o                         
  -1  -8  26         83.90          0.00       484.47 o                         
  -1  -6  26         67.95        107.20       623.81 o                         
  -1  -4  26         42.52         30.39       497.99 o                         
  -1  -8  28        121.53          0.00       515.32 o                         
  -1  -6  28          0.75          0.00       525.88 o                         
  -1  -4  28        167.01        276.93       523.06 o                         
  -1  -6  30         22.41        243.90       467.48 o                         
  -1  -4  30          3.22        187.25       543.07 o                         
  -2  -5 -29        104.16        260.40       533.84 o                         
  -2  -3 -29         21.58          0.00       459.67 o                         
  -2  -5 -27          7.74          0.00       451.13 o                         
  -2  -3 -27         26.59        117.20       450.95 o                         
  -2  -5 -25         30.91        127.97       517.77 o                         
  -2  -3 -25          5.45          0.00       455.72 o                         
  -2  -1 -25         65.90        488.50       664.74 o                         
  -2  -5 -23          0.07        481.63       617.26 o                         
  -2  -3 -23        130.31          0.00       648.38 o                         
  -2  -1 -23        106.67        129.40       384.83 o                         
  -2  -5 -21         25.05         33.76       550.05 o                         
  -2  -3 -21         28.76        103.61       916.19 o                         
  -2  -1 -21         23.22          0.00       359.76 o                         
  -1 -14 -20          0.44        138.16       448.16 o                         
  -2  -5 -19        634.43          0.00       448.49 o                         
  -2  -3 -19         57.24          8.53       582.32 o                         
  -2  -1 -19        183.55         35.07       403.40 o                         
  -1 -14 -18         40.69        392.67       410.20 o                         
  -2  -5 -17          1.26         71.65       534.64 o                         
  -2  -3 -17        365.21          0.00       591.92 o                         
  -2  -1 -17         36.43          0.00       478.93 o                         
  -1 -16 -16         52.18        244.61       473.35 o                         
  -1 -14 -16         32.09        332.08       475.14 o                         
  -2  -5 -15         11.27          0.00       489.45 o                         
  -2  -3 -15        439.16        208.08       540.57 o                         
  -2  -1 -15        801.59        409.90       541.84 o                         
  -1 -16 -14        261.26        132.40       481.12 o                         
  -1 -14 -14          0.19          0.00       446.40 o                         
  -2  -5 -13          0.07          0.00       424.88 o                         
  -2  -3 -13          4.94          0.00       418.43 o                         
  -2  -1 -13         70.38        113.04       377.15 o                         
  -1 -16 -12        297.80        296.24       426.77 o                         
  -1 -14 -12         94.26        324.08       427.85 o                         
  -2  -5 -11        369.35          0.00       392.42 o                         
  -2  -3 -11        307.87        420.36       390.11 o                         
  -2  -1 -11        131.42          0.00       409.85 o                         
  -1 -18 -10         83.60          0.00       471.12 o                         
  -1 -16 -10         77.07          0.00       380.97 o                         
  -1 -14 -10         26.04          0.00       427.26 o                         
  -2  -5  -9        598.80        362.93       368.31 o                         
  -2  -3  -9        227.64         53.82       478.20 o                         
  -2  -1  -9        149.17        266.22       459.34 o                         
  -1 -18  -8         43.88        137.92       478.55 o                         
  -1 -16  -8         37.57          0.00       419.75 o                         
  -1 -14  -8         80.24          0.00       412.62 o                         
  -2  -5  -7        266.05          0.00       483.02 o                         
  -2  -3  -7         24.19          0.00       407.32 o                         
  -2  -1  -7          3.37          2.96       393.48 o                         
  -1 -18  -6          0.54        205.63       664.22 o                         
  -1 -16  -6         79.87        342.92       472.32 o                         
  -1 -14  -6        534.28          0.00       470.87 o                         
  -2  -5  -5         39.90          0.00       357.29 o                         
  -2  -3  -5        625.80         91.02       386.96 o                         
  -2  -1  -5         61.64         26.83       343.18 o                         
  -1 -18  -4        101.89          0.00       681.43 o                         
  -1 -16  -4          7.02          0.00       463.85 o                         
  -1 -14  -4         36.11        142.40       409.38 o                         
  -2  -5  -3        603.97         33.16       420.48 o                         
  -2  -3  -3         96.70          0.00       447.43 o                         
  -2  -1  -3          9.91          0.66       315.79 o                         
  -1 -18  -2        185.95        153.88       546.36 o                         
  -1 -16  -2         19.54        307.42       476.79 o                         
  -1 -14  -2          3.17         89.20       555.27 o                         
  -2  -7  -1       1087.28        303.82       424.81 o                         
  -2  -5  -1        557.62        163.28       416.68 o                         
  -2  -3  -1        126.97         57.02       458.14 o                         
  -2  -1  -1          1.88         41.53       374.13 o                         
  -1 -16   0        132.00          0.00       556.80 o                         
  -1 -14   0        130.16        300.93       474.41 o                         
  -2  -7   1        139.58        154.65       471.61 o                         
  -2  -5   1        441.08         21.05       392.01 o                         
  -2  -3   1        102.36         43.86       422.83 o                         
  -2  -1   1         92.93         22.78       298.96 o                         
  14  13   1         22.95        560.53       409.86 o                         
  15  13   1       6879.68       5609.97       457.57 o                         
  16  13   1         19.32        170.76       521.13 o                         
  17  13   1       5372.52       4091.69       437.65 o                         
  18  13   1          2.35          0.00       454.43 o                         
  19  13   1        935.26       1736.94       473.18 o                         
  20  13   1         33.13          0.00       454.42 o                         
  21  13   1        727.76       1178.25       461.38 o                         
  22  13   1        100.73          0.00       470.66 o                         
 -20  15   1          5.73        139.39       467.62 o                         
 -19  15   1       1647.33       2054.34       742.67 o                         
 -18  15   1          3.40         96.61       522.06 o                         
 -17  15   1       5907.00       6477.87       584.82 o                         
 -16  15   1         18.57        373.72       525.40 o                         
 -15  15   1         70.94        589.26       527.26 o                         
 -14  15   1          5.20         84.28       472.41 o                         
 -13  15   1       1324.61       1856.63       483.77 o                         
 -12  15   1         25.28          0.00       376.01 o                         
 -11  15   1       8201.23       6109.11       518.73 o                         
 -10  15   1         36.08        597.91       412.51 o                         
  -9  15   1        796.21        317.50       418.54 o                         
  -8  15   1          2.45        486.13       450.60 o                         
  -7  15   1       3473.94       2800.98       437.24 o                         
  -6  15   1          0.94          0.00       412.71 o                         
  -5  15   1       2995.95       2169.35       431.03 o                         
  -4  15   1         92.68        273.85       461.33 o                         
  -3  15   1       2345.12       2523.48       488.58 o                         
  -2  15   1          1.71        239.52       544.06 o                         
  -1  15   1       8374.69       5194.79       610.65 o                         
   0  15   1        310.50        257.94       476.16 o                         
   1  15   1       1372.24        326.56       564.97 o                         
   2  15   1          4.10        225.58       552.22 o                         
   3  15   1       1327.58       1421.79       489.17 o                         
   4  15   1         33.76          0.00       419.73 o                         
   5  15   1      15392.04      11143.63       501.48 o                         
   6  15   1          0.06          0.00       476.60 o                         
   7  15   1       3447.54       2917.83       479.22 o                         
   8  15   1          0.02        213.71       410.01 o                         
   9  15   1       6462.78       5565.89       419.27 o                         
  10  15   1         32.20        416.70       413.49 o                         
  11  15   1       4892.12       4703.82       448.00 o                         
  12  15   1          0.99          0.00       403.62 o                         
  13  15   1         24.12        276.80       414.90 o                         
  14  15   1          1.77          0.00       420.22 o                         
  15  15   1        172.35        272.98       470.31 o                         
  16  15   1         17.38          0.00       455.37 o                         
  17  15   1       3330.71       1957.90       482.31 o                         
  18  15   1          2.41          0.00       528.84 o                         
  19  15   1       4031.71       2718.25       497.25 o                         
 -15  17   1       3801.46       3620.55       498.33 o                         
 -14  17   1         38.64        575.53       462.13 o                         
 -13  17   1        319.55        492.25       470.16 o                         
 -12  17   1         29.60          0.00       371.42 o                         
 -11  17   1       4991.84       3257.89       414.05 o                         
 -10  17   1         89.36          0.00       458.75 o                         
  -9  17   1       2568.14       2436.31       488.17 o                         
  -8  17   1          6.01          0.00       420.63 o                         
  -7  17   1        721.79       1007.73       550.12 o                         
  -6  17   1        168.87        523.91       471.93 o                         
  -5  17   1        869.11        209.46       491.70 o                         
  -4  17   1         21.95          0.00       478.93 o                         
  -3  17   1       1386.20        584.59       487.77 o                         
  -2  17   1          0.40        156.00       468.55 o                         
  -1  17   1      19638.25      16800.76       916.88 o                         
   0  17   1         18.83        307.19       675.65 o                         
   1  17   1       2608.97       1398.12       500.21 o                         
   2  17   1         78.55        206.52       464.99 o                         
   3  17   1        742.07        810.19       480.23 o                         
   4  17   1         38.56          0.00       546.36 o                         
   5  17   1       1635.59       1527.83       568.55 o                         
   6  17   1          3.11          0.00       476.99 o                         
   7  17   1       2227.47       1037.26       427.73 o                         
   8  17   1          0.95          0.00       422.60 o                         
   9  17   1       3357.62       2649.90       411.99 o                         
  10  17   1         26.10          0.00       386.75 o                         
  11  17   1       1050.72        869.58       395.26 o                         
  12  17   1         25.55        262.65       390.21 o                         
  13  17   1       3144.09       1557.15       433.84 o                         
  14  17   1          6.99          0.00       430.19 o                         
  -5  19   1       7643.29       5343.55       711.97 o                         
  -4  19   1         17.13        835.17       676.62 o                         
  -3  19   1       3643.86       1898.19       959.20 o                         
  -2  19   1          9.26          0.00       934.44 o                         
  -1  19   1       4103.76       2392.13       958.55 o                         
   0  19   1        141.79        307.57       912.28 o                         
   1  19   1       3508.19       1675.99       985.91 o                         
   2  19   1          2.76          0.00       947.47 o                         
   3  19   1        608.88        382.34       664.92 o                         
   4  19   1        106.33          0.00       883.61 o                         
   5  19   1       2426.32       2380.90       682.66 o                         
  -1 -18   2         60.20        301.70       949.42 o                         
  -1 -16   2         73.79          0.00       553.25 o                         
  -1 -14   2        312.33        181.76       546.93 o                         
 -32   0   2       2235.97       2889.83       678.48 o                         
 -30   0   2       1531.94       1659.05       967.02 o                         
 -28   0   2      27507.35      39784.53      1412.73 o                         
 -26   0   2      14101.12      12816.88      1080.40 o                         
 -24   0   2      50921.39      58715.65      1532.63 o                         
 -22   0   2      12589.18      16486.57       658.23 o                         
 -20   0   2      40794.38      37831.69      1871.57 o                         
 -18   0   2      17440.08      20949.62      1478.98 o                         
 -16   0   2      13701.38      23305.86       865.57 o                         
 -14   0   2      16624.53      21296.92      1070.63 o                         
 -12   0   2       5521.61      11377.06       754.51 o                         
 -10   0   2      14349.99      19738.64       752.13 o                         
  -8   0   2      55444.29      68468.59      1331.84 o                         
  -6   0   2     137849.36     190863.75      2524.21 o                         
  -4   0   2     155761.59     125585.27      3364.64 o                         
  -2   0   2          3.50         93.27       207.07 o                         
   0   0   2      31247.07      17755.11       777.28 o                         
   2   0   2      95783.92      65818.26      1524.83 o                         
   4   0   2      71808.28      90435.03      1597.62 o                         
   6   0   2     101474.23     105993.88      3356.88 o                         
   8   0   2      54096.46      65290.59      2296.34 o                         
  10   0   2        321.84        234.59       846.47 o                         
  12   0   2      19402.49      23348.71       802.60 o                         
  14   0   2      34767.29      45924.49      1206.16 o                         
  16   0   2      75125.10      88397.11      4064.82 o                         
  18   0   2      65651.98      66333.26      2386.04 o                         
  20   0   2       1343.53       1552.81       494.39 o                         
  22   0   2       4347.80       5034.63       620.92 o                         
  24   0   2      25147.36      25707.14      3087.09 o                         
 -31   2   2          1.98          0.00       501.83 o                         
 -30   2   2      35274.83      41085.75      1000.93 o                         
 -29   2   2          0.30        276.70       432.42 o                         
 -28   2   2        439.99        445.68       458.10 o                         
 -27   2   2          2.86        298.42       485.80 o                         
 -26   2   2        972.62        303.84       505.07 o                         
 -25   2   2          8.80          0.00       464.52 o                         
 -24   2   2         13.40        866.67       485.15 o                         
 -23   2   2          7.09        457.13       524.84 o                         
 -22   2   2      19846.08      24069.32       703.78 o                         
 -21   2   2          0.00          0.00       486.77 o                         
 -20   2   2      15062.54      24109.54      1370.19 o                         
 -19   2   2         10.91          0.00       480.30 o                         
 -18   2   2       4593.38       7066.09       547.82 o                         
 -17   2   2         53.39         65.34       418.78 o                         
 -16   2   2        120.72        593.98       419.35 o                         
 -15   2   2        103.47          0.00       403.91 o                         
 -14   2   2     108705.54     129660.64     14011.88 o                         
 -13   2   2         20.33          0.00       412.68 o                         
 -12   2   2       3962.29       4790.04       518.18 o                         
 -11   2   2        126.61         82.15       443.68 o                         
 -10   2   2       7735.26      10451.90       550.97 o                         
  -9   2   2        142.22         22.32       376.74 o                         
  -8   2   2      11514.05       8999.56       522.67 o                         
  -7   2   2          0.13        127.46       401.37 o                         
  -6   2   2     395070.94     424749.59     43962.49 o                         
  -5   2   2        117.24        150.60       446.20 o                         
  -4   2   2      71202.38      76411.62      2891.24 o                         
  -3   2   2          9.55          0.00       485.57 o                         
  -2   2   2     325750.28     227064.39     13276.04 o                         
   0   2   2     154939.44      90496.81      7169.05 o                         
   2   2   2     332130.31     326256.62     19810.72 o                         
   3   2   2        212.35          0.00       303.10 o                         
   4   2   2     339099.34     367831.88      5808.80 o                         
   5   2   2         82.66         65.91       388.01 o                         
   6   2   2      12891.58      19340.15       639.65 o                         
   7   2   2        151.20         20.16       362.95 o                         
   8   2   2     125940.34     120087.70      4135.65 o                         
   9   2   2        151.00          0.00       479.69 o                         
  10   2   2      54358.55      62411.53      1455.64 o                         
  11   2   2          7.41          0.00       354.70 o                         
  12   2   2       3487.55       6071.64       418.86 o                         
  13   2   2         14.75          0.00       334.91 o                         
  14   2   2       2844.06       4480.69       454.49 o                         
  15   2   2        138.72        335.91       497.93 o                         
  16   2   2       2210.04       4017.60       561.28 o                         
  17   2   2          0.21          0.00       590.55 o                         
  18   2   2     131587.69     154869.84     10260.58 o                         
  19   2   2          0.15        265.59       592.31 o                         
  20   2   2        930.22       1625.49       433.86 o                         
  21   2   2          3.49          0.00       367.88 o                         
  22   2   2      11803.16      15142.76       746.70 o                         
  23   2   2          3.29         85.90       432.77 o                         
  24   2   2      17439.62      18701.36       911.37 o                         
  25   2   2          0.06          0.00       529.86 o                         
  26   2   2       1306.25        848.83       649.67 o                         
  27   2   2          0.18        534.34       877.74 o                         
  28   2   2        631.01        790.48       508.70 o                         
  29   2   2          6.71        906.78       664.41 o                         
  30   2   2       2574.54       1171.73       674.84 o                         
 -31   4   2          0.01        560.75       532.04 o                         
 -30   4   2       1888.57       4111.88       544.46 o                         
 -29   4   2          1.33        259.34       455.62 o                         
 -28   4   2      12587.88      16720.30       565.97 o                         
 -27   4   2          4.77        612.04       569.88 o                         
 -26   4   2       1380.57       2771.53       529.95 o                         
 -25   4   2          2.52          0.00       510.55 o                         
 -24   4   2      15075.88      15661.71       634.24 o                         
 -23   4   2         11.52        164.52       623.17 o                         
 -22   4   2       1743.36       2302.11       680.30 o                         
 -21   4   2          0.16        265.76       446.46 o                         
 -20   4   2       2200.70       1936.77       440.59 o                         
 -19   4   2          1.54         92.02       429.16 o                         
 -18   4   2      37398.30      52651.73       943.74 o                         
 -17   4   2        127.46          0.00       401.55 o                         
 -16   4   2      21831.67      26524.55       946.66 o                         
 -15   4   2         25.67        126.85       384.78 o                         
 -14   4   2       7270.80      10903.34       634.68 o                         
 -13   4   2        249.41         78.70       397.71 o                         
 -12   4   2      28481.46      34739.37       987.61 o                         
 -11   4   2        173.73         98.55       204.12 o                         
 -10   4   2       2256.24       3198.78       346.57 o                         
  -9   4   2         75.79         85.09       351.89 o                         
  -8   4   2      64322.02      55271.38      2322.61 o                         
  -7   4   2        274.99        205.94       344.51 o                         
  -6   4   2       3963.24       2828.90       498.49 o                         
  -5   4   2        198.72         18.29       387.28 o                         
  -4   4   2      47394.16      42711.39      2106.76 o                         
  -3   4   2        195.62          0.00       370.56 o                         
  -2   4   2      46294.54      38372.68      1579.61 o                         
  -1   4   2        135.64         41.67       421.73 o                         
   0   4   2     223078.66     183965.00      8343.38 o                         
   1   4   2         25.05        174.91       417.62 o                         
   2   4   2      94578.06      84928.02      6392.29 o                         
   3   4   2         49.17        346.54       480.27 o                         
   4   4   2       6760.65       5022.17       622.77 o                         
   5   4   2        104.52         89.64       453.87 o                         
   6   4   2        156.89        887.17       407.60 o                         
   7   4   2         71.65          0.00       420.11 o                         
   8   4   2       5309.30       5052.62       507.69 o                         
   9   4   2        278.44        411.60       385.42 o                         
  10   4   2      57610.34      68513.38      2466.56 o                         
  11   4   2         33.70         72.17       359.88 o                         
  12   4   2      21054.74      25032.14       796.27 o                         
  13   4   2         55.66         34.47       394.38 o                         
  14   4   2      37678.28      46150.03      1045.71 o                         
  15   4   2         34.57        133.61       504.99 o                         
  16   4   2      24832.37      29226.71      1451.55 o                         
  17   4   2          0.92          0.00       549.71 o                         
  18   4   2       8647.89      12018.29       837.60 o                         
  19   4   2          4.52          0.00       449.91 o                         
  20   4   2        168.57        945.91       482.89 o                         
  21   4   2          2.19          0.00       549.76 o                         
  22   4   2       1575.75       2582.62       679.32 o                         
  23   4   2          2.35          0.00       600.78 o                         
  24   4   2       5810.64       6867.12       712.87 o                         
  25   4   2          0.71         52.57       444.36 o                         
  26   4   2       3241.61       5348.27       449.62 o                         
  27   4   2          0.05          0.00       409.42 o                         
  28   4   2        611.43        750.82       468.13 o                         
  29   4   2          4.62        220.58       455.23 o                         
  30   4   2       7294.59      11204.62       545.10 o                         
 -30   6   2        430.88       1651.15       545.75 o                         
 -29   6   2          0.00        643.57       533.11 o                         
 -28   6   2      25781.14      32319.60      1381.82 o                         
 -27   6   2          0.07        216.90       597.49 o                         
 -26   6   2       4413.37       3434.16       546.99 o                         
 -25   6   2         17.70          0.00       505.61 o                         
 -24   6   2      12327.04      13520.92       606.15 o                         
 -23   6   2         37.12          0.00       600.72 o                         
 -22   6   2      10920.91      10202.26       734.47 o                         
 -21   6   2          1.44          0.00       465.34 o                         
 -20   6   2      10680.33      11979.51       659.04 o                         
 -19   6   2         31.71        303.86       527.20 o                         
 -18   6   2      32074.41      33008.21       796.09 o                         
 -17   6   2         10.42          0.00       437.87 o                         
 -16   6   2      34532.04      41089.08       827.40 o                         
 -15   6   2         76.20        105.85       350.55 o                         
 -14   6   2      23982.54      30466.98       703.13 o                         
 -13   6   2         80.67        332.75       302.19 o                         
 -12   6   2       9803.05       9165.81       376.33 o                         
 -11   6   2         31.31        288.99       364.65 o                         
 -10   6   2       2220.79       3869.83       367.71 o                         
  -9   6   2        389.80        217.42       334.73 o                         
  -8   6   2      58903.05      53772.12      2827.18 o                         
  -7   6   2         12.89          0.00       345.60 o                         
  -6   6   2      35479.14      35670.77      1800.82 o                         
  -5   6   2         48.09        152.26       323.90 o                         
  -4   6   2      11794.57      12270.29       584.84 o                         
  -3   6   2         71.02         37.97       492.39 o                         
  -2   6   2      19784.57      14108.86       623.67 o                         
  -1   6   2        820.85        611.57       400.09 o                         
   0   6   2      19130.89      13280.32       649.62 o                         
   1   6   2          2.00          0.00       399.20 o                         
   2   6   2      30359.96      29459.49      2724.23 o                         
   3   6   2        477.24        106.28       387.36 o                         
   4   6   2       7026.66       6133.80       822.78 o                         
   5   6   2          4.36          0.00       477.01 o                         
   6   6   2     140250.22     143323.55      9610.50 o                         
   7   6   2         12.32          0.00       454.54 o                         
   8   6   2      21863.36      19612.55       745.30 o                         
   9   6   2        219.61        311.98       465.80 o                         
  10   6   2      26944.45      29855.77      2396.88 o                         
  11   6   2         18.17          0.00       453.71 o                         
  12   6   2      14764.69      15496.39      1105.70 o                         
  13   6   2        262.96          0.00       428.28 o                         
  14   6   2       8695.03       9170.20       832.31 o                         
  15   6   2         14.93         90.09       602.10 o                         
  16   6   2       2521.18       5080.13       603.65 o                         
  17   6   2          0.61         85.99       523.55 o                         
  18   6   2       4642.87       4577.83       506.34 o                         
  19   6   2          2.19        318.40       458.12 o                         
  20   6   2       8458.22       8567.67       538.16 o                         
  21   6   2         38.44         59.73       452.78 o                         
  22   6   2       2183.31       1993.98       905.76 o                         
  23   6   2          0.95          0.00       628.07 o                         
  24   6   2      13962.38      17334.62      1167.07 o                         
  25   6   2          1.93        264.56       944.21 o                         
  26   6   2       1258.05       1055.64       928.57 o                         
  27   6   2          4.61          0.00       495.89 o                         
  28   6   2       2002.29       2244.10       558.24 o                         
  29   6   2          5.55        987.18       516.89 o                         
  -2  -7   3          3.17        101.76       471.44 o                         
  -2  -5   3        635.88          0.00       438.28 o                         
  -2  -3   3         74.78          0.00       353.70 o                         
  -2  -1   3         21.68         43.94       272.15 o                         
  -1 -18   4         29.69        553.75       682.62 o                         
  -1 -16   4         92.94         64.60       459.71 o                         
  -1 -14   4          0.60         79.93       419.56 o                         
  -2  -7   5         10.01        162.22       355.00 o                         
  -2  -5   5         56.58        101.91       365.01 o                         
  -2  -3   5          0.00          7.82       443.22 o                         
  -2  -1   5         51.25          0.00       430.03 o                         
  -1 -18   6        202.67        423.43       656.49 o                         
  -1 -16   6          1.83          0.00       416.86 o                         
  -1 -14   6        585.42        170.35       410.41 o                         
  -2  -7   7          8.43         86.68       329.66 o                         
  -2  -5   7        380.21          0.00       426.78 o                         
  -2  -3   7       1476.22        530.48       418.06 o                         
  -2  -1   7         41.30         17.08       471.19 o                         
  -1 -18   8        103.92          0.00       554.64 o                         
  -1 -16   8        116.56          0.00       461.61 o                         
  -1 -14   8         78.15          0.00       441.12 o                         
  -2  -7   9        626.61        231.49       293.26 o                         
  -2  -5   9         65.60         78.59       310.95 o                         
  -2  -3   9         57.38         98.25       363.46 o                         
  -2  -1   9         92.16          0.00       456.75 o                         
  -1 -18  10         13.78        225.19       436.85 o                         
  -1 -16  10         32.12          0.00       410.15 o                         
  -1 -14  10         28.10          0.00       519.35 o                         
  -2  -7  11        172.15         62.62       306.75 o                         
  -2  -5  11          3.36         22.30       323.75 o                         
  -2  -3  11         82.19         84.38       354.29 o                         
  -2  -1  11        385.05         72.66       342.36 o                         
  -1 -16  12         18.76         84.35       353.30 o                         
  -1 -14  12         64.03          0.00       408.73 o                         
  -2  -7  13          4.55          0.00       309.33 o                         
  -2  -5  13         38.61          0.00       352.17 o                         
  -2  -3  13        244.35          0.00       394.51 o                         
  -2  -1  13          0.15        123.62       330.03 o                         
  -1 -16  14          0.51        228.63       451.61 o                         
  -1 -14  14         21.45        318.58       465.58 o                         
  -2  -7  15        498.91        164.88       350.70 o                         
  -2  -5  15          3.13        268.22       408.57 o                         
  -2  -3  15        245.25        339.55       384.59 o                         
  -2  -1  15         20.27          0.00       303.15 o                         
  -1 -16  16         39.09          0.00       468.41 o                         
  -1 -14  16        307.59        208.04       529.98 o                         
  -2  -7  17        129.73          0.00       403.26 o                         
  -2  -5  17         64.60          0.00       464.33 o                         
  -2  -3  17         78.25        144.36       357.52 o                         
  -2  -1  17        238.00        125.28       354.03 o                         
  -1 -14  18         58.47        170.95       463.41 o                         
  -2  -7  19         52.53         76.84       443.91 o                         
  -2  -5  19         35.37        253.71       409.90 o                         
  -2  -3  19        375.07        311.49       469.57 o                         
  -2  -1  19        298.39         63.87       380.66 o                         
  -1 -14  20          0.00          0.00       436.53 o                         
  -2  -7  21          4.84          0.00       409.99 o                         
  -2  -5  21        100.18        165.95       470.95 o                         
  -2  -3  21        551.53        484.73       495.91 o                         
  -2  -1  21        298.13         34.45       451.95 o                         
  -1 -14  22        113.51        357.23       467.74 o                         
  -2  -7  23         21.23          0.00       429.13 o                         
  -2  -5  23         25.90        706.01       633.90 o                         
  -2  -3  23          0.01          0.00       534.28 o                         
  -2  -1  23         36.43          0.00       398.24 o                         
  -2  -7  25         26.01        384.01       520.98 o                         
  -2  -5  25        295.96        157.30       513.25 o                         
  -2  -3  25         32.75        724.05       487.43 o                         
  -2  -1  25        233.37         25.42       651.75 o                         
  -2  -7  27         72.28        592.51       449.24 o                         
  -2  -5  27         36.16        487.77       440.92 o                         
  -2  -3  27          0.06        152.03       516.83 o                         
  -2  -1  27         34.55          0.00       632.41 o                         
  -2  -7  29        203.03        146.35       466.86 o                         
  -2  -5  29         88.97        105.83       501.26 o                         
  -2  -3  29        201.72        491.62       459.63 o                         
  -2  -1  29        243.41        470.38       526.14 o                         
  -2  -5  31          0.65          0.00       527.45 o                         
  -2  -3  31          8.10        223.68       461.51 o                         
  -2  -1  31         12.75        171.82       547.35 o                         
  -2  -9 -27        151.88        451.81       531.95 o                         
  -2  -7 -27         28.58          0.00       930.53 o                         
  -2 -11 -25         81.89        162.47       466.85 o                         
  -2  -9 -25          0.94          0.00       459.03 o                         
  -2  -7 -25         78.45          0.00       537.73 o                         
  -2 -11 -23          7.67          0.00       460.82 o                         
  -2  -9 -23          4.26          0.00       418.74 o                         
  -2  -7 -23        283.25          0.00       640.67 o                         
  -2 -13 -21         70.89          0.00       464.19 o                         
  -2 -11 -21         21.89        332.24       414.87 o                         
  -2  -9 -21         25.43          0.00       380.40 o                         
  -2  -7 -21         29.27         65.39       461.92 o                         
  -2 -15 -19        305.40        373.90       409.77 o                         
  -2 -13 -19          2.61          0.00       418.16 o                         
  -2 -11 -19         50.74         87.57       417.22 o                         
  -2  -9 -19        334.63         80.95       371.58 o                         
  -2  -7 -19        454.79        193.46       488.90 o                         
  -2 -15 -17         46.83          0.00       416.09 o                         
  -2 -13 -17          0.13        380.86       462.08 o                         
  -2 -11 -17        137.84          0.00       457.56 o                         
  -2  -9 -17         37.37         60.74       418.78 o                         
  -2  -7 -17        132.76        357.27       682.29 o                         
  -2 -15 -15          6.58        272.78       470.54 o                         
  -2 -13 -15         67.34          0.00       416.98 o                         
  -2 -11 -15        139.11          0.00       388.11 o                         
  -2  -9 -15         27.81          0.00       408.20 o                         
  -2  -7 -15        152.14         30.28       667.78 o                         
  -2 -17 -13        523.77        319.21       419.59 o                         
  -2 -15 -13         47.23          0.00       415.09 o                         
  -2 -13 -13        213.50         20.59       382.90 o                         
  -2 -11 -13         99.68          8.05       378.48 o                         
  -2  -9 -13        135.64          0.00       376.41 o                         
  -2  -7 -13        502.15        251.99       661.69 o                         
  -2 -17 -11          0.17        184.66       387.40 o                         
  -2 -15 -11          0.30        262.95       413.43 o                         
  -2 -13 -11        150.22          0.00       373.81 o                         
  -2 -11 -11         13.96          0.00       411.12 o                         
  -2  -9 -11       1227.30        695.72       437.83 o                         
  -2  -7 -11         15.41          0.00       600.23 o                         
  -2 -17  -9         20.81          0.00       426.15 o                         
  -2 -15  -9        139.33         96.97       386.20 o                         
  -2 -13  -9        263.16          0.00       416.33 o                         
  -2 -11  -9         74.76         97.51       411.77 o                         
  -2  -9  -9         37.84        117.19       416.71 o                         
  -2  -7  -9          1.45        339.23       457.83 o                         
  -2 -17  -7        192.37        152.57       437.61 o                         
  -2 -15  -7         68.33          0.00       417.14 o                         
  -2 -13  -7        556.78        118.15       465.73 o                         
  -2 -11  -7        102.12        205.15       430.92 o                         
  -2  -9  -7        161.43          0.00       402.35 o                         
  -2  -7  -7          0.00        272.00       552.89 o                         
  -2 -17  -5        124.44        280.10       543.58 o                         
  -2 -15  -5          0.10          0.00       473.65 o                         
  -2 -13  -5         10.40         72.30       402.95 o                         
  -2 -11  -5        166.35          0.00       479.20 o                         
  -2  -9  -5        402.12        251.95       561.84 o                         
  -2  -7  -5         99.65         22.81       785.21 o                         
  -2 -19  -3         61.59          0.00       669.40 o                         
  -2 -17  -3         66.06          0.00       549.20 o                         
  -2 -15  -3         22.34        514.43       472.15 o                         
  -2 -13  -3         80.94          0.00       402.17 o                         
  -2 -11  -3        131.48        184.57       358.92 o                         
  -2  -9  -3        332.38        343.41       909.67 o                         
  -2  -7  -3        341.73         87.84       608.50 o                         
  -2 -19  -1          6.89          0.00       884.26 o                         
  -2 -17  -1        195.80        332.08       549.96 o                         
  -2 -15  -1         10.21          0.00       556.72 o                         
  -2 -13  -1         39.81        241.52       538.02 o                         
  -2 -11  -1         85.76         37.28       395.86 o                         
  -2  -9  -1         25.73          0.00       563.68 o                         
  -2 -19   1         23.08        332.03       666.72 o                         
  -2 -17   1          0.99        175.94       960.50 o                         
  -2 -15   1          4.25          0.00       480.23 o                         
  -2 -13   1        408.85        107.12       461.50 o                         
  -2 -11   1          2.18          0.00       481.19 o                         
  -2  -9   1         21.66         20.37       391.36 o                         
 -29   8   2          0.81        327.12       457.75 o                         
 -28   8   2       4008.81       3520.49       548.86 o                         
 -27   8   2         20.50          0.00       521.05 o                         
 -26   8   2        835.58       2502.79       468.73 o                         
 -25   8   2         20.53        592.90       507.92 o                         
 -24   8   2         62.99        111.16       516.47 o                         
 -23   8   2         15.52          0.00       501.64 o                         
 -22   8   2      14430.58      13132.96       633.00 o                         
 -21   8   2         51.35          0.00       429.71 o                         
 -20   8   2      38028.28      33607.78      1426.81 o                         
 -19   8   2         13.00        705.99       500.03 o                         
 -18   8   2         79.34          0.00       458.58 o                         
 -17   8   2         25.16          0.00       409.77 o                         
 -16   8   2        923.58       1199.75       393.81 o                         
 -15   8   2         29.81          0.00       359.53 o                         
 -14   8   2     107242.69     112192.80      4296.82 o                         
 -13   8   2          2.16          0.00       379.49 o                         
 -12   8   2       5555.17       8546.86       483.83 o                         
 -11   8   2        108.86         66.05       345.11 o                         
 -10   8   2      11717.21      10251.34       403.88 o                         
  -9   8   2         98.00         89.81       324.26 o                         
  -8   8   2      22896.78      21011.84      1306.76 o                         
  -7   8   2        223.13         18.02       314.81 o                         
  -6   8   2      88441.02      80342.50      2859.03 o                         
  -5   8   2        340.95          0.00       389.29 o                         
  -4   8   2      24655.87      23746.58       940.42 o                         
  -3   8   2         20.33         10.24       409.22 o                         
  -2   8   2      57680.97      48899.86       885.80 o                         
  -1   8   2         26.00        145.36       392.28 o                         
   0   8   2      28409.98      21430.45      1232.03 o                         
   1   8   2        290.42          0.00       476.09 o                         
   2   8   2      78103.70      73031.93      2335.44 o                         
   3   8   2        107.05          0.00       467.57 o                         
   4   8   2      98049.50      85418.07      7891.63 o                         
   5   8   2        119.73          0.00       455.82 o                         
   6   8   2       2716.41       4278.47       684.39 o                         
   7   8   2          0.10         66.01       405.45 o                         
   8   8   2     207967.88     202320.27     16519.17 o                         
   9   8   2         18.62        228.04       481.71 o                         
  10   8   2        964.87       2304.65       440.46 o                         
  11   8   2         70.98        315.85       398.53 o                         
  12   8   2       1043.46       1856.98       467.60 o                         
  13   8   2        103.05        444.24       397.52 o                         
  14   8   2       1494.39       2118.41       495.68 o                         
  15   8   2         14.06          0.00       552.66 o                         
  16   8   2       2130.91       2538.13       608.17 o                         
  17   8   2        402.13        523.64       563.99 o                         
  18   8   2      85123.52      88461.27      6969.42 o                         
  19   8   2          4.76        120.05       458.98 o                         
  20   8   2       7661.41       6806.49       583.73 o                         
  21   8   2         13.62          0.00       467.15 o                         
  22   8   2      11804.57      11723.30       632.22 o                         
  23   8   2          0.92        247.55       461.74 o                         
  24   8   2      30751.48      31426.81      1439.32 o                         
  25   8   2          5.35          0.00       529.06 o                         
  26   8   2       1643.70       2145.02       546.25 o                         
  27   8   2         21.61         55.96       547.02 o                         
 -27  10   2         20.42          0.00       667.88 o                         
 -26  10   2       3845.98       3742.90       801.83 o                         
 -25  10   2          0.07        436.08       522.25 o                         
 -24  10   2      13864.44      17659.32      2843.71 o                         
 -23  10   2          0.83        530.86       877.42 o                         
 -22  10   2       6214.43       5303.73       719.09 o                         
 -21  10   2        109.04         40.58       489.06 o                         
 -20  10   2       2655.17       2905.70       461.41 o                         
 -19  10   2         12.94        272.73       513.39 o                         
 -18  10   2       5771.18       5044.26       550.17 o                         
 -17  10   2         91.11          0.00       414.95 o                         
 -16  10   2       2452.25       3209.05       442.00 o                         
 -15  10   2        138.50          0.00       465.11 o                         
 -14  10   2       3482.78       4070.87       493.69 o                         
 -13  10   2        122.27         20.15       376.68 o                         
 -12  10   2        175.67        684.56       371.75 o                         
 -11  10   2         62.35        360.52       375.96 o                         
 -10  10   2       7340.85       9510.24       616.43 o                         
  -9  10   2         86.56        323.35       493.45 o                         
  -8  10   2      25441.97      24124.01       894.42 o                         
  -7  10   2         19.74        130.84       560.61 o                         
  -6  10   2      51404.97      41825.07      2639.38 o                         
  -5  10   2        355.24        252.39       450.13 o                         
  -4  10   2      22815.54      23068.74       735.39 o                         
  -3  10   2         41.22          0.00       403.26 o                         
  -2  10   2       6723.00       3608.24       453.80 o                         
  -1  10   2        491.85        584.01       609.71 o                         
   0  10   2      34777.68      23445.21       771.36 o                         
   1  10   2          4.28          0.00       428.74 o                         
   2  10   2      27731.59      20330.20      1180.10 o                         
   3  10   2        112.32          0.00       434.66 o                         
   4  10   2      41803.75      34714.81      5147.21 o                         
   5  10   2        286.81        125.00       444.81 o                         
   6  10   2       7733.39       7900.14      1645.06 o                         
   7  10   2        118.07        332.28       416.70 o                         
   8  10   2      26237.44      18842.28      1246.88 o                         
   9  10   2        112.97        204.77       353.38 o                         
  10  10   2      30193.76      27935.88      1249.50 o                         
  11  10   2         15.38          0.00       379.21 o                         
  12  10   2       1783.47       4093.61       440.96 o                         
  13  10   2         52.95          0.00       374.22 o                         
  14  10   2       7128.45       6316.48       428.10 o                         
  15  10   2          1.97         78.54       374.23 o                         
  16  10   2      17263.14      12767.92       907.47 o                         
  17  10   2         47.73        116.08       371.48 o                         
  18  10   2       4542.04       4993.89       489.62 o                         
  19  10   2          4.34          0.00       413.31 o                         
  20  10   2         65.20          0.00       385.75 o                         
  21  10   2          0.39         45.56       379.04 o                         
  22  10   2       3495.92       3588.30       492.36 o                         
  23  10   2          2.20        259.97       459.16 o                         
  24  10   2       9572.81      12852.18       601.29 o                         
  25  10   2         18.76          0.00       464.72 o                         
  26  10   2       4526.71       4709.77       492.23 o                         
 -25  12   2          4.83          0.00       406.17 o                         
 -24  12   2       3414.57       5400.53       563.38 o                         
 -23  12   2         55.91        312.90       452.30 o                         
 -22  12   2       1863.28       4675.72       478.10 o                         
 -21  12   2         15.80          0.00       440.85 o                         
 -20  12   2       2933.52       2889.81       624.15 o                         
 -19  12   2         21.05         61.64       355.67 o                         
 -18  12   2       8705.81       7690.44       417.31 o                         
 -17  12   2          2.27          0.00       348.87 o                         
 -16  12   2       7261.25       6128.95       456.72 o                         
 -15  12   2         78.29         88.14       403.18 o                         
 -14  12   2        583.11        699.68       434.00 o                         
 -13  12   2        144.70        291.49       406.98 o                         
 -12  12   2       4372.19       3129.60       468.04 o                         
 -11  12   2          5.26         15.77       428.17 o                         
 -10  12   2        326.20        973.19       505.61 o                         
  -9  12   2         38.51        226.77       509.60 o                         
  -8  12   2       1628.37       1596.93       634.86 o                         
  -7  12   2        133.55         63.21       851.03 o                         
  -6  12   2        971.32        766.41       674.13 o                         
  -5  12   2          0.97          0.00       640.56 o                         
  -4  12   2       9030.55       6347.27       760.09 o                         
  -3  12   2         32.44        117.56       592.33 o                         
  -2  12   2      26396.58      18132.12       722.31 o                         
  -1  12   2         51.34          0.00       485.84 o                         
   0  12   2      43169.78      28646.05       704.19 o                         
   1  12   2        124.15         75.14       374.23 o                         
   2  12   2         36.40        676.15       453.63 o                         
   3  12   2        185.19        311.92       409.77 o                         
   4  12   2        877.15        823.10       424.30 o                         
   5  12   2         37.71        100.53       409.65 o                         
   6  12   2        468.01        405.39       513.40 o                         
   7  12   2          6.37         85.01       455.65 o                         
   8  12   2       6722.25       4755.65       507.55 o                         
   9  12   2        171.53        241.80       409.91 o                         
  10  12   2      22366.40      15772.69      1186.55 o                         
  11  12   2         98.07         44.05       375.37 o                         
  12  12   2        925.02         85.01       382.91 o                         
  13  12   2         59.49        176.13       478.47 o                         
  14  12   2        918.15       1664.28       490.38 o                         
  15  12   2         33.63         36.83       382.46 o                         
  16  12   2       1830.88        352.23       353.65 o                         
  17  12   2          1.72          0.00       461.19 o                         
  18  12   2       1264.38       3146.16       472.64 o                         
  19  12   2         52.14          0.00       458.47 o                         
  20  12   2       5466.57       8096.21       514.84 o                         
  21  12   2          0.35        131.67       464.50 o                         
  22  12   2        672.50        343.14       470.63 o                         
  23  12   2         10.63          0.00       455.87 o                         
 -22  14   2        617.23       1573.16       468.05 o                         
 -21  14   2          0.20          0.00       561.31 o                         
 -20  14   2        479.17       1606.80       464.83 o                         
 -19  14   2         29.08         51.98       460.96 o                         
 -18  14   2        291.37       2393.45       474.91 o                         
 -17  14   2         18.41          0.00       458.93 o                         
 -16  14   2       3282.42       2268.52       548.88 o                         
 -15  14   2         31.21          0.00       510.00 o                         
 -14  14   2       2765.12       2220.39       562.23 o                         
 -13  14   2         69.38          0.00       549.96 o                         
 -12  14   2        828.06        385.19       651.74 o                         
 -11  14   2          0.16          0.00       660.23 o                         
 -10  14   2       2070.83        600.12       534.17 o                         
  -9  14   2          0.01        336.12       518.92 o                         
  -8  14   2       8535.63       5929.42       515.63 o                         
  -7  14   2         23.28        231.51       405.47 o                         
  -6  14   2      23469.43      16498.58      1203.80 o                         
  -5  14   2         92.19        359.43       433.12 o                         
  -4  14   2        421.98        395.38       417.48 o                         
  -3  14   2         54.94        489.52       528.47 o                         
  -2  14   2       5232.06       2844.55       589.49 o                         
  -1  14   2        125.30        248.45       474.93 o                         
   0  14   2      18571.97      10901.29       580.96 o                         
   1  14   2          1.27        542.10       555.28 o                         
   2  14   2         15.20        381.14       557.30 o                         
   3  14   2         17.93         29.84       416.78 o                         
   4  14   2      29077.28      20118.38       637.09 o                         
   5  14   2         59.61        124.38       469.59 o                         
   6  14   2       6427.62       2959.92       490.88 o                         
   7  14   2         37.27         54.00       414.26 o                         
   8  14   2       4030.80       3052.60       451.89 o                         
   9  14   2        136.12          0.00       412.30 o                         
  10  14   2       1869.38       1454.02       480.38 o                         
  11  14   2         24.32          0.00       403.42 o                         
  12  14   2      13009.05       8291.90       478.97 o                         
  13  14   2          1.70          0.00       410.82 o                         
  14  14   2      10968.54      14386.06       644.52 o                         
  15  14   2          0.21        192.03       416.19 o                         
  16  14   2       8141.75       7086.11       530.45 o                         
  17  14   2          0.48        292.66       416.94 o                         
  18  14   2       4221.31       5237.52       500.76 o                         
  19  14   2         39.34         89.49       471.64 o                         
  20  14   2       6385.76       9951.64      1057.55 o                         
 -18  16   2       8550.71       8297.48       602.68 o                         
 -17  16   2         17.58          0.00       535.92 o                         
 -16  16   2       5118.05       4301.22       564.06 o                         
 -15  16   2         40.89          0.00       453.33 o                         
 -14  16   2       4176.91       5276.07       508.20 o                         
 -13  16   2         22.90         26.93       381.99 o                         
 -12  16   2       2132.80       1600.65       363.37 o                         
 -11  16   2          3.61        165.03       407.97 o                         
 -10  16   2       4129.34       3358.67       444.24 o                         
  -9  16   2        143.01        291.16       465.35 o                         
  -8  16   2       3058.52       2779.28       484.37 o                         
  -7  16   2        116.71        348.22       411.20 o                         
  -6  16   2       1200.30        750.28       468.80 o                         
  -5  16   2         63.07        108.73       476.01 o                         
  -4  16   2       3519.22       2196.99       484.54 o                         
  -3  16   2          0.71          0.00       459.70 o                         
  -2  16   2       4321.67       3170.18       593.25 o                         
  -1  16   2         29.60          0.00       554.00 o                         
   0  16   2       9032.57       5516.95       616.33 o                         
   1  16   2          7.84        381.81       474.46 o                         
   2  16   2       1689.75        395.55       495.43 o                         
   3  16   2          5.09        427.26       469.86 o                         
   4  16   2        980.11       1760.36       568.85 o                         
   5  16   2         32.17          0.00       462.61 o                         
   6  16   2        904.06       1749.14       440.54 o                         
   7  16   2         60.19        190.14       431.60 o                         
   8  16   2       2141.66       1788.52       405.40 o                         
   9  16   2         22.85         31.75       383.80 o                         
  10  16   2       4792.51       5264.78       463.76 o                         
  11  16   2         14.98         35.49       382.59 o                         
  12  16   2       1464.23       1425.00       474.70 o                         
  13  16   2          1.17         81.62       427.76 o                         
  14  16   2       1080.00        797.96       546.55 o                         
  15  16   2          1.28          0.00       470.31 o                         
  16  16   2        497.83          0.00       468.24 o                         
 -11  18   2         11.60          0.00       385.96 o                         
 -10  18   2        695.43        848.14       479.66 o                         
  -9  18   2          0.54        289.01       465.69 o                         
  -8  18   2       3213.02       2665.77       692.71 o                         
  -7  18   2         25.56        389.52       660.50 o                         
  -6  18   2      18591.35      13220.47       708.00 o                         
  -5  18   2         50.73        303.38       550.51 o                         
  -4  18   2       2742.18       1539.06       576.04 o                         
  -3  18   2          1.16          0.00       553.11 o                         
  -2  18   2       3221.71        903.68       682.49 o                         
  -1  18   2         24.15          0.00       948.77 o                         
   0  18   2       1431.83       1026.15       677.94 o                         
   1  18   2         74.60          0.00       663.66 o                         
   2  18   2      17829.69      13071.81       685.47 o                         
   3  18   2         88.41          0.00       562.17 o                         
   4  18   2      11020.08       8194.50       631.80 o                         
   5  18   2          5.16        146.03       543.84 o                         
   6  18   2       2707.66       1655.10       594.28 o                         
   7  18   2         13.55          0.00       480.63 o                         
   8  18   2      18236.46      16180.53      1279.79 o                         
   9  18   2          2.60         81.01       429.22 o                         
  10  18   2       1437.69        950.84       402.33 o                         
  -2 -19   3          0.14        364.91       925.31 o                         
  -2 -17   3        335.43        138.28       541.42 o                         
  -2 -15   3        168.48          0.00       535.22 o                         
  -2 -13   3         90.22          0.00       526.15 o                         
  -2 -11   3        253.22          0.00       482.37 o                         
  -2  -9   3        420.71          0.00       392.81 o                         
 -32   1   3          0.02        137.51       526.81 o                         
 -31   1   3       3968.61       5856.98       999.91 o                         
 -30   1   3          4.76          0.00       524.23 o                         
 -29   1   3       6018.01       6614.30       561.82 o                         
 -28   1   3          1.62        290.52       568.00 o                         
 -27   1   3        776.14        308.79       503.83 o                         
 -26   1   3         31.76          0.00       644.51 o                         
 -25   1   3       2457.64       5113.82       556.24 o                         
 -24   1   3          0.00         91.60       470.34 o                         
 -23   1   3      26130.74      28822.69       858.44 o                         
 -22   1   3         27.13        281.87       454.86 o                         
 -21   1   3       4391.26       6722.93       528.40 o                         
 -20   1   3          1.78          0.00       414.37 o                         
 -19   1   3       1680.75       3058.96       449.25 o                         
 -18   1   3         17.06          0.00       361.33 o                         
 -17   1   3      23277.49      28227.82       741.79 o                         
 -16   1   3         13.41          9.89       337.87 o                         
 -15   1   3      39029.62      52643.02      1353.65 o                         
 -14   1   3         21.89         23.50       326.76 o                         
 -13   1   3      10271.56      11080.92       492.18 o                         
 -12   1   3          3.28          0.00       377.99 o                         
 -11   1   3       2729.33       5641.64       488.10 o                         
 -10   1   3         44.18        122.87       437.56 o                         
  -9   1   3       9778.37       9964.11       574.72 o                         
  -8   1   3         53.42         50.46       450.98 o                         
  -7   1   3     247899.41     283620.59      6326.96 o                         
  -6   1   3          2.90          0.00       398.71 o                         
  -5   1   3       7316.85       5963.29       453.07 o                         
  -3   1   3     151159.72     114645.49      4309.06 o                         
  -1   1   3      93182.79      52533.32      2275.52 o                         
   1   1   3     147843.97     122833.14      3066.14 o                         
   2   1   3          3.98         13.07       369.72 o                         
   3   1   3       8798.46       9584.64       521.38 o                         
   4   1   3          2.01         28.45       340.55 o                         
   5   1   3     217069.72     269844.50      8236.49 o                         
   6   1   3         18.72          0.00       405.09 o                         
   7   1   3       1168.89       2258.72       416.12 o                         
   8   1   3          6.12          0.00       362.35 o                         
   9   1   3       6511.41      11967.49       716.65 o                         
  10   1   3        118.33        255.19       576.08 o                         
  11   1   3       6039.37       7862.42       566.60 o                         
  12   1   3         27.70         67.53       375.78 o                         
  13   1   3      71138.66      89617.69      3074.73 o                         
  14   1   3         27.43        233.50       487.70 o                         
  15   1   3      11379.84      13056.48       743.73 o                         
  16   1   3         11.65        131.93       387.15 o                         
  17   1   3       3794.33       4811.79       424.91 o                         
  18   1   3          8.91          0.00       351.36 o                         
  19   1   3       2144.83       3003.64       392.34 o                         
  20   1   3         23.82        324.00       353.34 o                         
  21   1   3      15205.40      14194.78       516.67 o                         
  22   1   3         14.76        196.66       401.74 o                         
  23   1   3      14284.01      13342.54       753.94 o                         
  24   1   3          0.02          0.00       702.61 o                         
  25   1   3        524.76        193.53       973.53 o                         
  27   1   3       1854.36       2093.68       939.65 o                         
  28   1   3         15.67          0.00       895.34 o                         
  29   1   3      11442.35      13423.55      1078.45 o                         
  30   1   3          0.41        358.51       667.60 o                         
  -2 -19   5         43.51          2.29       665.58 o                         
  -2 -17   5          0.69          0.00       543.91 o                         
  -2 -15   5          1.06          0.00       402.60 o                         
  -2 -13   5        479.12        207.90       460.70 o                         
  -2 -11   5        353.42        378.05       492.22 o                         
  -2  -9   5         99.98          0.00       438.22 o                         
  -2 -17   7         42.08         36.15       543.63 o                         
  -2 -15   7         28.65        122.01       402.97 o                         
  -2 -13   7        229.07        248.16       530.51 o                         
  -2 -11   7        662.10        364.51       491.07 o                         
  -2  -9   7        293.58          0.00       384.92 o                         
  -3  -2   8       2240.58        510.23       417.03 o                         
  -2 -17   9        434.29          0.00       451.53 o                         
  -2 -15   9         10.70        320.13       438.83 o                         
  -2 -13   9        520.77          0.00       631.24 o                         
  -2 -11   9         11.50          0.00       494.32 o                         
  -2  -9   9         20.87        366.03       375.89 o                         
  -3  -2  10         97.79         18.26       372.55 o                         
  -2 -17  11         21.25        277.96       458.38 o                         
  -2 -15  11          4.92          0.00       452.27 o                         
  -2 -13  11         17.86        296.49       501.29 o                         
  -2 -11  11         97.17          0.00       432.51 o                         
  -2  -9  11        194.17        526.79       352.39 o                         
  -3  -2  12       1027.24        271.35       404.48 o                         
  -2 -17  13          4.97         71.33       417.76 o                         
  -2 -15  13          6.28          0.00       411.95 o                         
  -2 -13  13         62.52         29.47       458.11 o                         
  -2 -11  13         47.23          0.00       370.64 o                         
  -2  -9  13        128.88        120.38       386.90 o                         
  -3  -2  14         52.26          0.00       409.16 o                         
  -2 -17  15        156.72        727.80       475.15 o                         
  -2 -15  15         15.01          0.00       522.09 o                         
  -2 -13  15         39.70        128.22       451.86 o                         
  -2 -11  15        194.25        237.47       420.15 o                         
  -2  -9  15        410.12        162.43       351.20 o                         
  -3  -2  16        222.96          0.00       476.21 o                         
  -2 -15  17          5.46          0.00       541.37 o                         
  -2 -13  17        456.94         95.36       390.57 o                         
  -2 -11  17         96.37          0.00       439.64 o                         
  -2  -9  17        272.35        330.69       432.84 o                         
  -3  -2  18        507.85        165.55       444.91 o                         
  -2 -15  19         18.09          0.00       529.92 o                         
  -2 -13  19          0.10        380.89       390.96 o                         
  -2 -11  19         11.64        135.53       385.73 o                         
  -2  -9  19        144.37          0.00       459.39 o                         
  -3  -2  20          2.53          0.00       608.04 o                         
  -2 -13  21         82.39          0.00       453.67 o                         
  -2 -11  21         75.58          0.00       491.56 o                         
  -2  -9  21         24.26          0.00       456.87 o                         
  -3  -2  22        212.44         63.73       450.78 o                         
  -2 -13  23         33.22          0.00       404.90 o                         
  -2 -11  23         26.85         59.48       525.21 o                         
  -2  -9  23         27.30          0.00       505.89 o                         
  -3  -2  24         60.55        145.18       443.27 o                         
  -2 -11  25         12.50          0.00       409.76 o                         
  -2  -9  25          0.14          0.00       518.47 o                         
  -3  -2  26         17.09        142.11       509.48 o                         
  -2  -9  27         52.48          0.00       531.67 o                         
  -3  -2  28         17.85        411.27       491.98 o                         
  -3  -2  30          2.39          0.00       450.30 o                         
  -3  -2  32         15.45        258.22       532.77 o                         
  -3  -2 -30         69.95        291.13       832.13 o                         
  -3  -6 -28          8.94          0.00       518.73 o                         
  -3  -4 -28        129.10          0.00       448.21 o                         
  -3  -2 -28        372.39        795.64       980.70 o                         
  -3  -8 -26         28.16          0.00       539.18 o                         
  -3  -6 -26          7.95        127.09       637.69 o                         
  -3  -4 -26          0.73          0.00       411.28 o                         
  -3  -2 -26          5.14        282.86       645.79 o                         
  -3 -10 -24        180.66          0.00       466.48 o                         
  -3  -8 -24         61.85          0.00       526.74 o                         
  -3  -6 -24          6.15          0.00       642.68 o                         
  -3  -4 -24         18.10        316.11       441.68 o                         
  -3  -2 -24        238.13          0.00       465.33 o                         
  -3 -12 -22          2.10          0.00       564.36 o                         
  -3 -10 -22         85.41        292.57       409.40 o                         
  -3  -8 -22        130.99          0.00       471.74 o                         
  -3  -6 -22          1.58        409.65       623.83 o                         
  -3  -4 -22         15.09          0.00       530.62 o                         
  -3  -2 -22          1.39          0.00       428.24 o                         
  -3 -12 -20         11.33          0.00       562.96 o                         
  -3 -10 -20        111.55         98.11       374.70 o                         
  -3  -8 -20         21.72          0.00       453.18 o                         
  -3  -6 -20         39.73        131.80       463.40 o                         
  -3  -4 -20         37.57          0.00       675.12 o                         
  -3  -2 -20         32.26        106.06       389.32 o                         
  -3 -12 -18         39.84          0.00       464.02 o                         
  -3 -10 -18         31.75        128.29       420.50 o                         
  -3  -8 -18        174.76        236.77       448.84 o                         
  -3  -6 -18          0.09        112.12       467.23 o                         
  -3  -4 -18         77.69         90.41       482.81 o                         
  -3  -2 -18         42.34          0.00       473.32 o                         
  -3 -12 -16         16.25         73.85       381.66 o                         
  -3 -10 -16         24.63        278.97       408.62 o                         
  -3  -8 -16        195.94        219.50       422.09 o                         
  -3  -6 -16        152.61        257.71       541.97 o                         
  -3  -4 -16        219.35         22.89       604.60 o                         
  -3  -2 -16          0.02        168.97       469.44 o                         
  -3 -12 -14          0.16        251.16       383.77 o                         
  -3 -10 -14         92.66        124.67       417.62 o                         
  -3  -8 -14          8.80          0.00       510.51 o                         
  -3  -6 -14          0.03          0.00       630.91 o                         
  -3  -4 -14        221.91        408.53       559.78 o                         
  -3  -2 -14         10.95          0.00       452.26 o                         
  -3 -12 -12          2.61          0.00       378.96 o                         
  -3 -10 -12        116.21        173.59       416.40 o                         
  -3  -8 -12        306.85          0.00       394.27 o                         
  -3  -6 -12         91.39          0.00       898.60 o                         
  -3  -4 -12        835.57        299.40       479.38 o                         
  -3  -2 -12        328.09         36.14       426.42 o                         
  -3 -12 -10          7.61          0.00       373.42 o                         
  -3 -10 -10        121.91        207.52       353.67 o                         
  -3  -8 -10          5.25        429.81       354.11 o                         
  -3  -6 -10       1362.97        186.19       571.94 o                         
  -3  -4 -10        846.08          0.00       408.03 o                         
  -3  -2 -10        167.18        178.13       451.36 o                         
  -3 -12  -8        370.87        293.89       388.48 o                         
  -3 -10  -8         48.51        101.13       388.09 o                         
  -3  -8  -8         78.28        251.41       397.33 o                         
  -3  -4  -8         83.69          0.00       473.98 o                         
  -3  -2  -8        478.86        356.76       401.14 o                         
  -3 -12  -6         23.67          0.00       445.15 o                         
  -3 -10  -6       1130.30         70.88       482.46 o                         
  -3  -8  -6        196.36        139.35       477.38 o                         
  -3  -6  -6        909.23         38.45       801.50 o                         
  -3  -4  -6        237.64          0.00       407.87 o                         
  -3  -2  -6          6.72         63.04       360.26 o                         
  -3 -12  -4         21.87        162.56       410.15 o                         
  -3 -10  -4         70.29        131.68       389.67 o                         
  -3  -8  -4        447.86         39.10       868.62 o                         
  -3  -6  -4        421.08          0.00       625.86 o                         
  -3  -4  -4          0.22         11.92       442.33 o                         
  -3  -2  -4          0.55        121.64       483.60 o                         
  -3 -12  -2        461.61        232.62       449.49 o                         
  -3 -10  -2        279.97        153.61       464.63 o                         
  -3  -8  -2        266.84        141.85       619.22 o                         
  -3  -6  -2       1189.59          0.00       524.17 o                         
  -3  -4  -2        122.55         14.17       432.46 o                         
  -3  -2  -2        529.31          0.00       446.14 o                         
  -3 -12   0          8.72         31.49       531.37 o                         
  -3 -10   0         78.65          0.00       399.32 o                         
  -3  -8   0         75.20          0.00       465.63 o                         
  -3  -6   0         28.94        243.65       356.99 o                         
  -3  -4   0        162.51          0.00       435.49 o                         
  -3  -2   0        104.74        216.75       591.50 o                         
  -3 -12   2         80.86        287.04       501.47 o                         
  -3 -10   2        102.74         46.64       414.92 o                         
  -3  -8   2         50.68          0.00       364.16 o                         
  -3  -6   2        177.03          0.00       494.18 o                         
  -3  -4   2        487.60          0.00       408.86 o                         
  -3  -2   2         23.80          0.00       445.83 o                         
 -32   3   3          1.68        316.22       459.60 o                         
 -31   3   3       1229.55       1509.48       445.46 o                         
 -30   3   3         10.87          0.00       445.54 o                         
 -29   3   3         83.70        833.89       507.87 o                         
 -28   3   3          0.09          0.00       525.55 o                         
 -27   3   3       9336.99      10392.70       579.71 o                         
 -26   3   3         10.61        217.12       491.10 o                         
 -25   3   3      10076.99      11598.04       512.45 o                         
 -24   3   3          0.17          0.00       431.33 o                         
 -23   3   3      44656.59      53404.46       770.44 o                         
 -22   3   3         45.52         72.56       395.76 o                         
 -21   3   3       4302.59       4326.34       412.78 o                         
 -20   3   3          4.03          0.00       462.71 o                         
 -19   3   3     124018.43     172452.53      1268.51 o                         
 -18   3   3          3.05        234.87       448.40 o                         
 -17   3   3      24024.87      34829.91      1542.62 o                         
 -16   3   3          3.88        120.71       394.46 o                         
 -15   3   3        431.23        645.39       424.53 o                         
 -14   3   3         63.79          0.00       405.03 o                         
 -13   3   3      66951.93      78880.36       985.45 o                         
 -12   3   3          6.38          0.00       355.26 o                         
 -11   3   3      45362.27      48744.66      1657.41 o                         
 -10   3   3         29.76          0.00       393.08 o                         
  -9   3   3     245822.06     206353.89     12707.27 o                         
  -8   3   3        156.64        171.10       350.19 o                         
  -7   3   3      12270.41       8185.12       468.68 o                         
  -6   3   3         70.62        103.55       382.15 o                         
  -5   3   3      64892.57      56704.71      2618.57 o                         
  -4   3   3          2.60          9.67       410.82 o                         
  -3   3   3     310526.53     298550.47     10329.89 o                         
  -2   3   3         30.00         80.10       436.32 o                         
  -1   3   3     138194.03     115153.15      3292.35 o                         
   1   3   3     322806.03     297022.06     24322.84 o                         
   2   3   3         38.79         63.87       464.74 o                         
   3   3   3        199.23         95.97       446.75 o                         
   4   3   3        154.19          0.00       454.25 o                         
   5   3   3       7917.44       5858.08       534.83 o                         
   6   3   3          4.29          0.00       526.17 o                         
   7   3   3     145740.12     123536.02      2228.92 o                         
   8   3   3        197.95        490.12       522.92 o                         
   9   3   3      70623.94      83745.74      2083.21 o                         
  10   3   3        122.84          0.00       411.02 o                         
  11   3   3      23574.16      25642.41      1263.23 o                         
  12   3   3        131.53          0.00       416.78 o                         
  13   3   3      23122.57      28816.98      1394.92 o                         
  14   3   3          1.55        119.13       448.02 o                         
  15   3   3      50221.33      73536.15      4078.96 o                         
  16   3   3         47.58          0.00       513.93 o                         
  17   3   3      44475.54      65057.04      5878.73 o                         
  18   3   3          4.78        409.83       581.11 o                         
  19   3   3      33797.73      33308.57      3150.62 o                         
  20   3   3         95.15          0.00       677.79 o                         
  21   3   3        955.78       1028.27       901.20 o                         
  22   3   3         11.03        254.72       656.03 o                         
  23   3   3      15705.36      16046.37       605.24 o                         
  24   3   3          0.19          0.00       415.64 o                         
  25   3   3       2534.58       1945.05       414.27 o                         
  26   3   3          1.35          0.00       420.40 o                         
  27   3   3        721.30       1618.40       509.91 o                         
  28   3   3          6.25          0.00       532.94 o                         
  29   3   3      28363.14      33546.22       943.15 o                         
  30   3   3          0.46        607.41       655.96 o                         
 -31   5   3       8287.58       9299.33       601.39 o                         
 -30   5   3          4.01          0.00       459.86 o                         
 -29   5   3       2405.11       3323.08       475.82 o                         
 -28   5   3          0.91        171.29       511.83 o                         
 -27   5   3        296.09       1088.62       522.63 o                         
 -26   5   3          0.66         34.99       497.45 o                         
 -25   5   3        768.36       1661.56       509.57 o                         
 -24   5   3         25.39          0.00       616.70 o                         
 -23   5   3      27061.95      25932.37       716.15 o                         
 -22   5   3          0.16        478.13       447.72 o                         
 -21   5   3      24227.55      23940.47       596.94 o                         
 -20   5   3         18.98        426.72       419.00 o                         
 -19   5   3       9478.11       9729.89       489.35 o                         
 -18   5   3         20.70          0.00       436.18 o                         
 -17   5   3       4561.75       4436.90       484.75 o                         
 -16   5   3          2.58          0.00       418.26 o                         
 -15   5   3      24669.57      24908.73      1352.93 o                         
 -14   5   3        188.53        227.25       374.60 o                         
 -13   5   3       4682.29       6339.71       405.09 o                         
 -12   5   3         17.37         21.82       298.01 o                         
 -11   5   3      40693.75      46577.47      1222.62 o                         
 -10   5   3        235.21        110.18       327.09 o                         
  -9   5   3      20370.45      26619.71      1696.38 o                         
  -8   5   3          5.60        175.36       319.74 o                         
  -7   5   3       2259.11       3736.83       399.04 o                         
  -6   5   3         42.79         74.74       365.73 o                         
  -5   5   3       8849.09       8459.26       466.39 o                         
  -4   5   3        234.48         47.60       448.05 o                         
  -3   5   3      30522.11      26862.23       803.83 o                         
  -2   5   3        255.11         77.40       404.16 o                         
  -1   5   3        986.85       2505.04       386.28 o                         
   0   5   3        161.67         90.71       470.56 o                         
   1   5   3      21055.11      18800.73      1329.10 o                         
   2   5   3        242.30        122.74       476.61 o                         
   3   5   3       8915.17       3451.80       516.85 o                         
   4   5   3         96.13          0.00       455.61 o                         
   5   5   3        659.63       2590.98       469.38 o                         
   7   5   3       9366.66      12838.56      1175.08 o                         
   8   5   3         62.63          0.00       552.23 o                         
   9   5   3      30080.38      29499.33       886.85 o                         
  10   5   3         38.64        130.22       387.69 o                         
  11   5   3      11277.49      16564.69       718.51 o                         
  12   5   3         30.98        302.89       597.57 o                         
  13   5   3     131796.94     163388.69      1745.05 o                         
  14   5   3        311.81         69.21       461.50 o                         
  15   5   3        140.81       1632.32       516.33 o                         
  16   5   3        217.43        262.31       454.42 o                         
  17   5   3       4829.96       6430.52       510.60 o                         
  18   5   3          0.22         30.06       457.91 o                         
  19   5   3        286.99        585.01       459.45 o                         
  20   5   3         12.99         39.21       409.75 o                         
  21   5   3       6059.66       6100.22       470.70 o                         
  22   5   3          0.09        205.07       522.65 o                         
  23   5   3       9751.58      10872.26      2087.49 o                         
  24   5   3         53.12        333.82       656.83 o                         
  25   5   3       1317.34       1439.57       677.28 o                         
  26   5   3          6.20        176.19       528.00 o                         
  27   5   3        372.40       1754.44       489.37 o                         
  28   5   3          0.23        121.78       534.07 o                         
  29   5   3      11754.65      15140.42       668.26 o                         
 -30   7   3         38.24        229.94       471.37 o                         
 -29   7   3        456.59        428.48       476.13 o                         
 -28   7   3          1.42          0.00       420.96 o                         
 -27   7   3        980.35       1656.92       552.75 o                         
 -26   7   3          3.89          0.00       507.04 o                         
 -25   7   3       1213.30        481.62       497.32 o                         
 -24   7   3         12.07        493.76       516.13 o                         
 -23   7   3       3167.98       3827.65       452.10 o                         
 -22   7   3          2.23          0.00       433.77 o                         
 -21   7   3       3580.18       6667.71       479.67 o                         
 -20   7   3         15.01         68.40       430.31 o                         
 -19   7   3      14955.12      16452.75       890.86 o                         
 -18   7   3         19.19        173.36       386.96 o                         
 -17   7   3       1027.79       1241.30       361.08 o                         
 -16   7   3         23.13        167.11       346.50 o                         
 -15   7   3      28890.62      32419.10       608.16 o                         
 -14   7   3         81.13        115.11       341.83 o                         
 -13   7   3       5280.11       7472.06       510.13 o                         
 -12   7   3         35.89          0.00       329.96 o                         
 -11   7   3      27505.63      26404.90      1182.31 o                         
 -10   7   3         75.69        360.21       305.49 o                         
  -9   7   3      71365.48      67419.63      2949.68 o                         
  -8   7   3         12.37          0.00       336.90 o                         
  -7   7   3       7709.43       7011.83       431.81 o                         
  -6   7   3        227.79        199.90       342.29 o                         
  -5   7   3       2007.55       3371.01       454.27 o                         
  -4   7   3          9.93        144.37       465.81 o                         
  -3   7   3       4149.74       3808.44       490.82 o                         
  -2   7   3          1.27        151.47       421.68 o                         
  -1   7   3      40146.55      36969.18       832.66 o                         
   0   7   3          0.34        228.70       484.83 o                         
   1   7   3        977.35       1000.57       501.30 o                         
   2   7   3        137.09        357.75       494.62 o                         
   3   7   3         30.54       2619.90       548.51 o                         
   4   7   3         17.59         51.48       770.22 o                         
   5   7   3      12407.96       9359.79       764.29 o                         
   6   7   3         39.04          0.00       561.14 o                         
   7   7   3     107383.09     115288.09      2399.95 o                         
   8   7   3        199.64        437.90       458.72 o                         
   9   7   3       7078.64       9115.08       775.96 o                         
  10   7   3         13.03         12.64       448.31 o                         
  11   7   3       2780.49       1478.66       503.61 o                         
  12   7   3         62.50        126.79       485.03 o                         
  13   7   3       1871.89       1549.03       543.86 o                         
  14   7   3         35.30        141.98       634.67 o                         
  15   7   3       2981.40       3082.29       761.43 o                         
  16   7   3          1.80        474.79       444.98 o                         
  17   7   3      10169.42       9261.39       546.67 o                         
  18   7   3         46.55          0.00       457.84 o                         
  19   7   3      24689.98      25855.29       681.85 o                         
  20   7   3         64.41          0.00       464.65 o                         
  21   7   3       3595.83       4039.25       496.79 o                         
  22   7   3          0.21          0.00       647.61 o                         
  23   7   3       5162.34       5591.25      1072.25 o                         
  24   7   3          5.13         18.21       528.43 o                         
  25   7   3        314.77        776.96       535.74 o                         
  26   7   3         15.31         75.46       532.66 o                         
  27   7   3       1791.57       3411.96       557.09 o                         
  28   7   3          4.48          0.00       553.50 o                         
 -28   9   3         10.86        692.65       515.24 o                         
 -27   9   3       7220.11       6832.72       581.42 o                         
 -26   9   3          7.31         19.42       506.50 o                         
 -25   9   3        195.70        129.44       540.45 o                         
 -24   9   3         15.46         21.35       475.69 o                         
 -23   9   3        698.78       2241.57       527.27 o                         
 -22   9   3         10.46        130.56       488.69 o                         
 -21   9   3        753.05         50.13       508.56 o                         
 -20   9   3          0.31        246.25       452.37 o                         
 -19   9   3      18737.55      20809.24      2074.47 o                         
 -18   9   3          4.98        158.81       406.88 o                         
 -17   9   3       5397.50       5635.36       393.56 o                         
 -16   9   3          2.62        410.25       353.28 o                         
 -15   9   3      28520.00      23548.87       816.80 o                         
 -14   9   3         27.47        230.61       353.21 o                         
 -13   9   3       8443.21       9436.33       579.29 o                         
 -12   9   3        117.69         78.96       373.07 o                         
 -11   9   3      20242.25      21092.69      1268.15 o                         
 -10   9   3         15.97          0.00       369.09 o                         
  -9   9   3      18367.43      29638.33      1032.15 o                         
  -8   9   3        128.61        198.22       398.79 o                         
  -7   9   3      51178.27      42523.71      1650.42 o                         
  -6   9   3        279.31         71.37       470.38 o                         
  -5   9   3      34325.80      26521.88       918.28 o                         
  -4   9   3         37.18          0.00       460.16 o                         
  -3   9   3        687.78        366.96       400.51 o                         
  -2   9   3        168.78        188.93       397.71 o                         
  -1   9   3       8960.06       6832.40       497.62 o                         
   0   9   3        291.43        370.28       405.46 o                         
   1   9   3       3814.56       2064.95       513.71 o                         
   2   9   3        133.34          0.00       546.78 o                         
   3   9   3       5891.23       5243.01       621.14 o                         
   4   9   3         10.54         20.91       549.95 o                         
   5   9   3      15872.75      10477.91       751.98 o                         
   6   9   3         10.21        211.61       403.16 o                         
   7   9   3       1514.92        616.06       337.35 o                         
   8   9   3         19.89          0.00       375.43 o                         
   9   9   3      34152.60      30198.96      1980.22 o                         
  10   9   3         55.69        479.37       375.31 o                         
  11   9   3       8855.27      12545.59       670.81 o                         
  12   9   3          9.10          0.00       356.59 o                         
  13   9   3      23262.89      19751.31       931.61 o                         
  14   9   3          4.86         59.99       410.41 o                         
  15   9   3       5723.86       6377.75       437.18 o                         
  16   9   3         22.42          0.00       382.89 o                         
  17   9   3        809.03       1106.79       396.97 o                         
  18   9   3          6.60        324.68       372.14 o                         
  19   9   3       3427.89       3350.43       407.48 o                         
  20   9   3         69.24          0.00       376.48 o                         
  21   9   3       7772.68      11155.23       509.11 o                         
  22   9   3          0.06          9.09       415.03 o                         
  23   9   3       7057.17       7572.21       607.23 o                         
  24   9   3         19.90          0.00       474.92 o                         
  25   9   3       2544.18       4672.07       598.15 o                         
  26   9   3          2.55         50.76       538.50 o                         
 -26  11   3         21.44        166.45       460.02 o                         
 -25  11   3       2582.34       2835.14       622.53 o                         
 -24  11   3         23.20        404.29       523.59 o                         
 -23  11   3      20601.32      21712.97      2519.97 o                         
 -22  11   3          0.27        276.10       523.43 o                         
 -21  11   3      10857.67      12004.36       839.44 o                         
 -20  11   3          3.93          0.00       379.78 o                         
 -19  11   3       6503.97       5387.59       464.80 o                         
 -18  11   3         13.39          0.00       450.23 o                         
 -17  11   3        842.22        884.52       452.06 o                         
 -16  11   3         18.73          0.00       440.83 o                         
 -15  11   3       2464.28       2556.17       486.31 o                         
 -14  11   3         25.33         57.07       382.04 o                         
 -13  11   3       6434.25       4216.27       540.91 o                         
 -12  11   3         50.54         38.85       432.27 o                         
 -11  11   3       3497.70       3307.62       545.04 o                         
 -10  11   3          0.47          0.00       505.53 o                         
  -9  11   3      10417.92       8108.14       591.72 o                         
  -8  11   3          3.60          0.00       519.93 o                         
  -7  11   3      54450.00      53766.14      1185.04 o                         
  -6  11   3        158.17        482.19       425.29 o                         
  -5  11   3      12608.70      12003.17       507.68 o                         
  -4  11   3         45.47        450.85       449.22 o                         
  -3  11   3      26930.74      21870.33       575.04 o                         
  -2  11   3        101.59        223.00       539.66 o                         
  -1  11   3       5387.09       5393.02       587.69 o                         
   0  11   3        556.93        713.34       433.89 o                         
   1  11   3       8699.79       9467.88       550.89 o                         
   2  11   3         52.75         86.38       408.42 o                         
   3  11   3         68.00        611.01       387.60 o                         
   4  11   3        416.11        321.84       444.74 o                         
   5  11   3      60763.90      52564.56      3451.89 o                         
   6  11   3         47.81          0.00       351.50 o                         
   7  11   3        200.42       1646.58       429.52 o                         
   8  11   3         18.69        370.00       409.09 o                         
   9  11   3       6980.95       8404.07       811.74 o                         
  10  11   3         35.77          0.00       372.76 o                         
  11  11   3        664.23        663.35       412.97 o                         
  12  11   3          5.14          0.00       429.69 o                         
  13  11   3      28925.71      26147.57      1360.04 o                         
  14  11   3         41.60          0.00       429.16 o                         
  15  11   3       4518.41       3915.57       439.05 o                         
  16  11   3          1.36          0.00       415.96 o                         
  17  11   3        805.40        776.34       465.41 o                         
  18  11   3          4.41        209.39       461.10 o                         
  19  11   3         46.89        270.91       459.92 o                         
  20  11   3         28.23          0.00       466.02 o                         
  21  11   3       5927.18       6317.84       539.84 o                         
  22  11   3         33.24          0.00       551.49 o                         
  23  11   3       3732.98       5088.78       589.99 o                         
  24  11   3         12.26          0.00       470.03 o                         
 -24  13   3          0.06         65.14       445.49 o                         
 -23  13   3      18869.66      18984.27      1419.11 o                         
 -22  13   3         33.06          0.00       468.46 o                         
 -21  13   3       3978.88       3842.73       431.15 o                         
 -20  13   3          1.22        105.45       365.47 o                         
 -19  13   3      26301.93      26780.18       954.83 o                         
 -18  13   3         20.42          0.00       361.51 o                         
 -17  13   3       6971.33       5983.27       493.13 o                         
 -16  13   3         74.38        110.63       440.20 o                         
 -15  13   3        744.58        537.83       403.56 o                         
 -14  13   3          0.05        116.94       407.24 o                         
 -13  13   3       7812.52       2534.81       462.12 o                         
 -12  13   3          1.56        128.72       431.82 o                         
 -11  13   3        549.56       2074.67       539.28 o                         
 -10  13   3        168.86         25.03       620.91 o                         
  -9  13   3     143682.11     107981.29      5144.22 o                         
  -8  13   3         34.82          0.00       684.01 o                         
  -7  13   3      12235.21       9683.31       805.44 o                         
  -6  13   3          0.17          0.00       642.47 o                         
  -5  13   3       2459.18       2258.19       715.25 o                         
  -4  13   3        112.27          0.00       676.20 o                         
  -3  13   3      18652.40      16170.94       863.52 o                         
  -2  13   3         36.19          0.00       453.33 o                         
  -1  13   3       5964.82       4541.44       517.40 o                         
   0  13   3         78.79        355.13       458.47 o                         
  -3 -12   4        180.06        231.79       671.89 o                         
  -3 -10   4        775.20          0.00       468.99 o                         
  -3  -8   4        658.73         18.22       461.96 o                         
  -3  -6   4        219.21          0.00       413.52 o                         
  -3  -4   4          0.39         99.93       399.41 o                         
  -3  -2   4        419.45        136.82       404.89 o                         
  -3 -12   6        413.01          0.00       524.68 o                         
  -3 -10   6        158.85          0.00       465.07 o                         
  -3  -8   6          7.76        133.25       378.03 o                         
  -3  -6   6        253.23          0.00       348.25 o                         
  -3  -4   6          7.04        115.33       381.92 o                         
  -3  -2   6         46.64        111.72       352.25 o                         
  -3 -12   8        532.17          0.00       518.65 o                         
  -3 -10   8          1.15        254.67       487.98 o                         
  -3  -8   8         79.32        197.55       343.60 o                         
  -3  -6   8        480.54        307.50       340.35 o                         
  -3  -4   8        668.73        102.12       336.81 o                         
  -3 -12  10        504.95        142.28       501.40 o                         
  -3 -10  10        110.22        242.28       442.39 o                         
  -3  -8  10         27.13        102.34       298.60 o                         
  -3  -6  10        161.24        198.20       339.14 o                         
  -3  -4  10        984.83        413.08       322.94 o                         
  -3 -12  12          8.77          0.00       444.43 o                         
  -3 -10  12          1.35          0.00       389.30 o                         
  -3  -8  12        115.15          0.00       318.51 o                         
  -3  -6  12        240.73         76.11       304.80 o                         
  -3  -4  12         83.24        126.21       348.02 o                         
  -3 -12  14         14.86          0.00       402.78 o                         
  -3 -10  14        130.49          0.00       367.54 o                         
  -3  -8  14        352.39        302.75       362.49 o                         
  -3  -6  14        109.20         50.43       313.53 o                         
  -3  -4  14        207.46        357.40       414.26 o                         
  -3 -12  16         91.06        240.62       504.93 o                         
  -3 -10  16          3.96        217.07       352.58 o                         
  -3  -8  16        133.29        132.75       346.54 o                         
  -3  -6  16        389.96        159.97       206.04 o                         
  -3  -4  16          0.56        146.74       415.01 o                         
  -3 -12  18        169.96         56.80       445.46 o                         
  -3 -10  18         45.80        323.88       433.67 o                         
  -3  -8  18         79.24        237.56       370.15 o                         
  -3  -6  18          0.67          0.00       440.76 o                         
  -3  -4  18         48.95        111.06       439.40 o                         
  -3 -12  20        422.19        126.14       407.21 o                         
  -3 -10  20        139.18        148.78       440.33 o                         
  -3  -8  20         40.19        568.42       419.83 o                         
  -3  -6  20        189.58        219.26       461.42 o                         
  -3  -4  20        491.56        406.17       438.21 o                         
  -3 -12  22         19.64        205.38       431.45 o                         
  -3 -10  22         40.30          0.00       397.48 o                         
  -3  -8  22         83.98          0.00       434.90 o                         
  -3  -6  22         61.97        217.68       508.04 o                         
  -3  -4  22         78.09          0.00       499.55 o                         
  -3 -12  24        124.06          0.00       463.34 o                         
  -3 -10  24         64.46          0.00       519.13 o                         
  -3  -8  24          0.17          0.00       424.21 o                         
  -3  -6  24          0.79          0.00       616.49 o                         
  -3  -4  24        311.64         54.19       448.69 o                         
  -3 -10  26          7.17          0.00       543.46 o                         
  -3  -8  26        246.79        194.32       498.05 o                         
  -3  -6  26         15.73        463.42       641.59 o                         
  -3  -4  26        126.30        353.83       515.03 o                         
  -3  -8  28         62.07        270.55       539.94 o                         
  -3  -6  28         19.19          0.00       428.51 o                         
  -3  -4  28        169.06          0.00       531.29 o                         
  -3  -6  30        257.79          0.00       463.30 o                         
  -3  -4  30        332.31        614.91       465.42 o                         
  -4  -3 -29         13.25        302.92       650.31 o                         
  -4  -1 -29          0.61          0.00       885.56 o                         
  -4  -5 -27         12.83          0.00       553.08 o                         
  -4  -3 -27        150.67        270.51       527.07 o                         
  -4  -1 -27        172.64          8.98       655.08 o                         
  -4  -5 -25         68.70          0.00       658.89 o                         
  -4  -3 -25          0.09         73.37       525.20 o                         
  -4  -1 -25          5.07          3.03       668.90 o                         
  -4  -5 -23          6.44        117.78       647.17 o                         
  -4  -3 -23          0.11          0.00       416.27 o                         
  -4  -1 -23         95.13        299.00       702.01 o                         
  -4  -5 -21         14.65          0.00       677.06 o                         
  -4  -3 -21          1.12          0.00       542.10 o                         
  -4  -1 -21        175.04         84.65       439.96 o                         
  -3 -14 -20         43.28          0.00       471.88 o                         
  -4  -5 -19          2.58        288.05       457.43 o                         
  -4  -3 -19         17.55        208.89       563.14 o                         
  -4  -1 -19          0.34          0.00       387.40 o                         
  -3 -14 -18         49.46          0.00       462.21 o                         
  -4  -5 -17         32.64          0.00       463.43 o                         
  -4  -3 -17        738.72        600.02       625.62 o                         
  -4  -1 -17        234.69        185.03       374.29 o                         
  -3 -16 -16         41.99          0.00       475.59 o                         
  -3 -14 -16         42.36          0.00       411.56 o                         
  -4  -5 -15          2.87          0.00       481.12 o                         
  -4  -3 -15        120.17        342.59       406.14 o                         
  -4  -1 -15         32.02          0.00       361.73 o                         
  -3 -16 -14          7.18        271.70       473.67 o                         
  -3 -14 -14         56.52        151.93       414.01 o                         
  -4  -5 -13          1.53        215.56       455.77 o                         
  -4  -3 -13         16.78          0.00       511.13 o                         
  -4  -1 -13        188.66        324.96       400.72 o                         
  -3 -16 -12        121.34        141.73       428.39 o                         
  -3 -14 -12        256.72          0.00       408.48 o                         
  -4  -5 -11         36.72         74.56       463.83 o                         
  -4  -3 -11         74.38          0.00       411.32 o                         
  -4  -1 -11          0.99          7.81       485.40 o                         
  -3 -18 -10         29.84          0.00       430.89 o                         
  -3 -16 -10         13.06          0.00       386.01 o                         
  -3 -14 -10        326.67          0.00       399.57 o                         
  -4  -5  -9        231.85        202.14       564.54 o                         
  -4  -3  -9        190.97          0.00       877.09 o                         
  -4  -1  -9        295.70        114.69       463.78 o                         
  -3 -18  -8         20.13          0.00       422.79 o                         
  -3 -16  -8         22.26          0.00       395.42 o                         
  -3 -14  -8        168.93        260.82       422.77 o                         
  -4  -5  -7        266.66          0.00       561.22 o                         
  -4  -3  -7        306.59        219.26       411.45 o                         
  -4  -1  -7        345.16        120.75       409.43 o                         
  -3 -18  -6         44.40        173.91       479.04 o                         
  -3 -16  -6          2.69        241.43       383.56 o                         
  -3 -14  -6        201.67          0.00       415.71 o                         
  -4  -5  -5        158.10          0.00       474.67 o                         
  -4  -3  -5        502.25         38.51       574.84 o                         
  -4  -1  -5        371.75        237.17       450.70 o                         
  -3 -18  -4        123.68        532.01       562.80 o                         
  -3 -16  -4        143.69          0.00       464.21 o                         
  -3 -14  -4         86.16        211.19       467.55 o                         
  -4  -5  -3        239.63         18.35       496.59 o                         
  -4  -3  -3        384.34          1.79       397.99 o                         
  -4  -1  -3          5.01         27.27       388.89 o                         
  -3 -18  -2        220.39          0.00       550.49 o                         
  -3 -16  -2         12.68        119.13       547.69 o                         
  -3 -14  -2         44.68        182.28       420.76 o                         
  -4  -5  -1          1.02         70.27       621.12 o                         
  -4  -3  -1        480.41        271.75       531.15 o                         
  -4  -1  -1        161.05         34.02       499.78 o                         
  -3 -18   0         22.34          0.00       686.25 o                         
  -3 -16   0         32.22        342.47       554.49 o                         
  -3 -14   0        128.96        232.33       547.17 o                         
  -4  -5   1        984.27          0.00       413.61 o                         
  -4  -3   1        791.10          0.00       430.99 o                         
  -4  -1   1         22.13          0.00       430.39 o                         
  -3 -18   2          2.90        221.60       670.41 o                         
  -3 -16   2          1.78          0.00       544.76 o                         
  -3 -14   2        136.95          0.00       464.03 o                         
  -4  -5   3        584.49         35.11       512.90 o                         
  -4  -3   3          6.48          0.00       355.83 o                         
  -4  -1   3         18.95          0.00       187.11 o                         
   1  13   3       8086.52       8815.87       638.34 o                         
   2  13   3         32.47         84.22       409.70 o                         
   3  13   3         50.52        194.89       419.26 o                         
   4  13   3          1.97          0.00       449.21 o                         
   5  13   3       4918.09       4492.39       500.92 o                         
   6  13   3         52.90          0.00       413.97 o                         
   7  13   3     110667.59      92611.40      3835.55 o                         
   8  13   3         23.47          0.00       410.22 o                         
   9  13   3       2613.41       1841.88       437.27 o                         
  10  13   3          5.85         87.02       377.17 o                         
  11  13   3        823.85       1017.66       417.69 o                         
  12  13   3         47.46          0.00       355.63 o                         
  13  13   3       9403.66       6240.34       390.82 o                         
  14  13   3          4.39          0.00       386.77 o                         
  15  13   3      18571.98      19978.29       872.40 o                         
  16  13   3         36.73         62.39       452.59 o                         
  17  13   3       5470.83       5026.90       504.80 o                         
  18  13   3          4.47          0.00       463.17 o                         
  19  13   3      16898.28      18883.74      1019.31 o                         
  20  13   3          3.93        261.39       468.72 o                         
  21  13   3       1531.49       2446.62       480.60 o                         
  22  13   3         35.94          0.00       418.93 o                         
 -20  15   3          2.47          0.00       539.35 o                         
 -19  15   3        810.45       1426.07       473.62 o                         
 -18  15   3         21.46          0.00       445.67 o                         
 -17  15   3       1917.40       1686.34       686.84 o                         
 -16  15   3          2.27        626.97       656.24 o                         
 -15  15   3       5127.75       6518.31      1265.46 o                         
 -14  15   3         22.62          0.00       540.95 o                         
 -13  15   3       1305.10       1040.08       522.82 o                         
 -12  15   3          1.35        139.22       517.62 o                         
 -11  15   3       7448.09       8550.83       534.77 o                         
 -10  15   3         27.66        315.32       531.23 o                         
  -9  15   3       1325.56        467.33       414.97 o                         
  -8  15   3          2.40          0.00       409.26 o                         
  -7  15   3       7629.07       6066.89       460.27 o                         
  -6  15   3         20.58          0.00       411.25 o                         
  -5  15   3       2368.54        799.50       486.31 o                         
  -4  15   3         42.84         52.03       517.41 o                         
  -3  15   3       3136.46       2661.52       698.36 o                         
  -2  15   3         67.59          0.00       664.75 o                         
  -1  15   3        981.45       1428.51       555.85 o                         
   0  15   3         84.46          0.00       678.43 o                         
   1  15   3        714.39        870.80       702.40 o                         
   2  15   3          8.96        141.48       533.95 o                         
   3  15   3        725.06         98.81       476.27 o                         
   4  15   3         10.93          0.00       469.08 o                         
   5  15   3       2220.52       1981.13       490.60 o                         
   6  15   3          2.06        159.90       433.98 o                         
   7  15   3        103.07        271.21       385.73 o                         
   8  15   3          0.02          0.00       387.58 o                         
   9  15   3      12340.66      15198.27       576.92 o                         
  10  15   3         10.16        145.41       401.68 o                         
  11  15   3       1533.84       1198.85       421.66 o                         
  12  15   3        107.85        249.60       431.51 o                         
  13  15   3      18891.39      18357.82       684.85 o                         
  14  15   3         35.71          0.00       419.98 o                         
  15  15   3       1184.89       1384.29       477.50 o                         
  16  15   3        122.93          9.09       468.51 o                         
  17  15   3        378.01        439.99       468.21 o                         
  18  15   3          8.79          0.00       424.70 o                         
 -15  17   3       4321.71       3507.85       603.96 o                         
 -14  17   3         34.52          0.00       478.44 o                         
 -13  17   3       1755.47        850.99       415.12 o                         
 -12  17   3          4.69         66.25       407.99 o                         
 -11  17   3       9536.12       9468.08       530.27 o                         
 -10  17   3          2.79          0.00       460.43 o                         
  -9  17   3        517.00        165.63       555.38 o                         
  -8  17   3        235.79          0.00       466.96 o                         
  -7  17   3       5105.14       2987.68       567.89 o                         
  -6  17   3        264.37        571.78       535.64 o                         
  -5  17   3       2144.64       2388.96       554.08 o                         
  -4  17   3         70.89          0.00       542.80 o                         
  -3  17   3        346.25        392.24       547.89 o                         
  -2  17   3        134.57          0.00       963.76 o                         
  -1  17   3       2841.78       3176.69      1002.86 o                         
   0  17   3         80.91          0.00       556.78 o                         
   1  17   3       1541.14       1745.21       570.84 o                         
   2  17   3         26.50          0.00       542.37 o                         
   3  17   3        317.48        790.98       564.53 o                         
   4  17   3          0.08          0.00       558.76 o                         
   5  17   3      14876.71      12202.04       748.07 o                         
   6  17   3         32.11         99.16       426.57 o                         
   7  17   3       1689.73       2759.78       453.48 o                         
   8  17   3        300.07       1023.05       425.93 o                         
   9  17   3       9134.37       9466.08       507.08 o                         
  10  17   3         86.85        426.63       381.56 o                         
  11  17   3         88.50        417.25       387.62 o                         
  12  17   3         97.29        134.38       390.48 o                         
  13  17   3       4938.03       4092.94       591.53 o                         
  -5  19   3       3946.41       3110.06       706.71 o                         
  -4  19   3          0.27          0.00       974.18 o                         
  -3  19   3          2.33        192.23       939.65 o                         
  -2  19   3          0.06       1193.78       902.51 o                         
  -1  19   3       1461.98        597.84       689.48 o                         
   0  19   3         11.07        127.07       960.50 o                         
   1  19   3        291.39          0.00       989.17 o                         
   2  19   3         24.71         53.79       663.32 o                         
   3  19   3        911.28        898.99       690.69 o                         
  -3 -18   4         75.74          0.00       522.36 o                         
  -3 -16   4        152.76         12.94       463.63 o                         
  -3 -14   4        129.18          0.00       515.03 o                         
 -32   0   4       3265.17       2520.37       677.95 o                         
 -30   0   4         32.71        658.17       641.49 o                         
 -28   0   4        188.81          0.00       895.34 o                         
 -26   0   4      48036.55      46945.93      1451.18 o                         
 -24   0   4       8578.40       8446.22       733.93 o                         
 -22   0   4       2618.61       3099.93       539.20 o                         
 -20   0   4     174728.92     210271.28      6519.33 o                         
 -18   0   4       3566.38       4461.03       658.37 o                         
 -16   0   4       4815.22      10533.16      1005.79 o                         
 -14   0   4       5162.22      10073.37       672.03 o                         
 -12   0   4      44249.52      68457.71      1298.66 o                         
 -10   0   4     124181.38     150093.97      2739.03 o                         
  -8   0   4      38305.88      32965.12       921.58 o                         
  -6   0   4     311565.28     383379.59      7683.58 o                         
  -4   0   4     311115.53     355256.81     10943.55 o                         
  -2   0   4     167666.52     119572.34      3436.26 o                         
   0   0   4     291236.75     306893.72      8437.66 o                         
   2   0   4      48103.27      65561.73      3689.19 o                         
   4   0   4     422402.38     524093.81      8694.03 o                         
   6   0   4       6622.93       6277.99       613.65 o                         
   8   0   4      17650.21      14834.36       679.11 o                         
  10   0   4      13027.81       9994.68      1150.12 o                         
  12   0   4      61921.19      74031.52      2326.31 o                         
  14   0   4       1630.27       1002.64       472.01 o                         
  16   0   4       4794.76       6469.23       512.84 o                         
  18   0   4      12528.19      18952.04      1057.91 o                         
  20   0   4      42323.07      39622.31      2750.52 o                         
  22   0   4       2117.66       2353.21       742.07 o                         
  24   0   4         20.91       1193.13       990.48 o                         
  26   0   4       5664.19       3922.15       962.46 o                         
  28   0   4      11428.52      13983.95      1084.31 o                         
 -32   2   4          5.18        114.36       532.04 o                         
 -31   2   4         20.12          0.00       517.99 o                         
 -30   2   4       4679.55       7377.56       587.61 o                         
 -29   2   4          4.29          0.00       518.50 o                         
 -28   2   4       3166.47       2746.05       538.62 o                         
 -27   2   4         10.13          0.00       447.43 o                         
 -26   2   4       3605.83       4038.77       461.62 o                         
 -25   2   4          0.85         60.86       422.31 o                         
 -24   2   4      17810.18      23133.63       608.86 o                         
 -23   2   4        134.06        343.85       449.48 o                         
 -22   2   4      11976.45      14378.11       583.70 o                         
 -21   2   4         19.96          0.00       431.09 o                         
 -20   2   4      26048.45      38252.96       727.20 o                         
 -19   2   4         49.00        404.40       458.67 o                         
 -18   2   4       6520.47       8448.09       452.64 o                         
 -17   2   4         40.35          1.09       366.20 o                         
 -16   2   4      15394.95      18928.38       810.47 o                         
 -15   2   4         88.97         12.58       390.87 o                         
 -14   2   4      18922.42      20836.71       633.41 o                         
 -13   2   4         15.87          0.00       372.04 o                         
 -12   2   4      34714.79      47811.21      1093.67 o                         
 -11   2   4         24.37        104.43       374.18 o                         
 -10   2   4      18533.63      18184.43      1287.10 o                         
  -9   2   4         23.40          0.00       382.76 o                         
  -8   2   4        290.92        257.91       377.83 o                         
  -7   2   4        198.67        349.81       343.70 o                         
  -6   2   4     247561.62     277625.91      8945.94 o                         
  -5   2   4          8.39         41.60       381.56 o                         
  -4   2   4     123423.39     123933.63      7327.23 o                         
  -3   2   4        168.28        305.59       436.25 o                         
  -2   2   4      64865.07      60881.30      3066.43 o                         
  -1   2   4          1.13          0.00       582.46 o                         
   0   2   4        236.63       1140.12       670.00 o                         
   1   2   4         41.76         23.35       510.01 o                         
   2   2   4     314636.75     352491.88     14470.71 o                         
   3   2   4          0.22         91.75       364.11 o                         
   4   2   4      69711.73      81914.25      2692.94 o                         
   5   2   4          7.62          0.00       370.04 o                         
   6   2   4      27130.59      25845.91       799.77 o                         
   7   2   4         74.47          0.00       386.02 o                         
   8   2   4       2728.53       3010.82       441.58 o                         
   9   2   4          4.79        319.09       594.90 o                         
  10   2   4      52799.80      64801.51      3234.69 o                         
  11   2   4          2.16        123.47       479.49 o                         
  12   2   4      56903.38      74849.27      4074.44 o                         
  13   2   4         23.44         50.81       417.16 o                         
  14   2   4      68699.45      78662.58      3438.44 o                         
  15   2   4         99.07          3.50       446.10 o                         
  16   2   4       9999.69      13897.57       806.15 o                         
  17   2   4          1.72          0.00       498.82 o                         
  18   2   4       9247.61       9429.94       597.11 o                         
  19   2   4          1.88          0.00       425.80 o                         
  20   2   4       4039.17       3842.87       424.03 o                         
  21   2   4          6.81         73.58       395.45 o                         
  22   2   4       1548.15       3388.48       460.14 o                         
  23   2   4          0.02         60.19       467.15 o                         
  24   2   4       2599.07       2422.69       491.82 o                         
  25   2   4          0.09          0.00       690.22 o                         
  26   2   4       2560.73       2222.91       700.12 o                         
  27   2   4         23.12        484.16       906.42 o                         
  28   2   4       5751.40       7223.95      1044.56 o                         
  29   2   4          6.05        376.05       509.34 o                         
 -31   4   4          0.77        160.05       465.55 o                         
 -30   4   4       1223.99       2482.17       536.08 o                         
 -29   4   4         23.05          0.00       501.51 o                         
 -28   4   4        519.48          0.00       560.78 o                         
 -27   4   4          5.41         60.80       489.96 o                         
 -26   4   4        288.91        345.50       437.17 o                         
 -25   4   4          3.46          0.00       523.95 o                         
 -24   4   4      14828.64      19310.72       653.15 o                         
 -23   4   4          6.10        146.84       381.03 o                         
 -22   4   4       2251.91       4470.94       470.16 o                         
 -21   4   4         37.73          0.00       508.14 o                         
 -20   4   4        257.51        506.02       474.96 o                         
 -19   4   4         32.50        358.94       435.91 o                         
 -18   4   4      20926.87      26903.06       649.12 o                         
 -17   4   4         27.07        108.92       431.82 o                         
 -16   4   4        124.93        660.15       414.25 o                         
 -15   4   4         27.91          0.00       416.60 o                         
 -14   4   4       9063.05      10631.19       453.85 o                         
 -13   4   4          5.29          0.00       331.47 o                         
 -12   4   4      21326.20      25261.77       666.59 o                         
 -11   4   4        312.54          3.88       306.70 o                         
 -10   4   4      66704.27      63711.53      2004.69 o                         
  -9   4   4         18.58         37.93       352.51 o                         
  -8   4   4      14973.06      13370.52       450.31 o                         
  -7   4   4         33.78          0.00       352.84 o                         
  -6   4   4      40143.57      36181.25      1597.05 o                         
  -5   4   4          1.24          0.00       362.55 o                         
  -4   4   4       2452.11       6042.69       545.15 o                         
  -3   4   4          0.16          0.00       499.84 o                         
  -2   4   4      56486.89      42673.81      1183.48 o                         
  -1   4   4         10.39         16.96       398.29 o                         
   0   4   4      11798.64       6405.50       715.57 o                         
   1   4   4         30.47         40.08       440.31 o                         
   2   4   4       4635.52       4543.27       603.45 o                         
   3   4   4          0.09         46.32       468.37 o                         
   4   4   4      48007.16      43615.77      4222.48 o                         
   5   4   4        158.59         56.36       361.48 o                         
   6   4   4       1684.61       2289.71       531.87 o                         
   7   4   4          9.56        181.67       592.66 o                         
   8   4   4     170434.70     185863.25      8839.10 o                         
   9   4   4         10.82        271.50       572.84 o                         
  10   4   4        883.14       2808.52       989.82 o                         
  11   4   4         65.25        292.38       601.96 o                         
  12   4   4      61381.34      69787.98      2626.06 o                         
  13   4   4          0.26          0.00       606.41 o                         
  14   4   4      29183.98      42122.40      1203.02 o                         
  15   4   4         83.80          0.00       625.89 o                         
  16   4   4       4765.52       6565.55       784.22 o                         
  17   4   4         24.26        312.17       524.50 o                         
  18   4   4       3832.27       4396.54      1189.87 o                         
  19   4   4          0.15        312.75       683.04 o                         
  20   4   4        924.41        945.10       526.60 o                         
  21   4   4         30.45        132.38       518.14 o                         
  22   4   4       4472.92       3767.07       547.92 o                         
  23   4   4          0.93          0.00       518.95 o                         
  24   4   4        704.61        692.57       386.34 o                         
  25   4   4         20.03          0.00       412.62 o                         
  26   4   4       2342.21       3575.70       586.36 o                         
  27   4   4          0.85          0.00       561.40 o                         
  28   4   4        162.66          0.00       637.87 o                         
  29   4   4          0.19        133.67       689.49 o                         
 -31   6   4         24.82        192.70       402.22 o                         
 -30   6   4        937.07        934.77       420.90 o                         
 -29   6   4          7.05         32.55       443.14 o                         
 -28   6   4       5727.36       5642.27       432.86 o                         
 -27   6   4          3.03         74.05       447.61 o                         
 -26   6   4       4770.62       5850.68       564.61 o                         
 -25   6   4          9.16          0.00       455.22 o                         
 -24   6   4       1313.49       2062.09       437.50 o                         
 -23   6   4          1.91        185.75       386.07 o                         
 -22   6   4         19.13        747.56       386.67 o                         
 -21   6   4         12.32        317.80       401.67 o                         
 -20   6   4       1784.76       2470.40       413.03 o                         
 -19   6   4         38.14          0.00       384.13 o                         
 -18   6   4      12223.09      11871.31       491.05 o                         
 -17   6   4          3.39        246.26       376.60 o                         
 -16   6   4       2052.03       1628.78       382.20 o                         
 -15   6   4        171.54        101.59       324.36 o                         
 -14   6   4      31784.37      29191.78       962.75 o                         
 -13   6   4         13.62         67.31       318.40 o                         
 -12   6   4      10842.41       8445.42       561.67 o                         
 -11   6   4         27.71          0.00       293.87 o                         
 -10   6   4      34170.79      32130.72      1528.30 o                         
  -9   6   4          0.00          0.00       302.56 o                         
  -8   6   4      32472.77      23259.84      1268.64 o                         
  -7   6   4        186.04          0.00       345.56 o                         
  -6   6   4       3660.35       4571.33       404.79 o                         
  -5   6   4          4.17          0.00       328.92 o                         
  -4   6   4         36.37        232.10       436.97 o                         
  -3   6   4         87.94         14.72       427.07 o                         
  -2   6   4       4733.49       4227.79       556.93 o                         
  -1   6   4        105.73          0.00       418.98 o                         
   0   6   4       2667.31        700.81       468.38 o                         
   1   6   4        469.68          0.00       607.66 o                         
   2   6   4      12053.86       8498.00      1312.71 o                         
   3   6   4        168.93          0.00       466.05 o                         
   4   6   4      12420.29      14611.13      1845.62 o                         
   5   6   4          2.43         12.67       575.18 o                         
   9   6   4          6.02          0.00       574.29 o                         
  10   6   4       6173.96       8296.00       758.05 o                         
  11   6   4        121.36          0.00       555.21 o                         
  12   6   4          0.63        385.26       574.67 o                         
  13   6   4         12.17          4.75       639.10 o                         
  14   6   4      59030.09      57370.62       938.92 o                         
  15   6   4         59.29        132.27       445.56 o                         
  16   6   4      18103.93      19801.57       761.84 o                         
  17   6   4         31.78          0.00       442.20 o                         
  18   6   4       6916.25       5364.57       513.07 o                         
  19   6   4          0.04         38.72       464.93 o                         
  20   6   4        918.59       1064.68       474.27 o                         
  21   6   4          4.00        367.13       467.41 o                         
  22   6   4       2382.83       2162.10       949.42 o                         
  23   6   4          6.79         93.18       893.38 o                         
  24   6   4       1381.00        785.21       952.03 o                         
  25   6   4         10.66          0.00       536.60 o                         
  26   6   4       3438.89       5151.70       582.14 o                         
  27   6   4          5.19          0.00       457.64 o                         
  -4  -5   5         22.14          0.00       358.90 o                         
  -4  -3   5        306.74        283.51       427.19 o                         
  -4  -1   5        195.38         32.18       278.23 o                         
  -3 -18   6        317.91          0.00       557.07 o                         
  -3 -16   6        128.94          0.00       470.62 o                         
  -3 -14   6          6.94        343.65       461.81 o                         
  -4  -5   7         75.58          0.00       356.91 o                         
  -4  -3   7          7.50          0.00       326.63 o                         
  -4  -1   7        135.37        153.06       358.14 o                         
  -3 -18   8         11.53          0.00       820.40 o                         
  -3 -16   8         78.97         43.02       414.67 o                         
  -3 -14   8          8.62        207.04       545.09 o                         
  -4  -5   9        243.28         61.83       295.77 o                         
  -4  -3   9         35.21         45.37       314.98 o                         
  -4  -1   9        907.48        325.47       411.45 o                         
  -3 -18  10          4.99          0.00       467.90 o                         
  -3 -16  10        237.20         72.22       401.14 o                         
  -3 -14  10         55.04          0.00       890.12 o                         
  -4  -5  11        379.98          0.00       299.58 o                         
  -4  -3  11        954.20        436.84       370.95 o                         
  -4  -1  11         99.76         28.84       369.86 o                         
  -3 -18  12        112.96        106.00       420.31 o                         
  -3 -16  12          4.75          0.00       466.10 o                         
  -3 -14  12         87.44          0.00       638.43 o                         
  -4  -5  13        317.82        265.51       305.38 o                         
  -4  -3  13         13.36          0.00       372.20 o                         
  -4  -1  13        428.37        315.15       346.66 o                         
  -3 -16  14         11.27          0.00       466.83 o                         
  -3 -14  14         10.71        101.36       469.44 o                         
  -4  -5  15        304.30          0.00       326.16 o                         
  -4  -3  15        821.57        201.74       408.09 o                         
  -4  -1  15         10.80          6.05       386.70 o                         
  -3 -16  16         33.44          0.00       515.85 o                         
  -3 -14  16          0.25          0.00       519.47 o                         
  -4  -5  17         16.80        228.24       458.34 o                         
  -4  -3  17         21.35        162.50       383.22 o                         
  -4  -1  17          9.42        291.23       344.99 o                         
  -3 -16  18        153.83        450.85       458.86 o                         
  -3 -14  18         66.33        106.03       397.04 o                         
  -4  -5  19          2.24         11.53       435.95 o                         
  -4  -3  19        615.51          0.00       441.79 o                         
  -4  -1  19        299.64        880.15       453.37 o                         
  -3 -14  20          0.13          0.00       400.45 o                         
  -4  -5  21          4.25        460.19       410.27 o                         
  -4  -3  21         71.32          0.00       521.51 o                         
  -4  -1  21        347.57        490.91       436.76 o                         
  -3 -14  22         15.50        184.96       455.60 o                         
  -4  -5  23        479.62          0.00       515.78 o                         
  -4  -3  23          1.85        428.02       459.33 o                         
  -4  -1  23          0.26        150.01       534.18 o                         
  -4  -5  25         56.28         22.42       489.16 o                         
  -4  -3  25         61.68          0.00       443.73 o                         
  -4  -1  25        644.77        730.37       544.73 o                         
  -4  -5  27          8.61        213.14       511.53 o                         
  -4  -3  27         90.67         50.89       441.01 o                         
  -4  -1  27         67.11        181.82       443.15 o                         
  -4  -5  29        184.89        184.11       525.95 o                         
  -4  -3  29         40.67        589.02       491.70 o                         
  -4  -1  29        136.77        315.49       503.86 o                         
  -4  -5  31         32.86        138.69       456.17 o                         
  -4  -3  31          9.40         29.61       463.70 o                         
  -4  -1  31        122.20        275.37       502.98 o                         
  -4  -7 -27          1.37         62.83       550.86 o                         
  -4  -9 -25          1.60        170.97       405.08 o                         
  -4  -7 -25          2.49        169.86       540.67 o                         
  -4 -11 -23          0.59        234.77       557.75 o                         
  -4  -9 -23        134.25          0.00       469.92 o                         
  -4  -7 -23         18.23        208.00       610.93 o                         
  -4 -13 -21        129.80        330.14       480.23 o                         
  -4 -11 -21         33.43          0.00       569.58 o                         
  -4  -9 -21        264.32        533.54       419.70 o                         
  -4  -7 -21        143.25          0.00       475.47 o                         
  -4 -13 -19         16.64          0.00       459.33 o                         
  -4 -11 -19          0.92        144.97       424.61 o                         
  -4  -9 -19          0.42          0.00       426.82 o                         
  -4  -7 -19        144.63        326.77       419.82 o                         
  -4 -15 -17         13.37          0.00       449.41 o                         
  -4 -13 -17          2.52          1.74       469.59 o                         
  -4 -11 -17          7.41        144.97       466.76 o                         
  -4  -9 -17        319.46        582.87       357.15 o                         
  -4  -7 -17          8.39        106.41       466.64 o                         
  -4 -15 -15         36.60          0.00       464.53 o                         
  -4 -13 -15        703.76        327.00       385.93 o                         
  -4 -11 -15        116.87          0.00       472.13 o                         
  -4  -9 -15        284.01         86.39       376.50 o                         
  -4  -7 -15         70.01        236.54       434.06 o                         
  -4 -17 -13        356.32        602.61       478.20 o                         
  -4 -15 -13          1.61          0.00       424.44 o                         
  -4 -13 -13         26.46        189.67       352.51 o                         
  -4 -11 -13        444.55        210.22       418.55 o                         
  -4  -9 -13        189.32         39.00       464.07 o                         
  -4  -7 -13         43.92          0.00       433.88 o                         
  -4 -17 -11         92.29        305.21       432.86 o                         
  -4 -15 -11         49.27          0.00       428.66 o                         
  -4 -13 -11        210.38          0.00       384.78 o                         
  -4 -11 -11         26.16          9.98       376.91 o                         
  -4  -9 -11        444.92         13.99       385.92 o                         
  -4  -7 -11        223.38        126.78       455.93 o                         
  -4 -17  -9         22.07          0.00       427.48 o                         
  -4 -15  -9        101.82          0.00       431.15 o                         
  -4 -13  -9        221.91          0.00       468.32 o                         
  -4 -11  -9         41.30          0.00       372.55 o                         
  -4  -9  -9         95.73         42.23       369.62 o                         
  -4  -7  -9         23.00        152.33       387.88 o                         
  -4 -17  -7        216.88          0.00       435.75 o                         
  -4 -15  -7         99.45        115.38       385.14 o                         
  -4 -13  -7         34.22        211.06       420.36 o                         
  -4 -11  -7        154.22        178.14       360.06 o                         
  -4  -9  -7        254.97         71.82       383.33 o                         
  -4  -7  -7         86.33        237.87       541.94 o                         
  -4 -17  -5          3.29          0.00       429.91 o                         
  -4 -15  -5         95.04          0.00       421.42 o                         
  -4 -13  -5        202.51        119.68       424.39 o                         
  -4 -11  -5        412.74        199.11       350.43 o                         
  -4  -9  -5         62.83          0.00       406.27 o                         
  -4  -7  -5         15.15         17.72       424.22 o                         
  -4 -17  -3          0.21        109.86       545.38 o                         
  -4 -15  -3         27.24        122.21       467.37 o                         
  -4 -13  -3          4.90        233.68       455.73 o                         
  -4 -11  -3       1037.23        256.20       473.04 o                         
  -4  -9  -3         26.28          1.65       434.05 o                         
  -4  -7  -3         43.86          0.00       837.34 o                         
  -4 -19  -1        265.04        146.62       981.35 o                         
  -4 -17  -1         96.11        153.01       544.18 o                         
  -4 -15  -1         84.16          0.00       473.75 o                         
  -4 -13  -1          7.86        161.31       469.24 o                         
  -4 -11  -1          2.88          0.00       496.15 o                         
  -4  -9  -1        357.43         29.50       429.40 o                         
  -4  -7  -1        633.29         57.51       615.51 o                         
  -4 -19   1         42.70        258.70       677.31 o                         
  -4 -17   1         54.72          0.00       957.24 o                         
  -4 -15   1        231.01          0.00       569.55 o                         
  -4 -13   1        663.39        278.85       545.08 o                         
  -4 -11   1        144.53        213.23       507.34 o                         
  -4  -9   1          3.42        144.50       374.44 o                         
  -4  -7   1        499.30          0.00       508.07 o                         
  -4 -19   3          0.67          0.00       678.88 o                         
  -4 -17   3        176.70          0.00       533.44 o                         
  -4 -15   3        106.78        179.90       550.28 o                         
  -4 -13   3        279.86         57.37       538.58 o                         
  -4 -11   3        113.34          0.00       462.50 o                         
  -4  -9   3         92.67        102.20       352.29 o                         
  -4  -7   3         24.75          0.00       380.82 o                         
  28   6   4       3192.24       3322.38       509.99 o                         
 -29   8   4          5.50          0.00       444.23 o                         
 -28   8   4      13389.01      10819.08       632.46 o                         
 -27   8   4         35.20         50.72       442.32 o                         
 -26   8   4       5271.74       3759.67       481.73 o                         
 -25   8   4          0.90        637.89       506.95 o                         
 -24   8   4      10067.36       9449.54       509.25 o                         
 -23   8   4          2.25         44.06       437.98 o                         
 -22   8   4       9433.00       8389.09       512.20 o                         
 -21   8   4        109.98          0.00       401.34 o                         
 -20   8   4        428.88        622.42       455.94 o                         
 -19   8   4          4.40          0.00       368.53 o                         
 -18   8   4      26778.04      24078.84      1405.55 o                         
 -17   8   4          0.11          0.00       362.78 o                         
 -16   8   4      18074.98      20301.06       770.86 o                         
 -15   8   4          1.94         58.51       339.72 o                         
 -14   8   4      62680.04      71296.89      3110.44 o                         
 -13   8   4        121.32        138.30       334.75 o                         
 -12   8   4      41459.64      38592.58      1989.47 o                         
 -11   8   4         43.54          0.00       320.04 o                         
 -10   8   4      62471.27      58680.62      2045.12 o                         
  -9   8   4         71.30        472.11       356.35 o                         
  -8   8   4       1471.55       2472.34       381.99 o                         
  -7   8   4        151.75         54.25       356.09 o                         
  -6   8   4      63431.06      54917.45      2240.19 o                         
  -5   8   4         13.70        278.71       452.56 o                         
  -4   8   4      65074.45      61768.75      1274.60 o                         
  -3   8   4        264.27         13.53       362.58 o                         
  -2   8   4      23095.79      22901.47       608.40 o                         
  -1   8   4         71.88         67.59       362.35 o                         
   0   8   4       1845.30       2317.94       402.78 o                         
   1   8   4         64.31        274.77       594.97 o                         
   2   8   4      84886.48      70173.92     11219.09 o                         
   3   8   4        179.67        118.60       793.03 o                         
   4   8   4       7518.50       7783.19       631.89 o                         
   5   8   4        269.46         47.11       479.86 o                         
   6   8   4       2039.81       3980.53       527.22 o                         
   7   8   4         16.09        358.07       478.77 o                         
   8   8   4      63839.62      58236.17      3750.01 o                         
   9   8   4         14.05        101.83       349.95 o                         
  10   8   4        373.10       1183.59       340.28 o                         
  11   8   4        168.08         81.25       339.95 o                         
  12   8   4     170310.78     177678.61     15120.29 o                         
  13   8   4          0.02          0.00       395.16 o                         
  14   8   4       7400.09       6578.02       499.20 o                         
  15   8   4         30.65          0.00       404.87 o                         
  16   8   4       9986.58       7890.89       478.36 o                         
  17   8   4         39.07          0.00       417.35 o                         
  18   8   4       5340.75       3996.73       502.81 o                         
  19   8   4         40.46          0.00       375.51 o                         
  20   8   4       3191.08       4274.21       457.61 o                         
  21   8   4          1.19          0.00       419.68 o                         
  22   8   4       1154.16       3192.44       488.01 o                         
  23   8   4          1.58        532.23       476.16 o                         
  24   8   4       7545.92       9213.23       542.21 o                         
  25   8   4          1.53        338.69       691.38 o                         
  26   8   4        850.70        311.20       678.61 o                         
  27   8   4         42.61         98.65       670.37 o                         
 -28  10   4        541.68       1365.19       534.23 o                         
 -27  10   4          7.86          0.00       462.65 o                         
 -26  10   4      16265.87      18796.84       964.61 o                         
 -25  10   4          1.48          0.00       447.59 o                         
 -24  10   4       4972.50       6133.88       476.02 o                         
 -23  10   4          0.92          0.00       440.17 o                         
 -22  10   4        234.52        211.93       446.22 o                         
 -21  10   4         14.44        358.46       439.94 o                         
 -20  10   4      10668.41      10124.74       649.35 o                         
 -19  10   4         37.00        148.97       443.58 o                         
 -18  10   4       8426.28       5717.33       437.69 o                         
 -17  10   4          5.59        488.66       374.16 o                         
 -16  10   4       3035.66       2652.67       378.72 o                         
 -15  10   4         43.28         40.99       369.79 o                         
 -14  10   4       2107.64       2485.61       402.39 o                         
 -13  10   4          0.06        144.49       384.32 o                         
 -12  10   4       3170.85       3895.81       428.65 o                         
 -11  10   4        137.35        129.85       383.13 o                         
 -10  10   4      82125.27      65035.09      2356.71 o                         
  -9  10   4         78.53        375.70       521.89 o                         
  -8  10   4        434.33       1806.14       534.40 o                         
  -7  10   4         42.37          0.00       438.45 o                         
  -6  10   4       1688.50       1650.02       481.95 o                         
  -5  10   4         35.61          0.00       471.65 o                         
  -4  10   4      27015.70      27355.02       790.97 o                         
  -3  10   4        310.99         28.13       411.58 o                         
  -2  10   4      17840.05      15489.53       718.95 o                         
  -1  10   4         84.04          6.69       418.92 o                         
   0  10   4       5922.66       8941.96       527.95 o                         
   1  10   4         10.52          0.00       485.68 o                         
   2  10   4      24466.71      19391.03       879.79 o                         
   3  10   4         28.20        244.11       348.98 o                         
   4  10   4      10844.94      12862.21       648.21 o                         
   5  10   4        142.50        193.96       395.47 o                         
   6  10   4       1687.28       1220.08       357.09 o                         
   7  10   4        440.64        162.50       372.66 o                         
   8  10   4       5280.78       7757.18       938.76 o                         
   9  10   4         14.18          0.00       369.13 o                         
  10  10   4       5370.88       7170.43       823.98 o                         
  11  10   4         33.16          0.00       425.37 o                         
  12  10   4       7747.16       9143.32       621.82 o                         
  13  10   4         95.17        217.88       417.57 o                         
  14  10   4      11582.08      12406.43      1477.13 o                         
  15  10   4         53.25          0.00       418.31 o                         
  16  10   4         40.58       1052.52       430.50 o                         
  17  10   4         40.59        332.03       424.89 o                         
  18  10   4        503.72        864.02       431.37 o                         
  19  10   4         22.80          0.00       422.61 o                         
  20  10   4       4352.34       5089.44       468.48 o                         
  21  10   4         29.47         40.05       388.06 o                         
  22  10   4        768.98       1273.75       428.49 o                         
  23  10   4         24.33         50.62       467.88 o                         
  24  10   4        217.91        535.10       557.22 o                         
  25  10   4          6.74       1051.40       666.57 o                         
 -25  12   4         26.14          0.00       517.41 o                         
 -24  12   4        410.49       1418.68       560.58 o                         
 -23  12   4         39.29        178.25       447.89 o                         
 -22  12   4        820.18        459.76       453.09 o                         
 -21  12   4          4.81          0.00       402.45 o                         
 -20  12   4         75.66        885.57       539.40 o                         
 -19  12   4         37.84          0.00       443.30 o                         
 -18  12   4        925.85        770.70       431.58 o                         
 -17  12   4         21.52          0.00       425.52 o                         
 -16  12   4       1359.65       1058.72       411.73 o                         
 -15  12   4         71.24        309.05       402.32 o                         
 -14  12   4       1289.12       1852.03       459.18 o                         
 -13  12   4          0.86         82.50       433.38 o                         
 -12  12   4        982.56       1558.26       447.89 o                         
 -11  12   4        131.63          0.00       637.93 o                         
 -10  12   4        493.95        721.20       503.79 o                         
  -9  12   4        273.02        393.07       510.36 o                         
  -8  12   4       1220.22       1877.00       544.18 o                         
  -7  12   4         11.97         56.37       442.99 o                         
  -6  12   4       2371.02       2712.53       418.32 o                         
  -5  12   4        161.38        236.69       451.75 o                         
  -4  12   4        935.64       1500.27       559.15 o                         
  -3  12   4         72.24        153.58       551.55 o                         
  -2  12   4      15816.36      10638.22       680.02 o                         
  -1  12   4          6.72        105.69       517.01 o                         
   0  12   4      21412.61      16362.30       620.69 o                         
   1  12   4         43.82          0.00       430.71 o                         
   2  12   4       1239.56       1002.50       409.13 o                         
   3  12   4          8.77        112.74       441.17 o                         
   4  12   4       1809.26        491.14       445.29 o                         
   5  12   4         63.33        218.64       470.87 o                         
   6  12   4       3459.75       3628.04       425.26 o                         
   7  12   4         18.56          0.00       357.52 o                         
   8  12   4       4430.39       2884.86       434.16 o                         
   9  12   4         23.36          0.00       414.01 o                         
  10  12   4      19631.60      17729.81       817.78 o                         
  11  12   4         22.93         38.27       377.85 o                         
  12  12   4      11039.52       7634.10       442.28 o                         
  13  12   4         91.30        173.77       393.80 o                         
  14  12   4       5481.38       6384.24       481.28 o                         
  15  12   4          8.91        179.05       426.37 o                         
  16  12   4       7628.90       6703.72       437.63 o                         
  17  12   4         20.95          0.00       407.65 o                         
  18  12   4       1033.25        992.74       470.86 o                         
  19  12   4         30.69        288.71       463.14 o                         
  20  12   4        345.00       1072.86       437.83 o                         
  21  12   4         16.89        107.62       479.02 o                         
  22  12   4        831.94       1657.58       579.67 o                         
  23  12   4          4.94          0.00       549.91 o                         
 -22  14   4       7065.00       7582.52       512.42 o                         
 -21  14   4         43.95        223.13       371.66 o                         
 -20  14   4       6065.24       4770.47       392.17 o                         
 -19  14   4        104.65        132.29       367.39 o                         
 -18  14   4       1512.29       1145.02       412.24 o                         
 -17  14   4          4.07        358.22       512.58 o                         
 -16  14   4       2317.35       2403.95       546.06 o                         
 -15  14   4         34.24        323.75       505.79 o                         
 -14  14   4      14125.09      12554.73       632.47 o                         
 -13  14   4         21.24        401.68       433.35 o                         
 -12  14   4       5352.15       4183.30       460.71 o                         
 -11  14   4          8.61          0.00       631.00 o                         
 -10  14   4      24170.67      14908.34       680.62 o                         
  -9  14   4         48.23          0.00       532.69 o                         
  -8  14   4       5180.57       4085.27       673.92 o                         
  -7  14   4          6.01        135.63       677.09 o                         
  -6  14   4      36204.94      24923.61      1785.46 o                         
  -5  14   4         95.46        207.43       660.13 o                         
  -4  14   4       1311.54       1390.97       700.78 o                         
  -3  14   4         51.83          3.01       534.40 o                         
  -2  14   4        806.14        512.98       474.25 o                         
  -1  14   4          0.24        393.42       463.36 o                         
   0  14   4       7997.48       6449.47       631.60 o                         
   1  14   4         14.49          0.00       458.22 o                         
   2  14   4      18335.68      11578.56       522.84 o                         
   3  14   4         34.57        107.42       469.18 o                         
   4  14   4      28219.59      19088.66       626.65 o                         
   5  14   4         30.85        109.17       423.51 o                         
   6  14   4      21080.90      14743.53       701.44 o                         
   7  14   4          6.71          0.00       378.34 o                         
   8  14   4       6397.57       6414.48       522.09 o                         
   9  14   4         22.46          0.00       464.87 o                         
  10  14   4       1878.03        606.09       392.35 o                         
  11  14   4          1.81          0.00       388.88 o                         
  12  14   4       5030.15       6547.20       744.03 o                         
  13  14   4          7.70          0.00       411.71 o                         
  14  14   4      18018.24      11561.40       559.44 o                         
  15  14   4         23.44          0.00       419.22 o                         
  16  14   4       5483.57       6752.12       454.35 o                         
  17  14   4          3.23          0.00       420.39 o                         
  18  14   4       6851.75       6437.63       464.43 o                         
  19  14   4         18.69        111.08       413.19 o                         
  20  14   4       1250.16        755.77       381.28 o                         
 -18  16   4       1163.14        507.86       655.24 o                         
 -17  16   4          5.86        292.04       538.85 o                         
 -16  16   4          8.31          0.00       526.09 o                         
 -15  16   4         19.29        430.93       694.96 o                         
 -14  16   4       2293.60       1081.87       564.25 o                         
 -13  16   4        115.18        432.04       523.16 o                         
 -12  16   4       3048.35       1683.37       537.32 o                         
 -11  16   4          0.01          0.00       530.99 o                         
 -10  16   4      13900.63      10586.41       611.40 o                         
  -9  16   4         19.28          0.00       456.47 o                         
  -8  16   4       1539.23        988.15       467.46 o                         
  -7  16   4          0.10        205.76       505.68 o                         
  -6  16   4       3506.34       3736.88       566.97 o                         
  -5  16   4         20.43          0.00       515.12 o                         
  -4  16   4       2285.64       1280.68       535.03 o                         
  -3  16   4         61.28         78.26       644.37 o                         
  -2  16   4       6215.80       2416.24      1023.06 o                         
  -1  16   4         37.28          0.00       648.04 o                         
   0  16   4      12226.45       7972.84       664.24 o                         
   1  16   4          2.81          0.00       557.34 o                         
   2  16   4        463.61        407.84       550.07 o                         
   3  16   4         57.65          0.00       531.63 o                         
   4  16   4       7007.64       6726.74       535.04 o                         
   5  16   4          0.63        471.89       423.74 o                         
   6  16   4       6091.13       4495.46       459.81 o                         
   7  16   4         16.13        219.86       419.13 o                         
   8  16   4        947.32        504.66       431.95 o                         
   9  16   4         14.66        139.76       414.30 o                         
  10  16   4       1270.19       1402.98       402.13 o                         
  11  16   4          8.66          0.00       389.30 o                         
  12  16   4      10168.11       8171.06       483.20 o                         
  13  16   4          0.02        146.14       422.94 o                         
  14  16   4       3844.99       3465.58       591.57 o                         
  15  16   4          3.66        108.07       551.16 o                         
 -12  18   4        987.71        868.07       483.37 o                         
 -11  18   4        124.82        166.54       462.98 o                         
 -10  18   4         93.02        862.99       536.13 o                         
  -9  18   4         28.54        346.06       644.75 o                         
  -8  18   4        318.89       1464.49       551.63 o                         
  -7  18   4         14.14        215.63       565.46 o                         
  -6  18   4       3901.57       4035.95       582.97 o                         
  -5  18   4         58.63        411.28       537.73 o                         
  -4  18   4       4255.67       2504.26       574.46 o                         
  -3  18   4         30.38        305.78       660.22 o                         
  -2  18   4       3201.48       2623.14       662.60 o                         
  -1  18   4         11.91          0.00       662.32 o                         
   0  18   4        101.58        836.36       680.02 o                         
   1  18   4         40.88          0.00       551.36 o                         
   2  18   4      10465.22       6888.02       631.72 o                         
   3  18   4         49.62        360.85       545.51 o                         
   4  18   4        209.51        441.08       479.35 o                         
   5  18   4         21.88        259.88       484.14 o                         
   6  18   4       1517.47       2417.91       574.63 o                         
   7  18   4         16.86        373.27       478.59 o                         
   8  18   4       2085.78       1995.44       488.44 o                         
   9  18   4          0.93          0.00       473.79 o                         
  -4 -19   5        104.60        111.02       544.75 o                         
  -4 -17   5        139.83          0.00       517.74 o                         
  -4 -15   5         38.03          0.00       469.33 o                         
  -4 -13   5         39.06          0.00       649.23 o                         
  -4 -11   5          1.06        127.38       534.34 o                         
  -4  -9   5        670.66          0.00       475.36 o                         
  -4  -7   5        432.02        393.89       431.84 o                         
 -32   1   5          6.82         55.61       471.40 o                         
 -31   1   5       4447.26       6323.91       520.03 o                         
 -30   1   5          2.48          0.00       511.03 o                         
 -29   1   5        380.47       1031.90       440.35 o                         
 -28   1   5          0.91          0.00       449.58 o                         
 -27   1   5        199.21        254.98       439.41 o                         
 -26   1   5          0.03        372.15       446.19 o                         
 -25   1   5       9360.34      13980.87       545.31 o                         
 -24   1   5         56.94         19.38       398.02 o                         
 -23   1   5       2381.68       2681.91       486.30 o                         
 -22   1   5          4.66        141.35       445.18 o                         
 -21   1   5      10727.50      15956.94       714.04 o                         
 -20   1   5         27.12          0.00       440.50 o                         
 -19   1   5       5446.93       7160.19       498.96 o                         
 -18   1   5          6.94          0.00       365.11 o                         
 -17   1   5      41139.62      54040.64      1397.53 o                         
 -16   1   5         49.14          0.00       381.50 o                         
 -15   1   5      59240.21      82796.39      1379.20 o                         
 -14   1   5         14.87        174.34       345.91 o                         
 -13   1   5      63731.40      81764.48      1004.94 o                         
 -12   1   5         36.70        200.68       308.34 o                         
 -11   1   5       1055.16       1365.71       318.66 o                         
 -10   1   5         13.27          0.00       313.95 o                         
  -9   1   5      27409.89      36095.27      1056.64 o                         
  -8   1   5        177.66         68.99       309.42 o                         
  -7   1   5      90406.93      98637.76      1971.13 o                         
  -5   1   5     285016.66     340520.56      9901.84 o                         
  -4   1   5         78.38         81.02       219.40 o                         
  -3   1   5      11502.14       7613.15       286.72 o                         
  -2   1   5         20.56          0.00       292.39 o                         
  -1   1   5      66424.40      78300.48      4204.72 o                         
   0   1   5        321.53        290.42       398.68 o                         
   1   1   5     123523.76     166686.42      5620.64 o                         
   2   1   5         24.73        112.20       349.81 o                         
   3   1   5     262357.31     309569.44      7280.20 o                         
   4   1   5        149.14        250.44       377.29 o                         
   5   1   5        195.00        135.89       435.00 o                         
   6   1   5          6.78        237.89       428.73 o                         
   7   1   5      46525.47      45132.99      1669.87 o                         
   8   1   5         23.63          0.00       434.42 o                         
   9   1   5       8545.11      14933.24      1987.79 o                         
  10   1   5          1.31        116.64       778.70 o                         
  11   1   5      40236.79      51481.98      1463.24 o                         
  12   1   5         13.52         66.85       419.28 o                         
  13   1   5      32891.50      39656.89      1194.12 o                         
  14   1   5          0.55          0.00       329.09 o                         
  15   1   5         59.76        672.69       375.45 o                         
  16   1   5         11.67          0.00       373.72 o                         
  17   1   5      11565.23      13232.66       488.54 o                         
  18   1   5          1.26         90.40       417.39 o                         
  19   1   5       2084.24       2722.83       453.01 o                         
  20   1   5          5.96        273.84       439.02 o                         
  21   1   5      18051.62      20360.62       901.74 o                         
  22   1   5          3.94        167.87       437.35 o                         
  23   1   5       3420.01       3176.50       513.06 o                         
  24   1   5          4.78        366.27       549.87 o                         
  25   1   5       2121.67       3581.29       574.10 o                         
  26   1   5          3.61          0.00       761.10 o                         
  27   1   5       4427.25       6654.16       725.91 o                         
  28   1   5          1.82        534.86       639.73 o                         
  -4 -17   7        170.60        769.47       538.53 o                         
  -4 -15   7          0.31         65.66       413.68 o                         
  -4 -13   7        398.86         12.18       519.49 o                         
  -4 -11   7        160.08        129.47       484.81 o                         
  -4  -9   7         26.35          0.00       388.65 o                         
  -4  -7   7         42.82          0.00       337.78 o                         
  -4 -17   9        140.03          0.00       461.84 o                         
  -4 -15   9        159.83          0.00       459.30 o                         
  -4 -13   9          1.20          0.00       634.18 o                         
  -4 -11   9        373.64          0.00       515.08 o                         
  -4  -9   9        135.15        161.59       356.02 o                         
  -4  -7   9        198.34         32.11       337.36 o                         
  -4 -17  11          2.39          0.00       449.84 o                         
  -4 -15  11        264.00        298.27       532.18 o                         
  -4 -13  11        135.38          0.00       586.25 o                         
  -4 -11  11         76.42        126.93       513.73 o                         
  -4  -9  11        284.38        346.69       360.70 o                         
  -4  -7  11          4.87        191.75       303.10 o                         
  -4 -17  13         29.00        426.06       473.77 o                         
  -4 -15  13        313.03          0.00       650.30 o                         
  -4 -13  13         21.98         55.73       385.51 o                         
  -4 -11  13          4.76          0.00       393.72 o                         
  -4  -9  13         34.95         83.41       346.72 o                         
  -4  -7  13         29.26        181.08       298.59 o                         
  -4 -17  15        178.67          0.00       465.71 o                         
  -4 -15  15         86.44        289.56       525.31 o                         
  -4 -13  15         42.52          0.00       407.85 o                         
  -4 -11  15        143.25          0.00       385.26 o                         
  -4  -9  15        371.92          0.00       344.93 o                         
  -4  -7  15       1423.23        490.30       368.55 o                         
  -4 -15  17          2.60          0.00       529.27 o                         
  -4 -13  17         70.70        506.37       504.23 o                         
  -4 -11  17         38.05          0.00       394.23 o                         
  -4  -9  17        254.26         90.21       326.25 o                         
  -4  -7  17          6.72         31.08       362.54 o                         
  -4 -15  19         94.76        418.74       461.25 o                         
  -4 -13  19          6.35        243.90       442.01 o                         
  -4 -11  19        174.73        106.72       437.21 o                         
  -4  -9  19         21.89          0.00       369.36 o                         
  -4  -7  19        163.50          0.00       388.37 o                         
  -4 -13  21         25.54          0.00       369.91 o                         
  -4 -11  21         76.15         73.29       511.61 o                         
  -4  -9  21        378.17         50.09       430.86 o                         
  -4  -7  21          4.96          0.00       377.33 o                         
  -4 -13  23         24.69        381.78       446.47 o                         
  -4 -11  23         17.24        252.34       441.21 o                         
  -4  -9  23         16.93        181.53       510.86 o                         
  -4  -7  23         10.85        354.12       426.41 o                         
  -4 -11  25        188.32        529.61       535.16 o                         
  -4  -9  25         75.63          0.00       518.44 o                         
  -4  -7  25         81.45          0.00       506.82 o                         
  -4  -9  27        177.74         79.00       515.75 o                         
  -4  -7  27         44.64          0.00       428.21 o                         
  -4  -7  29        427.52        556.19       400.59 o                         
  -5  -4 -28         75.44          0.00       677.43 o                         
  -5  -2 -28          0.00        510.40       653.09 o                         
  -5  -8 -26         22.55          0.00       635.60 o                         
  -5  -6 -26         43.63         33.55       467.83 o                         
  -5  -4 -26        282.38          0.00       537.05 o                         
  -5  -2 -26         12.96          0.00       519.53 o                         
  -5 -10 -24         30.89          0.00       551.75 o                         
  -5  -8 -24          9.05        121.29       527.34 o                         
  -5  -6 -24          7.14        158.55       650.69 o                         
  -5  -4 -24          8.56          0.00       477.33 o                         
  -5  -2 -24          1.47          0.00       541.37 o                         
  -5 -12 -22         37.48        216.61       490.19 o                         
  -5 -10 -22         97.27         99.92       473.99 o                         
  -5  -8 -22          2.50          0.00       527.88 o                         
  -5  -6 -22         56.11          0.00       663.78 o                         
  -5  -4 -22        276.57          8.28       549.58 o                         
  -5  -2 -22         12.33          0.00       474.27 o                         
  -5 -12 -20          4.40          0.00       415.03 o                         
  -5 -10 -20          9.54        111.99       435.74 o                         
  -5  -8 -20          6.46          0.00       386.60 o                         
  -5  -6 -20         81.33        303.39       468.66 o                         
  -5  -4 -20        126.76        350.64       525.60 o                         
  -5  -2 -20         11.36         83.87       397.70 o                         
  -5 -12 -18        236.88        136.88       423.18 o                         
  -5 -10 -18          1.68         39.71       418.75 o                         
  -5  -8 -18          1.19          0.00       425.44 o                         
  -5  -6 -18          6.29          0.00       470.55 o                         
  -5  -4 -18         98.67        418.67       548.72 o                         
  -5  -2 -18         45.78        176.63       432.20 o                         
  -5 -12 -16         31.66         39.40       384.13 o                         
  -5 -10 -16         72.78          0.00       458.96 o                         
  -5  -8 -16         77.67          0.00       389.61 o                         
  -5  -6 -16        140.17         16.20       456.80 o                         
  -5  -4 -16        191.70        413.61       448.39 o                         
  -5  -2 -16          5.88        291.30       398.14 o                         
  -5 -12 -14         62.86         65.85       417.05 o                         
  -5 -10 -14        226.37        232.89       420.42 o                         
  -5  -8 -14        101.68          0.00       417.23 o                         
  -5  -6 -14        681.37        226.18       391.91 o                         
  -5  -4 -14         68.85        484.70       492.00 o                         
  -5  -2 -14         52.63        129.58       414.22 o                         
  -5 -12 -12          1.72         85.33       351.50 o                         
  -5 -10 -12         28.95          0.00       419.55 o                         
  -5  -8 -12         26.32        134.91       423.20 o                         
  -5  -6 -12        134.04          0.00       352.37 o                         
  -5  -4 -12        563.18        132.98       466.15 o                         
  -5  -2 -12          0.04        130.73       476.20 o                         
  -5 -12 -10         71.45        158.15       350.97 o                         
  -5 -10 -10         18.74          0.00       365.24 o                         
  -5  -8 -10        168.41          0.00       368.39 o                         
  -5  -6 -10        526.43          0.00       454.68 o                         
  -5  -4 -10        795.46        422.61       618.04 o                         
  -5  -2 -10         17.84        145.64       588.91 o                         
  -5 -12  -8         31.77        111.42       417.11 o                         
  -5 -10  -8        224.39        233.56       387.14 o                         
  -5  -8  -8        594.28        242.10       362.88 o                         
  -5  -6  -8         72.03        485.46       813.88 o                         
  -5  -4  -8         48.13        311.48       851.68 o                         
  -5  -2  -8        274.20         89.33       495.78 o                         
  -5 -12  -6        324.41          0.00       334.71 o                         
  -5 -10  -6        118.52        222.07       330.91 o                         
  -5  -8  -6        200.19          0.00       577.13 o                         
  -5  -6  -6        139.87          5.64       571.42 o                         
  -5  -4  -6        113.16          0.00       565.77 o                         
  -5  -2  -6         92.20          0.00       377.76 o                         
  -5 -12  -4        157.87          0.00       416.33 o                         
  -5 -10  -4        355.20         18.44       372.20 o                         
  -5  -8  -4        671.67        154.91       410.53 o                         
  -5  -6  -4          6.06         47.15       489.93 o                         
  -5  -4  -4        395.31          0.00       503.28 o                         
  -5  -2  -4         18.99        106.56       377.08 o                         
  -5 -12  -2         93.99         48.25       443.86 o                         
  -5 -10  -2        714.92          0.00       331.55 o                         
  -5  -8  -2        298.45          0.00       585.31 o                         
  -5  -6  -2         10.87         77.94       506.03 o                         
  -5  -4  -2        260.53          0.00       540.37 o                         
  -5  -2  -2        206.03         33.33       371.99 o                         
  -5 -12   0        270.01          0.00       470.72 o                         
  -5 -10   0         40.50        148.99       377.02 o                         
  -5  -8   0        181.72         38.93       333.93 o                         
  -5  -6   0          0.11          0.00       555.91 o                         
  -5  -4   0       1431.91        137.66       557.06 o                         
  -5  -2   0         40.00          0.00       501.22 o                         
  -5 -12   2          2.41        104.04       548.84 o                         
  -5 -10   2        885.49        569.96       441.43 o                         
  -5  -8   2        849.88         96.82       377.37 o                         
  -5  -6   2        119.87         40.35       351.51 o                         
  -5  -4   2        495.34         59.62       398.82 o                         
  -5  -2   2        292.25          0.00       430.95 o                         
  -5 -12   4        402.27          0.00       537.15 o                         
  -5 -10   4         88.76          0.00       437.67 o                         
  -5  -8   4         34.15        258.61       376.89 o                         
  -5  -6   4         10.40         90.94       394.00 o                         
  -5  -4   4          3.09         39.73       414.50 o                         
  -5  -2   4         20.91         44.55       332.80 o                         
  29   1   5         26.15        323.52       645.27 o                         
 -32   3   5         12.72         74.60       534.40 o                         
 -31   3   5       4920.05       5887.31       579.10 o                         
 -30   3   5          7.40         22.61       520.03 o                         
 -29   3   5       8953.70      11204.77      1042.57 o                         
 -28   3   5          8.83         51.48       438.98 o                         
 -27   3   5        631.05        922.40       465.45 o                         
 -26   3   5          7.33          0.00       444.18 o                         
 -25   3   5      17683.25      16155.70       993.40 o                         
 -24   3   5         74.35          0.00       449.65 o                         
 -23   3   5        419.58        984.01       540.91 o                         
 -22   3   5         48.74          0.00       439.90 o                         
 -21   3   5      12869.42      14478.09       486.40 o                         
 -20   3   5         14.16        323.30       381.91 o                         
 -19   3   5      16814.42      23541.54      1230.04 o                         
 -18   3   5         49.68         72.09       446.70 o                         
 -17   3   5      38886.90      54513.44       783.44 o                         
 -16   3   5         42.17          0.00       407.17 o                         
 -15   3   5      10207.52      14736.01      1105.61 o                         
 -14   3   5         30.51         72.79       386.76 o                         
 -13   3   5      27134.06      27782.42      1340.57 o                         
 -12   3   5        109.07          0.00       369.02 o                         
 -11   3   5      19497.66      14497.11       674.92 o                         
 -10   3   5         17.38         82.38       292.67 o                         
  -9   3   5       6881.08       7329.29       481.19 o                         
  -8   3   5        202.38        178.11       273.43 o                         
  -7   3   5       3240.73       4893.08       378.55 o                         
  -6   3   5         15.35          0.00       355.60 o                         
  -5   3   5      52656.17      39126.95      1485.59 o                         
  -4   3   5        123.05         52.93       343.63 o                         
  -3   3   5      32041.84      25024.79      1355.29 o                         
  -1   3   5     308331.44     239330.94     54240.38 o                         
   0   3   5         42.14          0.00       551.44 o                         
   1   3   5      97659.44      87252.04      6472.08 o                         
   2   3   5        251.06         62.73       470.99 o                         
   3   3   5       3585.11       4856.51       669.50 o                         
   4   3   5        201.49        131.86       571.11 o                         
   5   3   5        320.43       1803.11       496.45 o                         
   6   3   5         99.24         64.44       364.87 o                         
   7   3   5        228.84       1307.08       476.27 o                         
   8   3   5         40.50          0.00       578.02 o                         
  10   3   5          6.12          0.00       897.94 o                         
  11   3   5      25018.14      28586.92      1847.70 o                         
  12   3   5         11.13         60.41       364.81 o                         
  13   3   5      22066.02      20124.32       756.01 o                         
  14   3   5        137.19          1.50       443.08 o                         
  15   3   5      76219.67      77299.66      5561.91 o                         
  16   3   5         29.57         55.56       466.50 o                         
  17   3   5       5023.80       7543.68       614.15 o                         
  18   3   5          6.43        108.49       427.59 o                         
  19   3   5        363.22        792.94       443.68 o                         
  20   3   5         17.17        284.18       467.95 o                         
  21   3   5      14844.56      15166.70      1009.04 o                         
  22   3   5         13.12          0.00       478.51 o                         
  23   3   5       5642.64       4708.73       522.13 o                         
  24   3   5          4.77          4.13       470.01 o                         
  25   3   5       9613.64      10421.42       651.05 o                         
  26   3   5          7.57        109.39       558.75 o                         
  27   3   5       2678.85       2824.81       955.29 o                         
  28   3   5          6.47        125.94       659.30 o                         
  29   3   5       8320.00       9951.92       766.16 o                         
 -31   5   5      23219.78      30388.80      1536.76 o                         
 -30   5   5          9.38          0.00       423.27 o                         
 -29   5   5       9435.48      12123.04       737.11 o                         
 -28   5   5          0.68        179.45       447.48 o                         
 -27   5   5       5096.76       7937.01       501.85 o                         
 -26   5   5          3.66          0.00       495.11 o                         
 -25   5   5      17861.86      23436.47       595.19 o                         
 -24   5   5          0.27          0.00       497.51 o                         
 -23   5   5       8209.87       8684.38       569.59 o                         
 -22   5   5         11.94        105.01       411.03 o                         
 -21   5   5      17544.68      20446.98       576.93 o                         
 -20   5   5         14.08        325.77       431.60 o                         
 -19   5   5      16825.26      19276.67       596.15 o                         
 -18   5   5         55.73        370.48       385.27 o                         
 -17   5   5       1073.92       1299.16       400.49 o                         
 -16   5   5          3.51          0.00       318.20 o                         
 -15   5   5     450518.91     534699.56     14473.04 o                         
 -14   5   5         60.13        121.88       293.69 o                         
 -13   5   5       8259.33       8925.09       393.03 o                         
 -12   5   5         42.51          0.00       271.21 o                         
 -11   5   5      73832.16      72339.32      1987.35 o                         
 -10   5   5        170.92        127.06       315.85 o                         
  -9   5   5       8019.84       6792.47       384.68 o                         
  -8   5   5        202.78          0.00       324.64 o                         
  -7   5   5        586.10       1000.04       355.13 o                         
  -6   5   5         15.39          0.00       332.07 o                         
  -5   5   5     173221.98      98862.85      3274.68 o                         
  -4   5   5          8.88          0.00       386.79 o                         
  -3   5   5      13796.23      10809.99       645.80 o                         
  -2   5   5         22.70         46.57       420.95 o                         
  -1   5   5     110097.66      77706.38      6682.64 o                         
   0   5   5         26.39        343.41       841.25 o                         
   1   5   5     172372.50     110746.45     10311.48 o                         
   2   5   5         16.01         73.45       592.89 o                         
   3   5   5        377.51       1622.89       809.97 o                         
   4   5   5         63.43          0.00       588.38 o                         
   5   5   5        874.76          0.00       607.24 o                         
   6   5   5        194.40          0.00       564.39 o                         
   7   5   5        894.12       1485.71       798.90 o                         
   9   5   5     125838.24     148707.62      2145.58 o                         
  10   5   5         44.14          0.00       588.30 o                         
  11   5   5     190363.42     257278.89      3911.88 o                         
  12   5   5         40.62          0.00       411.39 o                         
  13   5   5      62505.75      86194.27      2818.91 o                         
  14   5   5         71.13          0.00       389.34 o                         
  15   5   5     155068.84     175572.17      3915.22 o                         
  16   5   5         75.92          0.00       450.63 o                         
  17   5   5       3095.19       2951.60       481.47 o                         
  18   5   5          3.54          0.00       474.42 o                         
  19   5   5       4424.71       2793.14       583.27 o                         
  20   5   5          2.12          0.00       557.82 o                         
  21   5   5       4391.62       3121.24       597.58 o                         
  22   5   5         11.48        145.07       772.83 o                         
  23   5   5      20613.00      27627.22      1986.49 o                         
  24   5   5          3.32         69.53       530.78 o                         
  25   5   5      34522.43      39748.68      1404.05 o                         
  26   5   5          7.51        346.14       465.83 o                         
  27   5   5        870.77       1066.57       480.12 o                         
  28   5   5          0.34          0.00       527.65 o                         
 -30   7   5          0.00         76.33       409.04 o                         
 -29   7   5       4723.10       5176.58       442.82 o                         
 -28   7   5          1.93          0.00       441.98 o                         
 -27   7   5       2128.35       1983.44       478.36 o                         
 -26   7   5         11.88          0.35       442.01 o                         
 -25   7   5       5267.89       3362.04       466.27 o                         
 -24   7   5          9.98        176.36       381.67 o                         
 -23   7   5       1072.69       2319.34       492.13 o                         
 -22   7   5         57.24        122.32       377.20 o                         
 -21   7   5      37184.94      38568.29      1888.25 o                         
 -20   7   5         10.99         54.26       400.15 o                         
 -19   7   5       1393.76       2062.19       407.10 o                         
 -18   7   5          9.46          0.00       371.18 o                         
 -17   7   5      23330.62      16491.97       564.54 o                         
 -16   7   5        131.36        226.54       364.17 o                         
 -15   7   5       1731.54       2745.42       355.63 o                         
 -14   7   5         46.73        203.79       296.73 o                         
 -13   7   5      19533.58      16992.40      1179.80 o                         
 -12   7   5         31.39        103.93       311.28 o                         
 -11   7   5      18917.35      19594.97       923.79 o                         
 -10   7   5        372.84          7.23       310.04 o                         
  -9   7   5      46664.70      47518.66      1477.44 o                         
  -8   7   5        127.25        501.11       334.84 o                         
  -7   7   5      18470.46      19883.74       714.65 o                         
  -6   7   5        233.41        381.91       402.29 o                         
  -5   7   5      21171.87      17701.85       727.42 o                         
  -4   7   5        173.32         74.48       395.75 o                         
  -3   7   5       4989.32       5259.67       467.52 o                         
  -2   7   5          4.02        349.07       345.79 o                         
  -1   7   5      60028.98      54653.88      3678.51 o                         
   0   7   5         41.16         33.69       364.04 o                         
   1   7   5      60038.82      37009.25      1573.68 o                         
   2   7   5         39.98          0.00       608.13 o                         
   3   7   5       7855.54       7864.35       713.68 o                         
   4   7   5          6.08         97.94       398.85 o                         
   5   7   5      12648.29       9694.86       620.85 o                         
   6   7   5         75.44        204.62       587.54 o                         
   7   7   5      34928.05      35872.42      1552.25 o                         
   8   7   5         21.45          0.00       397.66 o                         
   9   7   5      12086.92      15180.03      1003.19 o                         
  10   7   5         34.19          0.00       391.23 o                         
  11   7   5       4612.22       7302.82       855.71 o                         
  12   7   5         70.02        283.37       348.93 o                         
  13   7   5      13744.55      15153.85      1227.71 o                         
  14   7   5         77.78          0.00       332.85 o                         
  15   7   5       9065.66       9940.63       455.82 o                         
  16   7   5          2.60          0.00       396.05 o                         
  17   7   5      13399.28      12398.60       515.38 o                         
  18   7   5         12.05          0.00       456.56 o                         
  19   7   5       4532.16       3891.59       444.21 o                         
  20   7   5         42.57        477.89       472.15 o                         
  21   7   5      10340.64      12832.96       723.59 o                         
  22   7   5          4.65         31.86       532.58 o                         
  23   7   5       3028.44       4119.32       673.38 o                         
  24   7   5          0.35        433.83       635.29 o                         
  25   7   5       3662.05       4227.34       582.76 o                         
  26   7   5          9.33        275.27       554.12 o                         
  27   7   5       2654.42       2713.94       573.79 o                         
 -29   9   5       8673.09       7160.33       577.62 o                         
 -28   9   5          0.15        448.88       450.34 o                         
 -27   9   5        258.80        345.88       440.43 o                         
 -26   9   5          7.29        112.01       414.68 o                         
 -25   9   5       1410.53       1898.38       453.72 o                         
 -24   9   5          0.63          0.00       427.01 o                         
 -23   9   5       3245.24       1728.48       443.87 o                         
 -22   9   5         57.92         37.68       393.17 o                         
 -21   9   5       5624.84       5989.03       427.51 o                         
 -20   9   5         89.87        128.46       371.11 o                         
 -19   9   5       8393.03       9074.97       548.51 o                         
 -18   9   5         29.60          0.00       345.92 o                         
 -17   9   5      29581.34      26325.51      1156.31 o                         
 -16   9   5         31.24         43.91       327.73 o                         
 -15   9   5       1042.61       1506.43       345.12 o                         
 -14   9   5         76.74          0.00       349.74 o                         
 -13   9   5      51353.88      58477.34      1380.23 o                         
 -12   9   5        131.91        273.47       351.13 o                         
 -11   9   5        515.51       2071.89       383.71 o                         
 -10   9   5        140.57          0.00       360.97 o                         
  -9   9   5       4923.52       5784.36       408.98 o                         
  -8   9   5        232.97        107.17       388.40 o                         
  -7   9   5      27439.14      22917.18      1230.61 o                         
  -6   9   5          0.27         92.51       405.78 o                         
  -5   9   5         22.60          0.00       398.82 o                         
  -4   9   5        269.06        288.66       371.30 o                         
  -3   9   5      17668.98      14761.35       617.48 o                         
  -2   9   5         40.11          0.00       419.68 o                         
  -1   9   5      37590.77      33450.12      1159.06 o                         
   0   9   5        254.26        470.32       359.30 o                         
   1   9   5      13508.04      13609.02       736.25 o                         
   2   9   5        161.32        262.51       459.59 o                         
   3   9   5      31420.16      26710.89      1689.96 o                         
   4   9   5         25.20          0.00       360.94 o                         
   5   9   5        990.75       1615.26       384.50 o                         
   6   9   5         16.09          0.00       406.49 o                         
   7   9   5       5540.60       5132.73       426.90 o                         
   8   9   5          9.62          0.00       346.80 o                         
   9   9   5      37913.21      39791.37      2165.33 o                         
  10   9   5         13.89        105.22       374.59 o                         
  11   9   5       7631.40       5407.05       597.59 o                         
  12   9   5         37.11          0.00       450.98 o                         
  13   9   5        784.64       1437.50       478.36 o                         
  14   9   5          4.38        151.87       409.98 o                         
  15   9   5      28999.23      27283.43      1702.91 o                         
  16   9   5         31.15          0.00       388.72 o                         
  17   9   5      10552.81       7189.21       444.61 o                         
  18   9   5        123.46        111.29       417.49 o                         
  19   9   5        235.31        105.42       426.52 o                         
  20   9   5         13.76        142.38       424.58 o                         
  21   9   5       7202.63       3892.35       453.11 o                         
  22   9   5         13.14          0.00       468.68 o                         
  23   9   5        475.79        408.29       672.66 o                         
  24   9   5         33.41          0.00       656.33 o                         
  25   9   5       2630.30       2302.92       717.80 o                         
 -27  11   5        420.82       1014.63       523.21 o                         
 -26  11   5          8.98          0.00       530.29 o                         
 -25  11   5       7476.27      11232.24      1037.73 o                         
 -24  11   5          0.00        146.17       391.71 o                         
 -23  11   5       2160.43       2119.41       459.37 o                         
 -22  11   5          0.81        155.34       440.89 o                         
 -21  11   5         53.48        560.98       448.61 o                         
 -20  11   5          0.83          0.00       436.68 o                         
 -19  11   5       4158.54       3187.88       413.77 o                         
 -18  11   5          8.90          0.00       387.10 o                         
 -17  11   5      10469.17       7679.47       449.03 o                         
 -16  11   5          0.98          0.00       409.33 o                         
 -15  11   5     124314.47     106250.41      4541.14 o                         
 -14  11   5         36.63         96.33       396.67 o                         
 -13  11   5        795.86        838.25       382.60 o                         
 -12  11   5        114.54          0.00       391.72 o                         
 -11  11   5      27715.03      23205.70       709.39 o                         
 -10  11   5         60.75          0.00       503.18 o                         
  -9  11   5       2114.21       2979.59       528.12 o                         
  -8  11   5        225.87        586.76       507.55 o                         
  -7  11   5      10087.51       8409.17       604.10 o                         
  -6  11   5         41.13        234.73       453.03 o                         
  -5  11   5     153995.50     140429.86      2877.21 o                         
  -4  11   5          0.43         61.37       471.53 o                         
  -3  11   5       5193.19       6761.18       664.15 o                         
  -2  11   5        141.79        229.45       525.15 o                         
  -1  11   5      71320.66      74228.61      1210.50 o                         
   0  11   5        149.30        284.15       505.48 o                         
   1  11   5     100642.95      94743.46      3452.58 o                         
   2  11   5         66.74          0.00       475.87 o                         
   3  11   5      65565.89      57511.43      3551.31 o                         
   4  11   5        165.58        386.65       349.20 o                         
   5  11   5       3332.47       1538.98       406.05 o                         
   6  11   5          0.10          0.00       347.68 o                         
   7  11   5       7525.31       6706.38       578.11 o                         
   8  11   5         43.41        146.01       366.80 o                         
   9  11   5      12011.54      12926.06       561.10 o                         
  10  11   5          4.16          0.00       379.87 o                         
  11  11   5      60055.50      63465.18      3261.74 o                         
  12  11   5          5.98         22.20       385.00 o                         
  13  11   5      28530.25      23779.89      1416.77 o                         
  14  11   5         14.19        224.62       430.50 o                         
  15  11   5      16038.94      11823.98       636.67 o                         
  16  11   5          3.32          0.00       387.21 o                         
  17  11   5        281.38        502.06       425.54 o                         
  18  11   5          2.53        126.95       380.26 o                         
  19  11   5        727.42        863.48       430.44 o                         
  20  11   5          2.47        255.35       429.42 o                         
  21  11   5      11086.77      15069.20       729.47 o                         
  22  11   5          8.81        364.12       557.98 o                         
  23  11   5      10179.85      17173.21       809.99 o                         
 -24  13   5          5.92          0.00       460.82 o                         
 -23  13   5        282.99        273.02       455.44 o                         
 -22  13   5         65.93         49.33       402.04 o                         
 -21  13   5      10528.36      12089.33      1129.97 o                         
 -20  13   5          0.81       1463.28       993.70 o                         
 -19  13   5       1590.74       2187.08       457.04 o                         
 -18  13   5          1.21        318.01       452.42 o                         
 -17  13   5      14825.56      16061.03       724.41 o                         
 -16  13   5         22.99        175.03       393.30 o                         
 -15  13   5       2188.40       1718.09       436.61 o                         
 -14  13   5         45.94          0.00       427.44 o                         
 -13  13   5       2294.17       1226.28       453.10 o                         
 -12  13   5        119.85        490.34       436.52 o                         
 -11  13   5       1892.39       1845.17       527.57 o                         
 -10  13   5          9.96        115.90       521.10 o                         
  -9  13   5       9294.73       9298.25       663.93 o                         
  -8  13   5         86.15          0.00       450.21 o                         
  -5 -12   6        126.68        224.01       384.49 o                         
  -5 -10   6        312.05        116.57       475.62 o                         
  -5  -8   6         17.65         10.34       378.03 o                         
  -5  -6   6        463.30        302.10       357.57 o                         
  -5  -4   6        283.44         66.99       382.01 o                         
  -5  -2   6        172.99         63.98       305.45 o                         
  -5 -12   8        674.42        435.95       394.18 o                         
  -5 -10   8        273.26        138.57       525.57 o                         
  -5  -8   8          5.39        200.84       349.27 o                         
  -5  -6   8         49.64          0.00       352.08 o                         
  -5  -4   8        280.90        190.64       295.90 o                         
  -5  -2   8          5.62          0.00       341.02 o                         
  -5 -12  10          2.26          0.00       440.24 o                         
  -5 -10  10          1.49          0.00       449.61 o                         
  -5  -8  10        134.18          0.00       364.74 o                         
  -5  -6  10        425.97          0.00       311.09 o                         
  -5  -4  10          0.25         67.50       283.18 o                         
  -5  -2  10         86.32          0.00       395.97 o                         
  -5 -12  12          0.19        134.96       421.23 o                         
  -5 -10  12         74.91         52.87       408.44 o                         
  -5  -8  12         32.64        357.58       329.19 o                         
  -5  -6  12        780.05          0.00       323.03 o                         
  -5  -4  12        414.09        312.41       320.56 o                         
  -5  -2  12          3.35         40.59       380.08 o                         
  -5 -12  14          8.32          0.00       384.91 o                         
  -5 -10  14        539.97        176.12       387.58 o                         
  -5  -8  14          0.66          0.00       355.96 o                         
  -5  -6  14         10.42        341.00       328.43 o                         
  -5  -4  14        328.03        243.33       313.08 o                         
  -5  -2  14        289.68        321.51       375.55 o                         
  -5 -12  16         57.15          0.00       404.36 o                         
  -5 -10  16        620.31        501.18       339.40 o                         
  -5  -8  16          3.50        121.05       322.09 o                         
  -5  -6  16        193.28        165.12       368.87 o                         
  -5  -4  16        750.89        463.60       432.83 o                         
  -5  -2  16        243.16          0.00       352.51 o                         
  -5 -12  18         73.36          0.00       441.20 o                         
  -5 -10  18          1.71        299.39       355.81 o                         
  -5  -8  18          0.68          0.00       333.22 o                         
  -5  -6  18          0.81         53.53       392.90 o                         
  -5  -4  18        115.28          0.00       466.05 o                         
  -5  -2  18        331.75         52.52       353.42 o                         
  -5 -12  20         94.53         87.18       461.90 o                         
  -5 -10  20         30.02          0.00       387.14 o                         
  -5  -8  20          3.59          0.00       428.33 o                         
  -5  -6  20        791.28        208.90       403.55 o                         
  -5  -4  20         35.46        187.00       479.93 o                         
  -5  -2  20        190.76        345.74       447.90 o                         
  -5 -12  22          4.04          0.00       433.92 o                         
  -5 -10  22        125.51        437.16       443.34 o                         
  -5  -8  22          8.68         82.77       394.19 o                         
  -5  -6  22        178.16          0.00       396.97 o                         
  -5  -4  22          1.38        191.46       452.78 o                         
  -5  -2  22         11.36          2.56       462.23 o                         
  -5 -12  24        174.70        281.06       440.94 o                         
  -5 -10  24         26.36         37.32       441.03 o                         
  -5  -8  24         79.45        153.70       428.18 o                         
  -5  -6  24         14.15          0.00       383.05 o                         
  -5  -4  24         36.57          0.00       435.36 o                         
  -5  -2  24          6.78         43.45       424.75 o                         
  -5 -10  26          7.38          0.00       401.64 o                         
  -5  -8  26         12.76        559.99       523.44 o                         
  -5  -6  26          0.47        255.54       418.45 o                         
  -5  -4  26          6.73          0.00       430.04 o                         
  -5  -2  26        146.70        493.35       458.90 o                         
  -5 -10  28        106.61        577.55       455.34 o                         
  -5  -8  28         11.54        175.37       516.58 o                         
  -5  -6  28          0.52          0.00       450.89 o                         
  -5  -4  28          0.53        326.87       453.03 o                         
  -5  -2  28        231.18          8.92       431.58 o                         
  -5  -6  30         69.39        218.87       450.85 o                         
  -5  -4  30          0.39          0.00       523.41 o                         
  -5  -2  30          6.81          0.00       527.11 o                         
  -5  -4  32        153.29        171.91       532.44 o                         
  -5  -2  32         50.16          0.00       529.20 o                         
  -6  -5 -27          3.61          0.00       416.31 o                         
  -6  -3 -27         53.38          0.00       665.31 o                         
  -6  -1 -27          0.55          0.00       649.09 o                         
  -6  -5 -25         87.85        302.32       436.37 o                         
  -6  -3 -25         16.86          0.00       471.80 o                         
  -6  -1 -25        273.20        264.05       539.09 o                         
  -6  -5 -23          0.30        167.41       469.47 o                         
  -6  -3 -23         24.14        439.58       475.68 o                         
  -6  -1 -23        151.16          0.00       423.00 o                         
  -6  -5 -21         38.19          0.00       464.00 o                         
  -6  -3 -21          0.07         54.19       432.15 o                         
  -6  -1 -21        485.57        487.15       437.72 o                         
  -6  -5 -19          2.53        208.21       570.82 o                         
  -6  -3 -19          1.43          0.00       357.42 o                         
  -6  -1 -19        192.28         85.44       439.04 o                         
  -5 -14 -18          2.44        401.62       417.15 o                         
  -6  -5 -17         91.74         58.77       464.42 o                         
  -6  -3 -17          3.78          0.00       435.67 o                         
  -6  -1 -17        114.64          0.00       389.82 o                         
  -5 -14 -16         11.64          0.00       417.48 o                         
  -6  -5 -15         11.14        205.34       421.82 o                         
  -6  -3 -15         69.32          0.00       412.37 o                         
  -6  -1 -15         21.12        226.67       374.49 o                         
  -5 -16 -14         42.81        588.16       536.42 o                         
  -5 -14 -14         15.84          0.00       425.42 o                         
  -6  -5 -13        505.62        346.59       405.34 o                         
  -6  -3 -13         43.11          0.00       407.57 o                         
  -6  -1 -13          6.39          0.00       351.36 o                         
  -5 -16 -12        125.79          0.00       479.68 o                         
  -5 -14 -12        379.73        390.91       391.87 o                         
  -6  -5 -11          0.05         34.91       363.17 o                         
  -6  -3 -11          5.77        221.72       408.38 o                         
  -6  -1 -11          4.68          0.00       412.54 o                         
  -5 -16 -10         50.66         25.15       389.80 o                         
  -5 -14 -10          1.72        315.96       387.48 o                         
  -6  -5  -9          1.75        193.83       407.20 o                         
  -6  -3  -9         35.08         47.57       891.43 o                         
  -6  -1  -9        308.90          0.00       474.13 o                         
  -5 -18  -8         23.38          0.00       481.22 o                         
  -5 -16  -8         39.94        151.95       420.48 o                         
  -5 -14  -8         20.69        115.78       472.99 o                         
  -6  -5  -7        388.94        169.86       553.13 o                         
  -6  -3  -7          9.40         67.82       492.76 o                         
  -6  -1  -7         50.63          0.00       375.21 o                         
  -5 -18  -6        123.45          0.00       541.87 o                         
  -5 -16  -6        140.41        178.54       426.56 o                         
  -5 -14  -6        183.60          0.00       420.85 o                         
  -6  -5  -5        484.56        230.43       556.38 o                         
  -6  -3  -5        247.38          0.00       420.67 o                         
  -6  -1  -5         16.91         32.46       407.85 o                         
  -5 -18  -4         54.53        157.98       558.50 o                         
  -5 -16  -4          1.56          0.00       419.31 o                         
  -5 -14  -4         76.91        121.73       380.64 o                         
  -6  -5  -3        330.75        366.61       507.31 o                         
  -6  -3  -3         10.68          0.10       488.35 o                         
  -6  -1  -3         46.67          0.00       393.25 o                         
  -5 -18  -2         12.87        377.71       536.40 o                         
  -5 -16  -2         80.18        172.36       553.70 o                         
  -5 -14  -2        148.59          0.00       478.39 o                         
  -6  -5  -1       1142.11        179.70       485.09 o                         
  -6  -3  -1        419.20          0.00       545.16 o                         
  -6  -1  -1          2.87          0.00       381.57 o                         
  -5 -18   0          4.18          0.00       687.10 o                         
  -5 -16   0         20.13          0.00       550.63 o                         
  -5 -14   0         13.43          0.00       552.44 o                         
  -6  -5   1        407.75        218.62       389.18 o                         
  -6  -3   1        428.10          0.00       689.86 o                         
  -6  -1   1         39.00         44.68       341.43 o                         
  -5 -18   2        126.45        132.02       673.83 o                         
  -5 -16   2        157.21        261.30       976.14 o                         
  -5 -14   2        229.81          0.00       536.96 o                         
  -6  -5   3        106.66        125.81       409.17 o                         
  -6  -3   3        176.03         30.81       391.70 o                         
  -6  -1   3          7.22          0.00       216.59 o                         
  -5 -18   4        146.14        182.37       653.73 o                         
  -5 -16   4         50.93        119.82       507.47 o                         
  -5 -14   4        237.95          0.00       701.58 o                         
  -6  -5   5         38.37          0.00       444.07 o                         
  -6  -3   5         38.25          0.00       323.74 o                         
  -6  -1   5          0.32          1.67       220.65 o                         
  -7  13   5       1690.47       2256.35       478.21 o                         
  -6  13   5        513.81         87.13       544.30 o                         
  -5  13   5       1539.24       2635.00       707.21 o                         
  -4  13   5         15.67          0.00       666.70 o                         
  -3  13   5       1057.47       3189.03       609.27 o                         
  -2  13   5        192.21         99.71       561.77 o                         
  -1  13   5      17392.54      15232.29       734.04 o                         
   0  13   5         32.77          0.00       541.44 o                         
   1  13   5       4608.00       4985.75       475.54 o                         
   2  13   5          4.17        229.78       469.67 o                         
   3  13   5       2647.05       3997.10       505.28 o                         
   4  13   5         81.24        335.94       379.56 o                         
   5  13   5       6917.18       6620.43       530.90 o                         
   6  13   5         35.81        252.08       396.09 o                         
   7  13   5        345.81       1501.11       421.78 o                         
   8  13   5         67.71        185.98       387.81 o                         
   9  13   5       2223.33       1587.60       446.78 o                         
  10  13   5        117.16         70.77       387.06 o                         
  11  13   5       5646.77       5761.26       660.67 o                         
  12  13   5          3.77          2.83       352.68 o                         
  13  13   5       5051.31       6336.63       397.77 o                         
  14  13   5          0.58          0.00       384.06 o                         
  15  13   5       8510.05      10802.39       625.04 o                         
  16  13   5         60.87          0.00       408.55 o                         
  17  13   5        699.42       3823.84       450.95 o                         
  18  13   5         35.22        139.10       464.12 o                         
  19  13   5        568.82       1391.98       436.48 o                         
  20  13   5         18.89         30.09       422.37 o                         
  21  13   5       3616.91       4585.78       508.70 o                         
 -20  15   5          0.00        192.75       414.57 o                         
 -19  15   5         29.29        510.99       415.61 o                         
 -18  15   5          1.64        425.44       636.75 o                         
 -17  15   5       2794.11       3775.28       663.07 o                         
 -16  15   5          1.12        238.39       660.05 o                         
 -15  15   5      37782.09      25215.04       784.30 o                         
 -14  15   5          0.23        666.01       449.50 o                         
 -13  15   5        316.95        233.98       445.26 o                         
 -12  15   5         31.78          0.00       510.93 o                         
 -11  15   5       4779.05       4337.24       983.96 o                         
 -10  15   5          1.34        403.18       624.27 o                         
  -9  15   5        977.99        251.49       636.10 o                         
  -8  15   5         19.15         75.15       651.25 o                         
  -7  15   5        134.14        364.61       639.38 o                         
  -6  15   5         29.76        142.06       952.03 o                         
  -5  15   5      18498.98      16041.16       794.12 o                         
  -4  15   5         15.26        178.02       608.57 o                         
  -3  15   5       4586.03       1765.52       678.95 o                         
  -2  15   5          0.42          0.00       526.57 o                         
  -1  15   5       2188.01       3260.28       679.78 o                         
   0  15   5          0.11          0.00       541.25 o                         
   1  15   5      12204.02       8830.86       634.78 o                         
   2  15   5          0.04        296.62       522.97 o                         
   3  15   5       5309.10       4013.69       507.84 o                         
   4  15   5         38.13        172.94       387.71 o                         
   5  15   5        110.93        471.57       384.16 o                         
   6  15   5          8.37         79.22       379.19 o                         
   7  15   5          6.69        549.72       428.92 o                         
   8  15   5          8.52          0.00       421.61 o                         
   9  15   5       3198.48       3477.67       497.45 o                         
  10  15   5          2.23         99.42       421.79 o                         
  11  15   5      10030.79       6410.07       518.57 o                         
  12  15   5         21.37          0.00       426.90 o                         
  13  15   5       4053.81       8225.36       487.15 o                         
  14  15   5          2.04        208.33       474.27 o                         
  15  15   5       4415.26       3614.82       578.03 o                         
  16  15   5          7.51          0.00       478.03 o                         
  17  15   5        658.60        161.07       478.40 o                         
 -15  17   5       4505.55       4435.90       575.37 o                         
 -14  17   5         43.80        491.14       650.41 o                         
 -13  17   5       1994.11        889.94       464.63 o                         
 -12  17   5         14.14          0.00       448.75 o                         
 -11  17   5      19499.91      19295.38       596.47 o                         
 -10  17   5         20.81        224.36       447.11 o                         
  -9  17   5       8382.91       7539.24       596.12 o                         
  -8  17   5          0.61        228.71       529.09 o                         
  -7  17   5      12351.01       9047.75       600.73 o                         
  -6  17   5          7.78          0.00       516.88 o                         
  -5  17   5        506.09        469.93       549.37 o                         
  -4  17   5         56.09          0.00       509.26 o                         
  -3  17   5       3153.49       3338.29       965.71 o                         
  -2  17   5          0.28        398.15       895.99 o                         
  -1  17   5       1923.61       1929.08       682.51 o                         
   0  17   5         13.29        172.90       547.24 o                         
   1  17   5        693.20        710.05       548.44 o                         
   2  17   5         49.92        191.67       560.13 o                         
   3  17   5      11062.46      10054.72       636.75 o                         
   4  17   5          1.32        342.66       481.09 o                         
   5  17   5        185.12        825.12       435.39 o                         
   6  17   5         36.12         85.57       434.03 o                         
   7  17   5      13369.79      15653.55      1455.81 o                         
   8  17   5          0.15          0.00       480.01 o                         
   9  17   5        663.33        874.73       433.17 o                         
  10  17   5          0.94        490.52       426.62 o                         
  11  17   5       4830.97       8684.90       899.12 o                         
  12  17   5         42.36          0.00       424.06 o                         
  -4  19   5         41.97        152.83       667.96 o                         
  -3  19   5       4582.33       2556.47       711.95 o                         
  -2  19   5         17.45        456.46       675.07 o                         
  -1  19   5      14641.95       7977.24      1059.55 o                         
   0  19   5         34.27          0.00       970.93 o                         
   1  19   5       3646.91       2991.86       713.63 o                         
  -5 -18   6         10.29         46.87       541.25 o                         
  -5 -16   6          9.89        580.41       523.95 o                         
  -5 -14   6         21.49          0.00       645.90 o                         
 -32   0   6      22554.07      26165.45      1240.70 o                         
 -30   0   6        541.29        538.68       636.54 o                         
 -28   0   6        408.70        298.56       643.00 o                         
 -26   0   6      17194.59      14824.39       630.52 o                         
 -24   0   6       1639.09       3358.01       912.61 o                         
 -22   0   6      25107.16      28208.52      1709.81 o                         
 -20   0   6      36346.89      45818.73      1032.73 o                         
 -18   0   6      21508.39      39404.08      1420.27 o                         
 -16   0   6      72478.61      78085.23      3596.49 o                         
 -14   0   6      16278.66      22195.11       678.33 o                         
 -12   0   6      52828.34      59418.77      1830.58 o                         
 -10   0   6     153180.08     154319.50      1500.89 o                         
  -8   0   6      21944.27      19938.13       688.71 o                         
  -6   0   6         12.50        531.67       286.88 o                         
  -4   0   6     325133.25     342431.44     13208.23 o                         
  -2   0   6     112576.90     138467.62      5177.74 o                         
   0   0   6     312313.53     396602.47     11225.50 o                         
   2   0   6      41120.26      33359.09      6694.71 o                         
   4   0   6      11709.52      12957.62       728.51 o                         
   6   0   6     198568.73     198206.77      5273.78 o                         
   8   0   6      78671.90      88733.75      2027.22 o                         
  10   0   6      85430.96      87151.41      2203.16 o                         
  12   0   6       2331.45       3161.05       908.37 o                         
  14   0   6      15835.73      19174.17      1882.88 o                         
  16   0   6     143142.69     175066.73     10785.43 o                         
  18   0   6       2434.04       2493.78       701.25 o                         
  20   0   6      38604.06      42634.13      2182.68 o                         
  22   0   6      22689.30      26379.08      1692.22 o                         
  24   0   6      10248.19      10054.38      1580.20 o                         
  26   0   6       2633.31       5327.06      1013.28 o                         
  28   0   6       1862.87       4279.90      1036.09 o                         
 -32   2   6       6867.75      10188.26       601.96 o                         
 -31   2   6         11.06        116.05       459.28 o                         
 -30   2   6       4437.06       8691.73       501.66 o                         
 -29   2   6          3.68        782.97       452.08 o                         
 -28   2   6       1314.88        729.82       495.29 o                         
 -27   2   6          0.00          0.00       431.30 o                         
 -26   2   6        226.81        856.53       450.77 o                         
 -25   2   6          7.31        199.24       440.38 o                         
 -24   2   6      15803.02      16305.64       561.70 o                         
 -23   2   6          3.06          0.00       455.39 o                         
 -22   2   6       6570.92       8869.81       462.79 o                         
 -21   2   6        116.56          0.00       473.87 o                         
 -20   2   6      25435.81      44576.57       757.22 o                         
 -19   2   6         10.01          0.00       397.08 o                         
 -18   2   6      38325.32      55701.71      1205.14 o                         
 -17   2   6          2.07          0.00       336.74 o                         
 -16   2   6      30131.58      36913.10       947.37 o                         
 -15   2   6         53.58          0.00       329.45 o                         
 -14   2   6        217.86       1380.62       401.06 o                         
 -13   2   6         24.32        276.58       363.69 o                         
 -12   2   6       2488.46       2021.17       365.92 o                         
 -11   2   6        247.54          0.00       311.84 o                         
 -10   2   6      18635.02      27610.32      1346.24 o                         
  -9   2   6          0.92        109.31       287.74 o                         
  -8   2   6      26504.27      22439.64       884.04 o                         
  -7   2   6        131.48         64.59       277.96 o                         
  -6   2   6       1907.15       7525.17       447.58 o                         
  -5   2   6         69.40         31.85       241.49 o                         
  -4   2   6     239710.38     237598.27     11091.11 o                         
  -3   2   6         18.71          0.00       314.70 o                         
  -2   2   6     395688.94     409065.78     28276.51 o                         
  -1   2   6        124.54        205.46       588.40 o                         
   0   2   6     212652.44     225777.48     35143.96 o                         
   1   2   6          7.64          0.00       330.98 o                         
   2   2   6       8234.51      10753.23       676.58 o                         
   3   2   6          2.70         90.35       422.17 o                         
   4   2   6      61078.99      59912.62      3102.02 o                         
   5   2   6         36.99          0.00       432.68 o                         
   6   2   6      17837.08      35805.23      1609.84 o                         
   7   2   6         87.32          0.00       496.73 o                         
   8   2   6       4823.62       3453.99       677.64 o                         
   9   2   6          0.29        195.49       861.45 o                         
  10   2   6      15963.00      18347.83      1101.58 o                         
  11   2   6          5.30          0.00       467.88 o                         
  12   2   6      16384.19      17583.40      1019.98 o                         
  13   2   6          3.05          0.00       396.71 o                         
  14   2   6      32671.77      40928.14      2134.02 o                         
  15   2   6        125.65          0.00       405.44 o                         
  16   2   6      36337.70      56493.15      1473.24 o                         
  17   2   6          6.18          0.00       335.32 o                         
  18   2   6      10607.24      10653.73       615.28 o                         
  19   2   6         12.62        119.33       396.32 o                         
  20   2   6      24352.89      25905.84       880.52 o                         
  21   2   6          0.04          0.00       396.07 o                         
  22   2   6       1011.80        865.33       439.91 o                         
  23   2   6         19.13        175.28       416.72 o                         
  24   2   6       2182.94       2057.51       489.33 o                         
  25   2   6         29.18          0.00       557.17 o                         
  26   2   6       5491.49       7100.13       591.50 o                         
  27   2   6          2.62        241.05       669.35 o                         
  28   2   6       3011.98       3709.01       707.56 o                         
 -32   4   6       1635.36       2796.46       545.14 o                         
 -31   4   6          2.30          0.00       495.56 o                         
 -30   4   6        610.51       1467.22       470.86 o                         
 -29   4   6          1.26          0.00       437.97 o                         
 -28   4   6        104.53        611.93       453.61 o                         
 -27   4   6         15.53        239.26       418.88 o                         
 -26   4   6        580.19        771.24       397.04 o                         
 -25   4   6         27.82        282.80       382.69 o                         
 -24   4   6      15083.29      15088.50       499.39 o                         
 -23   4   6         22.54          0.00       399.54 o                         
 -22   4   6       2655.66       5140.50       439.84 o                         
 -21   4   6         20.56         75.80       409.14 o                         
 -20   4   6       7034.10       9656.52       514.73 o                         
 -19   4   6         86.88         75.87       425.50 o                         
 -18   4   6       4409.12       7391.76       531.23 o                         
 -17   4   6         63.78        181.00       405.99 o                         
 -16   4   6      41344.29      44991.75      1665.17 o                         
 -15   4   6         12.39         89.74       338.24 o                         
 -14   4   6       3783.17       4027.91       362.96 o                         
 -13   4   6         70.37         42.70       310.84 o                         
 -12   4   6      27876.21      34336.40      1260.50 o                         
 -11   4   6        226.28        280.06       277.27 o                         
 -10   4   6      15529.76      18550.31       709.43 o                         
  -9   4   6        204.49         10.37       308.78 o                         
  -8   4   6       8450.90      12759.73       513.02 o                         
  -7   4   6        110.08        154.73       318.83 o                         
  -6   4   6       2757.86       4991.84       428.16 o                         
  -5   4   6        113.71        198.59       375.40 o                         
  -4   4   6      25529.88      23111.79      1426.95 o                         
  -3   4   6          2.82         29.66       384.42 o                         
  -2   4   6       8145.34       7385.58       748.77 o                         
  -1   4   6        346.19        180.82       479.34 o                         
   0   4   6      27208.92      28237.94      5676.01 o                         
   1   4   6          7.63        403.24       616.20 o                         
   2   4   6         64.12       1018.72       596.89 o                         
   3   4   6         95.34          0.71       471.48 o                         
   4   4   6       1325.05        905.21       617.43 o                         
   5   4   6         45.40        131.87       576.36 o                         
   6   4   6       7496.05      15086.17       847.30 o                         
   7   4   6         21.98        139.56       586.82 o                         
   8   4   6       3980.76       6246.57       765.69 o                         
   9   4   6        219.11        296.49       893.38 o                         
  10   4   6      15258.15      12574.25       689.57 o                         
  11   4   6         26.53          0.00       397.27 o                         
  12   4   6      39895.34      58513.72      1882.85 o                         
  13   4   6         45.28        102.80       412.15 o                         
  14   4   6       7613.69       9573.47       546.92 o                         
  15   4   6         26.72        181.60       433.05 o                         
  16   4   6       2173.41       2429.76       560.62 o                         
  17   4   6         33.34          0.00       552.15 o                         
  18   4   6       3519.38       4260.55       601.82 o                         
  19   4   6          0.02        178.18       537.87 o                         
  20   4   6      10066.51      11583.05       709.20 o                         
  21   4   6         36.35          0.02       477.16 o                         
  22   4   6       1123.59       1344.55       490.03 o                         
  23   4   6          1.96        176.19       475.64 o                         
  24   4   6        152.36        996.23       481.85 o                         
  25   4   6          0.02         78.09       476.47 o                         
  26   4   6       1139.60       2362.80       488.79 o                         
  27   4   6          1.29        387.94       414.82 o                         
  28   4   6       4245.88       4995.95       918.60 o                         
 -31   6   6          0.12          0.00       454.71 o                         
 -30   6   6       1233.34       1506.30       469.61 o                         
 -29   6   6         30.28        443.16       403.66 o                         
 -28   6   6       3241.72       3141.87       422.88 o                         
 -27   6   6         36.27         62.92       382.74 o                         
 -26   6   6        116.35        253.86       379.55 o                         
 -25   6   6          1.15         71.63       431.89 o                         
 -24   6   6       1898.57       2459.07       445.94 o                         
 -23   6   6          3.43         51.46       367.94 o                         
 -22   6   6       4132.72       3206.53       420.13 o                         
 -21   6   6          4.94        229.15       395.23 o                         
 -20   6   6        295.96       1336.11       395.34 o                         
 -19   6   6          6.79        209.60       391.66 o                         
 -18   6   6     103577.28     112874.71      3389.42 o                         
 -17   6   6        135.58         65.78       355.04 o                         
 -16   6   6       2611.16       2700.37       382.54 o                         
 -15   6   6          0.00         12.07       290.68 o                         
 -14   6   6       2129.19       2187.70       294.76 o                         
 -13   6   6        247.25        235.11       313.26 o                         
 -12   6   6        518.09        752.50       340.01 o                         
 -11   6   6         10.25        128.39       294.25 o                         
 -10   6   6      65952.93      61497.25      1780.92 o                         
  -9   6   6         64.83          0.00       313.28 o                         
  -8   6   6      14300.26      14839.23       473.12 o                         
  -7   6   6         20.35         61.58       312.80 o                         
  -6   6   6     235383.77     202299.05      7822.58 o                         
  -5   6   6        185.87          0.00       403.14 o                         
  -4   6   6       7303.02       6553.52       496.26 o                         
  -3   6   6        101.59        109.86       319.91 o                         
  -2   6   6      38296.47      38117.60      1514.46 o                         
  -1   6   6         13.05         78.81       391.66 o                         
   0   6   6      40688.55      39093.71      9223.15 o                         
   1   6   6        136.67        103.51       383.80 o                         
   2   6   6     136076.02     118434.41     11882.00 o                         
   3   6   6        364.76         34.92       417.86 o                         
   4   6   6       4776.44       4535.47       492.84 o                         
   5   6   6         56.11          0.00       421.74 o                         
   6   6   6     126261.84     122399.30      9697.31 o                         
   7   6   6        172.16          0.00       459.79 o                         
   8   6   6      39289.36      41672.59      1472.35 o                         
   9   6   6          0.35          0.00       467.36 o                         
  10   6   6      56158.56      63975.76      2202.03 o                         
  11   6   6         90.36        160.72       318.50 o                         
  12   6   6      25293.17      27531.96       813.30 o                         
  13   6   6        304.42        205.68       342.13 o                         
  14   6   6      16796.52      24383.68       701.90 o                         
  15   6   6         36.41        134.79       402.72 o                         
  16   6   6      17609.15      21075.63       635.53 o                         
  17   6   6         81.08          0.00       419.30 o                         
  18   6   6        111.70        645.10       420.14 o                         
  19   6   6          5.80          0.00       468.80 o                         
  20   6   6       8333.74       6503.51       714.61 o                         
  21   6   6          0.96        419.55       530.07 o                         
  22   6   6       4568.94       4271.22       707.27 o                         
  23   6   6          2.87          0.00       542.10 o                         
  24   6   6       9352.43      11442.72       641.71 o                         
  25   6   6          0.02        123.45       480.79 o                         
  -6  -5   7          6.20          0.00       338.65 o                         
  -6  -3   7        795.00        240.19       329.58 o                         
  -6  -1   7         23.52        250.91       241.66 o                         
  -5 -18   8         13.10        261.69       518.04 o                         
  -5 -16   8          8.01          0.00       455.24 o                         
  -5 -14   8          3.72        334.69       655.80 o                         
  -6  -5   9        142.54          0.00       330.43 o                         
  -6  -3   9        533.13        127.35       270.01 o                         
  -6  -1   9         64.62         65.39       290.20 o                         
  -5 -18  10        130.94         59.94       651.93 o                         
  -5 -16  10         25.95          0.00       526.24 o                         
  -5 -14  10        482.42        152.84       629.63 o                         
  -6  -5  11         16.07        191.36       283.16 o                         
  -6  -3  11        693.45        285.15       297.21 o                         
  -6  -1  11        231.24        103.58       286.94 o                         
  -5 -18  12        134.18          0.00       454.09 o                         
  -5 -16  12         44.74          0.00       453.22 o                         
  -5 -14  12         77.02         92.30       392.38 o                         
  -6  -5  13         20.26        266.92       265.31 o                         
  -6  -3  13        292.08          0.00       308.52 o                         
  -6  -1  13        451.31        185.92       317.21 o                         
  -5 -16  14          0.73          0.00       655.24 o                         
  -5 -14  14          9.28         14.19       385.74 o                         
  -6  -5  15        157.84         60.86       344.24 o                         
  -6  -3  15        227.91        437.51       394.49 o                         
  -6  -1  15        285.16        159.61       330.06 o                         
  -5 -16  16        117.00          0.00       878.40 o                         
  -5 -14  16        586.56        207.54       445.53 o                         
  -6  -5  17        338.80        439.17       350.36 o                         
  -6  -3  17        379.63        245.07       383.05 o                         
  -6  -1  17        330.15        139.11       327.90 o                         
  -5 -16  18        160.88         61.75       520.67 o                         
  -5 -14  18          3.01         33.54       447.01 o                         
  -6  -5  19        171.35          3.67       397.72 o                         
  -6  -3  19          5.41          0.00       398.82 o                         
  -6  -1  19        101.78        190.98       316.07 o                         
  -5 -14  20          4.54          0.00       394.49 o                         
  -6  -5  21        285.23        160.21       376.84 o                         
  -6  -3  21         32.92        239.62       392.83 o                         
  -6  -1  21        113.37         17.17       398.47 o                         
  -5 -14  22          8.89          0.00       376.80 o                         
  -6  -5  23         22.44          0.00       406.54 o                         
  -6  -3  23          7.97          0.00       410.75 o                         
  -6  -1  23        131.47          0.16       416.11 o                         
  -6  -5  25          8.87        328.70       388.69 o                         
  -6  -3  25        217.10          0.00       431.95 o                         
  -6  -1  25         73.62          0.00       453.78 o                         
  -6  -5  27         19.19         46.17       368.36 o                         
  -6  -3  27         29.82        341.53       433.05 o                         
  -6  -1  27        150.27          0.00       446.43 o                         
  -6  -5  29          8.77          0.00       391.17 o                         
  -6  -3  29         72.27          0.00       452.51 o                         
  -6  -1  29          2.84         63.04       432.44 o                         
  -6  -5  31         54.64          0.00       460.04 o                         
  -6  -3  31          0.86          0.00       526.47 o                         
  -6  -1  31        108.44        141.03       432.79 o                         
  -6  -9 -25         57.36        484.09       550.81 o                         
  -6  -7 -25        132.93          0.00       651.85 o                         
  -6 -11 -23          5.14        244.40       543.82 o                         
  -6  -9 -23          0.84          0.00       549.35 o                         
  -6  -7 -23        143.08          0.00       539.06 o                         
  -6 -11 -21        186.44          0.00       484.76 o                         
  -6  -9 -21        230.93          0.00       550.79 o                         
  -6  -7 -21          0.40        159.85       431.98 o                         
  -6 -13 -19         34.20          0.00       379.62 o                         
  -6 -11 -19          0.46          0.00       387.46 o                         
  -6  -9 -19        154.32          0.00       424.83 o                         
  -6  -7 -19         10.32          0.00       411.10 o                         
  -6 -15 -17         32.74          0.00       470.57 o                         
  -6 -13 -17        241.00         24.25       412.32 o                         
  -6 -11 -17          0.83        285.19       382.76 o                         
  -6  -9 -17        290.86          0.00       418.71 o                         
  -6  -7 -17         19.74        145.02       415.54 o                         
  -6 -15 -15         28.39        107.92       554.62 o                         
  -6 -13 -15         35.73        215.28       358.05 o                         
  -6 -11 -15          1.03          0.00       387.19 o                         
  -6  -9 -15        356.95          0.00       390.41 o                         
  -6  -7 -15          5.36        190.52       419.94 o                         
  -6 -15 -13         22.56        108.75       469.40 o                         
  -6 -13 -13         24.07         49.11       376.42 o                         
  -6 -11 -13         33.14          0.00       428.52 o                         
  -6  -9 -13        204.34          0.00       415.39 o                         
  -6  -7 -13        150.82        277.02       367.50 o                         
  -6 -17 -11         39.83        143.59       417.43 o                         
  -6 -15 -11         27.63         77.77       393.47 o                         
  -6 -13 -11        532.01          0.00       382.29 o                         
  -6 -11 -11        111.36         92.97       394.91 o                         
  -6  -9 -11        170.02         37.32       438.27 o                         
  -6  -7 -11          2.66        144.17       357.99 o                         
  -6 -17  -9        315.35         79.35       419.06 o                         
  -6 -15  -9         14.51        257.25       427.11 o                         
  -6 -13  -9        135.92         68.96       385.95 o                         
  -6 -11  -9         28.32          0.00       344.51 o                         
  -6  -9  -9         23.07          0.00       338.64 o                         
  -6  -7  -9       1361.36        695.15       470.87 o                         
  -6 -17  -7          0.97        410.72       472.02 o                         
  -6 -15  -7          9.40          0.00       421.69 o                         
  -6 -13  -7         18.18        267.67       414.27 o                         
  -6 -11  -7        138.56        146.68       404.80 o                         
  -6  -9  -7         12.78          0.00       373.78 o                         
  -6  -7  -7          0.01         77.97       466.88 o                         
  -6 -17  -5         90.04          0.00       483.38 o                         
  -6 -15  -5         20.87        306.66       422.83 o                         
  -6 -13  -5         89.27        361.10       421.83 o                         
  -6 -11  -5          0.24        216.25       451.35 o                         
  -6  -9  -5         40.11          0.00       374.27 o                         
  -6  -7  -5        188.04         57.69       397.02 o                         
  -6 -17  -3         80.04          0.00       555.91 o                         
  -6 -15  -3          5.13          0.00       421.90 o                         
  -6 -13  -3        131.85          0.00       425.77 o                         
  -6 -11  -3        119.16          0.00       356.66 o                         
  -6  -9  -3         25.45          0.59       370.96 o                         
  -6  -7  -3         97.32          0.00       408.58 o                         
  -6 -17  -1          7.75         33.69       480.53 o                         
  -6 -15  -1          0.14          2.03       526.17 o                         
  -6 -13  -1        364.38        107.11       466.25 o                         
  -6 -11  -1          2.07        106.13       501.59 o                         
  -6  -9  -1         20.64          0.00       400.73 o                         
  -6  -7  -1        444.84          0.00       416.85 o                         
  -6 -17   1        420.93        123.95       682.39 o                         
  -6 -15   1          2.35          0.00       669.28 o                         
  -6 -13   1        110.39          0.00       571.04 o                         
  -6 -11   1        342.06        245.91       497.39 o                         
  -6  -9   1         29.45         93.65       393.96 o                         
  -6  -7   1        327.48        217.07       348.02 o                         
  -6 -17   3        658.98          0.00       934.44 o                         
  -6 -15   3         51.31          0.00       616.86 o                         
  -6 -13   3          0.43          0.00       560.24 o                         
  -6 -11   3        394.28        147.90       579.68 o                         
  -6  -9   3        696.23          0.00       450.28 o                         
  -6  -7   3        567.81        233.35       369.97 o                         
  -6 -17   5         19.39        110.35       533.06 o                         
  -6 -15   5         74.19          0.00       925.96 o                         
  -6 -13   5       1280.76        214.04       531.04 o                         
  -6 -11   5        102.51        139.90       513.59 o                         
  -6  -9   5          0.67        158.65       415.24 o                         
  -6  -7   5        581.83        127.14       413.31 o                         
  26   6   6        218.01        472.83       431.85 o                         
  27   6   6          0.26          0.00       462.14 o                         
 -30   8   6       2293.48       3896.66       566.83 o                         
 -29   8   6          1.21        163.32       404.13 o                         
 -28   8   6       2279.49       2147.65       412.98 o                         
 -27   8   6          2.61          0.00       442.32 o                         
 -26   8   6        867.81       1859.21       448.26 o                         
 -25   8   6          2.58         32.12       361.04 o                         
 -24   8   6       6395.30       6238.05       449.85 o                         
 -23   8   6         82.06          0.00       354.57 o                         
 -22   8   6        394.39        985.57       397.80 o                         
 -21   8   6         21.49         19.68       383.96 o                         
 -20   8   6      15295.08      14552.59      1036.70 o                         
 -19   8   6         78.32          0.00       343.54 o                         
 -18   8   6       4826.98       3874.29       374.01 o                         
 -17   8   6         16.49         17.94       341.84 o                         
 -16   8   6       8174.54       6860.98       368.16 o                         
 -15   8   6         16.21        182.04       335.18 o                         
 -14   8   6      17809.72      20734.41       916.55 o                         
 -13   8   6        220.33          0.00       369.00 o                         
 -12   8   6       1975.91       1689.35       326.79 o                         
 -11   8   6         14.23          0.00       321.24 o                         
 -10   8   6      18246.49      14533.26       638.34 o                         
  -9   8   6         46.86        100.38       363.13 o                         
  -8   8   6       2915.38       3023.83       396.28 o                         
  -7   8   6         39.40        296.50       410.15 o                         
  -6   8   6      18672.84      18136.27       817.33 o                         
  -5   8   6          7.08          0.00       428.92 o                         
  -4   8   6      42767.84      37123.81       719.87 o                         
  -3   8   6          3.11          0.00       372.72 o                         
  -2   8   6      75090.77      65127.65       956.23 o                         
  -1   8   6        174.28          0.00       310.28 o                         
   0   8   6      11813.55      12117.70       567.81 o                         
   1   8   6        331.68        172.04       406.25 o                         
   2   8   6       6638.09       9878.11       784.51 o                         
   3   8   6         78.77        238.90       450.34 o                         
   4   8   6       5027.27       8605.33       515.47 o                         
   5   8   6         80.31        295.38       488.62 o                         
   6   8   6      23931.54      24586.70      1736.92 o                         
   7   8   6        138.01        330.76       484.03 o                         
   8   8   6      21112.56      27785.54      2114.35 o                         
   9   8   6        249.63        250.39       377.63 o                         
  10   8   6       9486.12      10915.90      1310.56 o                         
  11   8   6         79.23        110.82       428.76 o                         
  12   8   6       3787.42       3925.19       428.37 o                         
  13   8   6        260.95        207.51       405.57 o                         
  14   8   6       5895.17       7993.49       437.23 o                         
  15   8   6         10.78         21.71       388.96 o                         
  16   8   6      18460.10      19974.73      1179.51 o                         
  17   8   6          2.29          0.00       419.46 o                         
  18   8   6       8243.94       6066.78       474.26 o                         
  19   8   6         34.63        359.72       466.20 o                         
  20   8   6      24630.61      20923.36      1553.20 o                         
  21   8   6          3.49        160.34       417.42 o                         
  22   8   6        168.35        245.60       415.93 o                         
  23   8   6         21.73        569.91       468.48 o                         
  24   8   6       7505.58       8848.92       602.32 o                         
  25   8   6          1.84        174.05       545.45 o                         
  26   8   6       4243.61       3034.42       566.21 o                         
 -28  10   6         66.27        205.11       458.46 o                         
 -27  10   6         17.89        322.00       447.87 o                         
 -26  10   6      15074.96      14536.15      1144.16 o                         
 -25  10   6         21.80          0.00       449.88 o                         
 -24  10   6         58.71        362.76       424.60 o                         
 -23  10   6         14.51        128.46       427.13 o                         
 -22  10   6      12484.10      11991.78       474.19 o                         
 -21  10   6         11.94          0.00       364.25 o                         
 -20  10   6       2715.15       3131.02       365.84 o                         
 -19  10   6        104.25          0.00       360.26 o                         
 -18  10   6      11436.57       8767.28       409.67 o                         
 -17  10   6          8.10         81.07       354.08 o                         
 -16  10   6       6965.98       5978.20       383.40 o                         
 -15  10   6         61.88        308.13       365.57 o                         
 -14  10   6        936.31       1020.67       370.83 o                         
 -13  10   6        105.08          0.00       362.18 o                         
 -12  10   6       4402.37       3501.82       388.25 o                         
 -11  10   6          1.89         78.10       373.26 o                         
 -10  10   6     164031.78     134574.66      4109.43 o                         
  -9  10   6        374.68        186.88       430.82 o                         
  -8  10   6       1458.40       3012.33       459.57 o                         
  -7  10   6        241.25        400.11       423.71 o                         
  -6  10   6       4962.38       7645.43       464.25 o                         
  -5  10   6        125.19        121.63       434.91 o                         
  -4  10   6       1227.35       1316.34       415.32 o                         
  -3  10   6         63.73        207.76       433.89 o                         
  -2  10   6      41662.55      35675.43       789.36 o                         
  -1  10   6         78.60        109.04       384.16 o                         
   0  10   6       6780.14       9302.08       567.40 o                         
   1  10   6        225.56       1136.95       395.21 o                         
   2  10   6       5116.35       4578.43       432.47 o                         
   3  10   6        453.45        110.35       356.70 o                         
   4  10   6        680.69        646.33       394.17 o                         
   5  10   6         47.55          1.05       413.78 o                         
   6  10   6     208264.70     191918.94      9141.81 o                         
   7  10   6         12.34         83.76       385.40 o                         
   8  10   6       2586.87       3365.90       390.79 o                         
   9  10   6          6.08          0.00       366.19 o                         
  10  10   6       1820.87       2664.37       400.29 o                         
  11  10   6          7.97         44.19       377.86 o                         
  12  10   6       1796.52       2498.72       440.03 o                         
  13  10   6         22.18          0.00       413.13 o                         
  14  10   6      13487.75      10837.18       626.94 o                         
  15  10   6          1.73          0.00       387.76 o                         
  16  10   6      16219.30      13296.03       899.71 o                         
  17  10   6          2.07          0.00       390.49 o                         
  18  10   6       5616.90       6933.46       555.44 o                         
  19  10   6          0.02         51.74       431.39 o                         
  20  10   6      10483.22       8953.14       887.23 o                         
  21  10   6          0.73          0.00       467.32 o                         
  22  10   6      15059.38      15055.66      1946.19 o                         
  23  10   6          1.88        144.01       548.79 o                         
  24  10   6       1437.38       2142.21       698.34 o                         
 -26  12   6       4437.47       4338.33      1092.74 o                         
 -25  12   6          3.41        383.77       454.62 o                         
 -24  12   6       6419.26       4980.19       725.51 o                         
 -23  12   6          1.02          0.00       429.12 o                         
 -22  12   6       2360.43       2377.37       403.92 o                         
 -21  12   6          5.60          0.00       442.76 o                         
 -20  12   6       3402.41       2949.14       417.38 o                         
 -19  12   6          0.42        355.22       387.77 o                         
 -18  12   6       2962.72       3027.29       408.26 o                         
 -17  12   6          1.38        716.21       438.46 o                         
 -16  12   6      25311.44      17948.38       831.21 o                         
 -15  12   6          5.35         54.04       390.74 o                         
 -14  12   6       3026.76       2471.99       524.79 o                         
 -13  12   6         51.91        647.88       423.25 o                         
 -12  12   6       2113.94       1346.76       445.19 o                         
 -11  12   6         44.88          0.00       498.86 o                         
 -10  12   6       7290.94       4350.76       544.44 o                         
  -9  12   6          0.08        330.42       498.74 o                         
  -8  12   6       4797.72       4078.57       483.79 o                         
  -7  12   6         86.96          0.00       452.56 o                         
  -6  12   6       6306.37       3672.73       488.42 o                         
  -5  12   6         50.82        172.71       537.05 o                         
  -4  12   6       2416.84       1852.45       710.19 o                         
  -3  12   6        165.69          0.00       560.26 o                         
  -2  12   6       2380.38       2308.74       585.59 o                         
  -1  12   6         40.73        576.58       567.00 o                         
   0  12   6      28320.96      19534.14       830.34 o                         
   1  12   6         26.94        148.87       536.80 o                         
   2  12   6        291.47        714.43       538.78 o                         
   3  12   6          9.50         87.19       467.42 o                         
   4  12   6       6687.20       5406.87       481.99 o                         
   5  12   6        130.15        305.00       355.07 o                         
   6  12   6       2212.34       1577.08       434.11 o                         
   7  12   6          5.79          0.00       414.97 o                         
   8  12   6       9497.46       9165.71       500.79 o                         
   9  12   6         52.42        239.77       419.98 o                         
  10  12   6      15184.84      11961.47       772.93 o                         
  11  12   6         16.66         61.36       360.55 o                         
  12  12   6      15163.87      12681.73       543.05 o                         
  13  12   6          1.14        204.47       431.76 o                         
  14  12   6       2224.06       2183.59       446.59 o                         
  15  12   6          2.51          0.00       382.95 o                         
  16  12   6        871.25        817.77       393.44 o                         
  17  12   6          1.92        542.30       386.58 o                         
  18  12   6         18.63        654.64       387.43 o                         
  19  12   6         12.51        154.84       416.53 o                         
  20  12   6       3430.38       4217.73       457.11 o                         
  21  12   6         38.40         30.47       477.14 o                         
  22  12   6       1418.49       1353.05       567.23 o                         
 -22  14   6        456.18        443.57       419.17 o                         
 -21  14   6          0.14        328.57       456.35 o                         
 -20  14   6       6077.10       4422.01       472.72 o                         
 -19  14   6          3.00         16.08       446.75 o                         
 -18  14   6        766.02        645.29       452.29 o                         
 -17  14   6         40.11          0.00       443.11 o                         
 -16  14   6       1533.07       1376.39       406.15 o                         
 -15  14   6        241.37        371.41       397.39 o                         
 -14  14   6        948.49        492.00       438.03 o                         
 -13  14   6          2.57          0.00       439.66 o                         
 -12  14   6       2207.26       2631.20       528.45 o                         
 -11  14   6        165.85        105.38       461.59 o                         
 -10  14   6        601.06        994.28       459.45 o                         
  -9  14   6        124.23        463.05       453.31 o                         
  -8  14   6      24443.88      16770.00      1203.77 o                         
  -7  14   6          8.21        161.99       533.09 o                         
  -6  14   6       3116.88       4017.67       757.39 o                         
  -5  14   6          8.62          0.00       502.64 o                         
  -4  14   6      24669.89      16101.81       897.57 o                         
  -3  14   6          2.79        116.82       564.62 o                         
  -2  14   6      11539.40       7977.53       663.49 o                         
  -1  14   6        234.86        440.07       666.42 o                         
   0  14   6       7927.12       4523.01       597.48 o                         
   1  14   6        214.34        490.96       476.40 o                         
   2  14   6       5799.51       3490.76       507.08 o                         
   3  14   6         80.91        141.90       432.68 o                         
   4  14   6      28805.15      21333.37       759.20 o                         
   5  14   6         73.66         36.32       385.25 o                         
   6  14   6       1810.93       2800.28       443.65 o                         
   7  14   6         57.91          0.00       408.68 o                         
   8  14   6       3107.81       2009.05       443.56 o                         
   9  14   6         55.76          0.00       380.05 o                         
  10  14   6       6644.79       5646.96       430.61 o                         
  11  14   6          0.08          0.00       384.34 o                         
  12  14   6       4279.25       5677.50       589.22 o                         
  13  14   6         19.29         24.50       416.46 o                         
  14  14   6       1994.46       2005.23       444.24 o                         
  15  14   6         42.76          0.00       463.84 o                         
  16  14   6       4855.17       4218.39       452.84 o                         
  17  14   6         39.63         73.33       429.35 o                         
  18  14   6       2958.82       2815.13       405.83 o                         
 -18  16   6       5817.34       5273.25       717.82 o                         
 -17  16   6          2.79         57.13       646.51 o                         
 -16  16   6        443.71        182.38       519.08 o                         
 -15  16   6         81.40          0.00       528.77 o                         
 -14  16   6       2597.76       2368.26       532.54 o                         
 -13  16   6          1.78          0.00       506.84 o                         
 -12  16   6        149.87          0.00       663.35 o                         
 -11  16   6         40.78          0.00       639.79 o                         
 -10  16   6      17940.24      14605.92      1900.80 o                         
  -9  16   6         47.89          0.00       524.07 o                         
  -8  16   6       3558.15       2265.50       673.64 o                         
  -7  16   6          7.11          0.00       526.21 o                         
  -6  16   6       2421.88       3876.29       552.86 o                         
  -5  16   6          3.97          0.00       642.29 o                         
  -4  16   6       1765.66       1952.81       669.88 o                         
  -3  16   6         51.72          0.00       939.00 o                         
  -2  16   6       2916.22       1341.05       972.23 o                         
  -1  16   6          0.73         50.18       559.94 o                         
   0  16   6         69.38        361.14       562.08 o                         
   1  16   6         32.04          0.00       547.71 o                         
   2  16   6       2029.65       2689.08       497.33 o                         
   3  16   6          1.08          0.00       459.05 o                         
   4  16   6       6803.69       5087.80       482.58 o                         
   5  16   6         56.33          0.00       427.36 o                         
   6  16   6      43646.23      39424.97      2358.74 o                         
   7  16   6          6.73          0.00       434.58 o                         
   8  16   6       3079.84       2689.03       656.22 o                         
   9  16   6          1.69          0.00       423.73 o                         
  10  16   6      12085.52      10684.38       584.87 o                         
  11  16   6          4.56          0.00       473.89 o                         
  12  16   6       2159.58       1971.38       491.44 o                         
  13  16   6         55.48          0.00       552.62 o                         
  14  16   6        963.62        625.13       646.05 o                         
 -11  18   6         30.75          0.00       522.48 o                         
 -10  18   6         70.22        427.60       542.66 o                         
  -9  18   6         59.92          0.00       539.97 o                         
  -8  18   6          2.89        285.37       548.13 o                         
  -7  18   6         80.45         62.96       549.56 o                         
  -6  18   6         37.85        107.50       558.50 o                         
  -5  18   6          4.13        312.05       516.03 o                         
  -4  18   6       2156.71       2507.99       681.04 o                         
  -3  18   6        127.54          0.00       638.67 o                         
  -2  18   6      14416.71      11243.85      1147.52 o                         
  -1  18   6         81.31        895.99       960.50 o                         
   0  18   6       6212.20       5313.38      1041.95 o                         
   1  18   6          0.22          0.00       665.24 o                         
   2  18   6       1121.26       2097.77       710.36 o                         
   3  18   6         17.81        318.33       658.45 o                         
   4  18   6       2945.14       3297.19       585.00 o                         
   5  18   6         49.52          0.00       547.55 o                         
   6  18   6        162.40        837.22       561.64 o                         
   7  18   6         34.38         26.10       557.10 o                         
  -6 -17   7        107.67          9.79       516.07 o                         
  -6 -15   7         94.43        467.87       881.00 o                         
  -6 -13   7         15.22          0.00       400.44 o                         
  -6 -11   7          9.90        260.76       445.76 o                         
  -6  -9   7        742.51          0.00       407.65 o                         
  -6  -7   7         47.14        162.49       343.30 o                         
 -33   1   7      10595.26      11774.50       537.47 o                         
 -32   1   7          4.85          0.00       440.42 o                         
 -31   1   7        904.40       1673.43       428.01 o                         
 -30   1   7         21.08          0.00       406.92 o                         
 -29   1   7      10629.26      14521.04       693.84 o                         
 -28   1   7          8.33          0.00       457.94 o                         
 -27   1   7       3815.22       4344.79       483.28 o                         
 -26   1   7          0.17        230.57       438.89 o                         
 -25   1   7       6131.32       7022.27       493.41 o                         
 -24   1   7          1.13          0.00       419.11 o                         
 -23   1   7       1240.13        907.43       381.83 o                         
 -22   1   7         40.29          0.00       369.05 o                         
 -21   1   7       5004.54       5236.23       427.59 o                         
 -20   1   7          0.29          0.00       377.99 o                         
 -19   1   7      24803.10      35623.43      1331.05 o                         
 -18   1   7          9.89          0.00       299.56 o                         
 -17   1   7      29574.90      35865.72       563.46 o                         
 -16   1   7          0.67         17.86       300.89 o                         
 -15   1   7      24137.42      32508.38       608.96 o                         
 -14   1   7         99.01         57.67       292.10 o                         
 -13   1   7      85628.52     103940.36      2885.82 o                         
 -12   1   7         15.86        146.15       273.37 o                         
 -11   1   7      13368.44      13478.26       378.53 o                         
 -10   1   7         54.33        152.52       292.05 o                         
  -9   1   7       3195.94       2956.34       281.97 o                         
  -8   1   7         35.07         23.48       222.58 o                         
  -7   1   7        376.44       1402.91       234.68 o                         
  -6   1   7          9.43        340.29       221.26 o                         
  -5   1   7     106513.54      97740.52      2953.75 o                         
  -4   1   7         54.31        132.39       205.30 o                         
  -3   1   7     296703.38     281208.41      9625.27 o                         
  -2   1   7         16.57         92.31       277.43 o                         
  -1   1   7      65773.24      71201.31      2760.42 o                         
   0   1   7        165.56         54.56       352.57 o                         
   1   1   7      56890.57      50564.34      1424.59 o                         
   2   1   7          1.35          9.09       372.70 o                         
   3   1   7       2253.31       5150.30       423.77 o                         
   4   1   7        138.47        314.06       384.93 o                         
   5   1   7      22851.59      21895.41      1036.80 o                         
   6   1   7         20.31          0.00       360.52 o                         
   7   1   7      31606.24      24018.83       843.63 o                         
   8   1   7          1.04          0.00       327.13 o                         
   9   1   7      52209.40      66694.06      3152.99 o                         
  10   1   7         21.14        180.35       454.05 o                         
  11   1   7       6844.39       7885.87       566.68 o                         
  12   1   7         22.79        179.81       414.46 o                         
  13   1   7      17497.55      22200.63      1167.23 o                         
  14   1   7          4.51        222.11       316.85 o                         
  15   1   7       2608.32       5502.69       399.31 o                         
  16   1   7         20.16          0.00       346.87 o                         
  17   1   7       4620.07       4841.44       458.11 o                         
  18   1   7          1.22          0.00       425.46 o                         
  19   1   7       7959.73       8244.19       456.12 o                         
  20   1   7         12.20          0.00       426.17 o                         
  21   1   7      12902.04      12581.14       754.02 o                         
  22   1   7         29.14         80.04       386.21 o                         
  23   1   7       5315.08       4257.28       452.92 o                         
  24   1   7         29.17          0.00       465.60 o                         
  25   1   7      16988.34      22692.00      1591.12 o                         
  26   1   7          0.48          0.00       685.19 o                         
  27   1   7       3227.08       5113.89       713.46 o                         
  28   1   7          0.32          0.00       688.32 o                         
  -6 -17   9         37.73         79.91       532.30 o                         
  -6 -15   9         64.48        468.52       874.49 o                         
  -6 -13   9          8.90         86.88       400.22 o                         
  -6 -11   9          1.37          0.00       499.37 o                         
  -6  -9   9         50.19          0.00       405.19 o                         
  -6  -7   9          9.53         81.85       346.38 o                         
  -6 -17  11          7.30        114.37       526.46 o                         
  -6 -15  11         65.34        117.58       509.40 o                         
  -6 -13  11        270.42          0.00       514.11 o                         
  -6 -11  11         60.97          6.93       505.96 o                         
  -6  -9  11       1061.19        682.48       378.58 o                         
  -6  -7  11        299.10        216.76       313.04 o                         
  -6 -17  13        354.53          0.00       453.57 o                         
  -6 -15  13          0.25        290.27       438.63 o                         
  -6 -13  13        233.50        231.00       432.35 o                         
  -6 -11  13        188.85          0.00       379.35 o                         
  -6  -9  13        415.27        165.81       342.42 o                         
  -6  -7  13        858.58        142.79       305.70 o                         
  -6 -17  15         20.17          0.00       529.80 o                         
  -6 -15  15         29.30          0.00       398.98 o                         
  -6 -13  15         48.30        145.84       438.06 o                         
  -6 -11  15         13.92        535.54       378.41 o                         
  -6  -9  15         14.84          0.00       363.09 o                         
  -6  -7  15        179.36        712.98       325.10 o                         
  -7  -2  16        610.89         15.87       349.16 o                         
  -6 -15  17         20.44          0.00       515.45 o                         
  -6 -13  17        437.49        478.72       494.73 o                         
  -6 -11  17         22.90          0.00       356.40 o                         
  -6  -9  17        173.34        172.47       357.56 o                         
  -6  -7  17          0.24         32.75       331.17 o                         
  -7  -2  18        960.16       1049.04       400.89 o                         
  -6 -15  19          3.53        403.73       445.16 o                         
  -6 -13  19          0.06          0.00       405.01 o                         
  -6 -11  19         98.75        283.35       387.76 o                         
  -6  -9  19          8.28          0.00       349.03 o                         
  -6  -7  19        134.08         14.37       348.15 o                         
  -7  -2  20          0.49        743.89       430.51 o                         
  -6 -15  21          3.00        148.37       412.74 o                         
  -6 -13  21        219.13          0.00       449.83 o                         
  -6 -11  21          9.68          0.00       392.68 o                         
  -6  -9  21        341.57        268.68       368.01 o                         
  -6  -7  21         27.34        155.14       398.48 o                         
  -7  -2  22          0.48        304.05       392.15 o                         
  -6 -13  23         10.31          0.00       457.43 o                         
  -6 -11  23          1.08          0.00       428.80 o                         
  -6  -9  23        564.66        252.64       406.80 o                         
  -6  -7  23         39.73          0.00       387.42 o                         
  -7  -2  24          7.98        200.97       422.05 o                         
  -6 -11  25          2.52        419.31       444.87 o                         
  -6  -9  25         11.59          0.00       455.28 o                         
  -6  -7  25        277.74         99.45       438.98 o                         
  -7  -2  26         57.84        270.39       451.50 o                         
  -6 -11  27         11.24          0.00       404.72 o                         
  -6  -9  27        221.48        278.93       450.49 o                         
  -6  -7  27        148.60         78.49       458.40 o                         
  -7  -2  28        258.30        350.81       458.01 o                         
  -6  -9  29         56.62          0.00       452.59 o                         
  -6  -7  29         33.16         50.90       444.10 o                         
  -7  -2  30         97.19        539.71       433.44 o                         
  -7  -2  32        157.86          0.00       416.78 o                         
  -7  -2 -28         65.65        173.69       645.29 o                         
  -7  -6 -26        180.62          0.00       476.52 o                         
  -7  -4 -26        120.94          0.00       418.82 o                         
  -7  -2 -26          0.11        173.41       539.25 o                         
  -7  -8 -24         15.09          0.00       466.33 o                         
  -7  -6 -24         41.81          0.00       470.51 o                         
  -7  -4 -24          6.92         45.69       381.72 o                         
  -7  -2 -24         90.39          0.00       474.50 o                         
  -7 -10 -22         28.96        373.09       556.69 o                         
  -7  -8 -22         68.43         65.58       545.00 o                         
  -7  -6 -22         10.41         29.25       539.95 o                         
  -7  -4 -22        217.02         14.30       481.70 o                         
  -7  -2 -22          4.19        429.18       416.28 o                         
  -7 -12 -20        317.22        505.23       474.63 o                         
  -7 -10 -20        132.27          0.00       425.22 o                         
  -7  -8 -20         14.92         17.21       422.55 o                         
  -7  -6 -20          0.62          0.00       541.51 o                         
  -7  -4 -20         15.88          0.00       482.89 o                         
  -7  -2 -20        494.16        170.98       367.81 o                         
  -7 -12 -18        103.01        133.53       378.51 o                         
  -7 -10 -18        163.05        131.04       385.83 o                         
  -7  -8 -18         65.05          0.00       427.94 o                         
  -7  -6 -18         54.12        225.82       469.42 o                         
  -7  -4 -18         71.60        152.26       539.91 o                         
  -7  -2 -18        182.20        198.51       398.81 o                         
  -7 -12 -16         61.07        255.04       348.13 o                         
  -7 -10 -16        130.87          0.00       363.70 o                         
  -7  -8 -16         63.07         21.31       430.75 o                         
  -7  -6 -16         35.97          0.00       419.89 o                         
  -7  -4 -16        121.34         16.83       524.77 o                         
  -7  -2 -16        359.54        192.62       330.59 o                         
  -7 -12 -14        124.90          0.00       410.16 o                         
  -7 -10 -14       1063.88        341.95       390.07 o                         
  -7  -8 -14         15.85        265.27       387.52 o                         
  -7  -6 -14        552.97          0.00       399.53 o                         
  -7  -4 -14         54.30         84.45       539.28 o                         
  -7  -2 -14        525.47        517.91       339.62 o                         
  -7 -12 -12        158.74         54.39       422.06 o                         
  -7 -10 -12         15.62          0.00       426.79 o                         
  -7  -8 -12         41.72          0.00       371.44 o                         
  -7  -6 -12         11.76        136.58       343.83 o                         
  -7  -4 -12         12.27         40.90       402.87 o                         
  -7  -2 -12          2.62          0.00       345.57 o                         
  -7 -12 -10         11.90         24.53       355.49 o                         
  -7 -10 -10          1.50         48.05       412.29 o                         
  -7  -8 -10          0.34          0.00       403.14 o                         
  -7  -6 -10        557.79        137.36       364.83 o                         
  -7  -4 -10         87.05        265.59       410.33 o                         
  -7  -2 -10        114.92          0.00       609.65 o                         
  -7 -12  -8        213.36          8.74       386.18 o                         
  -7 -10  -8        233.35         17.12       388.12 o                         
  -7  -8  -8        143.15          0.00       478.18 o                         
  -7  -6  -8          3.89          0.00       463.45 o                         
  -7  -4  -8         98.60          0.00       413.67 o                         
  -7  -2  -8         21.60          0.00       473.90 o                         
  -7 -12  -6         14.44          0.00       409.09 o                         
  -7 -10  -6         30.77        275.17       405.57 o                         
  -7  -8  -6        344.01        135.05       520.68 o                         
  -7  -6  -6        429.14          0.00       472.99 o                         
  -7  -4  -6         54.79        111.15       403.94 o                         
  -7  -2  -6        217.65          0.00       429.64 o                         
  -7 -12  -4         46.26        196.13       429.58 o                         
  -7 -10  -4       1098.35        306.01       445.01 o                         
  -7  -8  -4         40.10        247.44       426.86 o                         
  -7  -6  -4        227.57        112.39       422.68 o                         
  -7  -4  -4         23.84         80.97       422.40 o                         
  -7  -2  -4        185.63        223.13       414.11 o                         
  -7 -12  -2         15.88         16.50       432.61 o                         
  -7 -10  -2        294.32        319.23       362.66 o                         
  -7  -8  -2          0.25          0.00       403.93 o                         
  -7  -6  -2         30.70         83.95       436.89 o                         
  -7  -4  -2        178.60        183.05       503.90 o                         
  -7  -2  -2        376.89          0.00       407.74 o                         
  -7 -12   0        107.75        685.55       555.24 o                         
  -7 -10   0        148.61        119.71       432.05 o                         
  -7  -8   0        487.95          0.00       350.05 o                         
  -7  -6   0         69.59         80.48       434.02 o                         
  -7  -4   0        203.01          0.00       624.34 o                         
  -7  -2   0        246.95          0.00       345.73 o                         
  -7 -12   2        332.88          4.35       574.23 o                         
  -7 -10   2         49.19         62.08       454.34 o                         
  -7  -8   2        556.19         76.42       322.32 o                         
  -7  -6   2         32.14         22.02       335.59 o                         
  -7  -4   2        685.44        504.71       418.45 o                         
  -7  -2   2          0.31          0.00       371.40 o                         
  -7 -12   4         29.84          0.00       545.48 o                         
  -7 -10   4        105.61          0.00       476.41 o                         
  -7  -8   4        378.27         61.81       381.96 o                         
  -7  -6   4        463.73          0.00       323.29 o                         
  -7  -4   4         84.19          0.00       388.33 o                         
  -7  -2   4        495.21        225.33       273.25 o                         
  -7 -12   6        216.77         73.44       463.67 o                         
  -7 -10   6        601.36         86.94       432.27 o                         
  -7  -8   6         98.20        225.55       468.45 o                         
  -7  -6   6         50.72         66.00       345.04 o                         
  -7  -4   6        274.38         37.08       354.97 o                         
  -7  -2   6        327.73         97.56       262.76 o                         
 -32   3   7          2.56          0.00       456.04 o                         
 -31   3   7       1420.46       1747.15       456.85 o                         
 -30   3   7         49.73        575.32       449.79 o                         
 -29   3   7      27156.88      33913.64      1423.04 o                         
 -28   3   7          2.68        571.14       443.91 o                         
 -27   3   7       1582.31       2080.37       455.42 o                         
 -26   3   7         17.61          0.00       433.05 o                         
 -25   3   7       2998.81       5155.62       493.97 o                         
 -24   3   7          0.84        360.10       381.82 o                         
 -23   3   7       2589.57       4374.91       429.14 o                         
 -22   3   7         26.18          0.00       411.08 o                         
 -21   3   7       5029.89       7666.68       463.41 o                         
 -20   3   7          6.98        242.52       381.74 o                         
 -19   3   7      91989.34     116401.43      1252.39 o                         
 -18   3   7          1.18          0.00       382.90 o                         
 -17   3   7      12800.68      21379.56       557.64 o                         
 -16   3   7          1.00          0.00       337.74 o                         
 -15   3   7       8369.61       7539.07       382.58 o                         
 -14   3   7        271.91        505.59       318.13 o                         
 -13   3   7      76302.09      87720.20      2766.99 o                         
 -12   3   7          1.17          0.00       314.42 o                         
 -11   3   7       2064.89       1722.11       282.39 o                         
 -10   3   7        105.56          0.00       243.14 o                         
  -9   3   7       3895.41       3264.96       314.53 o                         
  -8   3   7         74.61        154.72       288.05 o                         
  -7   3   7     135153.78     101196.27      4195.62 o                         
  -6   3   7        318.93        155.75       286.85 o                         
  -5   3   7       1336.56       2397.45       367.16 o                         
  -4   3   7          3.01          0.00       358.15 o                         
  -3   3   7      14555.46      10281.33       533.94 o                         
  -2   3   7        592.24        529.67       452.68 o                         
  -1   3   7        321.04        247.23       510.94 o                         
   0   3   7         16.61        101.94       536.06 o                         
   1   3   7      23115.98      23305.44      3703.38 o                         
   2   3   7          9.70        127.82       442.94 o                         
   3   3   7     140731.62     116902.58      7910.60 o                         
   4   3   7        123.00          0.00       433.88 o                         
   5   3   7        501.36       3236.56       442.46 o                         
   6   3   7          3.77         76.93       369.60 o                         
   7   3   7      33191.04      32052.46      1688.19 o                         
   8   3   7        231.36        173.33       440.00 o                         
   9   3   7      54332.99      73950.91      1335.95 o                         
  10   3   7         25.37        232.01       402.48 o                         
  11   3   7      10087.29      13319.34       577.83 o                         
  12   3   7         88.67          0.00       338.52 o                         
  13   3   7       9129.72      11797.82       625.29 o                         
  14   3   7         71.62          0.00       396.75 o                         
  15   3   7      18347.57      20554.18       943.18 o                         
  16   3   7          3.63        138.01       373.85 o                         
  17   3   7       6230.69       9927.39       473.22 o                         
  18   3   7         16.83         46.11       365.09 o                         
  19   3   7      99942.54     109096.14      3475.30 o                         
  20   3   7         52.73          0.00       424.69 o                         
  21   3   7      16095.42      15361.48       650.13 o                         
  22   3   7          0.12          0.00       379.88 o                         
  23   3   7       6381.90       8740.35       503.26 o                         
  24   3   7          1.01         30.58       472.84 o                         
  25   3   7       1730.65       2280.46       549.84 o                         
  26   3   7          0.09          0.00       532.96 o                         
  27   3   7       3169.98       2602.40       527.94 o                         
  28   3   7         13.28          0.00       537.15 o                         
 -32   5   7          8.81         55.38       529.87 o                         
 -31   5   7       2923.26       4340.34       432.15 o                         
 -30   5   7          9.89        668.66       399.48 o                         
 -29   5   7      14939.31      16481.52       599.19 o                         
 -28   5   7          0.40         91.66       363.45 o                         
 -27   5   7       2608.42       2692.88       410.76 o                         
 -26   5   7          0.09        355.04       397.95 o                         
 -25   5   7       8651.63       8509.59       430.19 o                         
 -24   5   7          3.07          0.00       342.59 o                         
 -23   5   7        696.10       1102.44       460.68 o                         
 -22   5   7         12.11          0.00       419.82 o                         
 -21   5   7       4312.43       5568.47       460.40 o                         
 -20   5   7          4.30          0.00       395.44 o                         
 -19   5   7      29393.54      31882.71       869.49 o                         
 -18   5   7         87.92        293.61       355.66 o                         
 -17   5   7         64.34        607.82       374.83 o                         
 -16   5   7         92.37          0.00       346.47 o                         
 -15   5   7      57953.43      66044.53      2200.23 o                         
 -14   5   7          1.02          0.00       305.70 o                         
 -13   5   7      19025.79      19617.48       524.22 o                         
 -12   5   7         21.56          0.00       271.09 o                         
 -11   5   7      43549.82      43582.68      1822.43 o                         
 -10   5   7         52.86         61.21       322.86 o                         
  -9   5   7       6575.86       5110.56       362.70 o                         
  -8   5   7         20.29          0.00       300.95 o                         
  -7   5   7       5212.23       4557.58       395.21 o                         
  -6   5   7          2.49        167.91       324.36 o                         
  -5   5   7        298.46       1192.42       438.80 o                         
  -4   5   7         30.32         99.24       388.85 o                         
  -3   5   7       3891.72       5074.36       385.86 o                         
  -2   5   7        152.53         38.81       356.60 o                         
  -1   5   7        876.66       1079.33       444.34 o                         
   0   5   7         70.39          0.00       463.54 o                         
   1   5   7       4067.27       3071.09       465.00 o                         
   2   5   7        106.73          5.10       461.93 o                         
   3   5   7      14290.75      17396.53      1039.87 o                         
   4   5   7        106.98        155.83       421.94 o                         
   5   5   7       1802.01       1512.17       446.27 o                         
   6   5   7        156.04        119.98       411.82 o                         
   7   5   7        502.00        624.60       413.23 o                         
   8   5   7         75.07          0.00       412.73 o                         
   9   5   7      15893.74      17898.53       565.52 o                         
  10   5   7        196.48         90.04       360.51 o                         
  11   5   7       3533.16       5515.19       386.31 o                         
  12   5   7          2.59          0.00       361.63 o                         
  13   5   7      17976.87      18548.41       593.17 o                         
  14   5   7         48.24         96.11       398.53 o                         
  15   5   7       5062.41       6345.12       474.84 o                         
  16   5   7          4.16          0.00       411.84 o                         
  17   5   7       1480.67       1684.28       487.80 o                         
  18   5   7         38.69          0.00       463.61 o                         
  19   5   7        958.80       1290.88       481.70 o                         
  20   5   7         45.80         95.39       468.27 o                         
  21   5   7       1890.90       1147.25       488.72 o                         
  22   5   7          0.22         60.64       469.12 o                         
  23   5   7       2391.10       1700.09       424.08 o                         
  24   5   7          0.04        426.55       434.98 o                         
  25   5   7       1826.38       3458.24       398.99 o                         
  26   5   7          0.17         61.53       409.84 o                         
  27   5   7      11173.12      13772.31       603.59 o                         
 -30   7   7          1.86          0.00       409.15 o                         
 -29   7   7       4247.21       3706.35       474.68 o                         
 -28   7   7          9.33          0.00       392.63 o                         
 -27   7   7       2608.95       3294.69       465.13 o                         
 -26   7   7          1.97        152.00       514.28 o                         
 -25   7   7       1453.42       3176.22       423.56 o                         
 -24   7   7          0.83        263.87       398.78 o                         
 -23   7   7       7002.70       7261.56       442.71 o                         
 -22   7   7         11.99         34.18       361.94 o                         
 -21   7   7       3173.89       4326.44       393.64 o                         
 -20   7   7         92.45         28.82       321.41 o                         
 -19   7   7       1220.69       2516.15       343.72 o                         
 -18   7   7         17.33          0.00       324.68 o                         
 -17   7   7      32169.32      28452.45       877.51 o                         
 -16   7   7         59.41          0.00       333.27 o                         
 -15   7   7      24277.09      27890.69      1681.88 o                         
 -14   7   7          4.61         31.44       315.70 o                         
 -13   7   7      14577.21      16956.62       443.83 o                         
 -12   7   7          6.32         39.05       298.76 o                         
 -11   7   7         65.50        560.75       322.80 o                         
 -10   7   7         11.50         21.36       334.76 o                         
  -9   7   7      29653.31      25241.67      1177.41 o                         
  -8   7   7         83.30          3.68       315.96 o                         
  -7   7   7      19544.30      17327.98       560.47 o                         
  -6   7   7         18.91          0.00       367.57 o                         
  -5   7   7      15670.51      14817.90      2616.35 o                         
  -4   7   7         17.18        508.16       372.16 o                         
  -3   7   7       7601.01       8287.17       613.17 o                         
  -2   7   7          3.38          0.00       359.83 o                         
  -1   7   7      23378.70      19963.23       938.46 o                         
   0   7   7          0.19        184.09       394.92 o                         
   1   7   7       2067.53       1219.93       437.10 o                         
   2   7   7          0.00          0.00       405.36 o                         
   3   7   7      71467.78      75295.44      6004.78 o                         
   4   7   7         34.64        138.12       331.77 o                         
   5   7   7      29709.37      31914.76      2516.73 o                         
   6   7   7          0.00          0.00       504.52 o                         
   7   7   7       1383.17        366.15       581.19 o                         
   8   7   7          3.50          0.00       461.16 o                         
   9   7   7      10612.88      18941.79       936.53 o                         
  10   7   7         34.28          0.00       463.74 o                         
  11   7   7      21201.19      32115.11      1576.48 o                         
  12   7   7         15.10         34.43       340.37 o                         
  13   7   7       5272.64       6047.40       440.34 o                         
  14   7   7          0.16          0.00       348.32 o                         
  15   7   7        724.83        798.87       380.78 o                         
  16   7   7         14.85         12.09       415.83 o                         
  17   7   7        764.97       1109.51       431.29 o                         
  18   7   7         12.73        358.30       419.59 o                         
  19   7   7      19702.66      14924.17       534.94 o                         
  20   7   7          8.38          0.00       541.37 o                         
  21   7   7      18318.54      15895.59      1025.77 o                         
  22   7   7          2.84          0.00       538.03 o                         
  23   7   7         93.81       1382.70       548.55 o                         
  24   7   7         20.67         68.91       538.62 o                         
  25   7   7       4077.85       5279.90       519.46 o                         
  26   7   7          1.18          0.00       428.19 o                         
 -29   9   7        425.78        968.10       457.47 o                         
 -28   9   7         42.05        207.45       455.48 o                         
 -27   9   7       4143.29       4782.19       475.03 o                         
 -26   9   7          0.01         27.86       431.77 o                         
 -25   9   7        383.58       1257.21       410.78 o                         
 -24   9   7          9.24        102.39       392.85 o                         
 -23   9   7       3783.99       2994.87       420.01 o                         
 -22   9   7          1.82          0.00       378.68 o                         
 -21   9   7       5077.83       3977.76       369.70 o                         
 -20   9   7         21.77          0.00       363.78 o                         
 -19   9   7        176.79        255.16       357.43 o                         
 -18   9   7        114.54        194.99       355.07 o                         
 -17   9   7       7073.20       7446.83       392.56 o                         
 -16   9   7         71.54        200.63       328.82 o                         
 -15   9   7       8379.02       5584.98       378.53 o                         
 -14   9   7         22.03          0.00       349.70 o                         
 -13   9   7      12905.10      12611.71       433.62 o                         
 -12   9   7        117.52          0.00       361.07 o                         
 -11   9   7        842.23       1686.44       374.05 o                         
 -10   9   7        161.43        103.22       384.26 o                         
  -9   9   7       5511.38       3594.39       467.77 o
[truncated: 874,884 more chars]
