# Supplementary material for: The hydrocarbon-bearing clathrasil chibaite and its host–guest structure at low temperature
Source: IUCrJ. 2018 Aug 8;5(Pt 5):595–607. doi: 10.1107/S2052252518009107 (PMC6126654; doi:10.1107/S2052252518009107)
Supplement: Supplementary file 5 [file m-05-00595-250k_cubicsup5.hkl]

data_250k_cubic                                                                 
_shelx_title ' chibait in Fd-3m No227; temperature 250 K' 
_shelx_refln_list_code          4                                               
_shelx_F_calc_maximum      725.55                                               
_exptl_crystal_F_000      4301.00                                               
_reflns_d_resolution_high  0.6473                                               
                                                                                
loop_                                                                           
 _space_group_symop_operation_xyz                                               
 'x, y, z'                                                                      
 '-y, x+1/4, z+1/4'                                                             
 '-x+1/4, -y+1/4, z'                                                            
 'y+1/4, -x, z+1/4'                                                             
 'x+1/4, -z, y+1/4'                                                             
 'x, -y+1/4, -z+1/4'                                                            
 'x+1/4, z+1/4, -y'                                                             
 'z+1/4, y+1/4, -x'                                                             
 '-x+1/4, y, -z+1/4'                                                            
 '-z, y+1/4, x+1/4'                                                             
 'z, x, y'                                                                      
 'y, z, x'                                                                      
 '-y+1/4, -z+1/4, x'                                                            
 'z, -x+1/4, -y+1/4'                                                            
 '-y+1/4, z, -x+1/4'                                                            
 '-z+1/4, -x+1/4, y'                                                            
 '-z+1/4, x, -y+1/4'                                                            
 'y, -z+1/4, -x+1/4'                                                            
 'y+1/4, x+1/4, -z'                                                             
 '-y, -x, -z'                                                                   
 '-x, z+1/4, y+1/4'                                                             
 '-x, -z, -y'                                                                   
 'z+1/4, -y, x+1/4'                                                             
 '-z, -y, -x'                                                                   
 'x, y+1/2, z+1/2'                                                              
 '-y, x+3/4, z+3/4'                                                             
 '-x+1/4, -y+3/4, z+1/2'                                                        
 'y+1/4, -x+1/2, z+3/4'                                                         
 'x+1/4, -z+1/2, y+3/4'                                                         
 'x, -y+3/4, -z+3/4'                                                            
 'x+1/4, z+3/4, -y+1/2'                                                         
 'z+1/4, y+3/4, -x+1/2'                                                         
 '-x+1/4, y+1/2, -z+3/4'                                                        
 '-z, y+3/4, x+3/4'                                                             
 'z, x+1/2, y+1/2'                                                              
 'y, z+1/2, x+1/2'                                                              
 '-y+1/4, -z+3/4, x+1/2'                                                        
 'z, -x+3/4, -y+3/4'                                                            
 '-y+1/4, z+1/2, -x+3/4'                                                        
 '-z+1/4, -x+3/4, y+1/2'                                                        
 '-z+1/4, x+1/2, -y+3/4'                                                        
 'y, -z+3/4, -x+3/4'                                                            
 'y+1/4, x+3/4, -z+1/2'                                                         
 '-y, -x+1/2, -z+1/2'                                                           
 '-x, z+3/4, y+3/4'                                                             
 '-x, -z+1/2, -y+1/2'                                                           
 'z+1/4, -y+1/2, x+3/4'                                                         
 '-z, -y+1/2, -x+1/2'                                                           
 'x+1/2, y, z+1/2'                                                              
 '-y+1/2, x+1/4, z+3/4'                                                         
 '-x+3/4, -y+1/4, z+1/2'                                                        
 'y+3/4, -x, z+3/4'                                                             
 'x+3/4, -z, y+3/4'                                                             
 'x+1/2, -y+1/4, -z+3/4'                                                        
 'x+3/4, z+1/4, -y+1/2'                                                         
 'z+3/4, y+1/4, -x+1/2'                                                         
 '-x+3/4, y, -z+3/4'                                                            
 '-z+1/2, y+1/4, x+3/4'                                                         
 'z+1/2, x, y+1/2'                                                              
 'y+1/2, z, x+1/2'                                                              
 '-y+3/4, -z+1/4, x+1/2'                                                        
 'z+1/2, -x+1/4, -y+3/4'                                                        
 '-y+3/4, z, -x+3/4'                                                            
 '-z+3/4, -x+1/4, y+1/2'                                                        
 '-z+3/4, x, -y+3/4'                                                            
 'y+1/2, -z+1/4, -x+3/4'                                                        
 'y+3/4, x+1/4, -z+1/2'                                                         
 '-y+1/2, -x, -z+1/2'                                                           
 '-x+1/2, z+1/4, y+3/4'                                                         
 '-x+1/2, -z, -y+1/2'                                                           
 'z+3/4, -y, x+3/4'                                                             
 '-z+1/2, -y, -x+1/2'                                                           
 'x+1/2, y+1/2, z'                                                              
 '-y+1/2, x+3/4, z+1/4'                                                         
 '-x+3/4, -y+3/4, z'                                                            
 'y+3/4, -x+1/2, z+1/4'                                                         
 'x+3/4, -z+1/2, y+1/4'                                                         
 'x+1/2, -y+3/4, -z+1/4'                                                        
 'x+3/4, z+3/4, -y'                                                             
 'z+3/4, y+3/4, -x'                                                             
 '-x+3/4, y+1/2, -z+1/4'                                                        
 '-z+1/2, y+3/4, x+1/4'                                                         
 'z+1/2, x+1/2, y'                                                              
 'y+1/2, z+1/2, x'                                                              
 '-y+3/4, -z+3/4, x'                                                            
 'z+1/2, -x+3/4, -y+1/4'                                                        
 '-y+3/4, z+1/2, -x+1/4'                                                        
 '-z+3/4, -x+3/4, y'                                                            
 '-z+3/4, x+1/2, -y+1/4'                                                        
 'y+1/2, -z+3/4, -x+1/4'                                                        
 'y+3/4, x+3/4, -z'                                                             
 '-y+1/2, -x+1/2, -z'                                                           
 '-x+1/2, z+3/4, y+1/4'                                                         
 '-x+1/2, -z+1/2, -y'                                                           
 'z+3/4, -y+1/2, x+1/4'                                                         
 '-z+1/2, -y+1/2, -x'                                                           
 '-x, -y, -z'                                                                   
 'y, -x-1/4, -z-1/4'                                                            
 'x-1/4, y-1/4, -z'                                                             
 '-y-1/4, x, -z-1/4'                                                            
 '-x-1/4, z, -y-1/4'                                                            
 '-x, y-1/4, z-1/4'                                                             
 '-x-1/4, -z-1/4, y'                                                            
 '-z-1/4, -y-1/4, x'                                                            
 'x-1/4, -y, z-1/4'                                                             
 'z, -y-1/4, -x-1/4'                                                            
 '-z, -x, -y'                                                                   
 '-y, -z, -x'                                                                   
 'y-1/4, z-1/4, -x'                                                             
 '-z, x-1/4, y-1/4'                                                             
 'y-1/4, -z, x-1/4'                                                             
 'z-1/4, x-1/4, -y'                                                             
 'z-1/4, -x, y-1/4'                                                             
 '-y, z-1/4, x-1/4'                                                             
 '-y-1/4, -x-1/4, z'                                                            
 'y, x, z'                                                                      
 'x, -z-1/4, -y-1/4'                                                            
 'x, z, y'                                                                      
 '-z-1/4, y, -x-1/4'                                                            
 'z, y, x'                                                                      
 '-x, -y+1/2, -z+1/2'                                                           
 'y, -x+1/4, -z+1/4'                                                            
 'x-1/4, y+1/4, -z+1/2'                                                         
 '-y-1/4, x+1/2, -z+1/4'                                                        
 '-x-1/4, z+1/2, -y+1/4'                                                        
 '-x, y+1/4, z+1/4'                                                             
 '-x-1/4, -z+1/4, y+1/2'                                                        
 '-z-1/4, -y+1/4, x+1/2'                                                        
 'x-1/4, -y+1/2, z+1/4'                                                         
 'z, -y+1/4, -x+1/4'                                                            
 '-z, -x+1/2, -y+1/2'                                                           
 '-y, -z+1/2, -x+1/2'                                                           
 'y-1/4, z+1/4, -x+1/2'                                                         
 '-z, x+1/4, y+1/4'                                                             
 'y-1/4, -z+1/2, x+1/4'                                                         
 'z-1/4, x+1/4, -y+1/2'                                                         
 'z-1/4, -x+1/2, y+1/4'                                                         
 '-y, z+1/4, x+1/4'                                                             
 '-y-1/4, -x+1/4, z+1/2'                                                        
 'y, x+1/2, z+1/2'                                                              
 'x, -z+1/4, -y+1/4'                                                            
 'x, z+1/2, y+1/2'                                                              
 '-z-1/4, y+1/2, -x+1/4'                                                        
 'z, y+1/2, x+1/2'                                                              
 '-x+1/2, -y, -z+1/2'                                                           
 'y+1/2, -x-1/4, -z+1/4'                                                        
 'x+1/4, y-1/4, -z+1/2'                                                         
 '-y+1/4, x, -z+1/4'                                                            
 '-x+1/4, z, -y+1/4'                                                            
 '-x+1/2, y-1/4, z+1/4'                                                         
 '-x+1/4, -z-1/4, y+1/2'                                                        
 '-z+1/4, -y-1/4, x+1/2'                                                        
 'x+1/4, -y, z+1/4'                                                             
 'z+1/2, -y-1/4, -x+1/4'                                                        
 '-z+1/2, -x, -y+1/2'                                                           
 '-y+1/2, -z, -x+1/2'                                                           
 'y+1/4, z-1/4, -x+1/2'                                                         
 '-z+1/2, x-1/4, y+1/4'                                                         
 'y+1/4, -z, x+1/4'                                                             
 'z+1/4, x-1/4, -y+1/2'                                                         
 'z+1/4, -x, y+1/4'                                                             
 '-y+1/2, z-1/4, x+1/4'                                                         
 '-y+1/4, -x-1/4, z+1/2'                                                        
 'y+1/2, x, z+1/2'                                                              
 'x+1/2, -z-1/4, -y+1/4'                                                        
 'x+1/2, z, y+1/2'                                                              
 '-z+1/4, y, -x+1/4'                                                            
 'z+1/2, y, x+1/2'                                                              
 '-x+1/2, -y+1/2, -z'                                                           
 'y+1/2, -x+1/4, -z-1/4'                                                        
 'x+1/4, y+1/4, -z'                                                             
 '-y+1/4, x+1/2, -z-1/4'                                                        
 '-x+1/4, z+1/2, -y-1/4'                                                        
 '-x+1/2, y+1/4, z-1/4'                                                         
 '-x+1/4, -z+1/4, y'                                                            
 '-z+1/4, -y+1/4, x'                                                            
 'x+1/4, -y+1/2, z-1/4'                                                         
 'z+1/2, -y+1/4, -x-1/4'                                                        
 '-z+1/2, -x+1/2, -y'                                                           
 '-y+1/2, -z+1/2, -x'                                                           
 'y+1/4, z+1/4, -x'                                                             
 '-z+1/2, x+1/4, y-1/4'                                                         
 'y+1/4, -z+1/2, x-1/4'                                                         
 'z+1/4, x+1/4, -y'                                                             
 'z+1/4, -x+1/2, y-1/4'                                                         
 '-y+1/2, z+1/4, x-1/4'                                                         
 '-y+1/4, -x+1/4, z'                                                            
 'y+1/2, x+1/2, z'                                                              
 'x+1/2, -z+1/4, -y-1/4'                                                        
 'x+1/2, z+1/2, y'                                                              
 '-z+1/4, y+1/2, -x-1/4'                                                        
 'z+1/2, y+1/2, x'                                                              
                                                                                
_cell_length_a    19.4199                                                       
_cell_length_b    19.4199                                                       
_cell_length_c    19.4199                                                       
_cell_angle_alpha  90.000                                                       
_cell_angle_beta   90.000                                                       
_cell_angle_gamma  90.000                                                       
                                                                                
_shelx_F_squared_multiplier     1.000                                           
                                                                                
loop_                                                                           
 _refln_index_h                                                                 
 _refln_index_k                                                                 
 _refln_index_l                                                                 
 _refln_F_squared_calc                                                          
 _refln_F_squared_meas                                                          
 _refln_F_squared_sigma                                                         
 _refln_observed_status                                                         
   0   2   2      51086.81      50522.61       482.53 o                         
   2   2   2     302642.34     296357.25      2638.13 o                         
   1   1   3     110368.20     110454.08       432.90 o                         
   1   3   3      79892.44      64322.41       646.45 o                         
   3   3   3     340137.69     361579.16      2520.17 o                         
   0   0   4     394782.03     381332.09      1361.09 o                         
   2   2   4     135279.58     128219.20       705.56 o                         
   0   4   4     397579.56     461253.00      1460.54 o                         
   2   4   4      40712.10      44949.34      2236.56 o                         
   4   4   4       2755.61       4137.31       612.16 o                         
   1   1   5     311448.75     337405.25       981.10 o                         
   1   3   5     219426.56     254693.94      2336.14 o                         
   3   3   5      49173.52      40373.28       509.96 o                         
   1   5   5      10058.32       6885.38       286.56 o                         
   3   5   5      29531.52      28750.29       847.89 o                         
   5   5   5     117688.66     101225.57       901.27 o                         
   0   2   6      85062.48      82216.52       795.35 o                         
   2   2   6       6075.98      22574.20      1927.02 o                         
   2   4   6       1755.38       3697.48       155.13 o                         
   4   4   6       4545.52       8549.54       327.20 o                         
   0   6   6     198151.80     172694.86      2305.68 o                         
   2   6   6      11913.70       9995.33       271.38 o                         
   4   6   6        700.49        485.62       119.32 o                         
   6   6   6     234503.12     220703.34      1193.81 o                         
   1   1   7        809.53       9023.63       842.87 o                         
   1   3   7      23979.05      25020.52       843.23 o                         
   3   3   7     109712.14      91247.64      1720.91 o                         
   1   5   7       6736.39      21435.49      1266.78 o                         
   3   5   7        250.89       6921.95       368.70 o                         
   5   5   7       2710.40       5145.32       206.96 o                         
   1   7   7      49852.52      47634.18      1839.49 o                         
   3   7   7       4478.58       5220.43       206.27 o                         
   5   7   7      17053.94      15669.21       176.85 o                         
   7   7   7      27044.47      22045.17       751.73 o                         
   0   0   8      24330.73      30760.75      1003.79 o                         
   2   2   8     125280.14     103804.92       535.69 o                         
   0   4   8      20430.98      37527.08      2134.82 o                         
   2   4   8        363.45       1996.85       119.68 o                         
   4   4   8      45927.57      43182.47       808.22 o                         
   2   6   8      17058.39      21942.46       741.43 o                         
   4   6   8        877.67       9161.40       515.53 o                         
   6   6   8      16579.08      16405.85       512.93 o                         
   0   8   8      19417.96      19838.84      1159.45 o                         
   2   8   8      71196.93      59957.27       526.67 o                         
   4   8   8      75671.94      75425.03      2388.95 o                         
   6   8   8      24861.16      24464.77       635.03 o                         
   8   8   8     480019.38     485173.19      3709.75 o                         
   1   1   9        486.64       2078.06       210.66 o                         
   1   3   9        369.63       5536.02       319.34 o                         
   3   3   9      48063.42      53183.47      3467.00 o                         
   1   5   9       3320.06       2975.24       133.70 o                         
   3   5   9      58542.88      57501.66       874.89 o                         
   5   5   9       3686.92       5666.52       164.72 o                         
   1   7   9      28673.81      31164.29      1114.22 o                         
   3   7   9      20683.74      25873.77       789.32 o                         
   5   7   9      53982.63      47471.17      1004.37 o                         
   7   7   9       3348.00       7216.39       566.21 o                         
   1   9   9       9940.20       8202.29       322.43 o                         
   3   9   9          0.97        920.47       118.77 o                         
   5   9   9        122.96        379.61       113.01 o                         
   7   9   9       5567.36      25653.31      1912.62 o                         
   9   9   9      50134.01      50416.07      1689.44 o                         
   0   2  10      13235.85      12103.74       236.07 o                         
   2   2  10     125457.22     125659.57      1617.99 o                         
   2   4  10      56827.61      62139.79      1715.94 o                         
   4   4  10      18625.85      19404.80       363.89 o                         
   0   6  10      74295.55      68774.48       343.16 o                         
   2   6  10        214.98       7205.00       404.45 o                         
   4   6  10      77123.62      62957.82       640.34 o                         
   6   6  10       3149.85       5588.21       260.72 o                         
   2   8  10       6476.52      10773.59       524.59 o                         
   4   8  10      19704.19      20623.50       712.23 o                         
   6   8  10      17076.11      18489.45       459.79 o                         
   8   8  10       3568.72       8972.24       581.61 o                         
   0  10  10     526416.38     485679.69      2182.14 o                         
   2  10  10        139.63       1305.16       172.85 o                         
   4  10  10      22217.09      21981.59       968.59 o                         
   6  10  10       4517.21       5815.65       307.27 o                         
   8  10  10      25485.71      26753.30      1024.92 o                         
  10  10  10      28464.76      23693.66       502.39 o                         
   1   1  11       2158.13       2705.23       247.02 o                         
   1   3  11       8121.94      11689.18       591.46 o                         
   3   3  11        387.83       3864.39       403.46 o                         
   1   5  11      85030.36      75269.01       756.75 o                         
   3   5  11      23602.56      21649.13       617.00 o                         
   5   5  11      24288.71      29686.06      1174.32 o                         
   1   7  11       1623.19       5391.91       343.96 o                         
   3   7  11      21432.63      26072.44      1024.84 o                         
   5   7  11      53404.69      48300.79      1025.32 o                         
   7   7  11       3903.25       3973.27       257.53 o                         
   1   9  11      31926.41      33146.14      1190.90 o                         
   3   9  11      23308.62      23376.81       976.03 o                         
   5   9  11       1312.98       2824.35       158.04 o                         
   7   9  11        301.50       3381.03       187.76 o                         
   9   9  11       5339.73      21167.16      1662.90 o                         
   1  11  11       3538.74       1713.68       132.83 o                         
   3  11  11      25850.82      23243.55       415.74 o                         
   5  11  11     144540.20     129558.11      2215.53 o                         
   7  11  11      14287.05      14427.74       494.63 o                         
   9  11  11         74.58        833.15       129.06 o                         
  11  11  11       7466.87       7034.01       317.72 o                         
   0   0  12     119225.06     110443.62      1091.17 o                         
   2   2  12     100429.37      88946.01      2813.42 o                         
   0   4  12       9925.17      16199.80      1284.43 o                         
   2   4  12       4064.59      13724.03       820.91 o                         
   4   4  12      43616.51      48006.63       521.70 o                         
   2   6  12       4929.37       7985.41       308.49 o                         
   4   6  12      23681.87      22969.95       984.37 o                         
   6   6  12      47376.29      42293.28      1456.25 o                         
   0   8  12      24232.89      22085.46       405.82 o                         
   2   8  12      12163.95      12431.33       517.22 o                         
   4   8  12      40697.23      35399.10       869.95 o                         
   6   8  12        945.33      12831.59       815.54 o                         
   8   8  12     132644.31     132762.17      2307.86 o                         
   2  10  12       1708.03       4884.56       232.42 o                         
   4  10  12       6396.61      19599.08      1053.63 o                         
   6  10  12      11990.51      13852.62       543.99 o                         
   8  10  12       1912.80       4533.85       268.39 o                         
  10  10  12      15263.16      17422.67       400.72 o                         
   0  12  12     110236.22      93588.51      1189.74 o                         
   2  12  12      21951.89      19163.92       609.22 o                         
   4  12  12        620.05       1012.51       120.94 o                         
   6  12  12       3290.35       2808.27       133.55 o                         
   8  12  12      23368.09      20682.70       366.28 o                         
  10  12  12        839.04       3460.66       271.84 o                         
  12  12  12      36510.88      30742.39       926.83 o                         
   1   1  13      31551.88      30482.46       272.04 o                         
   1   3  13       9801.32       7980.21       287.95 o                         
   3   3  13     197723.34     191988.38      2018.49 o                         
   1   5  13      15468.87      17303.19       545.35 o                         
   3   5  13      64017.79      65292.00      1314.43 o                         
   5   5  13      31945.59      31875.19      1374.26 o                         
   1   7  13      27783.07      25053.88       519.52 o                         
   3   7  13       7532.56       7811.78       174.65 o                         
   5   7  13      24858.31      37160.00      1946.29 o                         
   7   7  13      42294.84      46554.60      2193.22 o                         
   1   9  13      10967.60      19813.08       898.57 o                         
   3   9  13      77496.33      71205.74      1431.72 o                         
   5   9  13      45537.06      45421.62       845.50 o                         
   7   9  13       6010.50       8952.81       521.27 o                         
   9   9  13       1114.29       1629.84       198.92 o                         
   1  11  13      15416.53      16203.85       507.92 o                         
   3  11  13       5939.24       6674.34       211.29 o                         
   5  11  13       2861.24       6335.41       370.26 o                         
   7  11  13       3294.86       6693.14       299.25 o                         
   9  11  13      15642.48      14643.71       533.60 o                         
  11  11  13      15493.45      19625.70       848.42 o                         
   1  13  13        831.39       1426.16       125.86 o                         
   3  13  13      15088.29      15331.79       315.18 o                         
   5  13  13       2330.15       5577.89       484.72 o                         
   7  13  13      32046.87      33181.49       604.70 o                         
   9  13  13        110.99        950.95       142.58 o                         
  11  13  13       7150.10      10309.53       583.50 o                         
  13  13  13      39611.71      32729.60      1828.51 o                         
   0   2  14      21888.38      20771.66       929.34 o                         
   2   2  14      67136.47      60472.85      1752.44 o                         
   2   4  14       1734.51       1875.87       122.57 o                         
   4   4  14      58321.70      54859.13      1782.22 o                         
   0   6  14      16867.71      22075.32      1740.95 o                         
   2   6  14        870.92      14716.02      1192.57 o                         
   4   6  14       2335.07       4520.06       252.29 o                         
   6   6  14       5838.08      17124.70      1236.03 o                         
   2   8  14      84364.02      79525.63      1754.69 o                         
   4   8  14      12746.81      15490.15       699.44 o                         
   6   8  14       4523.48       5866.91       273.02 o                         
   8   8  14      21584.92      21661.99       886.91 o                         
   0  10  14        680.61       1083.28       119.24 o                         
   2  10  14      24691.83      19831.79       262.82 o                         
   4  10  14       2705.57       3696.44       197.06 o                         
   6  10  14       2132.71       7277.12       424.55 o                         
   8  10  14       3672.83       5141.64       250.31 o                         
  10  10  14      10384.72      11031.40       454.16 o                         
   2  12  14       3094.77       3316.71        93.57 o                         
   4  12  14       1016.67      10587.01       597.83 o                         
   6  12  14        118.48       3600.41       227.98 o                         
   8  12  14      13488.38      14138.02       512.13 o                         
  10  12  14       3673.04       5508.11       292.69 o                         
  12  12  14        338.09       4997.58       461.73 o                         
   0  14  14       2593.14       3867.83       186.52 o                         
   2  14  14       1966.08       6861.74       508.78 o                         
   4  14  14       5615.16       5005.89       410.23 o                         
   6  14  14       7615.30       9662.83       536.97 o                         
   8  14  14      13071.39      11337.82       355.02 o                         
  10  14  14        117.93        351.98       139.84 o                         
  12  14  14       2994.15       3209.06       155.84 o                         
  14  14  14      58589.03      50988.11       517.71 o                         
   1   1  15      23703.58      35921.11      2705.70 o                         
   1   3  15         87.05      10544.62       606.99 o                         
   3   3  15      28206.06      35534.58      1553.96 o                         
   1   5  15         25.43       1591.44        93.86 o                         
   3   5  15      11861.14      19011.58       948.10 o                         
   5   5  15     139882.20     124049.89      1608.60 o                         
   1   7  15      66709.17      54257.29       931.42 o                         
   3   7  15       6979.65       9366.83       370.04 o                         
   5   7  15        139.31       2953.05       188.52 o                         
   7   7  15        857.08       3479.44       359.78 o                         
   1   9  15        129.42       2241.81       132.75 o                         
   3   9  15      23186.07      24156.64       774.02 o                         
   5   9  15       2210.29       6002.03       336.69 o                         
   7   9  15        160.20        953.50        89.32 o                         
   9   9  15        605.10       1152.72       136.24 o                         
   1  11  15      11029.78      12379.83       418.83 o                         
   3  11  15      19996.12      16456.26       545.46 o                         
   5  11  15       2736.47       4448.66       220.07 o                         
   7  11  15       5870.88      13118.12       814.26 o                         
   9  11  15       5451.71       8058.88       493.90 o                         
  11  11  15      18616.27      18191.48       537.69 o                         
   1  13  15      13377.72      16969.44       896.82 o                         
   3  13  15         92.28        671.63        89.04 o                         
   5  13  15      19485.99      13319.15       310.80 o                         
   7  13  15      11063.85      11023.33       393.98 o                         
   9  13  15        653.07       2422.93       181.24 o                         
  11  13  15        587.34        913.76       105.47 o                         
  13  13  15       8624.21      11823.61       553.17 o                         
   1  15  15       6041.16       5963.06       219.67 o                         
   3  15  15       4038.26       4034.49       243.37 o                         
   5  15  15      15917.09      15904.39       377.38 o                         
   7  15  15        107.61        356.54       143.43 o                         
   9  15  15       6648.67       7085.57       155.64 o                         
  11  15  15        199.94        751.28       146.40 o                         
  13  15  15       2114.66       2087.12       147.94 o                         
  15  15  15      10536.71       4946.60       297.76 o                         
   0   0  16     111167.38     110769.61      1953.28 o                         
   2   2  16      30269.27      29045.11       476.43 o                         
   0   4  16     157556.58     160420.38      1367.38 o                         
   2   4  16       6784.84      17316.18       891.93 o                         
   4   4  16      18230.16      19677.58       622.03 o                         
   2   6  16        211.58       5971.80       310.14 o                         
   4   6  16      15015.67       9072.19       258.56 o                         
   6   6  16        984.86       2235.66       124.85 o                         
   0   8  16         26.40       1502.71       132.61 o                         
   2   8  16        541.85       2598.66       165.46 o                         
   4   8  16       3524.37       4855.81       284.11 o                         
   6   8  16         22.34       1814.48       110.10 o                         
   8   8  16        435.29       2893.84       307.35 o                         
   2  10  16       8549.19       9779.26       479.45 o                         
   4  10  16        269.07       3148.34       177.03 o                         
   6  10  16      98003.95      90242.73       797.23 o                         
   8  10  16        252.25       7515.55       453.88 o                         
  10  10  16      13448.00      13609.03       563.62 o                         
   0  12  16         16.01        540.46       122.30 o                         
   2  12  16       9518.13       8471.92       332.62 o                         
   4  12  16      13216.23      12304.79       536.00 o                         
   6  12  16       5959.96       6943.43       333.31 o                         
   8  12  16         11.58        756.51        93.31 o                         
  10  12  16         61.20       1705.59       125.71 o                         
  12  12  16        532.69        827.59       164.22 o                         
   2  14  16       1317.27       4267.88       235.04 o                         
   4  14  16       1248.89       3344.00       213.81 o                         
   6  14  16         77.94        667.28        97.35 o                         
   8  14  16       1055.75       1650.97        99.37 o                         
  10  14  16       1800.46       1898.12       100.86 o                         
  12  14  16        404.25       2992.71       176.02 o                         
  14  14  16         70.27        657.10       157.62 o                         
   0  16  16     126967.84     103341.53       620.40 o                         
   2  16  16       2278.39       3798.37       317.59 o                         
   4  16  16        452.90       1018.30       136.53 o                         
   6  16  16       6813.04       4163.49       182.43 o                         
   8  16  16         61.97        750.68       145.93 o                         
  10  16  16       1022.03        974.96       141.63 o                         
  12  16  16      21951.09      19879.18       903.58 o                         
  14  16  16       1281.74        935.47       157.13 o                         
  16  16  16       8084.17       8400.81       589.61 o                         
   1   1  17       3073.54       8492.48       889.00 o                         
   1   3  17       5185.55       6334.27       284.19 o                         
   3   3  17       3402.40      12817.75      1179.36 o                         
   1   5  17       9772.43      10343.50       547.82 o                         
   3   5  17       3104.42       5990.16       276.24 o                         
   5   5  17      10741.51      13725.88       764.46 o                         
   1   7  17       1394.43       7144.34       408.47 o                         
   3   7  17       6152.57       8401.61       372.24 o                         
   5   7  17       1693.89       2194.64        99.81 o                         
   7   7  17        111.62       5015.11       586.37 o                         
   1   9  17       1355.96       7427.64       447.69 o                         
   3   9  17       1578.28       5292.61       306.85 o                         
   5   9  17       4425.13       6406.65       346.43 o                         
   7   9  17       3706.08       6817.22       452.20 o                         
   9   9  17       3149.18       4531.69       376.25 o                         
   1  11  17      21708.30      19096.45       728.64 o                         
   3  11  17       3883.94       4933.51       170.27 o                         
   5  11  17       7740.12       9245.89       407.95 o                         
   7  11  17      17549.48      13294.87       327.79 o                         
   9  11  17       1679.63       3309.93       199.25 o                         
  11  11  17       1134.59        752.27       135.90 o                         
   1  13  17       1365.53       3998.37       195.17 o                         
   3  13  17       2617.51       3538.47       119.27 o                         
   5  13  17       7199.48       7642.68       139.64 o                         
   7  13  17         59.57        695.11        95.32 o                         
   9  13  17       1800.76       2871.68       177.40 o                         
  11  13  17       1004.69       1438.64       100.22 o                         
  13  13  17          1.44        496.00       139.40 o                         
   1  15  17       2096.84       4211.69       238.75 o                         
   3  15  17       3717.96       5322.66       236.86 o                         
   5  15  17       1859.07       2380.20       109.47 o                         
   7  15  17        192.14       1193.95       102.08 o                         
   9  15  17      14291.21      12270.08       517.30 o                         
  11  15  17       3203.24       4270.67       262.67 o                         
  13  15  17       5191.54       7960.81       457.86 o                         
  15  15  17          0.10       1060.45       158.10 o                         
   1  17  17      13669.87      14343.76       728.74 o                         
   3  17  17         52.49       1901.18       164.12 o                         
   5  17  17       2091.56       2413.77       203.16 o                         
   7  17  17      10362.64      11757.86       656.23 o                         
   9  17  17        233.53       1294.75       160.55 o                         
  11  17  17         97.16       1464.80       152.88 o                         
  13  17  17        930.20        989.50       143.94 o                         
  15  17  17        460.36       3477.48       816.19 o                         
   0   2  18       8475.27       9045.29       258.05 o                         
   2   2  18       3913.39       6139.99       587.13 o                         
   2   4  18       7867.68       8941.50       179.02 o                         
   4   4  18        506.71       1349.14       126.81 o                         
   0   6  18          7.85       3946.83       190.68 o                         
   2   6  18       5372.59       7382.57       392.10 o                         
   4   6  18      10167.49      11439.91       468.48 o                         
   6   6  18        147.97        473.64       125.95 o                         
   2   8  18      76339.09      75455.84       739.70 o                         
   4   8  18      16976.20      18142.20       626.72 o                         
   6   8  18         59.02        809.32        93.76 o                         
   8   8  18       4357.66       2925.78       199.08 o                         
   0  10  18      21955.61      19193.78       416.06 o                         
   2  10  18        157.15       2341.90       131.47 o                         
   4  10  18         33.02       1694.16       135.99 o                         
   6  10  18       1719.91       2274.95       141.19 o                         
   8  10  18       1981.52       2722.63       146.46 o                         
  10  10  18        759.49       1236.78       142.22 o                         
   2  12  18      10936.23      10960.50       205.99 o                         
   4  12  18       5439.60       5109.47       176.93 o                         
   6  12  18       1335.94       1557.39       101.78 o                         
   8  12  18       3187.91       3875.22       184.27 o                         
  10  12  18       5885.25       8041.73       297.44 o                         
  12  12  18        786.34        808.48       138.89 o                         
   0  14  18       1295.67       1430.75       123.96 o                         
   2  14  18      11345.09      12213.05       435.82 o                         
   4  14  18        565.14       1243.09        90.27 o                         
   6  14  18        694.14       2752.20       199.10 o                         
   8  14  18      15161.53      14553.42       400.89 o                         
  10  14  18       2073.06       6134.00       430.39 o                         
  12  14  18       7365.51       6481.61       350.74 o                         
  14  14  18        933.58       1531.67       182.88 o                         
   2  16  18          0.23       2099.86       148.35 o                         
   4  16  18       2272.07       6014.95       383.40 o                         
   6  16  18       6495.95       8110.23       319.38 o                         
   8  16  18         46.76       1515.78        99.75 o                         
  10  16  18        702.96       2740.20       168.55 o                         
  12  16  18          0.13        565.49       105.58 o                         
  14  16  18       1927.68       3132.38       177.40 o                         
  16  16  18          2.56       1023.43      1772.35 o                         
   0  18  18        171.04       1655.79       464.41 o                         
   2  18  18       2609.02       1489.94       128.22 o                         
   4  18  18       2275.67       1870.88       144.98 o                         
   6  18  18         92.40       1634.53       146.40 o                         
   8  18  18      29542.30      23602.76       510.40 o                         
  10  18  18       1625.49       2203.95       210.94 o                         
  12  18  18      12985.57      12721.03       334.69 o                         
  14  18  18       3084.90       1856.18       589.69 o                         
   1   1  19        787.17       1956.22       151.26 o                         
   1   3  19       2956.15       2558.27       112.82 o                         
   3   3  19      50352.39      48897.19      1369.65 o                         
   1   5  19       8698.25      11520.80       475.08 o                         
   3   5  19      16189.10      15680.03       365.70 o                         
   5   5  19          0.00       1667.02       209.96 o                         
   1   7  19          0.27       5747.92       352.48 o                         
   3   7  19        194.02       1591.12        88.34 o                         
   5   7  19       3807.81       5897.88       384.05 o                         
   7   7  19       7436.77       9051.95       667.46 o                         
   1   9  19      18236.06      17234.59       495.62 o                         
   3   9  19       4064.72       6507.43       327.60 o                         
   5   9  19       2873.74       3376.59       143.04 o                         
   7   9  19        498.04       1277.22       107.13 o                         
   9   9  19      20398.37      19871.84       991.07 o                         
   1  11  19       2167.14       5382.09       288.23 o                         
   3  11  19       3948.63       3524.47        95.96 o                         
   5  11  19        849.15        660.47        90.55 o                         
   7  11  19       8399.15       9403.83       478.68 o                         
   9  11  19         37.38       1050.94       105.75 o                         
  11  11  19       3467.56       2545.05       145.46 o                         
   1  13  19       1050.91       1955.88       133.46 o                         
   3  13  19        197.27        244.23        93.64 o                         
   5  13  19       1638.91       5313.45       345.11 o                         
   7  13  19      11979.93      12078.50       547.61 o                         
   9  13  19         12.94       1677.22       114.49 o                         
  11  13  19       1212.64        936.37       104.57 o                         
  13  13  19      22253.88      18645.64       781.26 o                         
   1  15  19        235.16       1221.17       106.74 o                         
   3  15  19       1529.90       4324.04       333.72 o                         
   5  15  19        569.20       3229.20       209.87 o                         
   7  15  19       9673.11      13338.41       717.41 o                         
   9  15  19        609.69       1266.68       106.39 o                         
  11  15  19       2905.81       5431.50       267.71 o                         
  13  15  19       8163.21       6819.65       291.38 o                         
  15  15  19       2330.70       2249.60       372.60 o                         
   1  17  19       2321.21       6872.60       432.94 o                         
   3  17  19        925.83       1955.69       157.53 o                         
   5  17  19       4231.49       7849.47       571.14 o                         
   7  17  19        607.92       1607.05       129.63 o                         
   9  17  19        303.69       4562.76       378.00 o                         
  11  17  19       1745.48       2504.79       197.70 o                         
  13  17  19        376.23        951.34       231.47 o                         
  15  17  19          0.19         72.41       449.84 o                         
   1  19  19       5630.39       4412.36       252.67 o                         
   3  19  19        506.71       1196.04       168.33 o                         
   5  19  19       1082.03       1223.87       142.15 o                         
   7  19  19       1466.49       4874.42       438.62 o                         
   9  19  19       7785.16       6727.62       381.93 o                         
  11  19  19       2436.96       3255.27       349.13 o                         
  13  19  19       4577.80       2201.41      1175.30 o                         
   0   0  20      80204.15      76831.84       858.29 o                         
   2   2  20        245.38        588.43       126.82 o                         
   0   4  20      13729.47      10740.82       363.17 o                         
   2   4  20      16954.70      16614.06       577.83 o                         
   4   4  20      12320.34      11447.36       448.86 o                         
   2   6  20       4526.12       4081.14       228.52 o                         
   4   6  20        451.12       4193.19       224.86 o                         
   6   6  20      18305.89      15959.79       526.95 o                         
   0   8  20       2385.41       2363.56       178.15 o                         
   2   8  20       4935.41       5410.25       247.89 o                         
   4   8  20        221.04       1183.63        93.23 o                         
   6   8  20       4515.09       4663.36       248.95 o                         
   8   8  20       1127.86       2386.21       230.91 o                         
   2  10  20        288.29        423.09        87.25 o                         
   4  10  20       4430.58       6045.18       235.80 o                         
   6  10  20       5311.77       5481.95       106.47 o                         
   8  10  20       1147.80       1122.56       110.15 o                         
  10  10  20      32486.65      26125.32       520.00 o                         
   0  12  20       6913.30       8714.73       426.66 o                         
   2  12  20       2441.47       6332.01       384.33 o                         
   4  12  20          6.09       2045.50       141.19 o                         
   6  12  20       1336.92       5071.42       318.56 o                         
   8  12  20        174.19       1072.84       104.74 o                         
  10  12  20         99.53       2824.09       216.29 o                         
  12  12  20        471.20        657.73       151.57 o                         
   2  14  20          5.14        826.45        92.61 o                         
   4  14  20        747.16       2134.86       115.98 o                         
   6  14  20        392.16       2529.58       219.77 o                         
   8  14  20      16126.41      14609.79       477.91 o                         
  10  14  20       1238.49       1021.75       107.42 o                         
  12  14  20       8376.91       8860.28       516.34 o                         
  14  14  20       1888.86       2249.13       400.77 o                         
   0  16  20      10841.60       9944.90       256.01 o                         
   2  16  20          0.40       4795.22       342.32 o                         
   4  16  20      10323.07       8565.24       288.48 o                         
   6  16  20        462.40       2702.14       208.18 o                         
   8  16  20        141.47       1775.51       129.56 o                         
  10  16  20          1.31        417.15       107.83 o                         
  12  16  20        186.48       1076.57       180.48 o                         
  14  16  20       1135.57       3864.22      1344.23 o                         
   2  18  20        125.15       1590.55       117.47 o                         
   4  18  20       4936.79       4143.19       199.46 o                         
   6  18  20          0.29        973.66       101.13 o                         
   8  18  20       3182.30       2759.78       250.46 o                         
  10  18  20       1933.16       1392.44       202.97 o                         
  12  18  20         13.12       1504.39       642.17 o                         
   0  20  20      15026.04      10773.12       931.77 o                         
   2  20  20       1046.28       1054.12       222.86 o                         
   4  20  20       3145.85       3153.07       275.40 o                         
   6  20  20       2786.28       3238.58       450.87 o                         
   8  20  20        590.48       1198.11       354.12 o                         
   1   1  21      12080.85       5795.59       138.53 o                         
   1   3  21       4260.22       5680.73       313.05 o                         
   3   3  21      15629.95      14554.25       812.30 o                         
   1   5  21      11641.09      11192.53       175.96 o                         
   3   5  21       5691.57       6253.22       273.19 o                         
   5   5  21       4651.71       5860.57       320.44 o                         
   1   7  21        620.55        990.89        94.91 o                         
   3   7  21        184.75        597.51        87.62 o                         
   5   7  21       6950.78       7896.29       425.36 o                         
   7   7  21      16399.10      12868.09       512.45 o                         
   1   9  21         11.36        623.04        87.21 o                         
   3   9  21       8500.16      11872.58       277.26 o                         
   5   9  21       1841.10       3196.77       135.20 o                         
   7   9  21       1030.99       4247.65       267.79 o                         
   9   9  21      10336.14       7496.27       375.78 o                         
   1  11  21       3615.96       4347.40       217.56 o                         
   3  11  21        770.00       2948.63       193.64 o                         
   5  11  21      28290.46      23166.41       234.49 o                         
   7  11  21        555.63       1330.67        99.59 o                         
   9  11  21       6063.29       3830.77       136.54 o                         
  11  11  21       1410.02        309.60       155.62 o                         
   1  13  21       8775.64      11964.73       485.06 o                         
   3  13  21        170.71       1402.60        96.19 o                         
   5  13  21       1959.93       4599.77       237.14 o                         
   7  13  21       7612.90       8378.08       392.64 o                         
   9  13  21        996.49       1304.96       135.68 o                         
  11  13  21       6688.95       6758.79       334.69 o                         
  13  13  21       4947.48       4935.43       226.47 o                         
   1  15  21       7142.23       8385.29       347.85 o                         
   3  15  21       6857.28       9122.89       555.16 o                         
   5  15  21       1141.23       1377.41       100.48 o                         
   7  15  21        750.49       1012.12       103.62 o                         
   9  15  21         19.50        238.06       107.18 o                         
  11  15  21       4732.83       4930.69       195.80 o                         
  13  15  21        118.78       2441.29       320.83 o                         
   1  17  21         54.71        881.01       101.71 o                         
   3  17  21       8708.69       7051.98       275.48 o                         
   5  17  21        828.10       2544.25       153.43 o                         
   7  17  21        364.47        716.33       124.96 o                         
   9  17  21        384.80        485.83       184.59 o                         
  11  17  21       9000.77       9716.48      1613.50 o                         
  13  17  21        157.10       -227.57       763.96 o                         
   1  19  21       2996.35       3305.24       282.09 o                         
   3  19  21        344.06       1556.66       162.63 o                         
   5  19  21        993.22       1593.51       210.97 o                         
   7  19  21       2106.66       1789.40       328.57 o                         
   9  19  21        142.62         94.82       373.59 o                         
   1  21  21        498.41       -325.08       669.18 o                         
   3  21  21       2536.33       4226.27       694.03 o                         
   0   2  22         67.72        118.87       129.34 o                         
   2   2  22       2202.69       3507.97       195.78 o                         
   2   4  22        852.57       1194.19        96.60 o                         
   4   4  22       1905.68       9064.95       955.34 o                         
   0   6  22        194.20        583.79       138.73 o                         
   2   6  22       3770.20       4631.31       179.13 o                         
   4   6  22      11289.09      10024.39       413.89 o                         
   6   6  22       9950.00       8382.35       488.45 o                         
   2   8  22       5269.31       4169.96       127.37 o                         
   4   8  22         22.04       3135.44       182.20 o                         
   6   8  22        223.04        502.19       102.77 o                         
   8   8  22         29.62        893.94       174.27 o                         
   0  10  22      34978.85      32111.27       500.16 o                         
   2  10  22        886.22       3083.31       214.10 o                         
   4  10  22       2983.80       4412.40       241.62 o                         
   6  10  22        173.81       3664.91       230.25 o                         
   8  10  22       3134.53       4319.25       238.45 o                         
  10  10  22         22.19        471.76       156.57 o                         
   2  12  22       5252.83       7293.03       350.40 o                         
   4  12  22       4213.79       6611.11       348.76 o                         
   6  12  22       1165.41       2010.89       121.47 o                         
   8  12  22        399.11       2705.29       177.05 o                         
  10  12  22       8388.68       5937.82       257.97 o                         
  12  12  22       3773.44       3631.28       325.02 o                         
   0  14  22       2096.43       2253.28       223.23 o                         
   2  14  22        417.94       3710.83       287.75 o                         
   4  14  22         80.81        462.19       101.82 o                         
   6  14  22       1211.90       3925.42       281.24 o                         
   8  14  22        717.59        858.01       108.45 o                         
  10  14  22        446.76       1437.89       174.67 o                         
  12  14  22         53.87        668.48       205.30 o                         
  14  14  22         14.57       4842.78      3445.78 o                         
   2  16  22       1932.17       1925.37       122.96 o                         
   4  16  22       2831.14       4055.93       239.39 o                         
   6  16  22      23901.32      20733.29       598.13 o                         
   8  16  22        569.24        410.42       146.81 o                         
  10  16  22         12.31        494.03       215.59 o                         
  12  16  22       1905.57       1979.30       491.35 o                         
   0  18  22       3475.58       5314.24       614.36 o                         
   2  18  22        231.07        472.11       157.20 o                         
   4  18  22       2394.33       2516.23       241.80 o                         
   6  18  22        298.36        459.50       213.74 o                         
   8  18  22       1758.62       1480.20       254.84 o                         
   2  20  22          1.72        154.71       373.74 o                         
   4  20  22        258.11       1227.86       508.12 o                         
   1   1  23       2955.34       4249.68       279.43 o                         
   1   3  23       1556.91       2434.99       155.73 o                         
   3   3  23       4603.06       6643.19       150.80 o                         
   1   5  23          3.68        392.80       104.46 o                         
   3   5  23       7489.65       7628.89       230.08 o                         
   5   5  23      12516.75      11296.02       411.62 o                         
   1   7  23       1468.02       1771.08       103.04 o                         
   3   7  23       6317.83       5802.54       191.90 o                         
   5   7  23      10519.30      10929.77       475.80 o                         
   7   7  23        203.93        363.81       161.69 o                         
   1   9  23       6705.68       6078.88       245.36 o                         
   3   9  23        405.57        940.28       100.01 o                         
   5   9  23        563.80       3888.28       295.35 o                         
   7   9  23       8737.03       9612.23       482.14 o                         
   9   9  23        562.75       3826.34       416.64 o                         
   1  11  23      15777.08      16263.56       483.25 o                         
   3  11  23       4313.70       5583.65       281.15 o                         
   5  11  23        798.14       2353.03       182.39 o                         
   7  11  23       1035.95       2145.90       171.51 o                         
   9  11  23       1401.70       2036.43       141.80 o                         
  11  11  23       1673.95       3473.57       345.88 o                         
   1  13  23       3023.49       3816.35       170.63 o                         
   3  13  23      12923.31      12360.00       228.17 o                         
   5  13  23       1791.43       4632.81       356.07 o                         
   7  13  23       1131.11       2321.78       104.64 o                         
   9  13  23       2092.22       3340.14       172.41 o                         
  11  13  23       2121.25       2344.13       299.25 o                         
  13  13  23       1565.57         47.48      1171.11 o                         
   1  15  23        229.31        555.81        99.56 o                         
   3  15  23       3153.46       5247.08       266.95 o                         
   5  15  23       5050.96       5373.21       216.62 o                         
   7  15  23       1755.79       2267.57       149.19 o                         
   9  15  23       4240.94       3435.33       223.62 o                         
  11  15  23        208.53        911.20       409.02 o                         
   1  17  23       3598.60       3061.00       172.91 o                         
   3  17  23        150.10        429.34       167.00 o                         
   5  17  23       3333.73       3214.84       294.69 o                         
   7  17  23       1278.58        425.64       249.11 o                         
   9  17  23        663.78        882.96      1041.35 o                         
   1  19  23        125.24        511.43       450.80 o                         
   3  19  23       5573.60       3170.58       429.07 o                         
   0   0  24      12207.79       8651.38       334.84 o                         
   2   2  24      13210.96      13278.95       358.18 o                         
   0   4  24        560.24       1998.30       171.41 o                         
   2   4  24        465.18       1488.53       113.75 o                         
   4   4  24       5391.77       4205.08       298.05 o                         
   2   6  24       2192.60       3397.04       210.25 o                         
   4   6  24       6283.53      10458.62       555.11 o                         
   6   6  24        659.50        900.63       157.79 o                         
   0   8  24       1481.35       1539.40       142.08 o                         
   2   8  24      14252.20      12123.32       446.14 o                         
   4   8  24       6168.33       6971.00       352.81 o                         
   6   8  24         25.18        980.97       113.76 o                         
   8   8  24      30939.25      24133.97       429.15 o                         
   2  10  24         17.21       1680.84       127.56 o                         
   4  10  24         20.34       1089.76       114.90 o                         
   6  10  24        989.15       3125.88       208.47 o                         
   8  10  24       3561.39       4603.96       301.46 o                         
  10  10  24        204.60        311.45       169.98 o                         
   0  12  24        142.56       1483.59       138.12 o                         
   2  12  24       4368.95       4192.24       205.76 o                         
   4  12  24        360.47       1147.72       102.04 o                         
   6  12  24        226.70       2538.87       239.40 o                         
   8  12  24       4043.59       4246.32       200.93 o                         
  10  12  24       3058.27       4950.10       589.74 o                         
  12  12  24       3082.31       2323.91       771.08 o                         
   2  14  24       6858.20       6979.34       193.00 o                         
   4  14  24      19784.02      14989.92       305.06 o                         
   6  14  24          0.45        253.93       138.93 o                         
   8  14  24       1492.79       1861.06       184.53 o                         
  10  14  24        214.39        267.64       306.39 o                         
   0  16  24        221.93        912.29       284.48 o                         
   2  16  24        620.38        989.22       186.66 o                         
   4  16  24         85.07        408.30       178.57 o                         
   6  16  24         36.29        644.60       257.86 o                         
   8  16  24         83.96        266.90       391.17 o                         
   1   1  25        657.00       1678.00       178.77 o                         
   1   3  25      14284.02      12386.58       367.70 o                         
   3   3  25       2933.25       3104.88       241.50 o                         
   1   5  25       1469.70       3107.76       252.50 o                         
   3   5  25       3516.22       2713.84       145.87 o                         
   5   5  25       5661.78       5286.98       403.07 o                         
   1   7  25        166.00       4482.72       376.42 o                         
   3   7  25       3452.72       4270.19       231.02 o                         
   5   7  25        117.40       1936.22       186.12 o                         
   7   7  25        291.57       1729.59       328.59 o                         
   1   9  25        396.97       2151.19       161.55 o                         
   3   9  25       8860.57       8094.88       361.59 o                         
   5   9  25       2089.47       2072.06       134.62 o                         
   7   9  25      10090.01       8579.20       388.27 o                         
   9   9  25         33.07        357.15       190.82 o                         
   1  11  25       1879.49       3766.64       284.31 o                         
   3  11  25       1542.82       3690.01       282.01 o                         
   5  11  25          0.08        827.37       107.56 o                         
   7  11  25       3056.31       2710.92       241.67 o                         
   9  11  25       1415.96       3296.36       361.85 o                         
  11  11  25         72.08        540.87       403.61 o                         
   1  13  25        334.87        847.50       126.26 o                         
   3  13  25       1967.31       3401.38       228.56 o                         
   5  13  25       1660.41        935.03       145.22 o                         
   7  13  25         40.69        479.82       209.47 o                         
   9  13  25       3271.28       3023.11       525.64 o                         
   1  15  25       2193.81       2353.59       271.72 o                         
   3  15  25         58.07        339.24       198.90 o                         
   5  15  25        662.57       1531.24       238.72 o                         
   7  15  25        216.56        544.37       891.31 o                         
   0   2  26       2050.98       1904.53       166.60 o                         
   2   2  26       8259.15       5604.24       209.94 o                         
   2   4  26        131.79       1319.99       120.33 o                         
   4   4  26      13723.76       8813.50       393.33 o                         
   0   6  26      41356.97      33741.91       678.51 o                         
   2   6  26       1337.96       2408.71       207.05 o                         
   4   6  26         20.96        504.15       120.54 o                         
   6   6  26       3186.73       1914.89       190.33 o                         
   2   8  26        299.04       1594.22       131.25 o                         
   4   8  26        498.31       1537.32       116.91 o                         
   6   8  26       1653.70       2336.91       215.71 o                         
   8   8  26       3634.39       2562.09       275.63 o                         
   0  10  26       5439.93       6365.39       281.54 o                         
   2  10  26       1613.41       3287.89       229.82 o                         
   4  10  26       8320.47       7600.64       253.53 o                         
   6  10  26         27.08        226.63       152.29 o                         
   8  10  26          1.08       1108.03       224.32 o                         
  10  10  26        516.86        443.75       401.64 o                         
   2  12  26       2043.20       2399.13       143.67 o                         
   4  12  26       1006.34        717.27       159.91 o                         
   6  12  26       5170.76       4457.80       546.88 o                         
   8  12  26       1470.21       1223.52       394.87 o                         
   0  14  26        387.14        392.65       525.88 o                         
   2  14  26        249.05        556.73       273.36 o                         
   4  14  26        123.78        371.51       292.99 o                         
   1   1  27       9188.99       6672.39       363.93 o                         
   1   3  27        196.63       2070.40       196.58 o                         
   3   3  27          4.18         78.42       178.85 o                         
   1   5  27       2681.73       2957.06       253.94 o                         
   3   5  27       1391.86       1110.82       132.83 o                         
   5   5  27       6304.16       5939.15       247.62 o                         
   1   7  27       7996.41       7429.06       402.98 o                         
   3   7  27        368.46       1658.54       161.93 o                         
   5   7  27       1026.34        541.03       145.77 o                         
   7   7  27       2672.22       2023.71       256.74 o                         
   1   9  27       1259.98       2374.42       319.42 o                         
   3   9  27       1996.58       3829.07       401.37 o                         
   5   9  27       1391.47       1389.32       187.76 o                         
   7   9  27         12.06        686.52       223.07 o                         
   1  11  27        453.09       1156.76       192.49 o                         
   3  11  27       2992.49       2232.07       193.70 o                         
   5  11  27        269.28        500.42       284.92 o                         
   7  11  27         62.52        461.96       565.89 o                         
   1  13  27         18.85        482.81       526.84 o                         
   0   0  28       5544.10       5340.11       639.27 o                         
   2   2  28       4237.30       5489.48       400.46 o                         
   0   4  28       1192.87       1392.75       232.39 o                         
   2   4  28       5242.19       5967.03       424.42 o                         
   4   4  28        460.40       1089.05       226.01 o                         
   2   6  28       1158.04        890.60       168.96 o                         
   4   6  28       2048.14       3337.61       394.72 o                         
   6   6  28       2220.26       4214.37      1242.20 o                         
   0   8  28          0.13        460.26       292.31 o                         
   2   8  28        420.72       1718.17       304.67 o                         
   4   8  28       1737.50        768.74       255.84 o                         
   6   8  28        210.13       1785.36       442.82 o                         
   2  10  28       1011.61        785.61       308.19 o                         
   4  10  28       1435.82       1502.74       603.00 o                         
   1   1  29       3746.73       3780.92       570.17 o                         
   1   3  29        176.28        476.04       179.82 o                         
   3   3  29         78.32        144.20       300.69 o                         
   1   5  29       2303.44       3180.77       378.75 o                         
   3   5  29         22.28       1005.01       237.77 o                         
   5   5  29        327.18        371.63       638.00 o                         
   1   7  29        129.53        147.16       420.72 o                         
                                                                                
