# Supplementary material for: The hydrocarbon-bearing clathrasil chibaite and its host–guest structure at low temperature
Source: IUCrJ. 2018 Aug 8;5(Pt 5):595–607. doi: 10.1107/S2052252518009107 (PMC6126654; doi:10.1107/S2052252518009107)
Supplement: Supplementary file 6 [file m-05-00595-200k_mclsup6.hkl]

data_200k_mcl                                                                   
_shelx_title ' 200k_mcl1 monoklin reduziert A 1 2/n 1'                          
_shelx_refln_list_code          4                                               
_shelx_F_calc_maximum      703.93                                               
_exptl_crystal_F_000      4301.00                                               
_reflns_d_resolution_high  0.6470                                               
                                                                                
loop_                                                                           
 _space_group_symop_operation_xyz                                               
 'x, y, z'                                                                      
 '-x+1/2, y, -z+1/2'                                                            
 'x, y+1/2, z+1/2'                                                              
 '-x+1/2, y+1/2, -z+1'                                                          
 '-x, -y, -z'                                                                   
 'x-1/2, -y, z-1/2'                                                             
 '-x, -y+1/2, -z+1/2'                                                           
 'x-1/2, -y+1/2, z'                                                             
                                                                                
_cell_length_a    23.8340                                                       
_cell_length_b    13.7600                                                       
_cell_length_c    23.8330                                                       
_cell_angle_alpha  90.000                                                       
_cell_angle_beta  109.470                                                       
_cell_angle_gamma  90.000                                                       
                                                                                
_shelx_F_squared_multiplier     1.000                                           
                                                                                
loop_                                                                           
 _refln_index_h                                                                 
 _refln_index_k                                                                 
 _refln_index_l                                                                 
 _refln_F_squared_calc                                                          
 _refln_F_squared_meas                                                          
 _refln_F_squared_sigma                                                         
 _refln_observed_status                                                         
   0  -7 -31          0.70       -155.47       658.61 o                         
   0  -5 -31         55.39         65.14       450.81 o                         
   0  -3 -31        133.50        407.24       634.73 o                         
   0  -1 -31        445.78        194.84       635.20 o                         
   0  -9 -29        125.99        637.96       645.14 o                         
   0  -7 -29        131.26        272.53       522.54 o                         
   0  -5 -29        136.04        570.82       452.76 o                         
   0  -3 -29        237.07       -196.86       488.34 o                         
   0  -1 -29        120.19       -402.06      1011.19 o                         
   0 -11 -27        209.03        -89.92       516.33 o                         
   0  -9 -27       2023.60       1005.56       469.50 o                         
   0  -7 -27       1104.56        342.31       959.47 o                         
   0  -5 -27         46.48        -42.42       493.11 o                         
   0  -3 -27        319.45        333.14       497.82 o                         
   0  -1 -27         77.10        259.80       600.75 o                         
   0 -13 -25        109.38        294.35       546.50 o                         
   0 -11 -25        258.24        629.37       393.97 o                         
   0  -9 -25          5.73        241.09       575.91 o                         
   0  -7 -25        328.73         74.65       753.19 o                         
   0  -5 -25        283.97        961.72       854.93 o                         
   0  -3 -25         10.91        262.20       495.94 o                         
   0  -1 -25        118.28        560.28       451.85 o                         
   0 -15 -23        342.69        322.13       669.70 o                         
   0 -13 -23         40.91        181.84       451.12 o                         
   0 -11 -23        170.43         -0.35       391.72 o                         
   0  -9 -23         31.14         95.36       497.46 o                         
   0  -7 -23        425.11        242.06       607.29 o                         
   0  -5 -23        101.98        123.10       884.72 o                         
   0  -3 -23       1415.01        827.92       519.49 o                         
   0  -1 -23         15.13         24.38       405.10 o                         
   0 -15 -21         45.36        318.66       454.88 o                         
   0 -13 -21          6.01          9.38       448.10 o                         
   0 -11 -21         25.83       -290.54       383.68 o                         
   0  -9 -21        486.47        264.08       414.52 o                         
   0  -7 -21        304.42        413.79       542.89 o                         
   0  -5 -21         29.09        536.57       526.60 o                         
   0  -3 -21         29.75        263.71       654.26 o                         
   0  -1 -21         27.38        100.12       396.25 o                         
   0 -17 -19        821.61        694.58       668.32 o                         
   0 -15 -19       1037.72        383.86       411.66 o                         
   0 -13 -19          4.07         75.91       452.98 o                         
   0 -11 -19         15.76        -79.09       430.13 o                         
   0  -9 -19        144.71        255.96       520.86 o                         
   0  -7 -19       1016.07        674.32       535.28 o                         
   0  -5 -19        356.94        285.92       524.54 o                         
   0  -3 -19       1728.26        710.05       777.49 o                         
   0  -1 -19        323.76        -54.12       430.66 o                         
   0 -17 -17        507.85        554.95       459.86 o                         
   0 -15 -17       1519.68        402.72       557.20 o                         
   0 -13 -17         91.78        102.17       443.36 o                         
   0 -11 -17         49.46        320.56       374.37 o                         
   0  -9 -17       1362.27       1108.37       476.29 o                         
   0  -7 -17        208.16        802.32       487.16 o                         
   0  -5 -17        345.50        491.79       467.47 o                         
   0  -3 -17       1030.79        266.65       433.52 o                         
   0  -1 -17        715.98       1048.32       352.79 o                         
   0 -17 -15         29.76        282.66       447.26 o                         
   0 -15 -15          7.41        479.27       443.65 o                         
   0 -13 -15        642.56        596.48       409.37 o                         
   0 -11 -15       1900.91       1363.23       357.61 o                         
   0  -9 -15        424.81        408.40       405.75 o                         
   0  -7 -15       1232.06       1042.07       475.25 o                         
   0  -5 -15        215.08         72.24       396.44 o                         
   0  -3 -15        141.57        372.22       425.12 o                         
   0  -1 -15       1937.17       2471.41       422.34 o                         
   0 -19 -13        194.10       -199.38       662.55 o                         
   0 -17 -13         97.20        -29.63       411.21 o                         
   0 -15 -13       1940.06       1140.05       424.09 o                         
   0 -13 -13         76.37        -38.49       443.65 o                         
   0 -11 -13        938.22        620.08       369.54 o                         
   0  -9 -13        592.64        987.42       572.39 o                         
   0  -7 -13        289.36         56.36       330.10 o                         
   0  -5 -13       3772.88       3149.66       408.42 o                         
   0  -3 -13       1016.92        749.21       423.19 o                         
   0  -1 -13       1136.17       1054.05       357.73 o                         
   0 -19 -11       1572.92       1483.73       480.86 o                         
   0 -17 -11        416.31        477.03       347.66 o                         
   0 -15 -11       1144.08        877.58       383.91 o                         
   0 -13 -11         35.49        -38.03       403.95 o                         
   0 -11 -11        337.57        171.34       374.55 o                         
   0  -9 -11       6443.63       6268.71       549.55 o                         
   0  -7 -11       1120.54        953.84       331.65 o                         
   0  -5 -11        204.93        212.33       322.71 o                         
   0  -3 -11        401.08        856.74       414.68 o                         
   0  -1 -11         20.70        107.40       313.52 o                         
   0 -19  -9        556.32        109.23       550.02 o                         
   0 -17  -9       1047.70       1123.83       436.29 o                         
   0 -15  -9        126.78        386.11       414.51 o                         
   0 -13  -9        163.55        691.02       527.22 o                         
   0 -11  -9         38.68         81.01       446.44 o                         
   0  -9  -9       1048.26       1070.15       431.79 o                         
   0  -7  -9       3378.32       3274.25       373.07 o                         
   0  -5  -9        950.25       1065.79       390.44 o                         
   0  -3  -9         20.16        129.51       382.00 o                         
   0  -1  -9        114.41        110.18       406.97 o                         
   0 -19  -7        131.98       -527.43       641.46 o                         
   0 -17  -7        533.25        296.35       468.45 o                         
   0 -15  -7        731.43        713.43       454.56 o                         
   0 -13  -7          5.57         62.34       396.70 o                         
   0 -11  -7          9.75        472.39       582.26 o                         
   0  -9  -7         58.55        572.60       395.78 o                         
   0  -7  -7        302.48        280.20       351.27 o                         
   0  -5  -7       1163.31        833.40       389.82 o                         
   0  -3  -7        287.39        271.57       435.49 o                         
   0  -1  -7        731.88        587.03       378.24 o                         
   0 -19  -5        781.73        854.64       666.43 o                         
   0 -17  -5         82.13         64.15       462.40 o                         
   0 -15  -5        112.34        150.12       402.16 o                         
   0 -13  -5         43.84        313.29       405.73 o                         
   0 -11  -5       1083.62        836.87       583.07 o                         
   0  -9  -5       2650.61       1923.96       453.35 o                         
   0  -7  -5        949.81        811.31       384.43 o                         
   0  -5  -5          0.09        -70.35       415.16 o                         
   0  -3  -5        254.88        302.97       429.33 o                         
   0  -1  -5       2241.04       1310.75       564.32 o                         
   0 -19  -3        686.09        580.71       669.11 o                         
   0 -17  -3        304.42        433.23       469.24 o                         
   0 -15  -3       1716.27       1027.22       480.36 o                         
   0 -13  -3          1.12        297.49       446.40 o                         
   0 -11  -3       4825.71       3299.62       656.47 o                         
   0  -9  -3       4357.47       3236.74       429.92 o                         
   0  -7  -3        496.42        605.64       577.68 o                         
   0  -5  -3       1565.79       1200.17       432.50 o                         
   0  -3  -3          7.51         24.64       469.91 o                         
   0  -1  -3          8.72         -1.26       361.91 o                         
   0 -21  -1          1.05        127.20       655.21 o                         
   0 -19  -1       3253.32       2309.59       998.26 o                         
   0 -17  -1        205.98        312.12       562.92 o                         
   0 -15  -1       4313.08       3074.21       585.26 o                         
   0 -13  -1        398.33        409.78       465.79 o                         
   0 -11  -1        262.34        762.56       356.27 o                         
   0  -9  -1       4032.08       3669.47       666.91 o                         
   0  -7  -1       1639.69       1392.11       503.13 o                         
   0  -5  -1       4843.25       3925.86       557.26 o                         
   0  -3  -1         55.36        -27.03       321.28 o                         
   4   0   0     300001.38     273603.25      6917.46 o                         
   6   0   0     326759.75     366567.62     15700.92 o                         
   8   0   0        304.70       3129.11       999.94 o                         
  10   0   0     150771.73     113223.17      1809.49 o                         
  12   0   0     212890.70     238932.23      2376.79 o                         
  14   0   0      37412.84      35538.70      1001.93 o                         
  16   0   0     483241.84     512051.03      3052.22 o                         
  18   0   0      50482.77      50500.16       900.54 o                         
  20   0   0      17542.82      22557.17       821.65 o                         
  22   0   0      12945.22      10227.84       692.46 o                         
  24   0   0      43721.63      43892.88      2418.36 o                         
  26   0   0      31213.49      25354.40      1128.10 o                         
  28   0   0      50654.07      60190.55      1512.00 o                         
  30   0   0       9978.97       8224.95       998.82 o                         
   0   2   0     124924.31      59918.40      1375.25 o                         
   1   2   0        114.65        101.82       314.53 o                         
   2   2   0     179929.81     121022.12      1661.15 o                         
   3   2   0         51.30         69.09       376.04 o                         
   4   2   0        692.45       1790.38       483.15 o                         
   5   2   0          4.78        214.41       421.61 o                         
   6   2   0     298056.81     316334.62      7813.30 o                         
   7   2   0          0.09        129.54       466.66 o                         
   8   2   0       1306.05       2448.90       560.77 o                         
   9   2   0        121.31         72.19       417.09 o                         
  10   2   0        896.45       3660.60       468.95 o                         
  11   2   0        212.53        192.84       348.54 o                         
  12   2   0        991.79       1626.75       376.72 o                         
  13   2   0         57.10        114.94       341.09 o                         
  14   2   0      47183.05      48516.22       833.21 o                         
  15   2   0         43.40         84.21       373.12 o                         
  16   2   0      32917.27      35017.53       736.41 o                         
  17   2   0        344.70        291.05       403.73 o                         
  18   2   0       3291.28       3675.50       545.91 o                         
  19   2   0          2.32        310.85       420.48 o                         
  20   2   0       8474.53       6304.62       598.98 o                         
  21   2   0         71.49        -67.76       527.47 o                         
  22   2   0      12851.46      14875.11       691.76 o                         
  23   2   0         18.41        268.35       529.86 o                         
  24   2   0       3517.65       3271.51       458.96 o                         
  25   2   0         15.10         99.40       445.11 o                         
  26   2   0       4872.11       3014.10       521.74 o                         
  27   2   0         30.77        -23.48       436.38 o                         
  28   2   0       5697.53       4085.29       537.95 o                         
  29   2   0          7.56       -546.70       611.18 o                         
  30   2   0       3750.33       5581.56       891.18 o                         
  31   2   0          0.34       -201.49       634.23 o                         
  32   2   0      10098.44      10618.85      1047.72 o                         
   0   4   0     375700.88     420308.59     14463.29 o                         
   1   4   0        271.16        350.12       494.72 o                         
   2   4   0     328776.44     339013.50      6386.16 o                         
   3   4   0        237.05        151.10       360.50 o                         
   4   4   0      23432.36      28583.97       895.47 o                         
   5   4   0        840.55        600.65       419.54 o                         
   6   4   0      19866.78      19783.52       628.47 o                         
   7   4   0          0.19        -12.47       408.58 o                         
   8   4   0      52463.51      63508.57      2164.53 o                         
   9   4   0        272.51        130.95       305.32 o                         
  10   4   0       4908.33       4663.86       371.36 o                         
  11   4   0         87.75          6.85       365.00 o                         
  12   4   0      16698.04      16730.74       566.72 o                         
  13   4   0         54.81        225.05       351.72 o                         
  14   4   0      28342.96      30022.72       918.14 o                         
  15   4   0        197.83        317.63       373.92 o                         
  16   4   0      25464.89      24620.05       568.63 o                         
  17   4   0         69.99        168.89       460.58 o                         
  18   4   0      49026.49      58456.19      1208.99 o                         
  19   4   0         11.07        312.42       537.13 o                         
  20   4   0       7061.26       6905.63       599.66 o                         
  21   4   0        147.72       -462.47       612.58 o                         
  22   4   0       7699.22       8073.75       713.28 o                         
  23   4   0          4.11        193.67       589.52 o                         
  24   4   0        273.64        773.72       615.43 o                         
  25   4   0         14.28        361.68       504.71 o                         
  26   4   0       4275.27       4693.92       549.72 o                         
  27   4   0          4.46        326.99       503.16 o                         
  28   4   0        154.27       1035.46       495.20 o                         
  29   4   0         19.85       -252.57       506.25 o                         
  30   4   0       2812.69       4288.02       480.49 o                         
  31   4   0         27.17          4.54       448.66 o                         
  32   4   0        258.38        901.04       626.81 o                         
   0   6   0     219041.25     183685.27      6211.06 o                         
   1   6   0        341.31        264.38       395.72 o                         
   2   6   0      10773.92      12806.64       627.11 o                         
   3   6   0         12.14       -178.63       474.69 o                         
   4   6   0       1484.61        462.11       379.14 o                         
   5   6   0        523.64        553.09       377.57 o                         
   6   6   0      79126.16      97547.09      2824.29 o                         
   7   6   0         49.85         63.27       367.24 o                         
   8   6   0      69406.19      62721.57       976.96 o                         
   9   6   0          3.00         73.04       326.50 o                         
  10   6   0      82913.25      85406.73      1228.90 o                         
  11   6   0         44.15        -31.18       343.51 o                         
  12   6   0       1075.75       3447.17       359.61 o                         
  13   6   0        113.28       -130.49       343.14 o                         
  14   6   0      39365.27      40546.57       922.51 o                         
  15   6   0         24.11       -129.35       414.27 o                         
  16   6   0      79045.58      88704.32      2563.85 o                         
  17   6   0         19.86       -315.69       508.07 o                         
  18   6   0      17730.27      16045.53      1171.37 o                         
  19   6   0         69.02         62.23       516.61 o                         
  20   6   0       1999.55       1680.24       467.81 o                         
  21   6   0          0.07        124.70       519.34 o                         
  22   6   0       5667.70       5116.43       708.22 o                         
  23   6   0         16.84         49.93       493.67 o                         
  24   6   0       4112.31       4715.81       549.40 o                         
  25   6   0         33.94        -80.77       501.71 o                         
  26   6   0       6304.58       6421.79       977.46 o                         
  27   6   0         54.93        322.43       476.14 o                         
  28   6   0      13079.90      16063.46       539.55 o                         
  29   6   0         73.24       -196.23       478.83 o                         
  30   6   0        362.50        426.41       461.01 o                         
  31   6   0          3.91        367.45       654.96 o                         
  32   6   0        463.96        934.18       952.17 o                         
   0   8   0      63017.77      55727.86      1310.99 o                         
   1   8   0         78.97        379.09       556.41 o                         
   2   8   0      46503.55      44234.35      1166.72 o                         
   3   8   0         23.90        384.26       544.70 o                         
   4   8   0       1888.49       1636.97       486.85 o                         
   5   8   0         46.07        128.87       343.87 o                         
   6   8   0      16844.16      23383.29       574.61 o                         
   7   8   0        372.78        251.40       371.25 o                         
   8   8   0      56691.07      55977.42      1428.04 o                         
   9   8   0       1092.80        951.87       363.88 o                         
  10   8   0      69327.61      74168.27      2075.67 o                         
  11   8   0        345.98        306.29       377.71 o                         
  12   8   0      18806.77      17110.65       622.96 o                         
  13   8   0        415.54        665.98       479.36 o                         
  14   8   0      44194.04      49725.50       753.00 o                         
  15   8   0         69.51        -72.79       405.85 o                         
  16   8   0       3981.15       2645.00       437.21 o                         
  17   8   0        424.06        -11.96       480.03 o                         
  18   8   0      10232.15      10785.76       542.30 o                         
  19   8   0          0.05       1054.40       624.89 o                         
  20   8   0       3363.73       3809.46       538.58 o                         
  21   8   0        170.14        128.32       519.84 o                         
  22   8   0       4431.67       5408.02       577.29 o                         
  23   8   0         72.41       -508.02       508.02 o                         
  24   8   0         95.83       1253.85       443.66 o                         
  25   8   0         99.00        359.41       437.93 o                         
  26   8   0       4686.46       5760.95       565.58 o                         
  27   8   0          9.38       -203.26       512.95 o                         
  28   8   0       6531.96       6101.12       683.29 o                         
  29   8   0          2.99        162.39       643.98 o                         
  30   8   0       1077.41       1439.40       687.79 o                         
   0  10   0     486954.94     492734.06      4906.98 o                         
   1  10   0        295.57        663.18       556.63 o                         
   2  10   0      43478.48      41093.49      1067.23 o                         
   3  10   0         56.54        131.35       540.93 o                         
   4  10   0      11618.77      14342.65      1117.98 o                         
   5  10   0          3.94       -144.81       544.11 o                         
   6  10   0       7841.72      12522.97       748.47 o                         
   7  10   0       1742.46       1589.44       409.24 o                         
   8  10   0       1341.92       2751.39       536.16 o                         
   9  10   0         32.63        136.21       354.19 o                         
  10  10   0     184763.33     169271.95      2414.95 o                         
  11  10   0        402.09        606.32       362.44 o                         
  12  10   0       6410.63       6450.37       467.30 o                         
  13  10   0          0.88        138.37       404.33 o                         
  14  10   0       7206.89       5938.34       455.76 o                         
  15  10   0        192.54        132.10       364.12 o                         
  16  10   0      90041.78      88973.39      1973.39 o                         
  17  10   0        220.67        616.22       414.37 o                         
  18  10   0      10512.33      10745.29       619.35 o                         
  19  10   0        317.74        672.22       520.52 o                         
  20  10   0       1223.71       1227.26       439.23 o                         
  21  10   0         54.51         55.12       441.32 o                         
  22  10   0       8138.12       9107.49       515.74 o                         
  23  10   0         14.78       -444.68       444.68 o                         
  24  10   0      10809.62      14022.81       817.46 o                         
  25  10   0         19.50        290.45       447.50 o                         
  26  10   0      10943.85      10270.55       521.62 o                         
  27  10   0         53.13       -198.18       453.02 o                         
  28  10   0      15256.27      17325.28       786.93 o                         
   0  12   0     155781.97     139818.50      6469.29 o                         
   1  12   0         45.43        246.95       414.08 o                         
   2  12   0      23633.72      19219.38       545.91 o                         
   3  12   0         88.31       -285.60       423.33 o                         
   4  12   0      25881.10      25617.29       585.31 o                         
   5  12   0        186.33        148.10       420.86 o                         
   6  12   0      38274.76      36438.39      1102.20 o                         
   7  12   0        109.69       -149.99       627.57 o                         
   8  12   0       8822.72       6702.83       947.67 o                         
   9  12   0        687.24        334.85       629.12 o                         
  10  12   0       3612.16       2041.04       669.51 o                         
  11  12   0          5.10       -110.61       368.22 o                         
  12  12   0        577.66        336.69       406.16 o                         
  13  12   0        246.58        150.63       368.59 o                         
  14  12   0       7554.07       5501.50       418.29 o                         
  15  12   0        142.35        303.91       412.34 o                         
  16  12   0        901.65       1635.12       412.75 o                         
  17  12   0          1.53       -404.04       481.10 o                         
  18  12   0       9081.95      11288.05       462.44 o                         
  19  12   0         20.54         68.19       438.91 o                         
  20  12   0       3575.88       5214.06       426.01 o                         
  21  12   0         60.90        461.01       389.90 o                         
  22  12   0      19088.30      24288.23       683.28 o                         
  23  12   0         31.90       -130.21       402.66 o                         
  24  12   0       2423.76       2809.54       421.36 o                         
  25  12   0        206.67        403.28       406.13 o                         
  26  12   0        447.75        980.65       555.29 o                         
  27  12   0         11.32        234.26       638.53 o                         
   0  14   0       3136.18       4291.07       723.16 o                         
   1  14   0        326.04        243.80       456.05 o                         
   2  14   0      38705.07      31738.48      1239.80 o                         
   3  14   0         51.99         75.82       448.69 o                         
   4  14   0      15958.56      15133.78       527.43 o                         
   5  14   0         13.37       -307.76       414.95 o                         
   6  14   0      12432.97       9762.73       481.54 o                         
   7  14   0        324.28        410.98       446.97 o                         
   8  14   0       9830.24       7027.34       508.43 o                         
   9  14   0         17.63        -71.82       439.05 o                         
  10  14   0       5054.84       4984.71       482.07 o                         
  11  14   0         13.00          0.18       371.61 o                         
  12  14   0       5262.79       6205.30       513.18 o                         
  13  14   0         10.18        140.15       448.89 o                         
  14  14   0      30990.51      20611.70       829.51 o                         
  15  14   0        484.64        356.75       518.34 o                         
  16  14   0       1214.46       2415.58       479.82 o                         
  17  14   0        290.84        -95.66       463.07 o                         
  18  14   0       6068.21       8143.66       484.94 o                         
  19  14   0          0.69        156.82       443.90 o                         
  20  14   0       4439.47       3572.91       471.03 o                         
  21  14   0        108.10        481.22       456.40 o                         
  22  14   0       1837.56       3896.78       475.88 o                         
  23  14   0         33.09        100.53       515.74 o                         
  24  14   0       3366.36       2951.64       628.34 o                         
  25  14   0          1.14        -98.36       924.06 o                         
   0  16   0     154045.70     120611.00      2375.92 o                         
   1  16   0        105.78        259.88       534.55 o                         
   2  16   0       4818.54       3764.72       502.68 o                         
   3  16   0          1.04         95.09       475.64 o                         
   4  16   0      21273.74      21424.79       809.48 o                         
   5  16   0         22.26        282.37       467.85 o                         
   6  16   0         85.39        242.77       419.79 o                         
   7  16   0        105.50        475.91       450.89 o                         
   8  16   0      10362.98       8653.62       472.25 o                         
   9  16   0        411.25        602.87       413.49 o                         
  10  16   0      32137.16      33373.12       565.26 o                         
  11  16   0         51.07         94.15       345.19 o                         
  12  16   0       1196.39       1794.68       390.20 o                         
  13  16   0        299.22        116.41       411.77 o                         
  14  16   0      16468.72      18684.51       883.74 o                         
  15  16   0        189.60        169.19       450.69 o                         
  16  16   0      30073.90      28696.34       633.05 o                         
  17  16   0         89.70        334.83       465.85 o                         
  18  16   0       7522.15       6560.80       458.73 o                         
  19  16   0         78.49       -192.74       413.31 o                         
  20  16   0       1107.26       1375.37       533.18 o                         
  21  16   0         70.51        320.39       933.62 o                         
   1  18   0          0.03       -682.37       897.64 o                         
   2  18   0       2933.55       4391.63       714.85 o                         
   3  18   0         94.28        -74.82       680.63 o                         
   4  18   0        236.12       2125.54       680.58 o                         
   5  18   0          3.21         69.63       652.10 o                         
   6  18   0       6540.91       7133.92      1124.16 o                         
   7  18   0         83.18       -192.89       665.03 o                         
   8  18   0        498.56        333.27       529.83 o                         
   9  18   0        256.81        269.13       462.26 o                         
  10  18   0        659.37       1991.75       492.62 o                         
  11  18   0          0.06       -108.97       410.76 o                         
  12  18   0       1886.72       1841.29       484.77 o                         
  13  18   0         42.88        482.08       474.88 o                         
  14  18   0        412.89        780.09       471.37 o                         
  15  18   0         14.50        111.70       470.97 o                         
  16  18   0        472.60        170.85       535.42 o                         
   0  20   0      18858.35      11341.69      1084.82 o                         
   1  20   0        134.38        677.79       657.86 o                         
   2  20   0       3816.44       3385.98      1033.11 o                         
   3  20   0         70.97       -124.78       881.91 o                         
   4  20   0         27.48        408.63       915.63 o                         
   5  20   0        164.35        115.05       681.78 o                         
   6  20   0        254.41        -70.44       682.22 o                         
   7  20   0        297.81        622.50       680.58 o                         
   8  20   0        232.60        262.42       539.44 o                         
   9  20   0          0.32        241.12       670.22 o                         
 -32   1   1          1.12        177.67       628.97 o                         
 -31   1   1       1182.80       1067.11       517.91 o                         
 -30   1   1          0.30       -124.76       510.28 o                         
 -29   1   1       1126.19       1242.80       972.40 o                         
 -28   1   1         74.65        397.61       743.07 o                         
 -27   1   1        893.88       2247.98       634.12 o                         
 -26   1   1         28.71         -6.04       614.53 o                         
 -25   1   1       6997.98       6389.26       643.46 o                         
 -24   1   1        194.69        437.51       523.26 o                         
 -23   1   1       4572.35       4192.64       480.85 o                         
 -22   1   1         26.54       -164.48       422.65 o                         
 -21   1   1       1917.93       2555.05       405.18 o                         
 -20   1   1         56.05         50.20       432.77 o                         
 -19   1   1      15136.98      15335.42       571.56 o                         
 -18   1   1         24.69         77.03       372.94 o                         
 -17   1   1      14689.99      14523.91       491.40 o                         
 -16   1   1          0.32        111.11       357.97 o                         
 -15   1   1      27516.49      26705.53       570.73 o                         
 -14   1   1          1.27         74.42       326.63 o                         
 -13   1   1      18271.81      19948.40       526.30 o                         
 -12   1   1         30.90        133.75       326.23 o                         
 -11   1   1         27.55        354.01       352.51 o                         
 -10   1   1        604.89        840.92       436.93 o                         
  -9   1   1      26336.28      26447.45       729.52 o                         
  -8   1   1        378.50        195.05       411.05 o                         
  -7   1   1      41696.77      37341.93       876.41 o                         
  -6   1   1         70.73        -79.26       457.96 o                         
  -5   1   1      51579.41      66458.62      1301.01 o                         
  -4   1   1          1.63        119.52       415.79 o                         
  -3   1   1     117380.88      58684.89       887.23 o                         
  -2   1   1          4.03         17.96       465.16 o                         
   2   1   1         26.94         60.96       340.01 o                         
   3   1   1     174714.16     118702.62      1315.73 o                         
   4   1   1          1.19         28.43       349.06 o                         
   5   1   1     111717.92     137195.72      1504.04 o                         
   6   1   1         45.41        -54.18       393.98 o                         
   7   1   1      51333.85      40574.34       730.05 o                         
   8   1   1         32.05       -175.65       406.87 o                         
   9   1   1       6697.12       5917.70       474.28 o                         
  10   1   1          6.65          1.96       374.89 o                         
  11   1   1       4767.91       5452.82       422.20 o                         
  12   1   1        139.56        163.16       340.35 o                         
  13   1   1      16583.75      17182.45       531.95 o                         
  14   1   1          1.12        -61.88       350.21 o                         
  -1  -6 -32          0.35        790.85       906.08 o                         
  -1  -2 -32          0.77       -500.25       877.97 o                         
  -1  -8 -30          9.27       -385.74       640.25 o                         
  -1  -6 -30         87.42        868.92       519.85 o                         
  -1  -4 -30        217.92        218.65       448.75 o                         
  -1  -2 -30        460.07        983.39       635.52 o                         
  -1 -10 -28         94.60         12.52       527.31 o                         
  -1  -8 -28         74.10        823.98       507.40 o                         
  -1  -6 -28         33.91       -102.73       532.04 o                         
  -1  -4 -28         27.90        135.51       445.99 o                         
  -1  -2 -28         94.77       -319.72       581.95 o                         
  -1 -10 -26        127.62       -121.67       457.41 o                         
  -1  -8 -26          2.44        647.48       506.41 o                         
  -1  -6 -26       1641.49        857.31       520.71 o                         
  -1  -4 -26       1332.54       1646.26       506.24 o                         
  -1  -2 -26         17.48        141.96       584.97 o                         
  -1 -10 -24       2898.52       2740.88       473.46 o                         
  -1  -8 -24         48.71       -264.88       514.82 o                         
  -1  -6 -24       1142.11       1263.09       616.90 o                         
  -1  -4 -24       2196.26       1536.64       653.47 o                         
  -1  -2 -24        437.00         63.28       422.76 o                         
  -1 -10 -22        884.50        927.40       457.78 o                         
  -1  -8 -22         99.03         86.94       497.28 o                         
  -1  -6 -22        841.40       1070.66       506.26 o                         
  -1  -4 -22       1934.40       1103.93       878.53 o                         
  -1  -2 -22         11.28        -34.97       440.59 o                         
  -1 -10 -20         85.29        110.61       395.45 o                         
  -1  -8 -20          1.89         93.93       517.53 o                         
  -1  -6 -20       1451.02       1790.86       568.42 o                         
  -1  -4 -20        712.17       1236.59       560.34 o                         
  -1  -2 -20        289.09         79.89       488.56 o                         
  -1 -10 -18       2078.85       1991.75       527.55 o                         
  -1  -8 -18         92.33       -321.63       513.32 o                         
  -1  -6 -18        103.54         29.65       523.40 o                         
  -1  -4 -18         22.32       -147.67       506.23 o                         
  -1  -2 -18         55.07        248.73       583.85 o                         
  -1 -10 -16        373.82        683.43       365.33 o                         
  -1  -8 -16        662.09        652.54       467.91 o                         
  -1  -6 -16          6.56        133.14       609.48 o                         
  -1  -4 -16          0.06       -202.41       465.99 o                         
  -1  -2 -16       2627.19       1302.61       453.50 o                         
  -1 -10 -14       1143.54       1258.80       381.65 o                         
  -1  -8 -14        249.16        354.08       415.43 o                         
  -1  -6 -14        583.91        524.06       425.92 o                         
  -1  -4 -14       3861.69       3207.59       401.51 o                         
  -1  -2 -14        508.85        397.30       351.66 o                         
  -1 -10 -12        665.26        828.62       373.36 o                         
  -1  -8 -12       2019.63       1830.41       561.99 o                         
  -1  -6 -12       1240.45        874.39       420.54 o                         
  -1  -4 -12        152.68        196.38       382.73 o                         
  -1  -2 -12       4547.72       3297.66       412.17 o                         
  -1 -10 -10        331.26        190.59       329.75 o                         
  -1  -8 -10       1094.68       1042.20       493.23 o                         
  -1  -6 -10        505.88       1090.14       369.06 o                         
  -1  -4 -10       3494.84       3500.24       416.08 o                         
  -1  -2 -10        184.13        721.27       447.25 o                         
  -1 -10  -8       5439.81       5531.23       450.77 o                         
  -1  -8  -8        546.55       -105.52       551.78 o                         
  -1  -6  -8         48.00        205.30       340.50 o                         
  -1  -4  -8       1493.12       1541.67       444.04 o                         
  -1  -2  -8        768.90        613.22       464.47 o                         
  -1 -10  -6       8969.02       8864.00       708.78 o                         
  -1  -8  -6       2252.95       2089.47       491.03 o                         
  -1  -6  -6         24.33       -190.23       407.02 o                         
  -1  -4  -6          0.33       -127.83       391.57 o                         
  -1  -2  -6          0.71          0.88       347.41 o                         
  -1 -10  -4       1268.95       1396.77       865.61 o                         
  -1  -8  -4         11.01        233.26       475.80 o                         
  -1  -6  -4        389.35        457.81       382.29 o                         
  -1  -4  -4          1.20        133.97       382.04 o                         
  -1  -2  -4        544.51        307.75       413.29 o                         
  -1 -10  -2        117.04       -106.50       556.87 o                         
  -1  -8  -2        833.25        491.58       489.03 o                         
  -1  -6  -2        181.50         98.65       386.54 o                         
  -1  -4  -2       1383.96        761.22       469.49 o                         
  -1  -2  -2         48.38          8.26       381.43 o                         
  -1 -10   0        597.79        514.30       393.44 o                         
  -1  -8   0        159.71        602.55       759.37 o                         
  -1  -6   0        690.29        578.15       354.69 o                         
  -1  -4   0        548.43        701.10       429.25 o                         
  -1  -2   0        231.88         26.50       332.50 o                         
  15   1   1       4898.20       5608.23       441.42 o                         
  16   1   1         95.44        137.86       368.70 o                         
  17   1   1       6858.17       8165.67       466.07 o                         
  18   1   1         67.32         40.15       480.73 o                         
  19   1   1      32236.05      30085.07       621.23 o                         
  20   1   1         60.19          9.47       392.10 o                         
  21   1   1      27558.00      26667.74       598.80 o                         
  22   1   1         94.13        186.36       376.69 o                         
  23   1   1      11455.42       9460.33       456.05 o                         
  24   1   1          3.33        619.72       455.03 o                         
  25   1   1       5015.25       3245.67       472.36 o                         
  26   1   1         49.34       -595.91       595.91 o                         
  27   1   1       6418.57       6689.90       964.53 o                         
  28   1   1          3.56        640.21       887.53 o                         
  29   1   1        351.61        365.35       862.80 o                         
  31   1   1        686.73       1176.44       816.14 o                         
  32   1   1          6.72        578.94       952.17 o                         
 -32   3   1         13.47         59.76       630.11 o                         
 -31   3   1       2703.69       3530.41       933.21 o                         
 -30   3   1         70.63        934.55       507.37 o                         
 -29   3   1       3002.15       3933.27       550.69 o                         
 -28   3   1         13.81       -212.33       432.70 o                         
 -27   3   1        662.04        572.70       434.04 o                         
 -26   3   1         79.52        -37.37       433.43 o                         
 -25   3   1       2578.69       2949.75       525.12 o                         
 -24   3   1         43.32        450.97       492.94 o                         
 -23   3   1      16922.62      13467.88       901.99 o                         
 -22   3   1          7.97        124.36       504.36 o                         
 -21   3   1      13493.80       9384.17       725.96 o                         
 -20   3   1        143.57        449.44       579.41 o                         
 -19   3   1      10770.49      11494.63       770.16 o                         
 -18   3   1        387.87        -67.16       482.47 o                         
 -17   3   1       1567.02       1657.60       391.58 o                         
 -16   3   1        188.91        110.52       381.02 o                         
 -15   3   1      12948.03      16018.13       512.14 o                         
 -14   3   1          6.84       -134.16       343.15 o                         
 -13   3   1      21357.96      20773.68       700.72 o                         
 -12   3   1         92.70        -46.83       395.80 o                         
 -11   3   1      17151.03      22302.22       757.34 o                         
 -10   3   1        710.58        463.57       342.47 o                         
  -9   3   1       6170.60       6493.07       439.89 o                         
  -8   3   1       1144.84        933.67       391.74 o                         
  -7   3   1       1264.03        739.36       437.73 o                         
  -6   3   1       1037.52       1041.33       434.09 o                         
  -5   3   1     245087.17     248602.88      3526.43 o                         
  -4   3   1        638.19        190.00       469.86 o                         
  -3   3   1     111615.26     131105.98      1959.85 o                         
  -2   3   1        782.22        448.79       369.45 o                         
  -1   3   1      62190.40      77413.56      1142.80 o                         
   0   3   1         27.37         69.55       328.02 o                         
   1   3   1       7822.24       6519.84       425.94 o                         
   2   3   1         66.35         98.81       385.07 o                         
   3   3   1     301055.59     321276.03     11356.29 o                         
   4   3   1        547.60        584.78       465.36 o                         
   5   3   1     112271.55     108006.67      1975.35 o                         
   6   3   1          9.08          6.56       412.49 o                         
   7   3   1      41750.28      41457.93      1048.92 o                         
   8   3   1        894.15        782.96       388.27 o                         
   9   3   1       9637.48       5565.48       454.73 o                         
  10   3   1        245.04         79.81       413.75 o                         
  11   3   1      63886.19      78652.22      1831.57 o                         
  12   3   1        116.62        -15.77       391.84 o                         
  13   3   1      93987.97      91578.70      2676.38 o                         
  14   3   1        146.84        -59.47       393.09 o                         
  15   3   1      69818.10      70004.07      1065.39 o                         
  16   3   1         10.66        232.88       495.45 o                         
  17   3   1      31563.96      31996.73      1375.98 o                         
  18   3   1         43.85       -111.99       702.48 o                         
  19   3   1       7672.93       8230.59       846.49 o                         
  20   3   1         12.78       -288.35       871.79 o                         
  21   3   1      10175.20       8463.83       974.09 o                         
  22   3   1          0.15        208.12       493.70 o                         
  23   3   1      10346.31       8315.65       504.06 o                         
  24   3   1         34.69       -385.41       483.25 o                         
  25   3   1       3227.57       3052.22       462.57 o                         
  26   3   1          8.15        279.67       437.50 o                         
  27   3   1       1208.45       2331.02       520.71 o                         
  28   3   1         11.88        295.75       509.57 o                         
  29   3   1       2819.88       2674.34       457.14 o                         
  30   3   1         47.65        479.65       506.85 o                         
  31   3   1      13322.84      14827.65       627.11 o                         
  32   3   1          0.15        293.97       863.92 o                         
 -32   5   1         83.62        431.81       647.28 o                         
 -31   5   1       1855.83       1242.58       460.48 o                         
 -30   5   1         27.35        244.16       489.79 o                         
 -29   5   1        800.42        610.26       583.50 o                         
 -28   5   1         21.48         37.08       497.44 o                         
 -27   5   1      14612.83      13298.63       736.00 o                         
 -26   5   1         16.16         15.56       602.79 o                         
 -25   5   1        323.78         85.38       622.95 o                         
 -24   5   1         18.78        225.62       494.18 o                         
 -23   5   1       9267.68       7945.13       712.02 o                         
 -22   5   1        217.32        -74.48       614.72 o                         
 -21   5   1       2677.81       3928.11       575.75 o                         
 -20   5   1          6.25       -148.90       460.81 o                         
 -19   5   1       6115.09       4897.68       490.14 o                         
 -18   5   1        409.49        393.37       461.94 o                         
 -17   5   1      68936.16      67066.07      1754.59 o                         
 -16   5   1        157.00         83.86       388.98 o                         
 -15   5   1      14399.13      14640.87       521.34 o                         
 -14   5   1          0.05       -174.20       397.19 o                         
 -13   5   1       2636.99       3451.61       372.70 o                         
 -12   5   1        405.91        210.12       327.00 o                         
 -11   5   1      76986.97      78135.67      1590.49 o                         
 -10   5   1        798.79       1026.68       380.24 o                         
  -9   5   1       7297.90       5144.33       391.12 o                         
  -8   5   1          3.23        181.84       356.02 o                         
  -7   5   1       2985.15       2087.40       401.09 o                         
  -6   5   1        783.77        863.86       434.27 o                         
  -5   5   1      92186.52      79623.31      1119.77 o                         
  -4   5   1        308.48        444.28       378.34 o                         
  -3   5   1       2321.41       4037.92       471.01 o                         
  -2   5   1        283.32        167.05       452.55 o                         
  -1   5   1       6187.55       5468.82       464.64 o                         
   0   5   1       2394.68       1885.35       403.35 o                         
   1   5   1        199.78        339.23       410.23 o                         
   2   5   1          7.91        -45.76       417.16 o                         
   3   5   1      19471.45      20481.85       605.29 o                         
   4   5   1         20.03        -47.02       397.23 o                         
   5   5   1     157673.77     121615.86      2267.40 o                         
   6   5   1        709.75        661.24       427.51 o                         
   7   5   1       3726.17       4167.63       543.11 o                         
   8   5   1         21.36       -182.50       394.61 o                         
   9   5   1      24302.71      16840.05       563.79 o                         
  10   5   1        377.70        194.77       364.55 o                         
  11   5   1     109584.23     111283.38      2550.95 o                         
  12   5   1         58.46        172.26       347.81 o                         
  13   5   1      10582.81       8884.72       454.95 o                         
  14   5   1         52.83       -304.39       460.16 o                         
  15   5   1       1026.23       3283.57       495.45 o                         
  16   5   1        182.72         49.78       536.24 o                         
  17   5   1      14791.32      15971.18       702.61 o                         
  18   5   1        182.06        728.16       619.70 o                         
  19   5   1       6111.95       5860.68       519.59 o                         
  20   5   1        112.19        167.52       531.62 o                         
  21   5   1     144274.00     124394.13      4432.35 o                         
  22   5   1         53.47        444.71       529.91 o                         
  23   5   1      16065.43      11294.48      1031.98 o                         
  24   5   1        150.42       -142.21       846.50 o                         
  25   5   1       4464.92       4512.96       903.83 o                         
  26   5   1          8.59        168.44       434.34 o                         
  27   5   1       5240.60       6120.83       482.20 o                         
  28   5   1          1.02        -15.78       440.05 o                         
  29   5   1       1511.95       1161.90       455.03 o                         
  30   5   1          6.57       -137.64       447.88 o                         
  31   5   1       4602.79       5405.06       479.76 o                         
  32   5   1         60.46        817.83       883.59 o                         
 -31   7   1       1271.78       1576.67       687.28 o                         
 -30   7   1          5.29        -96.56       395.51 o                         
 -29   7   1        257.74        407.60       402.91 o                         
 -28   7   1         10.42        329.49       501.07 o                         
 -27   7   1         36.84        441.23       879.66 o                         
 -26   7   1          0.40        407.89       608.26 o                         
 -25   7   1       2137.34       2685.36       634.60 o                         
 -24   7   1         18.07       -342.40       485.02 o                         
 -23   7   1       9904.88       8021.37       704.51 o                         
 -22   7   1        187.99        -75.06       578.11 o                         
 -21   7   1      10054.97       6900.62       500.09 o                         
 -20   7   1         71.20        215.05       514.77 o                         
 -19   7   1       5207.58       5974.29       550.99 o                         
 -18   7   1        101.06         50.96       477.21 o                         
 -17   7   1      11376.33      11549.01       532.78 o                         
 -16   7   1          7.82        261.50       411.61 o                         
 -15   7   1       1564.44       2091.72       354.34 o                         
 -14   7   1        451.45        899.43       352.71 o                         
 -13   7   1      18912.20      19720.56       464.24 o                         
 -12   7   1          0.88        178.37       342.52 o                         
 -11   7   1      14142.44      16135.69       477.55 o                         
 -10   7   1         10.35        113.81       321.83 o                         
  -9   7   1      15973.45      16461.72       471.59 o                         
  -8   7   1         92.34        116.05       311.25 o                         
  -7   7   1      24862.20      27391.30       562.78 o                         
  -6   7   1        899.78        966.32       342.73 o                         
  -5   7   1      69729.08      73116.14       872.71 o                         
  -4   7   1       1109.66       1353.22       492.07 o                         
  -3   7   1      22507.33      23664.39       879.39 o                         
  -2   7   1        841.39        642.81       468.80 o                         
  -1   7   1      60588.23      59136.47       894.35 o                         
   0   7   1        810.72        716.04       392.34 o                         
   1   7   1       8423.72       8278.09       524.88 o                         
   2   7   1        654.69        882.42       479.48 o                         
   3   7   1        333.45        588.18       595.94 o                         
   4   7   1       1365.45       1751.06       420.25 o                         
   5   7   1      88314.98      96824.70      2129.41 o                         
   6   7   1         90.00        163.04       348.19 o                         
   7   7   1       3784.73       2927.33       500.31 o                         
   8   7   1       1683.98       1754.29       421.28 o                         
   9   7   1       5893.41       7780.98       438.77 o                         
  10   7   1          0.14        137.33       359.19 o                         
  11   7   1      21122.61      24812.50       697.13 o                         
  12   7   1         52.06       -170.43       416.98 o                         
  13   7   1      44996.64      46909.64       832.73 o                         
  14   7   1         51.18        333.27       446.35 o                         
  15   7   1      63094.66      64614.17      2443.01 o                         
  16   7   1         47.71        339.18       669.59 o                         
  17   7   1       4826.10       4458.18       670.07 o                         
  18   7   1        190.68         44.01       508.85 o                         
  19   7   1       5393.97       7636.15       596.59 o                         
  20   7   1        101.60        430.50       443.38 o                         
  21   7   1       3011.08       3165.52       547.06 o                         
  22   7   1        281.63       1195.03       625.96 o                         
  23   7   1        138.01        617.59       510.63 o                         
  24   7   1        134.86        296.71       496.52 o                         
  25   7   1       1768.87       2422.96       669.02 o                         
  26   7   1          0.60       -827.95       827.95 o                         
  27   7   1       5878.23       7651.06       958.35 o                         
  28   7   1          0.59       -164.69       905.51 o                         
  29   7   1        612.37        618.60       520.17 o                         
  30   7   1          0.38        -12.05       670.07 o                         
  31   7   1       5015.87       5659.04      1026.92 o                         
 -30   9   1         26.78       -177.06       898.21 o                         
 -29   9   1       3969.47       4445.82       763.59 o                         
 -28   9   1         73.54       -287.12       522.91 o                         
 -27   9   1        554.31        173.66       520.68 o                         
 -26   9   1          1.92        282.76       522.64 o                         
 -25   9   1        947.32        485.33       517.41 o                         
 -24   9   1        399.18        639.20       503.39 o                         
 -23   9   1       3641.84       4514.87       723.28 o                         
 -22   9   1          0.60       -422.05       522.83 o                         
 -21   9   1       4429.73       5149.79       550.33 o                         
 -20   9   1         77.48        230.43       528.85 o                         
 -19   9   1      19873.43      15491.83       673.22 o                         
 -18   9   1          3.93       -340.57       521.06 o                         
 -17   9   1       1764.52       2144.94       433.50 o                         
 -16   9   1        180.02        349.55       465.14 o                         
 -15   9   1       2693.06       2477.67       421.85 o                         
 -14   9   1        849.16        907.12       457.40 o                         
 -13   9   1      11082.57      11035.55       464.95 o                         
 -12   9   1        136.81       -183.41       382.02 o                         
 -11   9   1       5677.71       3871.61       425.49 o                         
 -10   9   1       1246.12       1221.88       388.13 o                         
  -9   9   1      44347.88      49817.46       830.18 o                         
  -8   9   1         11.05       -119.17       406.97 o                         
  -7   9   1      13195.99      15050.70       565.54 o                         
  -6   9   1         26.44        212.22       447.22 o                         
  -5   9   1      22427.08      20406.92       682.20 o                         
  -4   9   1        113.13        170.34       526.00 o                         
  -3   9   1      24504.11      25891.44       902.81 o                         
  -2   9   1        101.96        119.30       448.90 o                         
  -1   9   1       9607.54      11886.48       605.14 o                         
   0   9   1       1993.61       2100.50       862.23 o                         
   1   9   1      14298.36      14428.08      1171.94 o                         
   2   9   1          0.49        178.18       774.55 o                         
   3   9   1       5755.83       6119.39       974.09 o                         
   4   9   1        487.45       1157.09       549.71 o                         
   5   9   1       7736.96       7589.45       576.32 o                         
   6   9   1         96.86        338.70       384.51 o                         
   7   9   1     121139.81     128433.31      1238.24 o                         
   8   9   1         64.04        -37.13       386.26 o                         
   9   9   1      60851.94      82367.09      1485.60 o                         
  10   9   1        160.31         54.32       368.94 o                         
  11   9   1      15956.04      13214.34       580.80 o                         
  12   9   1          1.70       -369.58       454.40 o                         
  13   9   1       8920.43       9532.68       555.83 o                         
  14   9   1        279.30        198.92       405.19 o                         
  15   9   1       8250.42       8033.02       485.85 o                         
  16   9   1        381.32        374.85       464.39 o                         
  17   9   1      17193.67      16637.02       624.88 o                         
  18   9   1         31.19        173.09       513.13 o                         
  19   9   1      47638.64      38585.25       948.97 o                         
  20   9   1         32.69        291.05       402.90 o                         
  21   9   1         56.35        324.19       358.58 o                         
  22   9   1         26.62       -197.94       397.85 o                         
  23   9   1       2596.44       1613.50       414.75 o                         
  24   9   1         80.00       -140.77       436.43 o                         
  25   9   1      12486.63       9182.12       585.63 o                         
  26   9   1         34.25        -21.06       520.33 o                         
  27   9   1       1589.11       1590.73       465.97 o                         
  28   9   1          0.00       -277.22       448.47 o                         
  29   9   1       1010.54       2277.00       654.68 o                         
  30   9   1          2.77        180.43       946.55 o                         
 -28  11   1         57.38        622.79       893.71 o                         
 -27  11   1       3411.41       3238.40       479.91 o                         
 -26  11   1        192.42         45.03       401.23 o                         
 -25  11   1       3076.98       2749.93       414.08 o                         
 -24  11   1         42.39        341.42       391.58 o                         
 -23  11   1       2548.51       2839.53       416.06 o                         
 -22  11   1         25.36       -160.61       381.19 o                         
 -21  11   1       2024.86       2954.41       466.25 o                         
 -20  11   1          0.58        122.36       420.67 o                         
 -19  11   1       1883.96       2062.04       452.05 o                         
 -18  11   1         22.14        144.88       393.69 o                         
 -17  11   1       5004.96       3503.73       381.58 o                         
 -16  11   1         52.02       -225.60       364.99 o                         
 -15  11   1      21924.61      18724.70       552.68 o                         
 -14  11   1         76.13        257.67       400.32 o                         
 -13  11   1       2743.71       1940.96       422.34 o                         
 -12  11   1         71.62        139.87       360.61 o                         
 -11  11   1       1153.15       1078.44       410.75 o                         
 -10  11   1         49.52        340.39       427.21 o                         
  -9  11   1       2254.70       2260.72       446.44 o                         
  -8  11   1       1011.07        541.47       586.45 o                         
  -7  11   1      16073.30      15900.22       790.31 o                         
  -6  11   1        542.73        787.08       896.24 o                         
  -5  11   1      45714.82      52595.69      1216.47 o                         
  -4  11   1        535.35        318.39       587.60 o                         
  -3  11   1       2618.99       2800.80       633.44 o                         
  -2  11   1          0.00        -14.10       436.73 o                         
  -1  11   1       1646.12       1409.37       487.02 o                         
   0  11   1        129.71        202.62       468.39 o                         
   1  11   1       5394.83       5483.53       413.96 o                         
   2  11   1         74.15        -41.93       401.78 o                         
   3  11   1       5370.58       9353.36       586.31 o                         
   4  11   1         39.25        348.19       372.56 o                         
   5  11   1      91981.75      97956.27      2700.24 o                         
   6  11   1        808.43       1139.90       578.53 o                         
   7  11   1       7066.65       6661.80       991.51 o                         
   8  11   1        128.82         62.02       490.10 o                         
   9  11   1      14817.73      12044.43       568.15 o                         
  10  11   1        114.39       -232.08       368.39 o                         
  -1 -10   2       4327.32       3824.61       528.12 o                         
  -1  -8   2        146.19         97.22       547.45 o                         
  -1  -6   2       9279.75       6629.97       552.03 o                         
  -1  -4   2         21.71         17.62       422.31 o                         
  -1  -2   2         48.56         14.32       343.56 o                         
  -1 -10   4          8.17        203.09       436.71 o                         
  -1  -8   4          8.71         35.18       512.82 o                         
  -1  -6   4        954.01        591.53       386.59 o                         
  -1  -4   4          5.97        -38.33       388.70 o                         
  -1  -2   4          2.57         20.67       457.06 o                         
  -1 -10   6        333.19       1281.01       450.93 o                         
  -1  -8   6        212.14        292.48       349.68 o                         
  -1  -6   6         20.63         -7.61       351.08 o                         
  -1  -4   6       1567.61        959.25       387.06 o                         
  -1  -2   6       1365.27        949.07       448.10 o                         
  -1 -10   8       2059.71       2156.07       507.35 o                         
  -1  -8   8         36.30        206.44       343.49 o                         
  -1  -6   8         34.72        335.12       329.61 o                         
  -1  -4   8        177.33       -174.80       422.47 o                         
  -1  -2   8        381.19        181.12       514.62 o                         
  -1 -10  10        755.33        911.99       460.01 o                         
  -1  -8  10          3.32        436.29       331.26 o                         
  -1  -6  10        258.42        486.53       337.24 o                         
  -1  -4  10        131.20        482.35       337.53 o                         
  -1  -2  10        326.23        246.68       465.23 o                         
  -1 -10  12       3077.97       2596.68       447.52 o                         
  -1  -8  12       1882.54       2177.85       420.42 o                         
  -1  -6  12        310.95        342.59       305.44 o                         
  -1  -4  12        828.77       1091.49       404.83 o                         
  -1  -2  12         73.48         32.47       382.55 o                         
  -1 -10  14        463.40        290.09       412.33 o                         
  -1  -8  14        967.98       1093.47       383.79 o                         
  -1  -6  14         48.96        153.75       339.19 o                         
  -1  -4  14        810.17        134.40       405.84 o                         
  -1  -2  14        138.37        241.91       379.61 o                         
  -1 -10  16        157.59        193.16       369.94 o                         
  -1  -8  16         83.24        271.96       416.20 o                         
  -1  -6  16        486.70       -151.87       441.02 o                         
  -1  -4  16       2438.59       1710.21       401.97 o                         
  -1  -2  16       1346.77       1620.77       435.95 o                         
  -1 -10  18        317.57        542.19       355.75 o                         
  -1  -8  18       1057.58       1163.70       451.03 o                         
  -1  -6  18         39.77        375.95       463.86 o                         
  -1  -4  18         73.18        354.39       394.05 o                         
  -1  -2  18       3469.38       3378.10       505.44 o                         
  -1 -10  20        139.53       -304.45       609.72 o                         
  -1  -8  20        381.77       -189.87       491.15 o                         
  -1  -6  20        450.06       1106.00       541.05 o                         
  -1  -4  20        315.34         49.83       464.91 o                         
  -1  -2  20        659.59        833.82       438.15 o                         
  -1 -10  22        369.44        823.48       629.23 o                         
  -1  -8  22        111.38         -0.02       496.23 o                         
  -1  -6  22       1006.48        774.71       500.10 o                         
  -1  -4  22       1914.04       1543.19       620.81 o                         
  -1  -2  22       2931.53       1953.42       556.80 o                         
  -1 -10  24          8.52        275.38       509.34 o                         
  -1  -8  24        179.12         -5.62       421.80 o                         
  -1  -6  24        198.06       -307.99       605.43 o                         
  -1  -4  24         10.99        398.85       494.60 o                         
  -1  -2  24       1224.79       1277.66       546.03 o                         
  -1 -10  26        937.02        633.47       451.13 o                         
  -1  -8  26       1030.05       1114.73       451.17 o                         
  -1  -6  26         76.17          5.66       506.87 o                         
  -1  -4  26        338.88        -43.67       432.88 o                         
  -1  -2  26          3.04        113.09       417.98 o                         
  -1 -10  28        522.29       1010.44       645.22 o                         
  -1  -8  28        346.10        680.53       520.29 o                         
  -1  -6  28        274.41        194.58       499.54 o                         
  -1  -4  28       2142.17       1239.97       536.41 o                         
  -1  -2  28        845.34        800.97       427.94 o                         
  -1  -8  30          3.68        145.77       647.42 o                         
  -1  -6  30        109.06       -217.16       458.98 o                         
  -1  -4  30         42.20       -500.38       500.38 o                         
  -1  -2  30        429.93        170.45       501.76 o                         
  -1  -6  32         18.95        -10.68       950.48 o                         
  -1  -4  32          4.99        545.22       894.83 o                         
  -1  -2  32        430.30        973.41       630.73 o                         
  -2  -3 -31        114.86        485.67       620.72 o                         
  -2  -1 -31       1117.18        963.95       625.44 o                         
  -2  -3 -29         31.03        -83.92       452.09 o                         
  -2  -3 -27        329.50        -45.20       439.18 o                         
  -1 -12 -26         10.47        -57.35       642.84 o                         
  -2  -3 -25         57.28        -34.68       447.02 o                         
  -2  -1 -25         77.67          0.47       635.00 o                         
  -1 -14 -24        921.32        228.40       704.29 o                         
  -1 -12 -24       1322.13       1853.40       423.23 o                         
  -2  -3 -23       1303.96       1112.66       630.65 o                         
  -2  -1 -23        120.31        196.23       376.64 o                         
  -1 -14 -22       1393.50        897.09       419.84 o                         
  -1 -12 -22         78.29        428.31       400.53 o                         
  -2  -3 -21         89.51        291.16       856.61 o                         
  -2  -1 -21        124.42        172.79       352.41 o                         
  -1 -16 -20        281.44        425.63       535.09 o                         
  -1 -14 -20        210.49        248.64       452.10 o                         
  -1 -12 -20        155.79        346.00       433.10 o                         
  -2  -3 -19        529.29        508.09       577.70 o                         
  -2  -1 -19        714.04        527.86       396.21 o                         
  -1 -16 -18         58.99         91.96       410.36 o                         
  -1 -14 -18         29.89        127.74       400.55 o                         
  -1 -12 -18         10.92        132.45       431.42 o                         
  -2  -3 -17        462.09        727.51       584.21 o                         
  -2  -1 -17          2.36         29.11       461.69 o                         
  -1 -18 -16          2.59       -442.60       662.94 o                         
  -1 -16 -16          0.54       -171.69       455.17 o                         
  -1 -14 -16        174.89        139.13       467.21 o                         
  -1 -12 -16         28.72       -127.20       401.16 o                         
  -2  -3 -15         89.68       -126.33       526.25 o                         
  -2  -1 -15       4188.90       3547.99       581.54 o                         
  -1 -18 -14        479.00        325.56       465.05 o                         
  -1 -16 -14        694.98        737.44       465.02 o                         
  -1 -14 -14        533.75        -42.34       462.30 o                         
  -1 -12 -14       2214.32       1006.76       381.19 o                         
  -2  -3 -13         45.98        253.63       423.69 o                         
  -2  -1 -13        106.85        124.55       384.01 o                         
  -1 -18 -12        107.11        435.18       468.21 o                         
  -1 -16 -12       2445.08       2190.55       436.80 o                         
  -1 -14 -12       2008.80       1670.34       417.74 o                         
  -1 -12 -12        158.42        -97.85       406.56 o                         
  -2  -3 -11       2340.28       1892.06       406.10 o                         
  -2  -1 -11         62.28        -74.06       412.31 o                         
  -1 -20 -10         77.99       -131.53       935.87 o                         
  -1 -18 -10         14.47        -34.03       460.30 o                         
  -1 -16 -10         82.47       -120.28       381.46 o                         
  -1 -14 -10         86.78        -27.41       407.32 o                         
  -1 -12 -10          1.41         36.71       473.30 o                         
  -2  -3  -9         62.06        502.50       473.75 o                         
  -2  -1  -9        582.15        374.38       435.88 o                         
  -1 -20  -8        455.91        367.57       688.75 o                         
  -1 -18  -8         72.28          4.69       467.29 o                         
  -1 -16  -8         89.45        534.85       412.84 o                         
  -1 -14  -8        709.18       1184.96       407.94 o                         
  -1 -12  -8       2640.61       1508.26       526.95 o                         
  -2  -3  -7        657.56        946.31       397.79 o                         
  -2  -1  -7          1.51        115.45       402.41 o                         
  -1 -20  -6        625.87        439.90       686.25 o                         
  -1 -18  -6        480.15        763.03       681.29 o                         
  -1 -16  -6        920.50       1151.76       466.01 o                         
  -1 -14  -6       3223.24       2825.41       487.29 o                         
  -1 -12  -6       1517.50       1132.64       527.04 o                         
  -2  -3  -5        699.66        919.81       396.12 o                         
  -2  -1  -5        538.25        496.32       347.12 o                         
  -1 -20  -4       1110.42        169.50       686.00 o                         
  -1 -18  -4        289.65        441.52       650.37 o                         
  -1 -16  -4         60.37        103.12       471.10 o                         
  -1 -14  -4        744.16       1112.78       411.95 o                         
  -1 -12  -4         10.39        -31.15       383.56 o                         
  -2  -3  -3          6.12        141.61       436.61 o                         
  -2  -1  -3          8.44        -18.27       317.67 o                         
  -1 -20  -2        388.80        444.61       949.36 o                         
  -1 -18  -2         65.43        -34.87       667.52 o                         
  -1 -16  -2         21.40        328.58       466.84 o                         
  -1 -14  -2       1522.41       1478.49       562.38 o                         
  -1 -12  -2       1132.52       1182.13       440.12 o                         
  -2  -3  -1        134.19        197.79       442.63 o                         
  -2  -1  -1         54.49         37.61       409.62 o                         
  -1 -20   0        271.79       -314.57       663.83 o                         
  -1 -18   0          0.07       -509.25       771.74 o                         
  -1 -16   0        213.95        141.72       546.89 o                         
  -1 -14   0        659.42        632.57       469.61 o                         
  -1 -12   0         91.89        444.70       413.35 o                         
  -2  -3   1       1582.04        691.12       389.77 o                         
  -2  -1   1          8.16        -10.26       461.19 o                         
  11  11   1       9205.74      10444.59       481.93 o                         
  12  11   1         12.78         33.71       372.12 o                         
  13  11   1       9368.87       6721.36       420.21 o                         
  14  11   1          3.62        217.57       356.16 o                         
  15  11   1        947.37       1093.07       351.95 o                         
  16  11   1         98.51         90.20       343.62 o                         
  17  11   1       5307.33       5824.62       399.93 o                         
  18  11   1          0.80        -29.10       361.23 o                         
  19  11   1       1680.20       1781.56       444.55 o                         
  20  11   1         14.57        266.01       438.39 o                         
  21  11   1      40819.82      44576.30      1104.50 o                         
  22  11   1        136.40        119.44       449.51 o                         
  23  11   1       9767.60       9170.57       513.67 o                         
  24  11   1          2.11        488.20       479.24 o                         
  25  11   1       5731.11       5148.91       490.20 o                         
  26  11   1          2.60        -57.71       514.08 o                         
  27  11   1       2197.69       2421.33       792.54 o                         
  28  11   1          0.11        110.41       628.01 o                         
 -26  13   1         31.29        296.78       961.72 o                         
 -25  13   1       1736.90       1973.01       547.29 o                         
 -24  13   1         50.67         98.69       403.86 o                         
 -23  13   1       2088.97       2389.94       421.78 o                         
 -22  13   1         65.80       -183.44       403.59 o                         
 -21  13   1       5091.81       5714.87       441.13 o                         
 -20  13   1         21.70       -499.20       499.20 o                         
 -19  13   1       1253.06       1096.78       453.75 o                         
 -18  13   1        383.38        288.23       447.26 o                         
 -17  13   1       5936.42       4964.57       479.75 o                         
 -16  13   1         72.83        -94.69       443.76 o                         
 -15  13   1       2167.87       2123.66       417.66 o                         
 -14  13   1         72.78        201.47       389.37 o                         
 -13  13   1      10285.35       6689.25       590.85 o                         
 -12  13   1          3.64        329.89       535.16 o                         
 -11  13   1       1003.97        217.47       646.86 o                         
 -10  13   1        196.85         86.21       624.59 o                         
  -9  13   1       2568.63       3305.60       981.40 o                         
  -8  13   1       1045.51       1147.84       518.52 o                         
  -7  13   1        932.80       1536.93       461.82 o                         
  -6  13   1        663.97        639.82       451.90 o                         
  -5  13   1      10437.01      10152.37       482.28 o                         
  -4  13   1        461.74        277.51       397.44 o                         
  -3  13   1       6213.11       6026.88       505.63 o                         
  -2  13   1        544.75        815.75       459.46 o                         
  -1  13   1       2102.40       3113.58       470.07 o                         
   0  13   1        196.95        231.93       454.42 o                         
   1  13   1       2297.88       3488.85       492.80 o                         
   2  13   1          5.31        295.70       455.85 o                         
   3  13   1       8723.53      10212.36       485.16 o                         
   4  13   1        719.82        905.55       409.99 o                         
   5  13   1       4460.80       5892.50       457.16 o                         
   6  13   1        117.17        189.51       392.27 o                         
   7  13   1      11408.96      14266.99       634.62 o                         
   8  13   1       1927.63       2688.15       470.47 o                         
   9  13   1      27018.92      24152.77       635.09 o                         
  10  13   1         72.06        355.57       448.88 o                         
  11  13   1       1423.47       1443.09       462.71 o                         
  12  13   1        659.27        357.32       420.55 o                         
  13  13   1      36962.96      22659.80       521.58 o                         
  14  13   1         38.42        -53.10       397.32 o                         
  15  13   1       7898.46       6397.32       459.51 o                         
  16  13   1          7.93        157.85       524.32 o                         
  17  13   1       6544.19       5864.89       438.71 o                         
  18  13   1        221.00        590.18       442.45 o                         
  19  13   1       2312.24       2695.38       466.90 o                         
  20  13   1          2.81       -107.35       451.81 o                         
  21  13   1        904.68       1414.71       456.31 o                         
  22  13   1        427.60        673.87       450.59 o                         
  23  13   1       3735.08       5616.55       498.62 o                         
  24  13   1         15.04         11.23       536.38 o                         
  25  13   1       1667.05       1417.40       665.29 o                         
 -23  15   1       1207.38       1250.12       683.79 o                         
 -22  15   1        234.43        313.60       541.16 o                         
 -21  15   1         64.71        406.04       453.65 o                         
 -20  15   1         31.23       -162.80       451.41 o                         
 -19  15   1        852.79       1132.44       552.71 o                         
 -18  15   1         43.30        -59.81       519.16 o                         
 -17  15   1       6093.28       7516.15       587.76 o                         
 -16  15   1        367.64        675.04       533.46 o                         
 -15  15   1         55.01        933.21       520.47 o                         
 -14  15   1         81.58       -299.20       442.24 o                         
 -13  15   1       1221.25       1572.43       472.93 o                         
 -12  15   1         86.59        127.12       373.80 o                         
 -11  15   1       7017.97       6321.40       498.81 o                         
 -10  15   1        441.51        736.14       409.52 o                         
  -9  15   1        413.83        606.59       396.63 o                         
  -8  15   1         66.16        399.22       447.11 o                         
  -7  15   1       1931.01       2209.73       419.01 o                         
  -6  15   1         52.90         62.27       398.13 o                         
  -5  15   1       2626.32       2467.89       425.26 o                         
  -4  15   1        632.48         65.06       452.64 o                         
  -3  15   1       1039.66       2049.82       485.75 o                         
  -2  15   1         85.82        -67.09       549.62 o                         
  -1  15   1       7318.56       5675.46       601.17 o                         
   0  15   1       2132.54       2056.03       483.68 o                         
   1  15   1       1059.05        562.20       556.51 o                         
   2  15   1         12.88       -123.93       447.17 o                         
   3  15   1        395.77       1032.34       468.65 o                         
   4  15   1        257.87        418.65       409.15 o                         
   5  15   1      13280.61      12684.00       499.78 o                         
   6  15   1         53.42        191.40       451.41 o                         
   7  15   1       3194.82       3475.71       477.95 o                         
   8  15   1          3.08        245.79       400.05 o                         
   9  15   1       4814.19       6240.62       451.59 o                         
  10  15   1        428.37        365.07       411.94 o                         
  11  15   1       5367.89       4926.22       434.73 o                         
  12  15   1         16.91       -134.44       404.78 o                         
  13  15   1        183.12        305.21       397.08 o                         
  14  15   1        117.50       -161.75       404.66 o                         
  15  15   1        138.16        437.86       455.73 o                         
  16  15   1        212.95        637.25       467.31 o                         
  17  15   1       4583.05       4097.23       487.24 o                         
  18  15   1         68.87         71.93       458.81 o                         
  19  15   1       3768.33       3289.27       473.62 o                         
  20  15   1          0.06       -455.11       455.11 o                         
  21  15   1      10205.96       8413.26       517.73 o                         
  22  15   1        170.89        341.47       531.73 o                         
  23  15   1       1062.61       1624.01       677.96 o                         
 -19  17   1        172.51        275.89       680.04 o                         
 -18  17   1         22.60       -451.48       451.48 o                         
 -17  17   1        735.31        750.11       473.14 o                         
 -16  17   1         18.65       -112.09       459.87 o                         
 -15  17   1       5817.93       5614.54       538.19 o                         
 -14  17   1        520.63        731.59       466.42 o                         
 -13  17   1         98.11        324.44       460.45 o                         
 -12  17   1         76.75        243.43       372.33 o                         
 -11  17   1       5921.81       4867.10       406.04 o                         
 -10  17   1          0.44       -260.32       458.93 o                         
  -9  17   1       3911.46       4157.25       491.94 o                         
  -8  17   1        274.78        629.95       473.90 o                         
  -7  17   1        207.58        637.31       471.40 o                         
  -6  17   1        844.80        582.89       483.51 o                         
  -5  17   1        778.75        358.49       476.21 o                         
  -4  17   1         18.78        -82.81       471.67 o                         
  -3  17   1       1696.09       1435.45       483.84 o                         
  -2  17   1        369.26        385.56       474.38 o                         
  -1  17   1      18221.36      20066.92       935.30 o                         
   0  17   1        101.84        273.86       687.49 o                         
   1  17   1       2309.79       1818.69       488.28 o                         
   2  17   1        472.74        861.22       477.60 o                         
   3  17   1       1521.22       2003.84       470.25 o                         
   4  17   1        101.53       -191.35       547.38 o                         
   5  17   1       1643.25       2137.63       563.66 o                         
   6  17   1        241.56        542.97       545.16 o                         
   7  17   1       2993.42       1821.01       438.11 o                         
   8  17   1        561.81       1049.46       434.43 o                         
   9  17   1       2968.08       2848.39       400.78 o                         
  10  17   1         94.63         22.68       382.33 o                         
  11  17   1       1250.01       1463.63       386.52 o                         
  12  17   1         78.78         -0.60       381.54 o                         
  13  17   1       3887.78       2918.54       441.26 o                         
  14  17   1        219.24        286.57       413.54 o                         
  15  17   1      10465.44       8212.09       519.08 o                         
  16  17   1          0.25       -265.05       470.12 o                         
  17  17   1       5950.17       5498.52       500.95 o                         
  18  17   1         71.10       -182.67       649.07 o                         
  19  17   1        491.78        437.86       907.20 o                         
 -15  19   1       3471.38       1447.36      1002.75 o                         
 -14  19   1        235.35        480.02       928.56 o                         
 -13  19   1        224.72        317.87       536.24 o                         
 -12  19   1         37.78        -58.53       461.10 o                         
 -11  19   1        128.22        969.19       477.90 o                         
 -10  19   1        439.61       1173.77       553.98 o                         
  -9  19   1       9121.41       9452.88      1180.93 o                         
  -8  19   1         11.82         78.24       631.86 o                         
  -7  19   1       1670.05       2632.06       901.86 o                         
  -6  19   1         29.00        171.76       670.87 o                         
  -5  19   1       9710.94       8428.75       754.55 o                         
  -4  19   1        500.85        354.25       771.74 o                         
  -3  19   1       3471.10       1940.87       931.93 o                         
  -2  19   1         26.76        673.37       906.08 o                         
  -1  19   1       3933.73       3827.78       990.95 o                         
   0  19   1       1608.56       1150.36       620.77 o                         
   1  19   1       3937.56       2786.80       933.62 o                         
   2  19   1        219.49        -63.52       877.97 o                         
   3  19   1        456.48        669.32       666.25 o                         
   4  19   1        511.03        130.26       678.71 o                         
   5  19   1       3646.19       4012.25       705.90 o                         
   6  19   1        281.49        -70.05       645.55 o                         
   7  19   1      12895.55      13919.66       672.19 o                         
   8  19   1         33.96       -238.15       551.31 o                         
   9  19   1      19243.38      18492.47      1012.45 o                         
  10  19   1         72.75        489.84       420.72 o                         
  11  19   1       1883.70       1518.75       585.72 o                         
  12  19   1         73.99        -28.31       550.51 o                         
  13  19   1       3230.29       2764.81      1006.13 o                         
  -5  21   1       6997.92       4464.62      1054.47 o                         
  -4  21   1         51.45       -189.98       975.21 o                         
  -3  21   1        629.87        189.84       620.55 o                         
  -2  21   1          6.89       -151.73       665.23 o                         
  -1  21   1          6.51        156.26       932.49 o                         
   0  21   1          0.52        558.71       972.96 o                         
   1  21   1       2215.53       2587.83      1002.75 o                         
  -1 -20   2        704.71        373.78       932.49 o                         
  -1 -18   2        755.37        134.90       945.98 o                         
  -1 -16   2        584.82        211.48       563.08 o                         
  -1 -14   2       1298.86        590.21       540.09 o                         
  -1 -12   2        861.50        736.96       377.72 o                         
 -32   0   2       3969.75       3839.58       670.26 o                         
 -30   0   2       2257.99       1909.95       890.90 o                         
 -28   0   2      33365.58      42388.86      1349.56 o                         
 -26   0   2      22049.88      15726.49      1006.69 o                         
 -24   0   2      48533.15      46689.91      1436.68 o                         
 -22   0   2      11122.65      12058.62       608.32 o                         
 -20   0   2      56136.55      44400.46       857.43 o                         
 -18   0   2      23746.84      24907.53       782.51 o                         
 -16   0   2      21387.62      29775.95       909.03 o                         
 -14   0   2      16730.98      19438.16       831.47 o                         
 -12   0   2      10329.06      13954.44       816.87 o                         
 -10   0   2      14376.21      16593.27       706.06 o                         
  -8   0   2      56454.02      55487.32      1278.67 o                         
  -6   0   2     137881.22     162223.58      4047.77 o                         
  -4   0   2     162259.69     110700.13      1883.44 o                         
  -2   0   2         14.99        155.51       365.28 o                         
   2   0   2     121517.44      53129.38      1460.41 o                         
   4   0   2      53345.86      72056.15      1802.49 o                         
   6   0   2      99592.54      88609.78      3175.86 o                         
   8   0   2      64024.76      59070.33      2165.14 o                         
  10   0   2       1605.59       1146.09       960.04 o                         
  12   0   2      19538.09      19985.42       736.11 o                         
  14   0   2      45080.98      49043.71       868.88 o                         
  16   0   2     100511.31     100398.05      1354.28 o                         
  18   0   2      69865.43      65081.13      1144.44 o                         
  20   0   2       1109.04       1694.22       479.83 o                         
  22   0   2       8158.90       6258.07       596.83 o                         
  24   0   2      24993.98      23170.04       926.19 o                         
 -32   2   2        384.87         13.43       514.90 o                         
 -31   2   2         11.80         36.34       525.92 o                         
 -30   2   2      39458.50      40553.89       953.19 o                         
 -29   2   2         21.79        -35.85       437.66 o                         
 -28   2   2        395.29        582.90       438.23 o                         
 -27   2   2         40.72       -282.26       492.99 o                         
 -26   2   2        905.67        451.79       482.28 o                         
 -25   2   2         55.82        300.18       445.39 o                         
 -24   2   2         33.24        582.16       514.69 o                         
 -23   2   2          1.99         58.24       466.96 o                         
 -22   2   2      19632.50      19187.77       651.48 o                         
 -21   2   2         84.40         19.78       463.52 o                         
 -20   2   2      22786.32      25265.38       866.63 o                         
 -19   2   2         12.16        130.02       472.00 o                         
 -18   2   2       5858.59       7800.52       547.96 o                         
 -17   2   2         71.35       -205.43       407.85 o                         
 -16   2   2         43.24         57.41       491.29 o                         
 -15   2   2        194.05        490.18       495.52 o                         
 -14   2   2     123781.23     126300.95      2579.34 o                         
 -13   2   2        137.17         36.49       385.49 o                         
 -12   2   2       5609.50       4340.44       507.56 o                         
 -11   2   2         89.52        -96.78       452.57 o                         
 -10   2   2       6153.49       8936.35       530.84 o                         
  -9   2   2          0.44        259.94       371.82 o                         
  -8   2   2       8852.10       7402.49       489.46 o                         
  -7   2   2          1.10          5.52       381.59 o                         
  -6   2   2     378468.03     438996.34     10176.87 o                         
  -5   2   2         41.98        -70.16       425.92 o                         
  -4   2   2      65816.37      82446.11      1224.19 o                         
  -3   2   2          0.00        132.49       476.81 o                         
  -2   2   2     326699.69     284519.53      3931.76 o                         
  -1   2   2         24.01        -55.67       322.74 o                         
   0   2   2     172004.22     118554.68      2278.66 o                         
   1   2   2         23.92         36.56       411.63 o                         
   2   2   2     294370.31     345947.72      8006.70 o                         
   3   2   2        159.44         71.86       320.28 o                         
   4   2   2     309528.00     344288.12      8415.01 o                         
   5   2   2         64.25          8.44       374.53 o                         
   6   2   2      17854.61      19835.71       630.84 o                         
   7   2   2        277.19        204.01       359.92 o                         
   8   2   2     139716.20     113792.41      2569.11 o                         
   9   2   2        100.86        -16.75       481.42 o                         
  10   2   2      61875.88      58324.88      1020.62 o                         
  11   2   2         53.25         91.61       337.54 o                         
  12   2   2       4165.47       5119.96       405.08 o                         
  13   2   2        385.52        455.79       349.59 o                         
  14   2   2       5550.61       5710.80       473.26 o                         
  15   2   2          8.34        -13.00       452.55 o                         
  16   2   2        991.79       2263.75       514.26 o                         
  17   2   2         28.58         47.36       580.84 o                         
  18   2   2     118406.78     121617.14      1558.57 o                         
  19   2   2          0.40        283.09       575.31 o                         
  20   2   2       1318.55       1678.96       425.21 o                         
  21   2   2         22.91         58.88       348.23 o                         
  22   2   2       9588.64      10324.34       543.32 o                         
  23   2   2         46.56        -47.84       421.36 o                         
  24   2   2      17529.07      15546.78       594.94 o                         
  25   2   2         34.34        159.93       513.48 o                         
  26   2   2        366.01        224.72       607.33 o                         
  27   2   2          1.23       1105.05       883.59 o                         
  28   2   2       1108.45        483.29       615.25 o                         
  29   2   2        173.64        825.35       613.62 o                         
  30   2   2       2632.49       1339.54       647.44 o                         
  31   2   2          6.93        667.09       638.89 o                         
  32   2   2       3918.76       4499.47      1017.37 o                         
 -33   4   2          5.96       -111.85       938.11 o                         
 -32   4   2       1274.63       1466.89       533.27 o                         
 -31   4   2         18.25         46.12       513.13 o                         
 -30   4   2       2968.71       4368.25       557.17 o                         
 -29   4   2         10.17       -153.34       438.34 o                         
 -28   4   2      16564.74      17196.74       538.32 o                         
 -27   4   2        124.07        462.39       418.97 o                         
 -26   4   2       2325.87       1915.01       499.04 o                         
 -25   4   2         31.45       -202.27       496.69 o                         
  -2  -3   3         28.37         89.72       391.99 o                         
  -2  -1   3         37.14         66.75       267.79 o                         
  -1 -20   4        497.24        166.94       946.55 o                         
  -1 -18   4        105.55        541.85       664.43 o                         
  -1 -16   4        688.26        588.77       458.27 o                         
  -1 -14   4       1578.30       1587.03       425.27 o                         
  -1 -12   4         38.17         48.58       597.25 o                         
  -2  -3   5        224.33        198.02       430.08 o                         
  -2  -1   5         10.64        134.92       424.05 o                         
  -1 -20   6        822.73        695.68       682.33 o                         
  -1 -18   6         86.98        -11.46       652.31 o                         
  -1 -16   6         76.05       -202.22       409.58 o                         
  -1 -14   6       2701.99       2010.01       433.76 o                         
  -1 -12   6       3483.90       2584.39       535.55 o                         
  -2  -3   7       6453.51       4701.69       475.51 o                         
  -2  -1   7        494.27        458.14       468.93 o                         
  -1 -20   8        199.10        -34.65       671.54 o                         
  -1 -18   8         82.00        302.51       541.06 o                         
  -1 -16   8          3.65       -124.07       454.78 o                         
  -1 -14   8          6.99         49.51       453.39 o                         
  -1 -12   8        207.59        -60.74       625.11 o                         
  -2  -3   9        369.84        397.70       372.27 o                         
  -2  -1   9        159.30       -133.31       434.47 o                         
  -1 -20  10         17.61       -242.82       958.35 o                         
  -1 -18  10         93.01        107.71       417.88 o                         
  -1 -16  10        200.85         53.20       412.29 o                         
  -1 -14  10       1238.76       1128.66       531.86 o                         
  -1 -12  10        183.74        267.08       513.23 o                         
  -2  -3  11        403.28        120.56       357.44 o                         
  -2  -1  11       1186.05        857.58       391.28 o                         
  -1 -18  12        186.67        614.06       467.95 o                         
  -1 -16  12         12.28        333.36       348.84 o                         
  -1 -14  12        289.66          8.10       406.88 o                         
  -1 -12  12         51.26       -129.81       390.58 o                         
  -2  -3  13        244.42        613.80       371.24 o                         
  -2  -1  13          0.83        -73.62       334.08 o                         
  -1 -18  14        194.76         36.98       459.71 o                         
  -1 -16  14        434.61        667.22       460.24 o                         
  -1 -14  14        595.42        808.06       460.91 o                         
  -1 -12  14        358.82        286.08       392.43 o                         
  -2  -3  15        901.48        839.77       398.53 o                         
  -2  -1  15         12.35        -44.20       354.68 o                         
  -1 -18  16          5.13        376.45       547.72 o                         
  -1 -16  16        390.68       -126.54       457.62 o                         
  -1 -14  16       1225.56        510.04       524.65 o                         
  -1 -12  16        487.38        686.36       372.70 o                         
  -2  -3  17          0.55       -297.73       374.89 o                         
  -2  -1  17       1703.74       1153.69       368.55 o                         
  -1 -18  18         54.99       -130.97       912.26 o                         
  -1 -16  18        150.64        595.94       542.96 o                         
  -1 -14  18         60.86        410.75       458.66 o                         
  -1 -12  18         43.05        -75.81       394.85 o                         
  -2  -3  19       2258.24       1808.39       477.93 o                         
  -2  -1  19       2216.58       1755.89       392.35 o                         
  -1 -16  20          8.16         92.96       519.04 o                         
  -1 -14  20         95.26        -38.14       457.03 o                         
  -1 -12  20         98.89        -54.54       423.01 o                         
  -2  -3  21        919.72        803.34       392.57 o                         
  -2  -1  21        191.20         84.24       425.65 o                         
  -1 -14  22        376.67        518.33       467.83 o                         
  -1 -12  22        639.76        523.38       409.37 o                         
  -2  -3  23        373.94        322.94       417.87 o                         
  -2  -1  23        295.19         -2.19       397.73 o                         
  -1 -14  24        309.66        288.33       518.66 o                         
  -1 -12  24        390.38        308.97       399.04 o                         
  -2  -3  25         45.62       -260.61       509.06 o                         
  -2  -1  25       1314.77        251.01       624.00 o                         
  -1 -12  26        236.31         41.87       528.64 o                         
  -2  -3  27         22.74        232.79       505.76 o                         
  -2  -1  27        192.58       -179.79       709.35 o                         
  -2  -3  29       1220.36        683.14       429.56 o                         
  -2  -1  29       1095.78        876.36       536.64 o                         
  -2  -3  31         89.50        225.63       437.69 o                         
  -2  -1  31        105.48       -237.37       491.10 o                         
  -2  -1  33       1041.84        928.00       922.94 o                         
  -2  -7 -31        119.45       -370.97       925.19 o                         
  -2  -5 -31         33.90        568.12       638.62 o                         
  -2  -7 -29        483.66        526.37       465.68 o                         
  -2  -5 -29        719.15        498.82       529.43 o                         
  -2 -11 -27         54.92        -17.17       656.31 o                         
  -2  -9 -27        396.48       -125.39       448.92 o                         
  -2  -7 -27        237.75        187.17       884.72 o                         
  -2  -5 -27        106.55        129.11       435.54 o                         
  -2 -13 -25         31.70       -104.62       545.29 o                         
  -2 -11 -25        888.05        806.02       466.39 o                         
  -2  -9 -25        308.84         25.07       614.95 o                         
  -2  -7 -25       1137.77        -77.12       649.81 o                         
  -2  -5 -25        326.99        340.31       511.20 o                         
  -2 -13 -23        294.87        237.49       468.93 o                         
  -2 -11 -23        464.76        632.77       457.12 o                         
  -2  -9 -23        127.56        165.24       410.08 o                         
  -2  -7 -23       1687.46       1595.00       538.10 o                         
  -2  -5 -23         33.03        809.69       496.42 o                         
  -2 -13 -21         49.20        339.21       448.40 o                         
  -2 -11 -21        700.81        782.42       417.49 o                         
  -2  -9 -21          1.03        307.82       371.15 o                         
  -2  -7 -21         21.72       -228.30       456.91 o                         
  -2  -5 -21        129.08        146.53       524.54 o                         
  -2 -13 -19        376.98        149.83       403.03 o                         
  -2 -11 -19        396.48        415.95       408.26 o                         
  -2  -9 -19       3451.46       2580.95       426.49 o                         
  -2  -7 -19       4965.02       4666.60       593.27 o                         
  -2  -5 -19       1482.95       1634.29       468.87 o                         
  -2 -13 -17        277.91        391.29       453.48 o                         
  -2 -11 -17        233.92        159.22       439.73 o                         
  -2  -9 -17        715.08        944.19       408.21 o                         
  -2  -7 -17        243.89        520.71       660.83 o                         
  -2  -5 -17        636.87        765.26       538.35 o                         
  -2 -13 -15          2.27        281.99       405.12 o                         
  -2 -11 -15       1020.13        875.00       379.21 o                         
  -2  -9 -15         80.23        124.58       397.77 o                         
  -2  -7 -15          0.70       -560.48       661.34 o                         
  -2  -5 -15         12.34        140.27       474.80 o                         
  -2 -13 -13         52.69        120.94       383.88 o                         
  -2 -11 -13        123.95         36.58       371.60 o                         
  -2  -9 -13        501.83        936.56       369.97 o                         
  -2  -7 -13       1858.27       1778.70       675.93 o                         
  -2  -5 -13        735.56       1073.89       425.39 o                         
  -2 -13 -11        251.14        364.35       408.28 o                         
  -2 -11 -11          0.43        294.53       405.38 o                         
  -2  -9 -11       3514.73       3495.26       470.06 o                         
  -2  -7 -11          3.60        -63.34       571.33 o                         
  -2  -5 -11        375.75        213.87       390.39 o                         
  -2 -13  -9        971.49        794.63       423.04 o                         
  -2 -11  -9       1186.36       1108.41       417.61 o                         
  -2  -9  -9        338.74        155.60       415.26 o                         
  -2  -7  -9       1232.81       1616.77       483.17 o                         
  -2  -5  -9       1975.72       1460.50       393.14 o                         
  -2 -13  -7        917.60        428.30       453.13 o                         
  -2 -11  -7        799.18        259.79       435.50 o                         
  -2  -9  -7        101.23        385.41       386.81 o                         
  -2  -7  -7         29.18         58.92       549.81 o                         
  -2  -5  -7        834.38        570.63       487.73 o                         
  -2 -13  -5         77.18         73.99       398.33 o                         
  -2 -11  -5          5.71        258.22       481.66 o                         
  -2  -9  -5       1184.47       1295.50       482.77 o                         
  -2  -7  -5         97.25        169.75       857.18 o                         
  -2  -5  -5          1.06         80.43       344.17 o                         
  -2 -13  -3        684.73        832.73       416.60 o                         
  -2 -11  -3       1133.39       1369.14       392.08 o                         
  -2  -9  -3       1756.09        818.39       898.77 o                         
  -2  -7  -3       4733.41       3789.00       688.35 o                         
  -2  -5  -3        375.57        154.58       421.72 o                         
  -2 -13  -1         10.75        204.73       521.06 o                         
  -2 -11  -1        149.97        -32.63       381.68 o                         
  -2  -9  -1          1.00       -462.04       547.95 o                         
  -2  -7  -1       1324.12       1653.56       443.04 o                         
  -2  -5  -1         16.00         60.53       415.15 o                         
  -2 -13   1       1101.76        755.16       455.18 o                         
  -2 -11   1          0.01        -48.26       482.99 o                         
  -2  -9   1        206.23        373.18       381.84 o                         
  -2  -7   1       1701.71       1474.55       487.86 o                         
  -2  -5   1        573.01        119.55       380.99 o                         
 -24   4   2      16626.73      13799.69       702.30 o                         
 -23   4   2          0.26        242.89       582.12 o                         
 -22   4   2       2473.27       3336.04       593.55 o                         
 -21   4   2        162.67        307.52       436.07 o                         
 -20   4   2       1546.52        797.09       421.40 o                         
 -19   4   2         13.08        417.49       418.77 o                         
 -18   4   2      54359.26      58065.91      1475.86 o                         
 -17   4   2        814.76        936.40       392.22 o                         
 -16   4   2      21799.96      21227.44       834.54 o                         
 -15   4   2         98.66        137.65       379.30 o                         
 -14   4   2       5932.36       8264.02       483.20 o                         
 -13   4   2        633.99        460.79       395.52 o                         
 -12   4   2      29317.24      33585.94       707.84 o                         
 -11   4   2        445.50        298.34       307.07 o                         
 -10   4   2       1590.28       3712.99       370.61 o                         
  -9   4   2        213.61        360.69       339.16 o                         
  -8   4   2      64281.98      71293.38      1032.76 o                         
  -7   4   2       1280.83       1012.06       352.39 o                         
  -6   4   2       5819.76       4384.74       510.94 o                         
  -5   4   2         18.09         45.46       368.94 o                         
  -4   4   2      54907.60      52408.67       837.97 o                         
  -3   4   2        210.16        149.75       377.54 o                         
  -2   4   2      56277.33      52425.70       920.95 o                         
  -1   4   2         10.74        134.11       410.82 o                         
   0   4   2     239888.69     242014.27      5938.14 o                         
   1   4   2        684.28        293.34       409.26 o                         
   2   4   2     114642.38     110631.90      1761.86 o                         
   3   4   2        700.06        717.97       484.54 o                         
   4   4   2       7926.70       8681.11       571.87 o                         
   5   4   2        610.70        204.22       465.90 o                         
   6   4   2        396.09        991.61       408.80 o                         
   7   4   2         43.15         36.13       422.33 o                         
   8   4   2       7093.24       6759.27       513.49 o                         
   9   4   2       1654.01       1841.95       399.67 o                         
  10   4   2      54114.62      58422.39      1242.69 o                         
  11   4   2        117.24        334.61       349.12 o                         
  12   4   2      20810.85      20989.42       695.64 o                         
  13   4   2        462.93        294.43       385.05 o                         
  14   4   2      54449.84      48382.53      1602.31 o                         
  15   4   2        145.84         31.36       488.65 o                         
  16   4   2      35336.76      33373.69       900.74 o                         
  17   4   2          6.37       -231.49       534.95 o                         
  18   4   2      12373.58      12815.74       718.92 o                         
  19   4   2          3.32        636.80       448.37 o                         
  20   4   2        277.55       1285.22       455.78 o                         
  21   4   2         93.37        173.93       617.12 o                         
  22   4   2       2193.56       2521.57       645.87 o                         
  23   4   2          1.43       -529.87       602.21 o                         
  24   4   2       5533.88       5570.29       541.39 o                         
  25   4   2         49.20        267.96       436.11 o                         
  26   4   2       2544.60       3327.89       423.40 o                         
  27   4   2          0.75        140.76       399.39 o                         
  28   4   2       1423.10        732.82       448.37 o                         
  29   4   2          8.63        339.59       447.72 o                         
  30   4   2       9232.21      11104.98       524.89 o                         
  31   4   2          0.02       -177.14       524.65 o                         
 -32   6   2        141.63       1305.15       893.15 o                         
 -31   6   2          2.38        225.90       509.05 o                         
 -30   6   2        737.65        874.08       518.73 o                         
 -29   6   2         31.02        -73.47       495.16 o                         
 -28   6   2      27961.02      27399.46       698.10 o                         
 -27   6   2          6.29        419.69       828.51 o                         
 -26   6   2       6502.61       4726.08       539.11 o                         
 -25   6   2         11.26        413.51       664.66 o                         
 -24   6   2      13799.77      13119.56       727.31 o                         
 -23   6   2        101.95       -431.50       593.19 o                         
 -22   6   2      11308.86      10352.86      1023.83 o                         
 -21   6   2          6.14       -175.86       456.24 o                         
 -20   6   2      10790.60      10654.62       525.43 o                         
 -19   6   2        232.00        741.70       492.75 o                         
 -18   6   2      36042.67      29339.54       702.91 o                         
 -17   6   2         62.27        743.37       436.00 o                         
 -16   6   2      42333.31      45496.25       749.50 o                         
 -15   6   2        701.87        552.95       354.74 o                         
 -14   6   2      23644.42      28506.71       652.23 o                         
 -13   6   2        925.50       1031.76       324.53 o                         
 -12   6   2       6993.23       9195.42       377.68 o                         
 -11   6   2       1176.13       1060.76       374.56 o                         
 -10   6   2       2688.33       3829.07       368.07 o                         
  -9   6   2        849.00        580.93       327.04 o                         
  -8   6   2      59944.52      63966.77       994.90 o                         
  -7   6   2        326.32        436.31       332.95 o                         
  -6   6   2      34804.80      40496.48       687.00 o                         
  -5   6   2        294.63        319.07       324.25 o                         
  -4   6   2      12574.67      14993.66       611.84 o                         
  -3   6   2        129.17         90.14       479.43 o                         
  -2   6   2      23760.63      20078.44       672.15 o                         
  -1   6   2       4588.25       3746.34       441.65 o                         
   0   6   2      21779.63      18246.54       690.97 o                         
   1   6   2         89.74        -65.68       397.53 o                         
   2   6   2      25801.97      34680.23       974.96 o                         
   3   6   2        695.60        572.52       385.19 o                         
   4   6   2       9222.02      10198.42       680.30 o                         
   5   6   2          5.88        -48.32       439.12 o                         
   6   6   2     132529.92     141887.89      2708.81 o                         
   7   6   2          1.83         69.38       443.63 o                         
   8   6   2      17926.70      18035.87       720.90 o                         
   9   6   2        217.99        -84.33       453.47 o                         
  10   6   2      28928.74      31508.60       931.85 o                         
  11   6   2          5.73       -108.49       461.40 o                         
  12   6   2      16724.19      13561.54       561.69 o                         
  13   6   2        797.79        759.91       500.75 o                         
  14   6   2      12985.84      12800.85       868.14 o                         
  15   6   2         98.14       -256.77       587.95 o                         
  16   6   2       1643.34       3232.31       563.36 o                         
  17   6   2         39.71        -74.60       508.20 o                         
  18   6   2       5990.19       4719.52       493.09 o                         
  19   6   2         40.53       -183.82       447.94 o                         
  20   6   2      10067.11       7791.83       516.23 o                         
  21   6   2         25.69        224.30       515.42 o                         
  22   6   2       3111.90       1026.55       636.51 o                         
  23   6   2         22.80       -113.28       623.47 o                         
  24   6   2      13943.84      14926.09      1069.64 o                         
  25   6   2         45.59        223.15       847.62 o                         
  26   6   2       2074.88       1355.74       881.34 o                         
  27   6   2          0.22       -352.09       539.82 o                         
  28   6   2       3029.10       2667.44       537.07 o                         
  29   6   2         12.32       -284.09       529.59 o                         
  30   6   2        346.73        706.31       543.75 o                         
  31   6   2          2.24         36.30       647.72 o                         
 -31   8   2         15.59       -233.83       912.82 o                         
 -30   8   2      35572.96      40827.46      1065.95 o                         
 -29   8   2         97.08        306.92       445.97 o                         
 -28   8   2       2673.62       2390.90       523.37 o                         
 -27   8   2        154.14        338.52       498.54 o                         
 -26   8   2       1538.84       2099.87       528.92 o                         
 -25   8   2        153.86        465.31       493.07 o                         
 -24   8   2         21.38       -352.87       503.43 o                         
 -23   8   2         10.19       -458.11       497.42 o                         
 -22   8   2      12146.91      11455.84       507.03 o                         
 -21   8   2         49.00        235.77       424.74 o                         
 -20   8   2      40114.62      36218.94       662.67 o                         
 -19   8   2         72.98        619.43       471.00 o                         
 -18   8   2        382.68        617.54       437.89 o                         
 -17   8   2        211.64        179.62       414.67 o                         
 -16   8   2       1429.16       1244.27       380.95 o                         
 -15   8   2         82.33        293.96       339.20 o                         
 -14   8   2     117857.93     121670.41      2400.27 o                         
 -13   8   2         32.72        275.68       370.12 o                         
 -12   8   2       5068.68       7866.85       382.27 o                         
 -11   8   2        979.51       1465.54       338.16 o                         
 -10   8   2      13149.28      12565.34       411.05 o                         
  -9   8   2        318.67        350.40       323.77 o                         
  -8   8   2      21974.99      23799.55       626.52 o                         
  -7   8   2         60.27       -108.13       323.80 o                         
  -6   8   2      98734.91     103522.38      1168.10 o                         
  -5   8   2        275.15        -63.01       388.98 o                         
  -4   8   2      27213.70      29312.32       796.04 o                         
  -3   8   2          0.02       -127.39       385.23 o                         
  -2   8   2      47704.63      52200.63      1579.59 o                         
  -1   8   2         72.28        222.62       406.77 o                         
   0   8   2      31795.02      27199.00       822.37 o                         
   1   8   2        411.99        414.33       457.31 o                         
   2   8   2      74172.88      82461.93      2422.01 o                         
   3   8   2         25.80        140.97       456.27 o                         
   4   8   2     102017.07     110253.70      1448.66 o                         
   5   8   2          2.03        234.90       436.06 o                         
   6   8   2       3334.80       4659.68       418.99 o                         
   7   8   2         10.17       -271.24       450.29 o                         
   8   8   2     214320.75     234978.61      6103.54 o                         
   9   8   2       1306.47       1691.42       505.54 o                         
  10   8   2       3873.93       5037.27       462.09 o                         
  11   8   2         26.93         17.61       405.96 o                         
  12   8   2       2881.92       4351.17       481.95 o                         
  13   8   2       1475.39       1621.97       397.33 o                         
  14   8   2       3915.12       3622.85       514.77 o                         
  15   8   2        108.56       -285.45       460.20 o                         
  16   8   2       3460.24       3765.21       605.95 o                         
  17   8   2       1169.22       1585.49       567.00 o                         
  18   8   2      77570.75      75373.12      2579.29 o                         
  19   8   2         13.57       -333.13       458.01 o                         
  20   8   2       7721.14       6210.92       581.55 o                         
  21   8   2        221.29        324.54       443.16 o                         
  22   8   2      11277.96      11720.28       605.26 o                         
  23   8   2          4.42        116.72       435.78 o                         
  24   8   2      30926.80      28691.01      1188.79 o                         
  25   8   2        410.20        418.27       504.73 o                         
  26   8   2       1419.36       1298.24       544.08 o                         
  27   8   2         91.66        338.84       710.75 o                         
  28   8   2       2175.48       2804.04       665.06 o                         
  29   8   2         26.56       -460.06       668.30 o                         
  30   8   2       3147.75       1804.74      1091.84 o                         
 -30  10   2        902.31        875.72       948.23 o                         
 -29  10   2         14.80        662.65       659.80 o                         
 -28  10   2      11825.74      14572.81       686.36 o                         
 -27  10   2        285.75        717.14       526.85 o                         
 -26  10   2       6706.78       5614.76       565.22 o                         
 -25  10   2          5.35       -168.41       507.19 o                         
 -24  10   2      14936.06      18785.51       790.73 o                         
 -23  10   2         19.51       -564.03       621.22 o                         
 -22  10   2       5661.34       5536.51       538.26 o                         
 -21  10   2        577.68        808.46       507.65 o                         
 -20  10   2       4142.94       3849.60       471.23 o                         
 -19  10   2         60.55         29.35       487.72 o                         
 -18  10   2       9479.61       8022.92       462.67 o                         
 -17  10   2        463.70        516.34       381.23 o                         
 -16  10   2       2909.50       4595.06       454.20 o                         
 -15  10   2        739.10        576.57       473.79 o                         
 -14  10   2       2740.33       3989.38       448.16 o                         
 -13  10   2        178.61        185.02       374.32 o                         
 -12  10   2        580.82        764.07       372.72 o                         
 -11  10   2        908.89        718.27       372.60 o                         
 -10  10   2      10874.07      14827.01       600.30 o                         
  -9  10   2         38.10          0.53       510.17 o                         
  -8  10   2      28336.83      29473.01       934.47 o                         
  -7  10   2         49.95        -53.75       454.80 o                         
  -6  10   2      54050.88      59455.74      2408.20 o                         
  -5  10   2       1152.97       1168.12       469.37 o                         
  -4  10   2      21015.25      27517.76      1206.82 o                         
  -3  10   2         85.75        327.84       393.09 o                         
  -2  10   2      10776.62       7894.62       491.19 o                         
  -1  10   2       2139.58       2212.36       653.52 o                         
   0  10   2      33024.41      29567.13      1334.79 o                         
   1  10   2         57.87         90.28       429.19 o                         
   2  10   2      26641.53      24683.43       962.10 o                         
   3  10   2          7.67         61.85       440.56 o                         
   4  10   2      39258.08      43335.39      1469.00 o                         
   5  10   2         18.49       -149.90       441.14 o                         
   6  10   2       7115.12      10143.39       764.55 o                         
   7  10   2        628.15        612.15       404.97 o                         
   8  10   2      20719.65      20257.16       506.05 o                         
   9  10   2        634.57        517.53       352.08 o                         
  10  10   2      31516.21      30758.29       817.96 o                         
  11  10   2         63.64        281.19       379.09 o                         
  12  10   2       3641.15       5636.02       454.27 o                         
  13  10   2         44.12        160.11       361.97 o                         
  14  10   2       6765.86       7842.27       427.09 o                         
  15  10   2        186.37        442.68       370.84 o                         
  16  10   2      21806.56      17884.46       537.58 o                         
  17  10   2        167.66        288.63       369.41 o                         
  18  10   2       7041.98       6852.85       455.29 o                         
  19  10   2          6.97        129.94       401.65 o                         
  20  10   2        166.19        100.58       366.13 o                         
  21  10   2         18.62        269.75       372.15 o                         
  22  10   2       3020.58       2926.23       466.58 o                         
  23  10   2         30.26        160.57       448.44 o                         
  24  10   2      10259.63      13175.84       535.22 o                         
  25  10   2        141.79          6.39       462.04 o                         
  26  10   2       6006.29       5588.60       498.63 o                         
  27  10   2          8.51        -96.37       533.53 o                         
  28  10   2       1783.78       1324.27       956.66 o                         
 -28  12   2       5835.94       6539.26      1041.54 o                         
 -27  12   2         19.52        118.47       626.99 o                         
 -26  12   2        762.68        754.50       459.59 o                         
 -25  12   2         60.19        300.11       403.16 o                         
 -24  12   2       3569.23       5193.27       441.43 o                         
 -23  12   2        142.40       -152.67       434.38 o                         
 -22  12   2       2093.77       4054.50       480.73 o                         
 -21  12   2          2.37        -38.57       428.18 o                         
 -20  12   2       5060.07       6029.03       485.23 o                         
 -19  12   2         21.96        -34.44       353.40 o                         
 -18  12   2       9340.07       9082.13       408.88 o                         
 -17  12   2          3.51        144.04       350.71 o                         
 -16  12   2       8793.26       7508.38       452.59 o                         
 -15  12   2        192.94        307.90       391.43 o                         
 -14  12   2        331.52        -49.05       444.33 o                         
 -13  12   2        148.23        111.47       393.01 o                         
 -12  12   2       5383.40       4936.39       475.53 o                         
 -11  12   2         13.85        420.73       431.66 o                         
 -10  12   2        717.30        853.16       513.42 o                         
  -9  12   2        542.29        766.68       483.36 o                         
  -8  12   2       1046.69       1508.73       639.07 o                         
  -7  12   2        287.65        352.99       845.93 o                         
  -6  12   2       1294.08       1830.09       655.36 o                         
  -5  12   2        415.95        573.22       671.95 o                         
  -4  12   2      10200.57       7421.98       745.20 o                         
  -3  12   2         78.21        440.11       646.76 o                         
  -2  12   2      23757.76      18946.63       709.02 o                         
  -1  12   2        425.96        493.41       505.66 o                         
   0  12   2      41392.66      36347.77       907.52 o                         
   1  12   2        559.96        659.92       385.33 o                         
   2  12   2        187.37        739.74       450.06 o                         
   3  12   2       1061.97       1499.71       398.52 o                         
   4  12   2        357.05        224.48       412.83 o                         
   5  12   2        263.44        -93.93       408.78 o                         
   6  12   2        380.31       1052.95       514.99 o                         
   7  12   2         14.44        610.84       456.15 o                         
   8  12   2       5332.48       6112.12       518.00 o                         
   9  12   2        756.26        354.42       415.14 o                         
  10  12   2      21777.52      16737.04       540.30 o                         
  11  12   2        393.05        537.34       371.68 o                         
  12  12   2        643.22        787.23       382.69 o                         
  13  12   2       1085.98        525.49       437.31 o                         
  14  12   2       1968.34       2018.95       488.71 o                         
  15  12   2        354.93        422.97       374.36 o                         
  16  12   2       1206.27        332.36       350.47 o                         
  17  12   2          1.87        381.62       430.32 o                         
  18  12   2       1277.06       2022.52       457.87 o                         
  19  12   2         24.55        -31.28       442.23 o                         
  20  12   2       5499.52       7521.36       511.25 o                         
  21  12   2          5.34        233.27       441.20 o                         
  22  12   2       1353.10       1211.97       459.31 o                         
  23  12   2         83.96        550.61       452.64 o                         
  24  12   2        837.00        705.64       463.78 o                         
  25  12   2        394.92        739.49       522.54 o                         
  26  12   2       1171.20       1286.72       553.91 o                         
  27  12   2          6.92       -358.61       930.25 o                         
 -25  14   2         67.54       -386.71       925.19 o                         
 -24  14   2       2349.81       3219.10       556.16 o                         
 -23  14   2         25.82       -455.26       455.26 o                         
 -22  14   2        905.21       1582.28       469.90 o                         
 -21  14   2        191.84       -314.99       525.96 o                         
 -20  14   2       1357.56       2455.22       457.63 o                         
 -19  14   2        140.93        234.62       440.68 o                         
 -18  14   2       1169.71       4160.92       501.43 o                         
 -17  14   2        276.88        528.53       453.46 o                         
 -16  14   2       4022.87       3759.11       542.13 o                         
 -15  14   2          0.45        107.32       499.16 o                         
 -14  14   2       3862.64       3408.14       561.34 o                         
 -13  14   2          5.23        515.15       535.73 o                         
 -12  14   2       1425.48       1194.66       659.08 o                         
 -11  14   2          2.06        696.38       637.26 o                         
 -10  14   2       3109.17       2904.61       545.17 o                         
  -9  14   2          3.68        187.82       508.13 o                         
  -8  14   2       8633.89       7726.72       519.15 o                         
  -7  14   2          0.03        179.98       396.60 o                         
  -2 -13   3        142.51          5.51       528.74 o                         
  -2 -11   3       3049.19       2386.64       504.83 o                         
  -2  -9   3        210.51        272.31       401.73 o                         
  -2  -7   3        634.85        896.46       472.28 o                         
  -2  -5   3        370.42        154.03       457.01 o                         
  -2 -13   5        807.84        272.07       452.24 o                         
  -2 -11   5        359.00        271.88       484.65 o                         
  -2  -9   5          0.10       -322.01       439.87 o                         
  -2  -7   5       1205.98        769.70       365.98 o                         
  -2  -5   5         10.43       -212.78       363.18 o                         
  -2 -13   7       1325.09        924.07       539.56 o                         
  -2 -11   7        615.34       1106.16       481.60 o                         
  -2  -9   7        239.16         24.69       442.82 o                         
  -2  -7   7        127.00        167.67       323.35 o                         
  -2  -5   7        128.96        251.54       407.69 o                         
  -2 -13   9       1098.79        748.87       626.35 o                         
  -2 -11   9        100.13        349.99       504.57 o                         
  -2  -9   9       1660.66       1213.98       385.83 o                         
  -2  -7   9       1625.09        917.93       303.35 o                         
  -2  -5   9         29.73        220.79       326.28 o                         
  -2 -13  11         81.47        -13.98       507.47 o                         
  -2 -11  11        144.35         -3.62       436.62 o                         
  -2  -9  11        452.47        631.37       368.09 o                         
  -2  -7  11        805.86       1043.01       334.02 o                         
  -2  -5  11         96.68        115.01       298.69 o                         
  -2 -13  13        190.03       -321.41       454.09 o                         
  -2 -11  13        296.94        220.70       339.89 o                         
  -2  -9  13        680.16        837.82       380.93 o                         
  -2  -7  13          2.56        200.73       337.57 o                         
  -2  -5  13        327.33       -114.90       335.68 o                         
  -2 -13  15         16.99        -76.77       445.62 o                         
  -2 -11  15        781.77        859.79       412.35 o                         
  -2  -9  15        105.75        638.26       348.58 o                         
  -2  -7  15       3365.19       3886.74       389.40 o                         
  -2  -5  15        348.46        496.16       402.20 o                         
  -2 -13  17       1914.21       1101.20       408.74 o                         
  -2 -11  17        561.65        437.89       431.25 o                         
  -2  -9  17          1.44         43.89       411.50 o                         
  -2  -7  17       1364.88       1815.16       389.89 o                         
  -2  -5  17        297.87        343.47       443.83 o                         
  -2 -13  19         11.77        -38.83       395.61 o                         
  -2 -11  19        699.56        761.79       391.97 o                         
  -2  -9  19        681.84        430.70       436.41 o                         
  -2  -7  19       1641.81       1371.65       439.19 o                         
  -2  -5  19        220.75        313.54       397.32 o                         
  -2 -13  21        103.65          8.98       424.79 o                         
  -2 -11  21          0.27        284.24       493.15 o                         
  -2  -9  21         41.70       -447.79       447.79 o                         
  -2  -7  21        377.01        599.44       401.52 o                         
  -2  -5  21       1058.92        556.17       465.79 o                         
  -2 -13  23          8.84        122.44       404.60 o                         
  -2 -11  23        112.55        386.62       505.92 o                         
  -2  -9  23         92.75        442.38       483.92 o                         
  -2  -7  23         95.00         91.25       435.54 o                         
  -2  -5  23         51.37       -241.29       625.31 o                         
  -2 -13  25          2.61       -394.47       455.89 o                         
  -2 -11  25        373.07        129.90       399.59 o                         
  -2  -9  25         62.18        584.57       504.73 o                         
  -2  -7  25        585.38        112.30       516.18 o                         
  -2  -5  25        513.59        403.16       498.47 o                         
  -2 -11  27          0.04       -205.99       455.04 o                         
  -2  -9  27        219.35        412.85       621.13 o                         
  -2  -7  27        830.15       1257.17       461.23 o                         
  -2  -5  27         21.82       -247.52       429.07 o                         
  -2 -11  29        550.86        -93.87       951.60 o                         
  -2  -9  29        958.02       1461.98       902.70 o                         
  -2  -7  29       2063.76       1377.53       464.24 o                         
  -2  -5  29        611.14        834.84       523.02 o                         
  -2  -7  31        187.26       -653.73       749.82 o                         
  -2  -5  31         36.04         30.46       510.60 o                         
  -3  -4 -30        372.09        129.74       673.39 o                         
  -3  -2 -30        847.44        548.28       659.34 o                         
  -3  -4 -28        595.67       1031.80       489.70 o                         
  -3  -2 -28       2077.72       2339.95       901.02 o                         
  -3  -4 -26        120.27        119.62       408.85 o                         
  -3  -2 -26        138.16        440.97       643.59 o                         
  -3  -4 -24        184.43         55.01       428.22 o                         
  -3  -2 -24        976.14        359.40       464.95 o                         
  -2 -15 -23         33.84        145.90       655.20 o                         
  -3  -4 -22        217.56        863.91       498.65 o                         
  -3  -2 -22        433.99        255.66       416.07 o                         
  -2 -15 -21         70.37        390.16       463.32 o                         
  -3  -4 -20        376.72        214.57       677.83 o                         
  -3  -2 -20          1.33         17.00       370.96 o                         
  -2 -17 -19        999.10       1069.64       954.42 o                         
  -2 -15 -19       2093.05       1138.64       433.29 o                         
  -3  -4 -18        156.87        246.38       540.01 o                         
  -3  -2 -18         57.67        285.26       464.61 o                         
  -2 -17 -17        100.02         65.66       452.01 o                         
  -2 -15 -17        743.87        549.40       422.05 o                         
  -3  -4 -16        677.20       -265.01       645.75 o                         
  -3  -2 -16         98.02        147.09       461.50 o                         
  -2 -17 -15         12.35        132.17       463.87 o                         
  -2 -15 -15        290.28       -107.37       450.73 o                         
  -3  -4 -14         76.79         -4.50       856.05 o                         
  -3  -2 -14        635.82        581.80       450.76 o                         
  -2 -19 -13        597.80        342.51       549.48 o                         
  -2 -17 -13       1315.95        770.67       415.82 o                         
  -2 -15 -13        312.23        462.78       415.47 o                         
  -3  -4 -12        782.09        543.96       450.74 o                         
  -3  -2 -12        101.13        -86.21       415.68 o                         
  -2 -19 -11        144.49        348.24       541.60 o                         
  -2 -17 -11        232.26        218.13       383.62 o                         
  -2 -15 -11        138.16       -322.37       402.73 o                         
  -3  -6 -10       1250.90        795.91       876.85 o                         
  -3  -4 -10       1450.53       1014.37       411.60 o                         
  -3  -2 -10       1331.30        874.77       442.55 o                         
  -2 -19  -9         32.87       -330.99       555.17 o                         
  -2 -17  -9         74.93        114.99       415.63 o                         
  -2 -15  -9        684.48        546.92       379.85 o                         
  -3  -4  -8          2.94        -60.38       466.24 o                         
  -3  -2  -8       4010.22       2893.47       444.33 o                         
  -2 -19  -7       1186.88        897.88       558.18 o                         
  -2 -17  -7        782.65        843.97       417.46 o                         
  -2 -15  -7       1025.62        876.85       424.58 o                         
  -3  -6  -6        423.34        250.69       790.85 o                         
  -3  -4  -6         23.40       -110.99       388.71 o                         
  -3  -2  -6         63.63        323.40       366.16 o                         
  -2 -19  -5        969.13        730.92       676.43 o                         
  -2 -17  -5        171.37        191.54       541.69 o                         
  -2 -15  -5        194.43        243.24       456.47 o                         
  -3  -6  -4        538.53        464.95       613.03 o                         
  -3  -4  -4        171.63        192.68       462.39 o                         
  -3  -2  -4        429.51        360.53       480.65 o                         
  -2 -19  -3          1.10         81.06       659.44 o                         
  -2 -17  -3        147.21        324.60       537.86 o                         
  -2 -15  -3        459.87        338.55       477.17 o                         
  -3  -6  -2       1406.85       1327.22       533.86 o                         
  -3  -4  -2       1415.87        931.77       446.30 o                         
  -3  -2  -2        322.47         81.91       438.94 o                         
  -2 -19  -1        443.93        397.95       970.15 o                         
  -2 -17  -1        956.12        754.43       551.78 o                         
  -2 -15  -1         26.04       -218.66       546.77 o                         
  -3  -6   0         24.55        294.55       351.67 o                         
  -3  -4   0        479.43        233.47       433.78 o                         
  -3  -2   0        103.76        -17.33       663.92 o                         
  -2 -19   1         54.12        -21.73       625.86 o                         
  -2 -17   1        746.81        673.94       983.08 o                         
  -2 -15   1        173.56         79.07       471.26 o                         
  -3  -6   2        261.25        264.77       488.38 o                         
  -3  -4   2        425.05        447.05       419.94 o                         
  -3  -2   2          0.01         96.70       452.29 o                         
  -6  14   2      23774.15      20981.79       631.89 o                         
  -5  14   2        122.34         -1.82       446.56 o                         
  -4  14   2        883.66        910.83       468.03 o                         
  -3  14   2         39.13       -533.45       533.45 o                         
  -2  14   2       5434.49       4121.18       583.06 o                         
  -1  14   2        642.21        627.47       477.02 o                         
   0  14   2      20086.74      15624.98       596.46 o                         
   1  14   2        752.73       1381.56       566.17 o                         
   2  14   2         48.64        276.16       451.56 o                         
   3  14   2        791.80        764.25       412.16 o                         
   4  14   2      27338.97      23481.66       876.93 o                         
   5  14   2        207.92        414.64       453.63 o                         
   6  14   2       8864.66       6338.07       502.21 o                         
   7  14   2        681.39        359.18       420.18 o                         
   8  14   2       4444.33       3354.45       495.26 o                         
   9  14   2         85.60         -8.15       408.96 o                         
  10  14   2       1267.30       1830.31       467.87 o                         
  11  14   2          0.97        313.10       401.45 o                         
  12  14   2      14590.81      10261.39       470.64 o                         
  13  14   2          0.12         34.98       398.91 o                         
  14  14   2      16253.57      21303.61       665.72 o                         
  15  14   2        158.41       -293.60       410.40 o                         
  16  14   2       9498.07       8862.93       523.35 o                         
  17  14   2        461.34        629.17       403.64 o                         
  18  14   2       3093.26       4401.46       480.52 o                         
  19  14   2        124.35        359.27       460.65 o                         
  20  14   2       5952.09       8703.93       518.15 o                         
  21  14   2        243.92        632.75       449.59 o                         
  22  14   2       4921.16       5450.86       518.44 o                         
  23  14   2          4.64        -74.74       542.66 o                         
  24  14   2         81.60        468.51       680.50 o                         
 -21  16   2         24.64        594.12       873.48 o                         
 -20  16   2        945.75       1226.39       542.11 o                         
 -19  16   2        357.03        460.68       536.48 o                         
 -18  16   2      10219.93      10460.20       605.46 o                         
 -17  16   2        205.84         50.99       541.39 o                         
 -16  16   2       6585.03       6928.36       579.26 o                         
 -15  16   2         95.24        597.49       440.38 o                         
 -14  16   2       5164.33       6750.50       508.31 o                         
 -13  16   2        833.14       1124.17       371.10 o                         
 -12  16   2       2146.43       1487.03       357.76 o                         
 -11  16   2         91.97        366.41       412.98 o                         
 -10  16   2       7370.23       7734.60       461.30 o                         
  -9  16   2       1277.48       1477.93       472.96 o                         
  -8  16   2       3569.25       4650.70       485.67 o                         
  -7  16   2          9.74         -2.07       401.91 o                         
  -6  16   2       1623.77       1090.83       477.06 o                         
  -5  16   2        578.52        176.58       462.63 o                         
  -4  16   2       3026.45       2172.38       483.99 o                         
  -3  16   2          4.03         25.34       447.82 o                         
  -2  16   2       4695.89       4372.84       583.95 o                         
  -1  16   2        289.15        -45.06       686.93 o                         
   0  16   2       9642.87       7874.66       629.21 o                         
   1  16   2         10.58        -52.77       458.04 o                         
   2  16   2        858.77        301.35       473.36 o                         
   3  16   2        767.07        579.55       474.67 o                         
   4  16   2       1014.86       1897.51       530.71 o                         
   5  16   2         10.49        -64.23       456.43 o                         
   6  16   2       1004.06       2793.40       436.11 o                         
   7  16   2        611.73        860.01       429.73 o                         
   8  16   2       2194.42       2709.92       399.11 o                         
   9  16   2         11.16       -106.32       379.37 o                         
  10  16   2       5144.56       5835.64       461.32 o                         
  11  16   2        130.96        453.24       381.59 o                         
  12  16   2       2181.23       2227.60       432.98 o                         
  13  16   2         41.63        285.37       419.33 o                         
  14  16   2       1740.09       2995.35       483.92 o                         
  15  16   2          8.48        -72.24       452.10 o                         
  16  16   2       1215.91        555.01       480.38 o                         
  17  16   2         42.23        280.20       472.52 o                         
  18  16   2       1461.13       1480.47       485.76 o                         
  19  16   2        138.25        576.02       467.51 o                         
  20  16   2       4718.21       2917.21      1028.05 o                         
  21  16   2         13.49        326.57       915.07 o                         
 -17  18   2          0.00       -101.17       933.06 o                         
 -16  18   2        667.63       1362.14       564.28 o                         
 -15  18   2         33.22       -133.29       465.08 o                         
 -14  18   2      11172.98       9554.57       705.18 o                         
 -13  18   2          5.51        163.20       459.48 o                         
 -12  18   2       5591.53       5554.84       451.81 o                         
 -11  18   2          0.74       -278.82       383.29 o                         
 -10  18   2        792.44        662.65       473.16 o                         
  -9  18   2         11.48       -201.66       467.24 o                         
  -8  18   2       3332.09       4640.48       702.39 o                         
  -7  18   2         24.61       -507.99       675.88 o                         
  -6  18   2      22394.10      20668.95       719.94 o                         
  -5  18   2          7.96        164.64       531.02 o                         
  -4  18   2       2984.30       1658.50       551.46 o                         
  -3  18   2         22.67       -347.44       522.75 o                         
  -2  18   2       2345.12       1333.90       679.43 o                         
  -1  18   2        373.49        664.94       960.04 o                         
   0  18   2       1488.40       1472.91       682.16 o                         
   1  18   2         32.35       -202.07       658.35 o                         
   2  18   2      18769.30      18117.90       692.97 o                         
   3  18   2        103.40        186.77       551.27 o                         
   4  18   2      13987.31      11518.30       662.84 o                         
   5  18   2          1.39        -77.67       536.16 o                         
   6  18   2       3957.22       3290.60       576.52 o                         
   7  18   2         20.12       -126.55       454.14 o                         
   8  18   2      18375.98      19424.05       670.60 o                         
   9  18   2        132.40        270.21       413.02 o                         
  10  18   2       1954.69       1564.50       395.08 o                         
  11  18   2          0.73        119.28       379.22 o                         
  12  18   2       1271.67       1647.55       544.10 o                         
  13  18   2         53.48        265.59       535.72 o                         
  14  18   2        445.39        308.43       538.75 o                         
  15  18   2        120.57        572.73       531.87 o                         
  16  18   2       1610.09        769.69       685.20 o                         
 -11  20   2          9.46       -210.22       976.34 o                         
 -10  20   2        119.25        778.48       968.47 o                         
  -9  20   2         10.24         -3.92       653.77 o                         
  -8  20   2       4927.93       2653.32       691.16 o                         
  -7  20   2        108.42        301.86       662.33 o                         
  -6  20   2       2861.91       3320.49       701.75 o                         
  -5  20   2        130.36       -712.72       977.46 o                         
  -4  20   2        527.95       1364.17       914.51 o                         
  -3  20   2          0.03       -447.42       945.98 o                         
  -2  20   2       2427.77       1452.70       647.90 o                         
  -1  20   2        348.43        672.60       648.04 o                         
   0  20   2       3172.97       2508.98       672.59 o                         
   1  20   2        192.24        132.09       953.85 o                         
   5  20   2         95.63       -498.57       973.53 o                         
   6  20   2        601.39        246.99       676.06 o                         
   7  20   2        127.79        135.38       648.44 o                         
   8  20   2         76.07        696.03       664.37 o                         
   9  20   2          0.67         10.93       658.32 o                         
  10  20   2        205.47       -450.23       933.62 o                         
  -2 -19   3        216.17       -835.25      1006.13 o                         
  -2 -17   3       1471.91        921.11       555.27 o                         
  -2 -15   3          6.84        463.51       534.11 o                         
 -33   1   3       2219.92       2330.76       514.55 o                         
 -32   1   3         52.52        -26.35       512.95 o                         
 -31   1   3       5575.82       5220.05       561.29 o                         
 -30   1   3          0.22       -448.41       504.43 o                         
 -29   1   3       8180.98       6596.51       549.82 o                         
 -28   1   3         74.98         96.24       498.30 o                         
 -27   1   3        626.17       1063.62       505.21 o                         
 -26   1   3         69.34        -47.74       580.00 o                         
 -25   1   3       3566.77       2782.86       534.15 o                         
 -24   1   3          0.03       -110.83       444.14 o                         
 -23   1   3      25292.40      25382.36       650.14 o                         
 -22   1   3         77.73        150.76       459.31 o                         
 -21   1   3       4028.99       5073.02       506.85 o                         
 -20   1   3         10.61          8.10       387.78 o                         
 -19   1   3       2607.12       3769.98       437.46 o                         
 -18   1   3        107.63        386.07       371.61 o                         
 -17   1   3      23512.17      23484.40       554.87 o                         
 -16   1   3         13.86        174.71       308.99 o                         
 -15   1   3      46255.51      46357.62       652.70 o                         
 -14   1   3          6.54        -18.00       311.12 o                         
 -13   1   3      16356.42      16544.99       497.09 o                         
 -12   1   3          7.76         36.98       377.18 o                         
 -11   1   3       5535.38       6437.52       462.84 o                         
 -10   1   3          0.50        262.89       418.02 o                         
  -9   1   3       8382.01       9363.84       555.99 o                         
  -8   1   3         14.53        -15.41       422.87 o                         
  -7   1   3     233765.03     245890.14      5078.78 o                         
  -6   1   3         15.72        201.24       377.13 o                         
  -5   1   3      11378.09       9080.02       482.48 o                         
  -4   1   3         15.70         42.71       304.14 o                         
  -3   1   3     170092.72     120929.00      1239.82 o                         
  -2   1   3         18.36          4.84       249.95 o                         
  -1   1   3     117807.36      56547.04       961.65 o                         
   0   1   3          4.31          6.53       327.11 o                         
   1   1   3     174200.97     111583.70      1369.63 o                         
   2   1   3          4.17        -64.97       380.43 o                         
   3   1   3      11149.37      13268.03       573.04 o                         
   4   1   3         22.21        101.63       339.36 o                         
   5   1   3     225696.52     221770.97      3419.52 o                         
   6   1   3         91.17        124.73       399.86 o                         
   7   1   3        799.23       1832.38       391.39 o                         
   8   1   3         54.75        160.57       354.24 o                         
   9   1   3       5428.32      10458.63       661.16 o                         
  10   1   3        130.24        248.43       562.67 o                         
  11   1   3       6730.89       8626.75       564.28 o                         
  12   1   3         24.63        180.74       376.89 o                         
  13   1   3      84941.01      87227.77      1206.88 o                         
  14   1   3         33.07        252.28       474.27 o                         
  15   1   3       9118.83       9648.64       631.91 o                         
  16   1   3        207.61        208.43       380.24 o                         
  17   1   3       6636.76       7404.49       432.52 o                         
  18   1   3          0.03       -189.36       336.79 o                         
  19   1   3       2149.15       2500.26       368.95 o                         
  20   1   3         58.99        596.20       350.21 o                         
  21   1   3      19746.72      15344.73       502.54 o                         
  22   1   3        155.83         24.49       389.12 o                         
  23   1   3      20843.36      17807.17       560.72 o                         
  24   1   3         79.87        -76.04       696.97 o                         
  25   1   3        418.60        668.88      1021.30 o                         
  27   1   3       2270.52       3320.22       917.88 o                         
  28   1   3         28.97       -188.30       861.11 o                         
  29   1   3      10556.43      10733.52      1020.18 o                         
  30   1   3         14.19        358.37       622.91 o                         
  31   1   3        232.57       1195.76      1225.06 o                         
 -32   3   3         13.33        -73.62       451.07 o                         
 -31   3   3       2582.40       2320.73       469.17 o                         
 -30   3   3         10.12       -109.98       421.30 o                         
 -29   3   3        109.39        417.34       584.58 o                         
 -28   3   3          0.82        -62.83       514.15 o                         
 -27   3   3       9332.96       8684.45       702.50 o                         
 -26   3   3         20.55        -82.56       504.77 o                         
 -25   3   3      11440.22      10684.51       495.94 o                         
 -24   3   3         10.58        301.40       438.36 o                         
 -23   3   3      44492.92      44007.41       836.61 o                         
 -22   3   3          0.82        274.49       412.32 o                         
 -21   3   3       3311.83       2401.59       432.76 o                         
 -20   3   3          8.75         60.90       435.52 o                         
 -19   3   3     113999.03     132395.77      4088.04 o                         
 -18   3   3         20.64        150.68       418.30 o                         
 -17   3   3      19022.92      26903.77      1006.15 o                         
 -16   3   3         21.83        449.80       378.04 o                         
 -15   3   3        917.75        936.04       394.74 o                         
 -14   3   3          8.91        -63.92       377.70 o                         
 -13   3   3      63801.19      64493.17      2006.90 o                         
 -12   3   3          0.32        106.05       351.73 o                         
 -11   3   3      49547.05      46769.46       930.95 o                         
 -10   3   3         16.91        182.24       368.52 o                         
  -9   3   3     241690.19     195377.72      5541.47 o                         
  -8   3   3        318.90        169.76       341.08 o                         
  -7   3   3      13228.96       9156.96       456.08 o                         
  -6   3   3         75.53        195.35       380.91 o                         
  -5   3   3      56765.31      59801.86       981.56 o                         
  -4   3   3         63.07        102.34       424.91 o                         
  -3   3   3     299434.25     341588.03      6294.24 o                         
  -2   3   3         14.03        214.95       424.14 o                         
  -1   3   3     117765.91     141073.09      2663.74 o                         
   0   3   3          3.71        -51.39       507.66 o                         
   1   3   3     290346.31     311567.09      3339.25 o                         
   2   3   3          3.02         22.54       453.07 o                         
   3   3   3        393.20        521.09       450.61 o                         
   4   3   3        151.22         99.79       443.89 o                         
   5   3   3      11899.34       7783.58       551.14 o                         
   6   3   3        218.68        403.38       520.80 o                         
   7   3   3     135600.84     105920.75      1830.59 o                         
   8   3   3         80.43        331.59       514.75 o                         
   9   3   3      65296.22      69940.81      2662.18 o                         
  10   3   3        569.77        583.91       400.25 o                         
  11   3   3      18561.56      19885.36       621.15 o                         
  12   3   3          2.71        167.91       404.67 o                         
  13   3   3      24893.74      25240.85       736.69 o                         
  14   3   3         48.89        289.10       439.62 o                         
  15   3   3      71466.17      86747.59      1722.78 o                         
  16   3   3          8.84       -215.31       418.54 o                         
  17   3   3      40791.88      51102.02      2128.32 o                         
  18   3   3         14.60         10.42       742.42 o                         
  19   3   3      34328.55      31731.78       913.39 o                         
  20   3   3        166.72        239.45       672.63 o                         
  21   3   3         34.13        469.90       875.72 o                         
  22   3   3          4.61        228.24       628.69 o                         
  23   3   3      10642.38       9209.78       535.33 o                         
  24   3   3          2.28       -148.00       398.67 o                         
  25   3   3       2680.26       1927.60       401.86 o                         
  26   3   3          3.77        257.51       401.82 o                         
  27   3   3       1118.62       1770.80       521.22 o                         
  28   3   3          0.02        -35.68       507.59 o                         
  29   3   3      30849.97      29208.20      1663.20 o                         
  30   3   3          1.07         58.35       648.43 o                         
  31   3   3       4869.25       7134.51      1048.28 o                         
 -32   5   3          0.38       -636.43       636.43 o                         
 -31   5   3      10911.29      10842.35       606.36 o                         
 -30   5   3          7.10       -322.79       440.14 o                         
 -29   5   3       4052.76       4880.28       456.20 o                         
 -28   5   3         11.12        104.87       501.79 o                         
 -27   5   3        494.97       1707.00       525.03 o                         
 -26   5   3         36.72       -221.81       501.04 o                         
 -25   5   3       1206.39       2123.06       530.67 o                         
 -24   5   3        240.27        390.64       665.20 o                         
 -23   5   3      23357.50      18694.89       713.30 o                         
 -22   5   3          4.84         89.84       409.68 o                         
 -21   5   3      23287.52      21424.74       770.40 o                         
 -20   5   3         54.37        -89.16       416.08 o                         
 -19   5   3      12870.84      11936.31       487.31 o                         
 -18   5   3         24.05       -116.54       407.79 o                         
 -17   5   3       4971.11       4316.77       467.13 o                         
 -16   5   3         31.19        -42.79       406.86 o                         
 -15   5   3      19817.23      22281.26       957.42 o                         
 -14   5   3        985.22       1151.17       364.32 o                         
 -13   5   3       8438.57       9308.66       389.31 o                         
 -12   5   3         87.15        182.68       288.23 o                         
 -11   5   3      35602.33      44515.95       834.23 o                         
 -10   5   3       1378.40       1366.09       341.70 o                         
  -9   5   3      22881.41      31935.40       646.83 o                         
  -8   5   3         10.35        -29.60       321.87 o                         
  -7   5   3       1961.08       3684.57       385.81 o                         
  -6   5   3         97.79        246.28       370.32 o                         
  -5   5   3      11540.13      11865.04       494.07 o                         
  -4   5   3        460.87        161.66       422.74 o                         
  -3   5   3      31779.20      33772.62       864.12 o                         
  -2   5   3        183.15         37.61       414.60 o                         
  -1   5   3       2832.25       3864.15       392.79 o                         
   0   5   3        774.18        581.62       468.60 o                         
   1   5   3      19511.23      21255.76       854.80 o                         
   2   5   3        185.69        117.94       465.63 o                         
   3   5   3       2594.68       2256.18       487.82 o                         
   4   5   3          4.10        -88.97       437.06 o                         
   5   5   3        746.31       2768.29       465.78 o                         
   6   5   3        542.66        292.22       360.72 o                         
   7   5   3      12302.54      14808.68       683.01 o                         
   8   5   3        422.03        113.94       545.00 o                         
   9   5   3      33087.66      31919.49      1004.63 o                         
  10   5   3         22.18        123.96       382.75 o                         
  11   5   3      13632.46      17697.83       838.33 o                         
  12   5   3       1389.88       1704.20       639.36 o                         
  13   5   3     137461.22     144551.11      3016.11 o                         
  14   5   3        191.28        182.50       442.76 o                         
  15   5   3        344.83        678.10       514.61 o                         
  16   5   3        888.77       1271.54       447.01 o                         
  17   5   3       8522.32       8045.15       518.04 o                         
  18   5   3          3.35        365.41       450.61 o                         
  19   5   3        615.92        882.59       447.81 o                         
  20   5   3        128.69        235.86       451.96 o                         
  21   5   3      10523.19       8151.13       716.43 o                         
  22   5   3         23.85         -3.41       622.41 o                         
  23   5   3      13562.44      13910.41       627.29 o                         
  24   5   3         18.47        593.67       622.86 o                         
  25   5   3       2430.51       2239.57       670.56 o                         
  26   5   3         40.16        254.07       497.77 o                         
  27   5   3        362.16       1399.09       460.45 o                         
  28   5   3         20.31       -150.83       527.03 o                         
  29   5   3      12480.02      14276.78       646.43 o                         
  30   5   3         19.81        382.36       633.72 o                         
  31   5   3       1252.38        565.13       667.88 o                         
  -3  -6   4        490.43        547.25       411.26 o                         
  -3  -4   4        344.91         26.55       408.06 o                         
  -3  -2   4       2792.51       1483.48       421.44 o                         
  -2 -19   5        240.01        331.08       648.60 o                         
  -2 -17   5        332.82        980.66       544.12 o                         
  -2 -15   5        134.53        165.55       404.07 o                         
  -3  -6   6         83.50         56.88       340.44 o                         
  -3  -4   6         22.83        -23.98       387.60 o                         
  -3  -2   6         73.76        298.59       341.41 o                         
  -2 -19   7        128.86        -16.08       652.42 o                         
  -2 -17   7         14.80        308.49       521.33 o                         
  -2 -15   7         66.70        271.86       403.71 o                         
  -3  -6   8       2294.09       1828.12       370.55 o                         
  -3  -4   8       2640.27       1687.13       356.02 o                         
  -3  -2   8       7645.81       6529.91       501.45 o                         
  -2 -19   9        198.92        400.84       644.15 o                         
  -2 -17   9        393.14        349.11       463.17 o                         
  -2 -15   9          1.59        155.97       454.30 o                         
  -3  -6  10         21.98        143.19       332.00 o                         
  -3  -4  10       4310.54       3696.47       370.29 o                         
  -3  -2  10        151.91        572.85       371.40 o                         
  -2 -19  11        916.72        218.75       463.04 o                         
  -2 -17  11        405.90        261.74       468.68 o                         
  -2 -15  11         88.93        -28.18       498.78 o                         
  -3  -6  12          0.97         23.44       342.57 o                         
  -3  -4  12          0.30        192.32       344.41 o                         
  -3  -2  12       3403.66       2743.92       426.30 o                         
  -2 -19  13        187.14       -446.90       664.51 o                         
  -2 -17  13         41.76         13.18       405.84 o                         
  -2 -15  13          0.47        258.94       402.28 o                         
  -3  -6  14        466.19        617.20       315.72 o                         
  -3  -4  14        192.82        105.40       371.58 o                         
  -3  -2  14         15.08        213.10       439.88 o                         
  -2 -19  15         47.87       -368.16       920.13 o                         
  -2 -17  15        840.51        957.70       465.23 o                         
  -2 -15  15        368.70        572.73       510.61 o                         
  -3  -6  16       2710.17       3410.79       386.11 o                         
  -3  -4  16        119.63        287.45       406.64 o                         
  -3  -2  16        377.78        509.82       584.96 o                         
  -2 -17  17        534.53        610.27       460.40 o                         
  -2 -15  17          8.70        476.17       520.19 o                         
  -3  -6  18          0.25        231.77       437.47 o                         
  -3  -4  18        452.92        831.88       432.39 o                         
  -3  -2  18       3655.58       3618.52       550.42 o                         
  -2 -17  19          0.07         97.57       655.99 o                         
  -2 -15  19        488.87         15.13       511.46 o                         
  -3  -6  20       3891.39       3204.51       458.56 o                         
  -3  -4  20       3384.92       3303.63       511.45 o                         
  -3  -2  20        139.88        209.18       526.55 o                         
  -2 -15  21        506.73        424.64       527.49 o                         
  -3  -6  22        291.24       -131.91       491.29 o                         
  -3  -4  22        163.91        674.37       427.63 o                         
  -3  -2  22       1542.45       1359.81       478.91 o                         
  -2 -15  23        187.11        -89.51       663.36 o                         
  -3  -6  24          0.07       -341.65       493.29 o                         
  -3  -4  24       1103.34       1038.46       442.76 o                         
  -3  -2  24        538.29        662.79       440.27 o                         
  -3  -6  26         77.96        206.55       602.64 o                         
  -3  -4  26        181.29        593.76       478.23 o                         
  -3  -2  26         23.66        463.67       460.15 o                         
  -3  -6  28         44.51          4.74       436.26 o                         
  -3  -4  28        548.09       -369.92       497.25 o                         
  -3  -2  28        108.82        624.29       499.60 o                         
  -3  -6  30       1835.83        383.06       463.44 o                         
  -3  -4  30       1707.86       1217.32       452.78 o                         
  -3  -2  30         13.37        361.01       435.77 o                         
  -3  -6  32        251.74       1105.62       942.61 o                         
  -3  -4  32        488.90        603.01       449.92 o                         
  -3  -2  32        170.51        160.97       563.93 o                         
  -3  -8 -30          2.36        218.65       917.32 o                         
  -3  -6 -30          1.06       -345.35       532.69 o                         
  -3  -8 -28         78.81        485.03       524.04 o                         
  -3  -6 -28         24.30       -320.59       533.25 o                         
  -3 -12 -26         79.18         26.42       872.35 o                         
  -3 -10 -26        191.60        355.77       532.77 o                         
  -3  -8 -26         25.28        420.83       515.47 o                         
  -3  -6 -26        403.23        904.39       938.11 o                         
  -3 -14 -24        742.66        401.82       665.77 o                         
  -3 -12 -24       1434.93       1229.61       557.13 o                         
  -3 -10 -24        906.66       1230.88       524.57 o                         
  -3  -8 -24         24.58        -60.64       612.64 o                         
  -3  -6 -24          0.32       -347.61       639.29 o                         
  -3 -14 -22          5.35       -218.60       445.50 o                         
  -3 -12 -22          0.82        237.09       527.33 o                         
  -3 -10 -22       1399.34       1273.78       425.85 o                         
  -3  -8 -22       1590.63       1046.64       464.61 o                         
  -3  -6 -22         31.69       -663.26       871.23 o                         
  -3 -16 -20         39.37        377.16       924.62 o                         
  -3 -14 -20        627.16        438.58       471.96 o                         
  -3 -12 -20        787.36        871.21       464.73 o                         
  -3 -10 -20         75.04         88.45       369.73 o                         
  -3  -8 -20          9.72        287.01       451.38 o                         
  -3  -6 -20        422.29        695.34       452.30 o                         
  -3 -16 -18        312.28        946.61       470.25 o                         
  -3 -14 -18          5.98        163.76       450.84 o                         
  -3 -12 -18         48.30       -264.78       456.96 o                         
  -3 -10 -18          2.45        -10.93       396.12 o                         
  -3  -8 -18         63.68       -148.99       437.67 o                         
  -3  -6 -18          0.57        -97.18       449.10 o                         
  -3 -16 -16          9.42        -85.89       461.36 o                         
  -3 -14 -16          0.14        290.78       407.79 o                         
  -3 -12 -16          0.44       -153.90       369.00 o                         
  -3 -10 -16        472.62        255.52       463.63 o                         
  -3  -8 -16        624.01        191.99       415.24 o                         
  -3  -6 -16        788.65        698.46       540.40 o                         
  -3 -16 -14         12.85        -93.95       457.27 o                         
  -3 -14 -14        347.80        313.23       417.87 o                         
  -3 -12 -14        808.95        786.24       379.65 o                         
  -3 -10 -14        988.84        394.44       417.83 o                         
  -3  -8 -14        185.84       -164.36       501.28 o                         
  -3  -6 -14         11.70        234.48       657.55 o                         
  -3 -16 -12         88.96        192.01       420.53 o                         
  -3 -14 -12        185.72        -51.15       405.67 o                         
  -3 -12 -12         26.57        188.15       364.32 o                         
  -3 -10 -12        191.60        297.73       409.00 o                         
  -3  -8 -12       1011.44        788.17       394.49 o                         
  -3  -6 -12         87.17        227.64       868.42 o                         
  -3 -16 -10          1.33       -381.07       381.07 o                         
  -3 -14 -10        641.14        292.83       407.99 o                         
  -3 -12 -10         60.64        183.28       376.70 o                         
  -3 -10 -10         71.25        363.37       350.09 o                         
  -3  -8 -10          2.49         53.25       352.71 o                         
  -3 -16  -8        973.70        847.04       392.05 o                         
  -3 -14  -8       2922.12       1571.01       431.74 o                         
  -3 -12  -8       1592.62       1017.14       390.67 o                         
  -3 -10  -8       1100.42       1218.06       379.50 o                         
  -3  -8  -8          6.01        -33.16       375.57 o                         
  -3 -16  -6          5.83        289.88       412.21 o                         
  -3 -14  -6        945.62        789.35       418.30 o                         
  -3 -12  -6         31.09        -24.75       444.97 o                         
  -3 -10  -6       3395.36       2180.90       510.40 o                         
  -3  -8  -6       1430.85       1452.18       486.23 o                         
  -3 -16  -4         84.80        -63.37       458.58 o                         
  -3 -14  -4          4.72        -28.98       459.62 o                         
  -3 -12  -4        771.27        797.92       421.22 o                         
  -3 -10  -4        520.23        546.88       395.74 o                         
  -3  -8  -4       1290.48       1693.55       884.16 o                         
  -3 -16  -2       1551.41        798.22       556.76 o                         
  -3 -14  -2       1601.42        504.49       424.73 o                         
  -3 -12  -2       2147.84       2661.49       484.07 o                         
  -3 -10  -2         15.50        158.74       447.36 o                         
  -3  -8  -2         52.18        336.79       582.51 o                         
  -3 -16   0          2.10         92.62       545.61 o                         
  -3 -14   0        105.16        -11.82       544.27 o                         
  -3 -12   0        178.61        181.18       522.90 o                         
  -3 -10   0        114.35        -11.20       393.95 o                         
  -3  -8   0         48.33       -301.27       454.07 o                         
  -3 -16   2          8.16        152.88       527.68 o                         
  -3 -14   2         79.15       -198.61       448.78 o                         
  -3 -12   2        158.18        146.25       505.68 o                         
  -3 -10   2        173.43        165.53       404.59 o                         
  -3  -8   2          0.03          5.00       358.85 o                         
 -31   7   3        187.68        329.65       645.46 o                         
 -30   7   3        390.34        363.79       446.50 o                         
 -29   7   3        697.46       1091.17       443.30 o                         
 -28   7   3        140.44        599.99       431.57 o                         
 -27   7   3        888.09       1445.92       499.73 o                         
 -26   7   3         36.32       -136.40       507.87 o                         
 -25   7   3        904.98        652.16       442.86 o                         
 -24   7   3        269.01        773.10       489.10 o                         
 -23   7   3       3890.02       4642.70       463.60 o                         
 -22   7   3         22.36        450.29       430.64 o                         
 -21   7   3       2942.03       5380.24       453.69 o                         
 -20   7   3        146.71        284.50       373.67 o                         
 -19   7   3      13495.58      13173.87       667.32 o                         
 -18   7   3         50.32       -217.92       390.37 o                         
 -17   7   3       2211.77       2226.29       360.31 o                         
 -16   7   3        149.65        110.86       352.21 o                         
 -15   7   3      24952.24      29710.17       526.65 o                         
 -14   7   3       1483.44       1459.74       338.28 o                         
 -13   7   3       4943.13       7673.16       415.36 o                         
 -12   7   3         35.73        155.60       298.91 o                         
 -11   7   3      24696.97      28289.27       509.85 o                         
 -10   7   3        107.43        176.66       299.49 o                         
  -9   7   3      73338.46      77927.88      1088.68 o                         
  -8   7   3        361.99        540.47       333.11 o                         
  -7   7   3       8610.92       8942.41       443.76 o                         
  -6   7   3       1282.76       1135.97       358.94 o                         
  -5   7   3       3993.22       7551.65       489.65 o                         
  -4   7   3          9.78        -80.23       438.42 o                         
  -3   7   3       4752.27       4663.68       514.64 o                         
  -2   7   3        313.89        181.99       398.94 o                         
  -1   7   3      44187.77      48555.85      1856.73 o                         
   0   7   3        245.44        244.41       477.75 o                         
   1   7   3        219.68        924.42       490.85 o                         
   2   7   3       2340.36       1956.28       535.14 o                         
   3   7   3        371.69       2584.96       534.88 o                         
   4   7   3        179.09        236.07       851.55 o                         
   5   7   3      11767.24      11255.79       771.84 o                         
   6   7   3        232.74        597.99       610.39 o                         
   7   7   3     105767.94     123799.70      2423.14 o                         
   8   7   3       1908.64       1210.13       470.21 o                         
   9   7   3       8643.89      11127.80       610.90 o                         
  10   7   3          1.67        -44.61       448.65 o                         
  11   7   3       3021.98       2728.37       503.27 o                         
  12   7   3        659.46        498.11       453.38 o                         
  13   7   3       1008.46       1496.37       501.46 o                         
  14   7   3         92.69        498.00       619.36 o                         
  15   7   3       5567.78       6137.92       754.11 o                         
  16   7   3          1.91        514.51       430.83 o                         
  17   7   3       8306.26       6649.68       507.44 o                         
  18   7   3        126.46        186.05       451.97 o                         
  19   7   3      21445.21      22691.16       778.84 o                         
  20   7   3        123.67        241.49       455.59 o                         
  21   7   3       2822.10       3025.36       482.72 o                         
  22   7   3          6.32         33.72       867.29 o                         
  23   7   3       3369.72       4089.71       930.25 o                         
  24   7   3          6.31        209.58       512.53 o                         
  25   7   3        612.52       1167.64       523.99 o                         
  26   7   3         69.53        529.24       500.79 o                         
  27   7   3       3456.31       4956.48       564.00 o                         
  28   7   3         15.87        212.77       519.87 o                         
  29   7   3       3959.02       4751.15       488.27 o                         
  30   7   3        159.93        103.90       663.69 o                         
  31   7   3        522.94        754.31       935.87 o                         
 -30   9   3          3.75       -209.43       681.43 o                         
 -29   9   3       7410.74       9464.79       666.42 o                         
 -28   9   3        135.01       -188.32       448.06 o                         
 -27   9   3       6414.43       6096.74       484.80 o                         
 -26   9   3         10.72        196.94       505.88 o                         
 -25   9   3        486.47        772.50       518.52 o                         
 -24   9   3          1.31       -187.99       503.57 o                         
 -23   9   3       1694.83       2394.89       523.19 o                         
 -22   9   3        181.31       -152.36       492.03 o                         
 -21   9   3        603.93        700.64       498.20 o                         
 -20   9   3         83.07        411.71       426.85 o                         
 -19   9   3      18909.26      19122.34       757.76 o                         
 -18   9   3          3.34        -76.32       402.42 o                         
 -17   9   3       7348.05       6155.08       392.88 o                         
 -16   9   3        330.39        462.37       351.82 o                         
 -15   9   3      30804.28      27279.39       517.53 o                         
 -14   9   3         35.72         98.87       334.51 o                         
 -13   9   3       9134.99      11244.77       442.65 o                         
 -12   9   3        161.44        256.40       375.01 o                         
 -11   9   3      20657.26      24267.21       521.94 o                         
 -10   9   3         96.46       -172.93       368.73 o                         
  -9   9   3      21380.77      33841.85       669.52 o                         
  -8   9   3         12.83       -225.96       360.31 o                         
  -7   9   3      55223.78      56898.77      1073.04 o                         
  -6   9   3        195.34        777.79       465.84 o                         
  -5   9   3      41847.33      41874.20      1043.86 o                         
  -4   9   3       1016.51        830.01       451.61 o                         
  -3   9   3        402.37        860.39       409.55 o                         
  -2   9   3        104.08        225.12       385.83 o                         
  -1   9   3      12225.44      10941.18       544.72 o                         
   0   9   3       2154.48       2310.43       435.85 o                         
   1   9   3       4186.63       2864.69       509.30 o                         
   2   9   3        868.27        547.59       559.97 o                         
   3   9   3       5304.53       7856.05       509.34 o                         
   4   9   3         64.43        206.49       551.70 o                         
   5   9   3      19455.75      16428.45       827.66 o                         
   6   9   3        387.34        568.89       373.75 o                         
   7   9   3       2385.81       1208.87       337.21 o                         
   8   9   3          1.88        -28.13       362.02 o                         
   9   9   3      40790.66      37943.09       673.76 o                         
  10   9   3          0.35         64.34       360.16 o                         
  11   9   3      12298.87      14574.01       462.74 o                         
  12   9   3         99.35        121.49       349.47 o                         
  13   9   3      28747.10      27812.46       713.81 o                         
  14   9   3          1.36        133.14       392.72 o                         
  15   9   3      10711.94      10309.64       445.72 o                         
  16   9   3          6.45        223.08       375.79 o                         
  17   9   3       1282.31       1480.57       380.02 o                         
  18   9   3        128.14         21.65       366.78 o                         
  19   9   3       4324.26       3909.66       392.82 o                         
  20   9   3          5.78       -176.93       362.84 o                         
  21   9   3       8738.27       9907.15       460.19 o                         
  22   9   3        120.33        225.11       405.69 o                         
  23   9   3      12284.99      12126.73       547.26 o                         
  24   9   3        107.69        -89.32       455.36 o                         
  25   9   3       5094.26       7088.62       511.79 o                         
  26   9   3          4.01        236.20       522.22 o                         
  27   9   3         46.24         65.88       638.94 o                         
  28   9   3         44.43       -540.72       962.28 o                         
 -28  11   3         25.52         -8.91       613.66 o                         
 -27  11   3        755.87        403.22       454.36 o                         
 -26  11   3        151.88        206.07       446.77 o                         
 -25  11   3       3228.34       3876.98       545.56 o                         
 -24  11   3         48.99        743.86       517.51 o                         
 -23  11   3      20224.84      23304.70      1251.39 o                         
 -22  11   3          0.42        520.48       504.51 o                         
 -21  11   3      11598.95      11964.05       520.67 o                         
 -20  11   3          1.69         31.75       424.26 o                         
 -19  11   3       7519.22       7788.95       482.83 o                         
 -18  11   3        194.54        335.96       427.44 o                         
 -17  11   3        768.54        927.76       438.05 o                         
 -16  11   3        277.21        734.78       516.82 o                         
 -15  11   3       3608.41       3572.62       481.63 o                         
 -14  11   3        210.68       -282.49       370.56 o                         
 -13  11   3       7205.35       6202.20       480.22 o                         
 -12  11   3        155.64        137.92       432.17 o                         
 -11  11   3       3971.09       5044.92       546.17 o                         
 -10  11   3         71.75        757.49       503.04 o                         
  -9  11   3      12493.44      11710.02       620.72 o                         
  -8  11   3         40.83       -326.97       505.12 o                         
  -7  11   3      60540.22      67389.79      1001.28 o                         
  -6  11   3       1076.00       1688.75       442.21 o                         
  -5  11   3      19214.45      20028.66       560.66 o                         
  -4  11   3       2107.62       2242.99       461.26 o                         
  -3  11   3      26090.02      26217.62       967.71 o                         
  -2  11   3       1507.63       1493.69       528.82 o                         
  -1  11   3       5126.88       6734.25       596.63 o                         
   0  11   3       2386.00       2018.85       450.57 o                         
   1  11   3       5815.68       8763.59       520.87 o                         
   2  11   3        560.39        855.17       424.37 o                         
   3  11   3       1012.79       1580.59       383.12 o                         
   4  11   3       1909.13       1878.56       462.60 o                         
   5  11   3      65361.08      71928.84       940.10 o                         
   6  11   3         27.78        -77.37       376.59 o                         
   7  11   3        386.91       1925.15       387.63 o                         
   8  11   3        216.58        323.54       408.86 o                         
   9  11   3      10490.68      12283.24       498.40 o                         
  10  11   3         81.13        -27.23       362.20 o                         
  11  11   3        434.96        686.65       416.67 o                         
  12  11   3        511.70        485.55       417.35 o                         
  13  11   3      29872.64      30347.21       874.66 o                         
  14  11   3        153.77        236.65       415.08 o                         
  15  11   3       4093.39       3321.39       488.66 o                         
  16  11   3        129.67       -112.96       405.93 o                         
  17  11   3        673.16       1078.52       460.96 o                         
  18  11   3         61.23        -91.44       459.74 o                         
  19  11   3        255.40        234.50       448.09 o                         
  20  11   3        329.59        716.57       463.80 o                         
  21  11   3       8139.09       6615.08       527.32 o                         
  22  11   3        128.64        266.48       541.89 o                         
  23  11   3       6719.63       6439.53       590.07 o                         
  24  11   3         42.92       -301.26       465.97 o                         
  25  11   3       6223.47       8708.29       518.23 o                         
  26  11   3         14.57       -132.94       525.55 o                         
  27  11   3       1964.54       1192.48       553.15 o                         
 -26  13   3         18.20        -86.80       615.91 o                         
 -25  13   3       9816.26       9346.79       507.77 o                         
 -24  13   3        210.84        633.60       451.58 o                         
 -23  13   3      20579.68      21780.10       582.33 o                         
 -22  13   3         45.75         99.68       435.45 o                         
 -21  13   3       4980.15       5305.79       423.10 o                         
 -20  13   3         30.12         60.41       358.22 o                         
 -19  13   3      26495.56      24752.20       684.99 o                         
 -18  13   3        113.22        375.30       355.88 o                         
 -17  13   3       7203.62       6865.07       495.32 o                         
 -16  13   3         26.28       -118.98       425.75 o                         
 -15  13   3        367.40        409.10       395.60 o                         
 -14  13   3        272.48         51.73       401.36 o                         
 -13  13   3       6433.45       3590.44       465.17 o                         
 -12  13   3         31.38        -39.43       430.18 o                         
 -11  13   3        631.38       2761.51       520.24 o                         
 -10  13   3         32.66        177.76       591.11 o                         
  -9  13   3     143628.67     132990.77      3227.60 o                         
  -8  13   3          1.33        279.96       657.36 o                         
  -7  13   3      15471.13      13478.62      1084.26 o                         
  -6  13   3          0.04         78.94       649.79 o                         
  -5  13   3       3714.31       3583.32       713.56 o                         
  -4  13   3         87.04       -175.33       643.67 o                         
  -3  13   3      21316.89      20999.83      1720.25 o                         
  -2  13   3         70.46        549.77       454.31 o                         
  -1  13   3       7281.36       6091.85       510.67 o                         
   0  13   3          0.56       -105.32       454.50 o                         
   1  13   3       8024.70       8718.79       645.92 o                         
   2  13   3        338.55        494.66       405.87 o                         
   3  13   3         77.55        498.66       408.04 o                         
   4  13   3          3.77        319.63       437.29 o                         
   5  13   3       7240.65       6867.97       521.48 o                         
   6  13   3         84.06       -187.02       404.18 o                         
   7  13   3     111129.30     108718.95       971.27 o                         
   8  13   3        137.65        160.45       412.29 o                         
   9  13   3       3939.07       4385.76       451.03 o                         
  10  13   3        125.18         66.31       376.71 o                         
  11  13   3       2103.89       2076.43       413.75 o                         
  12  13   3         38.34        286.88       346.02 o                         
  13  13   3       8313.92       6739.59       429.90 o                         
  14  13   3        120.34        -39.01       376.79 o                         
  15  13   3      22875.88      25223.56       709.28 o                         
  16  13   3         29.63        235.37       455.04 o                         
  17  13   3       3387.69       3464.43       473.68 o                         
  18  13   3         27.56       -115.90       442.85 o                         
  19  13   3      16316.43      18046.16       586.89 o                         
  20  13   3          9.30        236.08       454.64 o                         
  21  13   3       3715.36       5140.44       502.13 o                         
  22  13   3         76.65         49.29       403.53 o                         
  23  13   3       6775.46       6452.64       450.38 o                         
  24  13   3         22.81        246.75       542.02 o                         
  25  13   3       3401.76       2791.10       559.81 o                         
 -23  15   3       2059.28       2108.75       694.84 o                         
 -22  15   3         59.83         86.38       680.59 o                         
 -21  15   3       3660.22       3830.32       489.67 o                         
 -20  15   3          0.53        -70.30       528.00 o                         
 -19  15   3       1002.92       2008.26       453.30 o                         
 -18  15   3         20.94         97.60       429.18 o                         
 -17  15   3       2067.63       2635.80       527.78 o                         
 -16  15   3        336.75        815.28       639.29 o                         
 -15  15   3       4698.00       7258.78       688.82 o                         
 -14  15   3        305.44        475.37       520.25 o                         
 -13  15   3       1760.35       1516.07       543.03 o                         
 -12  15   3         41.58         87.53       510.83 o                         
 -11  15   3       8469.67      11189.85       548.35 o                         
 -10  15   3        378.66        385.38       534.86 o                         
  -9  15   3       1369.30        907.66       403.14 o                         
  -8  15   3         20.82       -187.51       394.59 o                         
  -7  15   3       8142.95       8573.78       458.45 o                         
  -6  15   3         23.14        573.58       401.81 o                         
  -5  15   3       2494.56       1752.32       464.67 o                         
  -4  15   3        323.79        272.30       515.38 o                         
  -3  15   3       2148.67       3380.66       693.60 o                         
  -2  15   3          3.38        444.81       629.71 o                         
  -1  15   3        569.22       1950.83       533.91 o                         
   0  15   3        848.58       1241.48       666.21 o                         
   1  15   3        198.52       1740.08       510.87 o                         
   2  15   3        227.38        596.50       540.30 o                         
   3  15   3       2088.48       1532.59       473.82 o                         
   4  15   3         23.48        132.29       468.04 o                         
   5  15   3       3368.68       4142.56       500.64 o                         
   6  15   3        198.77        603.87       420.71 o                         
   7  15   3        280.85        451.32       383.78 o                         
   8  15   3          0.05       -368.25       368.25 o                         
   9  15   3      15520.54      19096.28       539.51 o                         
  10  15   3          0.38        209.80       405.60 o                         
  11  15   3       1043.56       1062.01       426.05 o                         
  12  15   3        922.44       1141.65       416.26 o                         
  13  15   3      18505.59      21121.34       807.20 o                         
  14  15   3         42.07        125.08       410.04 o                         
  15  15   3       1645.57       2316.22       460.74 o                         
  16  15   3       1173.84       1476.54       457.22 o                         
  17  15   3        335.35       1083.87       466.76 o                         
  18  15   3        138.96       -273.37       411.26 o                         
  19  15   3       1408.75       1231.73       421.18 o                         
  20  15   3        110.51        400.40       410.66 o                         
  21  15   3       2339.31       2648.01       483.86 o                         
  22  15   3         18.39       -356.41       657.70 o                         
  23  15   3       5261.14       3356.19       985.89 o                         
 -20  17   3        166.54        613.23       954.98 o                         
 -19  17   3        852.11       1326.52       675.29 o                         
 -18  17   3         11.47       -117.77       529.48 o                         
 -17  17   3        135.56        550.63       448.25 o                         
 -16  17   3        662.46        577.83       454.05 o                         
 -15  17   3       4565.29       3643.93       470.94 o                         
 -14  17   3        388.02         52.47       462.59 o                         
 -13  17   3       2652.55       1597.95       425.64 o                         
 -12  17   3         10.34       -335.94       401.46 o                         
 -11  17   3       9899.05      11850.24       551.04 o                         
 -10  17   3          5.47        491.96       442.66 o                         
  -9  17   3        938.74        877.82       525.15 o                         
  -8  17   3       1195.23       1698.31       459.82 o                         
  -7  17   3       5568.06       5508.38       578.03 o                         
  -6  17   3       1459.56       1487.81       542.57 o                         
  -5  17   3       2150.62       3247.76       549.86 o                         
  -4  17   3        253.09        541.04       524.91 o                         
  -3  17   3        407.18        848.52       536.95 o                         
  -2  17   3        727.76        546.34       934.74 o                         
  -1  17   3       3329.07       4213.37      1008.94 o                         
   0  17   3        150.52        203.75       525.01 o                         
   1  17   3       2447.36       2627.13       573.44 o                         
   2  17   3         72.79        186.31       544.35 o                         
   3  17   3        401.86       1068.45       552.37 o                         
   4  17   3        241.23        200.69       539.86 o                         
   5  17   3      16252.26      16387.89      1260.10 o                         
   6  17   3          0.12        143.33       416.82 o                         
   7  17   3        733.53       1617.08       430.98 o                         
   8  17   3       2173.27       2464.76       438.12 o                         
   9  17   3      11413.39      11795.84       498.45 o                         
  10  17   3        480.69        445.42       388.13 o                         
  11  17   3        126.62        689.73       386.07 o                         
  12  17   3        498.63        829.03       389.19 o                         
  13  17   3       7573.10       7048.52       522.18 o                         
  14  17   3        114.43        114.11       534.40 o                         
  15  17   3       5539.84       5867.94       585.47 o                         
  16  17   3         77.96       -417.48       542.98 o                         
  17  17   3       2378.78       1909.05       479.33 o                         
  18  17   3        392.25       -107.36       925.75 o                         
  19  17   3        134.30        121.41       914.51 o                         
  -3 -16   4         66.79       -345.15       454.75 o                         
  -3 -14   4         36.18       -118.81       521.54 o                         
  -3 -12   4        624.70        909.76       675.90 o                         
  -3 -10   4       1591.09        916.28       485.89 o                         
  -3  -8   4        277.33        363.28       443.78 o                         
  -3 -16   6         99.29        341.82       467.20 o                         
  -3 -14   6         53.32        289.26       443.78 o                         
  -3 -12   6        539.86        381.04       520.72 o                         
  -3 -10   6         69.52        535.22       448.31 o                         
  -3  -8   6        774.80        490.26       384.16 o                         
  -3 -16   8       1281.83       1408.91       428.87 o                         
  -3 -14   8          4.18       -365.71       516.80 o                         
  -3 -12   8        615.56        286.10       490.77 o                         
  -3 -10   8       1590.82       1336.89       493.83 o                         
  -3  -8   8         41.55        180.55       321.28 o                         
  -3 -18  10        206.52       -138.12       465.51 o                         
  -3 -16  10        312.38        312.73       445.66 o                         
  -3 -14  10         57.63        684.05       850.43 o                         
  -3 -12  10        902.62        862.69       511.04 o                         
  -3 -10  10        376.46        336.32       439.10 o                         
  -3  -8  10        124.97        413.93       310.02 o                         
  -3 -18  12        262.64        145.97       416.30 o                         
  -3 -16  12          0.47       -202.51       440.51 o                         
  -3 -14  12        170.49        704.05       632.05 o                         
  -3 -12  12        406.86        498.63       451.91 o                         
  -3 -10  12         11.13        367.45       394.90 o                         
  -3  -8  12        106.00        143.09       304.82 o                         
  -3 -18  14         97.02        -15.73       451.65 o                         
  -3 -16  14        595.37        437.57       450.59 o                         
  -3 -14  14         13.19       -100.44       458.22 o                         
  -3 -12  14         41.10         27.03       365.64 o                         
  -3 -10  14          6.94        306.89       368.36 o                         
  -3  -8  14       1263.34        993.49       369.06 o                         
  -3 -18  16         69.33       -137.27       550.12 o                         
  -3 -16  16        150.01       -212.48       513.32 o                         
  -3 -14  16         50.31        636.50       620.63 o                         
  -3 -12  16          3.89       -128.87       457.37 o                         
  -3 -10  16        286.89        405.05       343.35 o                         
  -3  -8  16        439.46        171.58       343.11 o                         
  -3 -18  18        201.20       -407.51       921.81 o                         
  -3 -16  18        960.22        643.25       452.75 o                         
  -3 -14  18         27.30        291.06       400.89 o                         
  -3 -12  18        156.69       -434.82       434.82 o                         
  -3 -10  18        190.65        360.46       434.53 o                         
  -3  -8  18         96.71         42.28       354.47 o                         
  -3 -16  20        148.97       -317.45       530.89 o                         
  -3 -14  20        123.25        326.39       401.13 o                         
  -3 -12  20       1660.56        973.45       406.74 o                         
  -3 -10  20        242.45         37.04       420.38 o                         
  -3  -8  20          0.62        357.01       496.80 o                         
  -3 -14  22        105.90       -151.51       444.02 o                         
  -3 -12  22        285.44        572.46       430.47 o                         
  -3 -10  22        700.36        576.56       422.04 o                         
  -3  -8  22        235.95        -27.93       406.34 o                         
  -3 -14  24        999.62        180.17       555.74 o                         
  -3 -12  24        880.60        776.15       463.31 o                         
  -3 -10  24        726.05        265.59       509.11 o                         
  -3  -8  24         48.87        260.23       418.40 o                         
  -3 -12  26          6.87        -63.16       407.33 o                         
  -3 -10  26        578.88        862.59       484.65 o                         
  -3  -8  26       1175.94        328.21       527.15 o                         
  -3 -10  28        331.05        846.10       597.41 o                         
  -3  -8  28          4.19        -37.36       493.21 o                         
  -3  -8  30         50.82       -195.15       439.52 o                         
  -4  -7 -31        559.88        699.79       989.26 o                         
  -4  -3 -31         41.47       -808.27       886.97 o                         
  -4  -1 -31          0.77        -35.71       670.94 o                         
  -4  -7 -29         63.84       -329.16       535.75 o                         
  -4  -5 -29         18.52        339.97       659.27 o                         
  -4  -3 -29          3.01        323.16       943.17 o                         
  -4  -1 -29        264.26       -370.25       649.66 o                         
  -4  -7 -27          2.49       -402.60       531.06 o                         
  -4  -5 -27        315.12        241.18       537.05 o                         
  -4  -3 -27        958.13         81.17       521.42 o                         
  -4  -1 -27        629.16        478.05       647.41 o                         
  -4  -7 -25        256.59        507.02       634.17 o                         
  -4  -5 -25        135.94         89.26       632.71 o                         
  -4  -3 -25         47.76        244.10       525.13 o                         
  -4  -1 -25          4.32         48.72       637.54 o                         
  -4  -7 -23        162.77        -26.43       509.04 o                         
  -4  -5 -23        100.90       -672.82       672.82 o                         
  -4  -3 -23          0.14       -168.68       394.00 o                         
  -4  -1 -23       1015.71        364.73       708.98 o                         
  -4  -7 -21        896.57        638.76       407.71 o                         
  -4  -5 -21        265.11        446.99       689.09 o                         
  -4  -3 -21          3.77        460.49       509.10 o                         
  -4  -1 -21        553.62        769.38       445.86 o                         
  -4  -7 -19        767.62        710.62       406.34 o                         
  -4  -5 -19          0.49        115.47       456.05 o                         
  -4  -3 -19         11.71       -157.59       551.75 o                         
  -4  -1 -19          8.70        -99.53       387.62 o                         
  -4  -7 -17        523.76        637.32       465.25 o                         
  -4  -5 -17          8.81        -40.57       456.03 o                         
  -4  -3 -17       4101.97       3743.98       561.76 o                         
  -4  -1 -17       2381.31       2218.50       391.21 o                         
  -3 -18 -16        590.51       -915.63       941.49 o                         
  -4  -7 -15       2795.62       2518.63       437.81 o                         
  -4  -5 -15        317.65        270.55       487.98 o                         
  -4  -3 -15       1110.98        703.42       401.62 o                         
  -4  -1 -15        196.62        435.50       330.78 o                         
  -3 -18 -14        168.65        359.10       462.11 o                         
  -4  -7 -13        643.05        904.58       438.27 o                         
  -4  -5 -13        326.89        291.57       426.81 o                         
  -4  -3 -13        125.24        104.77       513.52 o                         
  -4  -1 -13         35.12         59.35       397.69 o                         
  -3 -18 -12         84.70        181.24       470.27 o                         
  -4  -7 -11        654.65        525.09       459.98 o                         
  -4  -5 -11        376.17        185.61       438.95 o                         
  -4  -3 -11        107.55        373.19       414.42 o                         
  -4  -1 -11         88.49        143.71       476.16 o                         
  -3 -20 -10        371.65         45.53       973.53 o                         
  -3 -18 -10         33.43        -37.76       419.34 o                         
  -4  -7  -9       1307.92        789.37       388.48 o                         
  -4  -5  -9       1309.09        996.25       590.07 o                         
  -4  -3  -9        603.18        261.93       864.48 o                         
  -4  -1  -9        643.78        292.30       470.50 o                         
  -3 -20  -8         64.62       -177.06       951.60 o                         
  -3 -18  -8          1.12       -248.00       418.03 o                         
  -4  -7  -7          3.75         60.83       546.55 o                         
  -4  -5  -7       1281.15        523.53       554.46 o                         
  -4  -3  -7       1781.15       1473.90       427.18 o                         
  -4  -1  -7       1577.59       1465.63       431.28 o                         
  -3 -20  -6          2.79        664.94       949.36 o                         
  -3 -18  -6        311.19        256.06       480.62 o                         
  -4  -7  -5        350.03        249.62       406.34 o                         
  -4  -5  -5         15.19        112.66       468.62 o                         
  -4  -3  -5       1984.91       1431.98       545.50 o                         
  -4  -1  -5       1266.42        847.21       449.65 o                         
  -3 -20  -4        106.79        -43.28       962.28 o                         
  -3 -18  -4        279.32        619.14       542.63 o                         
  -4  -7  -3        362.20         92.18       862.23 o                         
  -4  -5  -3          8.30        321.75       486.57 o                         
  -4  -3  -3        305.83        104.28       388.57 o                         
  -4  -1  -3         44.91         47.57       386.53 o                         
  -3 -18  -2        209.14        246.66       542.92 o                         
  -4  -7  -1       2761.60       2899.60       681.22 o                         
  -4  -5  -1         40.51        -11.97       626.13 o                         
  -4  -3  -1       1107.51        953.24       573.30 o                         
  -4  -1  -1          2.41          5.30       476.01 o                         
  -3 -20   0        143.53        405.26       884.16 o                         
  -3 -18   0        190.68        -21.79       660.35 o                         
  -4  -7   1       2244.28       1616.43       523.84 o                         
  -4  -5   1        623.90        355.70       418.64 o                         
  -4  -3   1       1290.72        504.89       520.65 o                         
  -4  -1   1          3.30        -23.86       421.38 o                         
  -3 -20   2          0.06         -8.43       946.55 o                         
  -3 -18   2         45.86        -81.33       641.47 o                         
  -4  -7   3         19.78        -11.55       381.06 o                         
  -4  -5   3        932.11        504.62       516.06 o                         
  -4  -3   3        127.56        275.67       378.30 o                         
  -4  -1   3         31.75         41.87       188.01 o                         
 -15  19   3       4520.73       4705.75       991.51 o                         
 -14  19   3          6.03       -127.59       980.83 o                         
 -13  19   3       1305.74       1231.58       669.34 o                         
 -12  19   3         49.28        268.73       530.56 o                         
 -11  19   3       1504.28       2148.53       552.59 o                         
 -10  19   3         13.87        295.34       536.67 o                         
  -9  19   3      20851.77      23760.86       724.60 o                         
  -8  19   3        151.15       -426.22       691.48 o                         
  -7  19   3        941.47       1354.68       664.38 o                         
  -6  19   3        378.91        673.31       672.63 o                         
  -5  19   3       3679.15       4125.78       713.34 o                         
  -4  19   3          6.11        251.25       957.23 o                         
  -3  19   3         19.01        247.32       897.08 o                         
  -2  19   3        106.88        164.13       953.29 o                         
  -1  19   3       1720.40       1020.42       654.45 o                         
   0  19   3        339.23        944.86       948.79 o                         
   1  19   3        286.54       1243.33       932.49 o                         
   2  19   3          0.54       -501.94       904.95 o                         
   3  19   3       1905.48       1547.97       673.05 o                         
   4  19   3         87.18        346.24       938.68 o                         
   5  19   3       1707.01        880.03       685.01 o                         
   6  19   3        104.84        659.47       653.44 o                         
   7  19   3       8970.48      10669.32       773.43 o                         
   8  19   3        181.01        -15.94       686.35 o                         
   9  19   3       2024.31       2208.94       575.24 o                         
  10  19   3         14.06        291.48       461.17 o                         
  11  19   3        621.93        703.92       556.72 o                         
  12  19   3          3.67       -517.09       542.65 o                         
  13  19   3        790.69        911.68       547.67 o                         
  -3 -20   4         44.41        271.49       909.45 o                         
  -3 -18   4          0.37       -369.15       529.75 o                         
 -32   0   4       4582.10       3681.11       671.89 o                         
 -30   0   4        437.99       1179.81       932.49 o                         
 -28   0   4        404.66       1600.81       903.83 o                         
 -26   0   4      51954.23      44392.12      1431.06 o                         
 -24   0   4      13095.56      11744.83       902.42 o                         
 -22   0   4       6815.85       6183.54       560.00 o                         
 -20   0   4     151574.84     157847.11      1547.88 o                         
 -18   0   4       1974.92       2324.47       554.25 o                         
 -16   0   4       7289.44       7934.59       662.69 o                         
 -14   0   4       5699.52       6992.93       633.77 o                         
 -12   0   4      55935.42      61763.88      1342.61 o                         
 -10   0   4     126809.85     120932.36      4957.12 o                         
  -8   0   4      53863.16      48704.77      1058.58 o                         
  -6   0   4     286533.31     317364.72      4046.70 o                         
  -4   0   4     288876.91     339313.72      3413.12 o                         
  -2   0   4     174123.31     115217.81       899.61 o                         
   0   0   4     290251.75     259987.09      3910.15 o                         
   2   0   4      41509.30      55561.96      1471.96 o                         
   4   0   4     434353.91     477611.69      6892.99 o                         
   6   0   4       7471.50       7543.67       595.57 o                         
   8   0   4       8746.94       8169.65       644.42 o                         
  10   0   4      11275.91      10438.99      1136.53 o                         
  12   0   4      71475.73      64877.76      2124.11 o                         
  14   0   4       3128.04       2584.28       474.35 o                         
  16   0   4       2308.65       3495.89       444.08 o                         
  18   0   4      16282.17      20220.88       748.77 o                         
  20   0   4      50646.54      44562.04      1242.96 o                         
  22   0   4       7073.06       7951.59       825.44 o                         
  24   0   4         15.48        -84.87       939.80 o                         
  26   0   4       6437.92       3503.46       978.58 o                         
  28   0   4       9263.21       8665.62      1017.37 o                         
  30   0   4       2203.74       2887.42       890.90 o                         
 -33   2   4        184.38        819.52       510.08 o                         
 -32   2   4        398.72        483.00       509.97 o                         
 -31   2   4        158.34        496.77       520.93 o                         
 -30   2   4       8535.35      10653.90       570.89 o                         
 -29   2   4          3.97       -294.12       499.09 o                         
 -28   2   4       2962.37       3241.17       519.70 o                         
 -27   2   4         16.81         86.45       433.60 o                         
 -26   2   4       5491.50       4132.18       472.88 o                         
 -25   2   4         19.79        189.58       435.60 o                         
 -24   2   4      20707.06      20617.83      1124.43 o                         
 -23   2   4        902.36        471.79       431.79 o                         
 -22   2   4      12349.05      11991.72       523.09 o                         
 -21   2   4         36.91        547.76       436.39 o                         
 -20   2   4      37551.85      43280.50      1086.49 o                         
 -19   2   4        630.66        596.86       404.36 o                         
 -18   2   4       8876.09       9435.91       439.57 o                         
 -17   2   4          0.01       -112.88       342.17 o                         
 -16   2   4      15556.40      16494.28       629.07 o                         
 -15   2   4         44.22        112.74       381.13 o                         
 -14   2   4      19473.39      16041.38       539.35 o                         
 -13   2   4        135.45        470.45       359.93 o                         
 -12   2   4      33299.45      40239.03      1110.91 o                         
 -11   2   4        477.78        782.65       358.96 o                         
 -10   2   4      23020.25      24083.24       617.35 o                         
  -9   2   4         49.10       -336.53       375.14 o                         
  -8   2   4        533.06        532.46       360.46 o                         
  -7   2   4       1416.03       1243.93       338.07 o                         
  -6   2   4     270212.00     288639.22      4247.24 o                         
  -5   2   4         36.13         80.27       362.94 o                         
  -4   2   4     106762.05     133453.05      1934.76 o                         
  -3   2   4       1380.72       1168.29       457.46 o                         
  -2   2   4      59314.26      74338.04      1590.44 o                         
  -1   2   4          1.27         26.04       568.64 o                         
   0   2   4       1012.90       2055.77       710.57 o                         
   1   2   4        269.22        389.66       626.71 o                         
   2   2   4     303141.50     335426.94      4055.15 o                         
   3   2   4        212.36        235.32       355.16 o                         
   4   2   4      62807.33      60205.12      1020.46 o                         
   5   2   4        382.60        305.90       361.78 o                         
   6   2   4      33193.96      27234.39       649.63 o                         
   7   2   4        366.35        244.01       336.57 o                         
   8   2   4       3029.07       3404.67       447.79 o                         
   9   2   4          1.33        283.29       583.56 o                         
  10   2   4      56437.08      54865.41      1416.73 o                         
  11   2   4         75.31        223.96       460.76 o                         
  12   2   4      56170.56      58447.03      1135.49 o                         
  13   2   4          0.04         30.13       394.60 o                         
  14   2   4      62239.19      63882.14      1013.59 o                         
  15   2   4        129.41        108.28       465.80 o                         
  16   2   4      12343.67      15646.64       643.52 o                         
  17   2   4         11.16        214.57       477.13 o                         
  18   2   4      15157.57      12424.76       610.86 o                         
  19   2   4        101.76         34.92       422.22 o                         
  20   2   4       1938.23       1720.04       393.24 o                         
  21   2   4          0.10        200.43       380.41 o                         
  22   2   4        436.18       1618.99       429.14 o                         
  23   2   4         76.93       -247.39       458.56 o                         
  24   2   4       4241.56       3136.25       491.05 o                         
  25   2   4          0.15        128.93       638.38 o                         
  26   2   4       3251.97       2471.56       704.30 o                         
  27   2   4         92.60        110.17       859.42 o                         
  28   2   4       4662.97       5448.82       987.58 o                         
  29   2   4          2.33        453.05       676.18 o                         
  30   2   4       1514.56       2320.48       541.17 o                         
  31   2   4          5.39        565.64       639.54 o                         
 -33   4   4         44.53       -286.10       938.11 o                         
 -32   4   4       2643.33       2747.38       468.11 o                         
 -31   4   4          0.57        318.71       582.59 o                         
 -30   4   4       3291.21       4379.35       560.98 o                         
 -29   4   4         10.12         47.31       497.05 o                         
 -28   4   4       1203.49       1653.69       495.53 o                         
 -27   4   4         43.75        -17.91       481.24 o                         
 -26   4   4        595.26       1209.76       423.49 o                         
 -25   4   4          2.05        -69.32       416.59 o                         
 -24   4   4      17097.53      16605.01       547.45 o                         
 -23   4   4         29.81        -63.43       420.29 o                         
 -22   4   4       2423.86       3509.46       512.26 o                         
 -21   4   4         25.64       -230.94       407.97 o                         
 -20   4   4        173.99        659.04       425.95 o                         
 -19   4   4        414.13        867.92       420.97 o                         
 -18   4   4      17402.67      18231.52       577.10 o                         
 -17   4   4        467.83        460.77       409.54 o                         
 -16   4   4       1438.96       1451.74       417.50 o                         
 -15   4   4         89.70        480.51       394.44 o                         
 -14   4   4       8532.79       9437.26       495.18 o                         
 -13   4   4        224.90       -100.01       326.39 o                         
 -12   4   4      18948.27      23691.10       765.17 o                         
 -11   4   4        113.84        169.20       315.55 o                         
 -10   4   4      57579.99      63675.44      1492.44 o                         
  -9   4   4        141.70        223.87       337.99 o                         
  -8   4   4      14037.64      14889.36       414.52 o                         
  -7   4   4          6.62        142.18       356.81 o                         
  -6   4   4      38461.85      40451.07       769.62 o                         
  -5   4   4        116.42         36.71       374.53 o                         
  -4   4   4       4603.33       8611.75       533.42 o                         
  -3   4   4        170.53        229.49       457.39 o                         
  -2   4   4      62434.80      54599.89       999.32 o                         
  -1   4   4          2.95        165.45       410.18 o                         
   0   4   4      12889.75      11151.38       772.68 o                         
   1   4   4          0.59         89.06       483.33 o                         
   2   4   4       6875.47       7286.19       630.35 o                         
   3   4   4         84.86        -14.93       418.88 o                         
   4   4   4      49604.18      41876.24       981.69 o                         
   5   4   4        884.11        673.70       363.28 o                         
   6   4   4       1319.00       1395.52       433.04 o                         
   7   4   4          4.82         73.76       585.59 o                         
   8   4   4     175737.41     169242.56      5355.19 o                         
   9   4   4          9.11         28.85       567.80 o                         
  10   4   4       2828.85       4068.35       987.58 o                         
  11   4   4         60.95       -147.23       581.96 o                         
  12   4   4      51799.89      53046.94      2180.04 o                         
  13   4   4         22.84       -257.09       584.71 o                         
  14   4   4      25435.44      27433.35      1680.34 o                         
  15   4   4         58.39         98.10       498.94 o                         
  16   4   4       7437.30       7986.47       613.64 o                         
  17   4   4        431.61        602.70       519.49 o                         
  18   4   4       3759.86       3075.58       738.73 o                         
  19   4   4          3.30        116.27       525.64 o                         
  20   4   4       2120.78       1137.59       460.82 o                         
  21   4   4        107.10         14.06       453.08 o                         
  22   4   4       7634.56       4450.48       539.96 o                         
  23   4   4         33.04         79.49       503.67 o                         
  24   4   4       1204.37       1417.48       372.38 o                         
  25   4   4         38.69        235.78       402.07 o                         
  26   4   4       1329.91       1909.56       552.27 o                         
  27   4   4         16.43       -144.99       521.85 o                         
  28   4   4         54.31        130.69       685.74 o                         
  29   4   4         11.16        -28.13       667.17 o                         
  30   4   4       1469.05       3076.27       955.54 o                         
  31   4   4         15.20        202.91       951.60 o                         
 -32   6   4       6170.96       6628.07      1044.35 o                         
 -31   6   4         45.95        638.19       397.52 o                         
 -30   6   4       1549.10       1764.12       395.41 o                         
 -29   6   4         36.33        171.62       420.13 o                         
 -28   6   4       4209.30       4043.85       459.21 o                         
 -27   6   4          0.03        101.85       417.65 o                         
 -26   6   4       4413.27       6581.97       551.15 o                         
 -25   6   4         81.68        266.09       435.88 o                         
 -24   6   4       3388.48       3825.35       460.65 o                         
 -23   6   4         17.18       -283.31       386.88 o                         
 -22   6   4         76.88        549.91       390.27 o                         
 -21   6   4         27.90         89.51       380.64 o                         
 -20   6   4        912.06       1154.38       403.96 o                         
 -19   6   4        184.15        -40.39       383.16 o                         
 -18   6   4      14125.22      12798.42       489.30 o                         
 -17   6   4        120.55         13.16       351.27 o                         
 -16   6   4       1258.16       1605.38       365.82 o                         
 -15   6   4        697.06        618.71       331.09 o                         
 -14   6   4      40800.36      36891.48       673.04 o                         
 -13   6   4         68.83        187.81       290.18 o                         
 -12   6   4      13605.58      12428.48       458.98 o                         
 -11   6   4         60.24        155.06       296.47 o                         
 -10   6   4      38428.78      35063.44       553.18 o                         
  -9   6   4          1.48        -77.97       297.64 o                         
  -8   6   4      40377.63      36150.22       640.32 o                         
  -7   6   4         11.39       -132.63       340.20 o                         
  -6   6   4       3673.54       5388.90       407.27 o                         
  -5   6   4         36.48        248.97       361.13 o                         
  -4   6   4        110.28        380.96       427.13 o                         
  -3   6   4        242.48         11.29       421.91 o                         
  -2   6   4       6300.86       6506.05       585.31 o                         
  -1   6   4        471.69        158.77       412.95 o                         
   0   6   4       2302.42       1126.71       472.88 o                         
   1   6   4        192.51        277.68       594.78 o                         
   2   6   4      12455.96      14296.63       914.51 o                         
   3   6   4        266.27        325.21       472.49 o                         
   4   6   4      16131.33      15692.96       708.21 o                         
   5   6   4         44.04        124.98       570.78 o                         
   9   6   4        269.49        215.05       551.82 o                         
  10   6   4      10637.83      11648.58       756.51 o                         
  11   6   4         17.20        -58.89       582.65 o                         
  12   6   4        164.10        505.16       560.66 o                         
  13   6   4        473.01        360.00       626.94 o                         
  14   6   4      63621.64      58080.14      1863.38 o                         
  15   6   4         38.50       -100.69       435.36 o                         
  16   6   4      22054.85      19803.81       616.34 o                         
  17   6   4        407.36        402.04       458.25 o                         
  18   6   4       6509.97       4671.55       495.17 o                         
  19   6   4         11.49        -12.56       451.46 o                         
  20   6   4       1729.67       2215.02       480.61 o                         
  21   6   4          6.36        122.40       454.94 o                         
  22   6   4       4473.18       4566.35       933.62 o                         
  23   6   4          0.54        706.54       899.33 o                         
  24   6   4       2340.56       2074.64       930.25 o                         
  25   6   4          9.32          2.06       518.33 o                         
  26   6   4       5463.01       6327.17       795.39 o                         
  27   6   4         43.63        421.60       450.39 o                         
  28   6   4       3529.02       2925.46       468.76 o                         
  29   6   4          3.44         -2.19       536.62 o                         
  30   6   4       1414.80        988.66       674.78 o                         
  31   6   4         13.53        -20.23       920.69 o                         
 -31   8   4          0.18       -417.63       881.34 o                         
 -30   8   4       7308.06       9012.95       493.18 o                         
 -29   8   4          0.01        102.01       432.46 o                         
 -28   8   4      13700.94      12563.09       528.64 o                         
 -27   8   4        117.73        391.47       426.54 o                         
 -26   8   4       8970.87       6593.31       483.56 o                         
 -25   8   4          2.15        -87.87       494.56 o                         
 -24   8   4       9896.98       8180.66       485.59 o                         
 -23   8   4         19.56         22.28       414.75 o                         
 -22   8   4      12323.39      11349.28       519.54 o                         
 -21   8   4         47.52        -64.22       375.63 o                         
 -20   8   4       1433.92       1670.35       443.45 o                         
 -19   8   4         95.24        105.37       343.50 o                         
 -18   8   4      30415.34      29161.00       781.72 o                         
 -17   8   4         45.91         37.50       324.33 o                         
 -16   8   4      16834.62      18645.96      1183.52 o                         
 -15   8   4          0.02        -23.46       325.11 o                         
 -14   8   4      65726.12      72112.86      1603.95 o                         
 -13   8   4        519.10        851.43       342.50 o                         
 -12   8   4      48945.21      50081.45       600.80 o                         
 -11   8   4          7.97        160.47       304.70 o                         
 -10   8   4      56745.81      65089.24       674.11 o                         
  -9   8   4       1351.91       1579.28       355.37 o                         
  -8   8   4       1770.69       3239.53       382.68 o                         
  -7   8   4        102.96       -322.37       337.21 o                         
  -6   8   4      68552.63      77164.90       948.40 o                         
  -5   8   4        857.62       1050.95       456.16 o                         
  -4   8   4      55074.89      69069.44      1563.70 o                         
  -3   8   4        137.12       -109.35       352.17 o                         
  -2   8   4      25853.55      31294.70       670.47 o                         
  -1   8   4          4.31        266.24       362.45 o                         
   0   8   4       1770.75       3542.88       460.35 o                         
   1   8   4          5.44        133.73       585.57 o                         
   2   8   4      89300.59      96112.09      2818.00 o                         
   3   8   4        638.06       1026.36       810.52 o                         
   4   8   4       3771.06       6394.16       746.04 o                         
   5   8   4        175.16        394.46       458.90 o                         
   6   8   4       4361.46       5886.69       542.42 o                         
   7   8   4        562.83        849.55       468.25 o                         
   8   8   4      66982.60      67065.87       849.44 o                         
   9   8   4         17.88         52.10       333.31 o                         
  10   8   4        790.09       1353.08       327.62 o                         
  11   8   4         29.60        -16.28       325.58 o                         
  12   8   4     159435.92     160494.88      1763.69 o                         
  13   8   4         23.08         54.14       383.50 o                         
  14   8   4       4899.77       3623.56       430.44 o                         
  15   8   4          0.07         -3.94       393.97 o                         
  16   8   4      17618.68      13049.91       477.30 o                         
  17   8   4        241.72        283.92       406.93 o                         
  18   8   4       6990.54       5401.80       483.41 o                         
  19   8   4         57.55       -276.30       377.46 o                         
  20   8   4       8160.22       8041.27       470.11 o                         
  -4  -7   5       1309.49        762.61       420.15 o                         
  -4  -5   5        821.00        470.25       359.39 o                         
  -4  -3   5        188.97        389.82       411.20 o                         
  -4  -1   5        592.01        403.98       275.39 o                         
  -3 -20   6          5.39        134.35       670.19 o                         
  -3 -18   6        711.50        729.69       544.99 o                         
  -4  -7   7        552.59        614.26       351.18 o                         
  -4  -5   7        193.23        166.15       346.72 o                         
  -4  -3   7        474.84        161.13       333.16 o                         
  -4  -1   7       1202.15        807.91       354.00 o                         
  -3 -20   8         26.53       -162.37       667.72 o                         
  -3 -18   8         35.95        366.72       649.30 o                         
  -4  -7   9        218.38        389.80       315.15 o                         
  -4  -5   9        193.94        624.59       296.56 o                         
  -4  -3   9        284.47        281.45       323.37 o                         
  -4  -1   9       2943.60       1792.63       386.44 o                         
  -3 -20  10        148.07        636.84       934.74 o                         
  -4  -7  11        502.07        445.51       321.72 o                         
  -4  -5  11        934.11        832.13       290.30 o                         
  -4  -3  11       3404.66       2779.31       396.47 o                         
  -4  -1  11        446.23        595.29       350.45 o                         
  -4  -7  13         13.08        414.29       316.52 o                         
  -4  -5  13       1521.85       1274.20       327.44 o                         
  -4  -3  13         22.91         42.43       384.11 o                         
  -4  -1  13        587.19        544.94       342.75 o                         
  -4  -7  15       3664.91       2732.26       406.80 o                         
  -4  -5  15        653.77        712.09       342.11 o                         
  -4  -3  15       2529.18       2006.69       395.12 o                         
  -4  -1  15       1338.98       1434.30       356.88 o                         
  -4  -7  17         95.90         76.41       350.99 o                         
  -4  -5  17       1139.79       1049.39       448.55 o                         
  -4  -3  17        388.02        565.02       375.85 o                         
  -4  -1  17        241.48        249.27       322.31 o                         
  -4  -7  19        830.64        728.91       393.66 o                         
  -4  -5  19        726.47        385.92       444.56 o                         
  -4  -3  19        684.25        220.08       443.45 o                         
  -4  -1  19       2631.86       4030.84       463.56 o                         
  -4  -7  21         74.64         83.15       392.65 o                         
  -4  -5  21        253.06        168.30       411.81 o                         
  -4  -3  21         63.29         21.82       483.80 o                         
  -4  -1  21       1500.22       1109.48       433.54 o                         
  -4  -7  23        189.24        287.88       416.66 o                         
  -4  -5  23       1200.87       1111.84       478.43 o                         
  -4  -3  23        124.50        187.34       376.39 o                         
  -4  -1  23         71.38        181.86       511.54 o                         
  -4  -7  25        226.14       -181.55       432.28 o                         
  -4  -5  25         65.99        255.27       424.95 o                         
  -4  -3  25          4.50        -67.57       409.17 o                         
  -4  -1  25       5576.97       4629.18       586.78 o                         
  -4  -7  27        107.20        252.89       433.22 o                         
  -4  -5  27         16.56        709.89       485.22 o                         
  -4  -3  27        265.05       -413.47       413.47 o                         
  -4  -1  27        256.95        379.24       436.60 o                         
  -4  -7  29       1749.02        988.20       464.41 o                         
  -4  -5  29        801.48        485.59       515.49 o                         
  -4  -3  29          3.72       -204.61       485.11 o                         
  -4  -1  29        752.71       1015.21       517.69 o                         
  -4  -7  31          2.53        -55.41       452.28 o                         
  -4  -5  31        135.60        352.69       448.73 o                         
  -4  -3  31          0.01       -166.99       436.02 o                         
  -4  -1  31       1166.53        391.80       499.37 o                         
  -4  -3  33        248.49       -463.02       664.66 o                         
  -4  -1  33        217.45        485.85       440.61 o                         
  -4  -9 -29          2.84        237.76       925.75 o                         
  -4  -9 -27          1.81       -127.13       513.35 o                         
  -4 -13 -25        242.90        264.42       667.72 o                         
  -4 -11 -25         20.76        -72.16       665.40 o                         
  -4  -9 -25         59.15        381.91       632.59 o                         
  -4 -13 -23         19.27        -45.20       462.27 o                         
  -4 -11 -23          1.78       -350.24       538.99 o                         
  -4  -9 -23        885.37        542.02       461.89 o                         
  -4 -15 -21        838.29        731.00       538.64 o                         
  -4 -13 -21        205.04        245.71       463.84 o                         
  -4 -11 -21         52.37        255.97       555.52 o                         
  -4  -9 -21        374.37        456.35       416.04 o                         
  -4 -15 -19         44.45         59.19       418.73 o                         
  -4 -13 -19         16.60       -132.38       469.14 o                         
  -4 -11 -19         47.46        331.02       416.97 o                         
  -4  -9 -19        169.38        312.44       411.23 o                         
  -4 -17 -17          7.14         47.33       550.87 o                         
  -4 -15 -17          0.26       -316.04       465.34 o                         
  -4 -13 -17        605.09        607.29       456.46 o                         
  -4 -11 -17         27.71        505.87       457.60 o                         
  -4  -9 -17        964.56        923.72       351.56 o                         
  -4 -17 -15        499.69        217.70       547.91 o                         
  -4 -15 -15         39.19        166.24       457.69 o                         
  -4 -13 -15       1215.10        711.10       381.21 o                         
  -4 -11 -15        329.98        315.58       451.80 o                         
  -4  -9 -15        444.16        242.72       373.85 o                         
  -4 -19 -13        291.64         47.98       660.33 o                         
  -4 -17 -13       2023.55       1694.26       493.50 o                         
  -4 -15 -13        333.22         68.75       417.85 o                         
  -4 -13 -13          6.44        -14.72       349.20 o                         
  -4 -11 -13       1491.71        663.40       420.07 o                         
  -4  -9 -13         61.26         29.89       446.80 o                         
  -4 -19 -11        619.42        615.31       546.28 o                         
  -4 -17 -11        154.41       -127.77       412.01 o                         
  -4 -15 -11        406.22        123.10       412.05 o                         
  -4 -13 -11       1297.53        994.93       382.16 o                         
  -4 -11 -11        314.95        492.30       373.01 o                         
  -4  -9 -11       1187.46       1312.55       379.22 o                         
  -4 -19  -9          9.94       -117.86       536.25 o                         
  -4 -17  -9         98.81         65.92       416.74 o                         
  -4 -15  -9        214.95        337.58       411.04 o                         
  -4 -13  -9        265.30        303.23       460.25 o                         
  -4 -11  -9        108.35          0.10       366.65 o                         
  -4  -9  -9         93.30         82.55       340.87 o                         
  -4 -19  -7          5.76        207.90       545.05 o                         
  -4 -17  -7        201.82         32.66       411.77 o                         
  -4 -15  -7        370.07         21.20       386.95 o                         
  -4 -13  -7        378.33        266.00       411.94 o                         
  -4 -11  -7        676.68        327.87       357.41 o                         
  -4  -9  -7        569.01        297.32       380.28 o                         
  -4 -19  -5         22.44        195.67       532.84 o                         
  -4 -17  -5        178.29        160.98       422.85 o                         
  -4 -15  -5        284.59        220.77       414.00 o                         
  -4 -13  -5        683.64        155.86       418.93 o                         
  -4 -11  -5       2399.88       2400.81       384.86 o                         
  -4  -9  -5         47.80         -3.28       387.30 o                         
  -4 -19  -3        176.33        264.55       662.10 o                         
  -4 -17  -3        487.88        232.43       541.34 o                         
  -4 -15  -3         47.48        -96.45       463.75 o                         
  -4 -13  -3          7.62        435.34       450.44 o                         
  -4 -11  -3       3861.20       2607.66       509.33 o                         
  -4  -9  -3        130.31        312.31       431.46 o                         
  -4 -19  -1       1033.56        761.06       952.73 o                         
  -4 -17  -1        205.34        117.81       552.98 o                         
  -4 -15  -1        521.53        335.88       474.05 o                         
  -4 -13  -1       1455.83       1371.92       475.41 o                         
  -4 -11  -1         79.38        159.29       506.21 o                         
  -4  -9  -1        985.87        895.54       419.94 o                         
  -4 -19   1       1012.97        319.86       676.22 o                         
  -4 -17   1         37.98        756.00       940.36 o                         
  -4 -15   1       1279.19       1030.44       557.46 o                         
  -4 -13   1        933.87        941.73       563.24 o                         
  -4 -11   1       1082.74        465.75       525.72 o                         
  -4  -9   1        228.81        184.57       355.12 o                         
  -4 -19   3         12.36         16.33       662.02 o                         
  -4 -17   3        511.88        376.77       505.64 o                         
  -4 -15   3        654.87        496.08       530.70 o                         
  -4 -13   3        176.05        636.79       535.84 o                         
  -4 -11   3       4262.67       4367.29       517.59 o                         
  -4  -9   3       2055.87       1808.32       384.55 o                         
  21   8   4          8.96       -229.77       398.14 o                         
  22   8   4        601.69       1545.89       460.00 o                         
  23   8   4         88.49         36.39       442.76 o                         
  24   8   4       8396.88       8699.47       591.84 o                         
  25   8   4         17.89        252.29       622.54 o                         
  26   8   4       1730.98       1495.31       643.06 o                         
  27   8   4         82.11        311.55       620.09 o                         
  28   8   4       3483.31       3223.49       677.53 o                         
  29   8   4         58.26        131.89       648.42 o                         
  30   8   4        988.09        589.62       966.22 o                         
 -29  10   4         74.58        508.68       893.71 o                         
 -28  10   4        362.26        789.57       447.54 o                         
 -27  10   4          3.44        158.10       447.09 o                         
 -26  10   4      17131.63      18416.08       704.37 o                         
 -25  10   4         21.12         79.35       432.86 o                         
 -24  10   4       8918.68       9942.43       442.66 o                         
 -23  10   4          3.71       -142.23       437.91 o                         
 -22  10   4        210.98        411.38       437.14 o                         
 -21  10   4        613.89        901.50       430.15 o                         
 -20  10   4       8251.20       7944.20       465.72 o                         
 -19  10   4         77.33        301.08       413.35 o                         
 -18  10   4       6162.41       4191.96       416.30 o                         
 -17  10   4        310.46        296.60       380.48 o                         
 -16  10   4       3311.94       3068.51       373.08 o                         
 -15  10   4        458.85       1003.22       387.98 o                         
 -14  10   4       2692.27       2198.66       391.31 o                         
 -13  10   4        146.64        770.35       380.67 o                         
 -12  10   4       2336.15       3442.53       415.24 o                         
 -11  10   4         91.09       -100.39       398.15 o                         
 -10  10   4      82382.94      80198.62       904.26 o                         
  -9  10   4       2038.97       2088.73       525.16 o                         
  -8  10   4        804.93       1200.05       469.01 o                         
  -7  10   4         46.93        318.45       475.82 o                         
  -6  10   4       1396.62       2398.22       491.88 o                         
  -5  10   4         24.69       -311.61       475.31 o                         
  -4  10   4      30572.79      36813.77       782.27 o                         
  -3  10   4        786.69        527.46       408.98 o                         
  -2  10   4      16957.98      17042.99       713.52 o                         
  -1  10   4          4.04        129.28       418.48 o                         
   0  10   4       8963.35      12471.58       700.55 o                         
   1  10   4        627.42        816.16       492.99 o                         
   2  10   4      24201.78      25486.09       686.94 o                         
   3  10   4        257.22        373.61       384.09 o                         
   4  10   4      13046.67      18445.52       604.46 o                         
   5  10   4        180.73        458.80       388.68 o                         
   6  10   4       1548.25       1806.09       357.73 o                         
   7  10   4       1423.98       1637.75       374.43 o                         
   8  10   4       7045.17       8103.56       463.00 o                         
   9  10   4          1.85        152.60       368.80 o                         
  10  10   4       8741.02      11535.72       488.89 o                         
  11  10   4          0.03        -50.19       410.09 o                         
  12  10   4       9840.99      10119.56       501.37 o                         
  13  10   4         55.38        119.29       424.39 o                         
  14  10   4       9965.56       9823.36       559.95 o                         
  15  10   4        345.20        337.38       400.28 o                         
  16  10   4        102.14       1521.85       430.79 o                         
  17  10   4        566.28        696.72       417.22 o                         
  18  10   4        781.23       1127.76       418.63 o                         
  19  10   4          1.02       -194.37       405.20 o                         
  20  10   4       5527.86       5642.28       453.41 o                         
  21  10   4        329.98        429.36       405.00 o                         
  22  10   4       1728.67       2430.90       432.02 o                         
  23  10   4        399.76        393.54       457.58 o                         
  24  10   4        411.17          5.06       528.60 o                         
  25  10   4         20.34         16.10       512.25 o                         
  26  10   4       1705.28       1736.12       472.76 o                         
  27  10   4         45.91        358.59       658.58 o                         
  28  10   4       3239.74       3317.97      1020.18 o                         
 -27  12   4         10.51       -287.77       510.98 o                         
 -26  12   4        375.25        163.29       502.20 o                         
 -25  12   4         90.78       1069.97       514.02 o                         
 -24  12   4       1060.72       1951.28       518.86 o                         
 -23  12   4        574.29        391.89       440.01 o                         
 -22  12   4        181.47        536.14       442.55 o                         
 -21  12   4          0.01        -90.88       394.50 o                         
 -20  12   4          1.30        937.21       445.83 o                         
 -19  12   4         48.83         71.81       439.18 o                         
 -18  12   4       1012.55        884.21       431.38 o                         
 -17  12   4        142.27        100.71       433.86 o                         
 -16  12   4       1959.24       1604.83       407.47 o                         
 -15  12   4        444.46        588.59       386.24 o                         
 -14  12   4       2316.37       2738.41       465.88 o                         
 -13  12   4        583.05        768.78       426.24 o                         
 -12  12   4       1192.32       1811.94       441.37 o                         
 -11  12   4        221.37        -11.92       607.23 o                         
 -10  12   4        715.87        633.87       492.92 o                         
  -9  12   4       2341.54       2116.98       520.90 o                         
  -8  12   4       2196.70       2292.13       529.84 o                         
  -7  12   4        472.17        461.76       449.35 o                         
  -6  12   4       1142.59       2709.31       411.17 o                         
  -5  12   4        951.00        989.76       453.55 o                         
  -4  12   4        760.35        844.14       525.76 o                         
  -3  12   4        308.87        530.72       531.90 o                         
  -2  12   4      15662.17      14013.51       697.43 o                         
  -1  12   4         18.88         90.07       491.95 o                         
   0  12   4      19095.11      18271.40       749.31 o                         
   1  12   4          5.14         91.43       428.89 o                         
   2  12   4        606.96       1036.03       392.69 o                         
   3  12   4        381.34        740.07       433.76 o                         
   4  12   4       1815.82        658.03       437.46 o                         
   5  12   4         45.32         17.66       461.77 o                         
   6  12   4       6789.56       6841.81       436.76 o                         
   7  12   4        484.88        161.68       376.48 o                         
   8  12   4       4449.84       2899.47       430.70 o                         
   9  12   4        436.67         37.20       406.83 o                         
  10  12   4      19189.43      18378.70       575.10 o                         
  11  12   4          4.08        281.55       364.67 o                         
  12  12   4       7933.36       5232.66       412.85 o                         
  13  12   4        576.82        571.83       377.18 o                         
  14  12   4       6045.33       6229.34       428.66 o                         
  15  12   4        253.02        479.19       419.49 o                         
  16  12   4       7125.17       6686.27       420.01 o                         
  17  12   4         21.51        327.56       402.28 o                         
  18  12   4       1382.70       1598.53       468.44 o                         
  19  12   4         25.51        182.30       451.58 o                         
  20  12   4        219.13        640.32       424.93 o                         
  21  12   4          0.13        478.58       453.01 o                         
  22  12   4       1501.50       2348.29       563.30 o                         
  23  12   4        195.39       -246.78       533.28 o                         
  24  12   4       2268.04       2436.82       672.82 o                         
  25  12   4        129.25        127.56       714.69 o                         
  26  12   4       5227.94       5599.59       790.85 o                         
 -25  14   4         19.48        625.60       954.42 o                         
 -24  14   4      22255.74      22405.32       945.14 o                         
 -23  14   4          1.97       -292.05       454.73 o                         
 -22  14   4       9378.17      11671.62       550.28 o                         
 -21  14   4        162.23        755.44       372.57 o                         
 -20  14   4       7924.82       7041.90       395.61 o                         
 -19  14   4        177.94       -289.05       355.88 o                         
 -18  14   4       2693.40       3139.10       407.38 o                         
 -17  14   4        438.47        576.17       495.25 o                         
 -16  14   4       1593.24       2185.32       512.02 o                         
 -15  14   4        501.00        473.88       519.99 o                         
 -14  14   4      13892.76      16906.42       647.95 o                         
 -13  14   4          5.97        174.61       437.80 o                         
 -12  14   4       5992.33       4442.41       466.89 o                         
 -11  14   4        349.92       -130.12       647.57 o                         
 -10  14   4      25214.82      17635.13       692.61 o                         
  -9  14   4          8.22       -526.95       526.95 o                         
  -8  14   4       5554.42       4929.75       566.28 o                         
  -7  14   4          0.05       -504.43       635.50 o                         
  -6  14   4      41954.13      33048.30      1037.93 o                         
  -5  14   4        364.48        204.79       639.80 o                         
  -4  14   4        986.18       1458.05       688.36 o                         
  -3  14   4         17.89       -244.57       510.13 o                         
  -2  14   4       1551.51       1346.74       473.68 o                         
  -1  14   4        780.36       1160.41       477.05 o                         
   0  14   4       9043.13       8197.43       628.01 o                         
   1  14   4        367.94        453.85       453.17 o                         
   2  14   4      18219.07      14045.26       536.04 o                         
   3  14   4          2.33        -95.96       466.15 o                         
   4  14   4      24924.44      21835.12       747.12 o                         
   5  14   4         33.39       -175.74       405.06 o                         
   6  14   4      23119.47      17099.22       524.89 o                         
   7  14   4         84.90       -362.17       374.55 o                         
   8  14   4       8809.91       9962.27       543.44 o                         
   9  14   4        104.81       -365.14       471.38 o                         
  10  14   4       1574.11        778.89       388.58 o                         
  11  14   4         14.57       -260.63       369.60 o                         
  12  14   4       4189.32       5994.04       416.88 o                         
  13  14   4         19.37         29.15       410.59 o                         
  14  14   4      15174.21       9637.55       477.15 o                         
  15  14   4          6.11       -191.02       406.87 o                         
  16  14   4       8312.94       9681.60       477.64 o                         
  17  14   4         59.39       -144.29       404.36 o                         
  18  14   4       7851.07       6534.73       452.21 o                         
  19  14   4         64.35       -167.51       403.38 o                         
  20  14   4       1006.20       1837.73       422.80 o                         
  21  14   4          1.69       -190.13       469.73 o                         
  22  14   4       1787.78       2280.73       477.86 o                         
  23  14   4         93.08       -204.41       650.43 o                         
 -22  16   4       1752.63       1256.82       942.61 o                         
 -21  16   4         32.70       -582.41       653.62 o                         
 -20  16   4       6101.05       4095.11       476.52 o                         
 -19  16   4         54.96       -116.09       449.21 o                         
 -18  16   4        273.83        629.86       659.32 o                         
 -17  16   4          7.32       -520.06       520.06 o                         
 -16  16   4        160.59        174.25       507.32 o                         
 -15  16   4         12.00        324.71       524.48 o                         
 -14  16   4       3054.16       2895.03       550.81 o                         
 -13  16   4        228.35        423.01       520.97 o                         
 -12  16   4       4121.04       3880.83       543.78 o                         
 -11  16   4          0.24       -430.75       430.75 o                         
 -10  16   4      14762.84      12415.95       618.96 o                         
  -9  16   4          0.17       -237.94       452.24 o                         
  -8  16   4       2613.63       2292.98       450.51 o                         
  -7  16   4          3.69         49.67       527.53 o                         
  -6  16   4       3894.06       4806.11       547.15 o                         
  -5  16   4          0.36         51.92       524.89 o                         
  -4  16   4       2307.65       2248.04       530.83 o                         
  -3  16   4         33.02        642.17       618.77 o                         
  -2  16   4       4949.18       3699.06      1020.18 o                         
  -1  16   4        340.30        623.21       658.37 o                         
   0  16   4      14481.30      12329.74       644.17 o                         
   1  16   4         29.85        307.20       528.16 o                         
   2  16   4        549.79        804.95       551.33 o                         
   3  16   4         41.93         47.08       546.56 o                         
   4  16   4       7498.18       8674.04       540.97 o                         
   5  16   4          1.31       -414.41       414.41 o                         
   6  16   4       5985.27       4988.65       455.16 o                         
   7  16   4          1.85        479.53       412.81 o                         
   8  16   4       1117.18       1169.04       433.67 o                         
   9  16   4        129.12        -61.36       419.52 o                         
  10  16   4       2214.19       2139.82       398.56 o                         
  11  16   4          0.00       -129.90       375.80 o                         
  12  16   4       9381.88       8622.80       492.94 o                         
  13  16   4        218.74        309.07       428.13 o                         
  14  16   4       6285.62       5767.28       580.60 o                         
  15  16   4         56.67       -111.92       548.42 o                         
  16  16   4       2627.44       1778.99       554.91 o                         
  17  16   4        363.58        432.73       468.00 o                         
  18  16   4       1058.30        643.94       476.61 o                         
  19  16   4        110.86       -530.70       530.70 o                         
 -18  18   4       3285.19       4120.62       977.46 o                         
 -17  18   4        129.63        747.01       949.36 o                         
 -16  18   4       2097.17       2456.78       687.56 o                         
 -15  18   4         47.31         87.90       450.91 o                         
 -14  18   4       2586.77       3606.42       437.61 o                         
 -13  18   4        324.36        754.22       408.25 o                         
 -12  18   4       1742.05       1847.85       472.20 o                         
 -11  18   4        341.85        536.86       466.88 o                         
 -10  18   4        127.97        504.10       521.91 o                         
  -9  18   4        445.42        317.32       663.62 o                         
  -8  18   4        603.58       2320.09       555.26 o                         
  -7  18   4        376.15        299.59       554.43 o                         
  -6  18   4       3411.48       4334.91       579.19 o                         
  -5  18   4          0.03        351.65       532.85 o                         
  -4  18   4       5815.62       5660.23       858.38 o                         
  -3  18   4          0.18        -82.63       622.60 o                         
  -2  18   4       3951.94       4330.17       636.78 o                         
  -1  18   4         52.18        135.26       652.21 o                         
   0  18   4        140.61        -11.64       671.69 o                         
   1  18   4        143.21        413.07       540.67 o                         
   2  18   4      12339.72      11132.46       646.00 o                         
   3  18   4        138.11        224.04       540.25 o                         
   4  18   4          2.70        297.91       480.73 o                         
   5  18   4          1.29        -64.14       472.97 o                         
   6  18   4       2798.92       2387.71       560.19 o                         
   7  18   4        237.10        416.32       483.41 o                         
   8  18   4       2044.47       2350.43       502.60 o                         
   9  18   4          9.11       -218.83       462.05 o                         
  10  18   4        303.34        414.22       414.70 o                         
  11  18   4         74.29        -59.57       417.84 o                         
  12  18   4       9413.37       8287.19       528.00 o                         
  13  18   4         12.74        -40.09       461.33 o                         
  14  18   4        656.86        704.37       476.12 o                         
  15  18   4          1.85        149.70       545.69 o                         
  16  18   4       1419.65       1365.70       699.86 o                         
 -10  20   4       1029.22        361.98       886.97 o                         
  -9  20   4          3.16        242.82       897.64 o                         
  -8  20   4        769.38        714.92       662.98 o                         
  -7  20   4         27.66        671.57       671.26 o                         
  -6  20   4       2089.34       2492.27       972.40 o                         
  -5  20   4        393.98         55.65       969.03 o                         
  -4  20   4       1936.31       2768.82       991.51 o                         
  -3  20   4         21.96        266.43       956.10 o                         
  -2  20   4        600.14        632.34       936.99 o                         
  -1  20   4        245.85       -282.17       889.78 o                         
   2  20   4       1817.24       2065.65      1007.81 o                         
   3  20   4         52.80       -220.90       953.29 o                         
   4  20   4       1752.81        675.62       972.96 o                         
   5  20   4        112.15         44.40       953.29 o                         
   6  20   4       1550.45       1503.57      1000.51 o                         
   7  20   4         15.36       -363.11       954.98 o                         
   8  20   4       1347.72        938.11       974.65 o                         
   9  20   4         33.58        468.78       957.23 o                         
  -4 -19   5        415.36        598.69       540.26 o                         
  -4 -17   5        136.32        635.76       525.54 o                         
  -4 -15   5        237.92          1.12       446.07 o                         
  -4 -13   5        219.00        241.12       652.50 o                         
  -4 -11   5         95.53        151.27       531.57 o                         
  -4  -9   5        632.24        564.08       451.25 o                         
 -33   1   5       3597.86       4249.97       580.83 o                         
 -32   1   5        125.13        -81.81       445.91 o                         
 -31   1   5       2190.65       3427.41       465.11 o                         
 -30   1   5          3.31         53.62       581.29 o                         
 -29   1   5        377.32       -198.32       437.58 o                         
 -28   1   5          7.15       -157.41       439.10 o                         
 -27   1   5        287.56        444.48       455.14 o                         
 -26   1   5          0.63        581.42       431.82 o                         
 -25   1   5       8883.57       9545.78       510.21 o                         
 -24   1   5        540.76        156.75       404.93 o                         
 -23   1   5       1350.46       1671.96       421.19 o                         
 -22   1   5          0.27        103.64       419.67 o                         
 -21   1   5      11468.90      13647.62       518.87 o                         
 -20   1   5        790.62        705.11       433.77 o                         
 -19   1   5       4812.61       5311.76       462.03 o                         
 -18   1   5         61.61        -15.43       345.12 o                         
 -17   1   5      38270.29      42229.98       642.39 o                         
 -16   1   5          2.59       -154.93       338.72 o                         
 -15   1   5      61051.29      68127.09       759.58 o                         
 -14   1   5         52.09          5.84       321.77 o                         
 -13   1   5      63889.73      66642.65      1015.99 o                         
 -12   1   5         15.01        125.82       306.45 o                         
 -11   1   5       2711.88       2375.30       336.84 o                         
 -10   1   5        214.52        372.74       311.84 o                         
  -9   1   5      28337.65      29885.10       582.29 o                         
  -8   1   5        518.87        506.45       307.16 o                         
  -7   1   5      87092.26      91034.06      1079.22 o                         
  -6   1   5        227.25        228.83       229.18 o                         
  -5   1   5     289579.00     325212.16      2773.02 o                         
  -4   1   5        292.71        297.31       219.75 o                         
  -3   1   5      15064.48      12560.27       330.33 o                         
  -2   1   5          5.26         46.24       285.69 o                         
  -1   1   5      59205.30      73499.48      1014.34 o                         
   0   1   5       1108.02        720.93       407.09 o                         
   1   1   5     111306.19     146101.19      1575.98 o                         
   2   1   5        266.12        204.70       404.78 o                         
   3   1   5     277309.59     263395.56      2905.57 o                         
   4   1   5        626.16        447.38       375.66 o                         
   5   1   5         33.05        771.52       433.84 o                         
   6   1   5          1.61         -1.39       409.48 o                         
   7   1   5      53781.07      49635.77      1059.79 o                         
   8   1   5        341.53        506.42       447.03 o                         
   9   1   5       5059.09       8654.75       739.42 o                         
  10   1   5         35.38       -164.13       869.54 o                         
  11   1   5      34895.74      41445.30       983.20 o                         
  12   1   5         40.57        275.19       397.85 o                         
  13   1   5      32509.94      34411.41       703.42 o                         
  14   1   5         15.27         55.71       314.13 o                         
  15   1   5        313.42        392.95       366.12 o                         
  16   1   5         14.09         42.98       373.13 o                         
  17   1   5      11194.97      12065.10       462.66 o                         
  18   1   5         62.66        255.77       407.16 o                         
  19   1   5       1192.74       1858.08       438.84 o                         
  20   1   5         31.37         76.86       417.86 o                         
  21   1   5      16653.96      16219.50       564.52 o                         
  22   1   5         48.96        -15.76       427.53 o                         
  -4 -19   7          2.82        -33.91       541.54 o                         
  -4 -17   7        149.84       -284.87       506.94 o                         
  -4 -15   7        328.52         -9.64       409.25 o                         
  -4 -13   7         22.83       -144.80       659.36 o                         
  -4 -11   7        814.87       1195.24       558.23 o                         
  -4  -9   7         51.26        141.35       383.28 o                         
  -4 -19   9        154.07        485.30       671.19 o                         
  -4 -17   9         72.07        243.62       454.98 o                         
  -4 -15   9        567.27        -79.30       467.14 o                         
  -4 -13   9        649.71        969.10       627.65 o                         
  -4 -11   9       3350.26       2509.17       538.24 o                         
  -4  -9   9         96.48        121.06       351.44 o                         
  -4 -19  11        856.16        869.18       472.86 o                         
  -4 -17  11         66.22        -53.28       457.55 o                         
  -4 -15  11       1909.27       1198.14       547.52 o                         
  -4 -13  11        424.14        379.69       596.61 o                         
  -4 -11  11        171.93         38.37       482.53 o                         
  -4  -9  11       2539.86       3217.67       382.82 o                         
  -4 -19  13        134.90       -530.50       530.50 o                         
  -4 -17  13          0.01       -440.18       446.95 o                         
  -4 -15  13       2524.63       1670.00       669.21 o                         
  -4 -13  13        318.26        479.61       370.38 o                         
  -4 -11  13       1198.28       1108.92       396.13 o                         
  -4  -9  13       1023.70       1004.69       348.76 o                         
  -4 -17  15        259.30        572.95       459.73 o                         
  -4 -15  15        100.96        281.33       509.40 o                         
  -4 -13  15        169.41        -25.81       397.59 o                         
  -4 -11  15        385.46        285.02       359.45 o                         
  -4  -9  15         28.46         96.75       349.08 o                         
  -4 -17  17        127.59       -107.02       534.84 o                         
  -4 -15  17         94.50        393.56       522.34 o                         
  -4 -13  17          0.00       -370.93       515.08 o                         
  -4 -11  17        393.39        289.73       364.08 o                         
  -4  -9  17        208.01       -140.49       313.32 o                         
  -4 -17  19        708.18        220.34       935.87 o                         
  -4 -15  19        300.61         27.56       458.08 o                         
  -4 -13  19        275.33        122.45       434.06 o                         
  -4 -11  19        488.05        375.82       433.02 o                         
  -4  -9  19        106.87         85.60       356.80 o                         
  -4 -15  21        769.95        422.01       461.42 o                         
  -4 -13  21         17.95         92.28       352.12 o                         
  -4 -11  21        254.93       -434.08       434.08 o                         
  -4  -9  21       1414.65        727.26       431.81 o                         
  -4 -15  23        785.20        397.76       671.13 o                         
  -4 -13  23         48.99        -49.91       446.11 o                         
  -4 -11  23        416.22        974.19       430.09 o                         
  -4  -9  23         64.07       -256.46       426.19 o                         
  -4 -13  25         68.05       -195.03       433.06 o                         
  -4 -11  25       2444.62       2673.21       576.56 o                         
  -4  -9  25        762.45        928.33       503.79 o                         
  -4 -11  27        865.54        152.28       523.24 o                         
  -4  -9  27       1030.29        732.71       518.07 o                         
  -4  -9  29        725.23        356.33       400.66 o                         
  -5  -6 -30        629.08        878.07       675.00 o                         
  -5  -4 -30        305.39        441.10       621.37 o                         
  -5  -2 -30        121.47        839.84       532.67 o                         
  -5 -10 -28         90.51        215.28       937.55 o                         
  -5  -8 -28         79.04        278.14       534.51 o                         
  -5  -6 -28         49.40        381.32       513.17 o                         
  -5  -4 -28        287.74        -36.98       623.47 o                         
  -5  -2 -28        255.76        -77.18       606.18 o                         
  -5 -10 -26        389.27        -59.02       940.93 o                         
  -5  -8 -26        194.15        298.41       534.67 o                         
  -5  -6 -26        598.66        278.53       469.01 o                         
  -5  -4 -26        933.30       1129.20       540.64 o                         
  -5  -2 -26         15.39        171.27       528.68 o                         
  -5 -10 -24        341.43        263.05       926.87 o                         
  -5  -8 -24          1.23       -642.08       642.08 o                         
  -5  -6 -24        182.15        105.99       638.20 o                         
  -5  -4 -24         46.94        386.99       459.53 o                         
  -5  -2 -24          2.83         22.58       545.23 o                         
  -5 -10 -22        389.03        345.56       468.93 o                         
  -5  -8 -22        725.59        515.07       469.68 o                         
  -5  -6 -22        244.60        418.97       600.17 o                         
  -5  -4 -22        836.94        543.24       529.74 o                         
  -5  -2 -22         52.42       -137.97       458.23 o                         
  -5 -10 -20          0.02        145.43       419.97 o                         
  -5  -8 -20         43.75        218.81       379.58 o                         
  -5  -6 -20        138.86       -187.35       400.61 o                         
  -5  -4 -20       1255.64        713.78       539.23 o                         
  -5  -2 -20        107.26         67.83       387.23 o                         
  -5 -10 -18        102.82        261.22       404.22 o                         
  -5  -8 -18        150.80       -138.00       413.66 o                         
  -5  -6 -18         39.44        402.67       442.35 o                         
  -5  -4 -18        111.28        282.37       662.06 o                         
  -5  -2 -18        140.45        -22.69       411.83 o                         
  -5 -10 -16        836.66        311.01       448.74 o                         
  -5  -8 -16       1552.57       1199.77       392.94 o                         
  -5  -6 -16        560.34        -91.11       454.61 o                         
  -5  -4 -16       1424.20       1185.43       458.20 o                         
  -5  -2 -16        441.06        432.53       462.64 o                         
  -5 -10 -14        837.06       1214.95       428.89 o                         
  -5  -8 -14        131.04        201.16       408.00 o                         
  -5  -6 -14       1036.90       1363.48       399.02 o                         
  -5  -4 -14       2092.79       2134.26       503.28 o                         
  -5  -2 -14         72.82        -34.43       420.96 o                         
  -5 -10 -12          0.38        -32.69       411.96 o                         
  -5  -8 -12         21.85        340.14       428.49 o                         
  -5  -6 -12        172.99        368.51       367.39 o                         
  -5  -4 -12        928.46       1129.20       485.56 o                         
  -5  -2 -12         62.38         25.85       464.56 o                         
  -5 -10 -10        117.47         64.80       362.03 o                         
  -5  -8 -10        807.62        707.86       360.56 o                         
  -5  -6 -10        589.84        653.53       452.71 o                         
  -5  -4 -10        847.75       1035.96       598.55 o                         
  -5  -2 -10        705.20        563.66       584.84 o                         
  -5 -10  -8       2725.87       2987.96       410.00 o                         
  -5  -8  -8       1965.76        780.73       374.63 o                         
  -5  -6  -8        134.26       -239.45       803.22 o                         
  -5  -4  -8        193.93        304.65       839.75 o                         
  -5  -2  -8        871.57        223.74       506.96 o                         
  -5 -10  -6       1789.72       1583.15       353.87 o                         
  -5  -8  -6         58.85        210.48       571.25 o                         
  -5  -6  -6        184.54        237.83       563.88 o                         
  -5  -4  -6        151.39        -84.09       607.48 o                         
  -5  -2  -6        206.72          2.84       363.07 o                         
  -5 -10  -4        365.53        714.00       370.67 o                         
  -5  -8  -4        354.25        134.07       404.49 o                         
  -5  -6  -4         89.07        129.58       483.28 o                         
  -5  -4  -4       1788.11       1060.92       516.24 o                         
  -5  -2  -4        773.81        388.06       376.68 o                         
  -5 -10  -2         37.39       -141.90       356.51 o                         
  -5  -8  -2          4.11        -49.57       576.94 o                         
  -5  -6  -2         11.88         76.95       495.78 o                         
  -5  -4  -2       1235.12        663.60       543.88 o                         
  -5  -2  -2        129.95        136.87       367.19 o                         
  -5 -10   0          7.97        267.01       360.84 o                         
  -5  -8   0         93.19        104.67       329.40 o                         
  -5  -6   0       1059.04        853.01       566.76 o                         
  -5  -4   0       1699.98       1364.83       573.36 o                         
  -5  -2   0          9.67        -28.13       567.44 o                         
  -5 -10   2       2331.87       1990.02       465.59 o                         
  -5  -8   2        556.48        317.14       376.04 o                         
  -5  -6   2        595.87        764.67       361.59 o                         
  -5  -4   2         36.59        170.62       393.12 o                         
  -5  -2   2         84.90        -69.79       433.80 o                         
  -5 -10   4         49.94       -269.99       425.68 o                         
  -5  -8   4       1734.52       1381.72       372.96 o                         
  -5  -6   4         73.78         57.60       435.82 o                         
  -5  -4   4        235.45        171.13       410.41 o                         
  -5  -2   4         73.07        173.16       335.21 o                         
  23   1   5       3764.67       2657.55       502.63 o                         
  24   1   5         65.47       -114.24       522.06 o                         
  25   1   5       2764.86       4533.94       563.21 o                         
  26   1   5         16.97        338.08       603.93 o                         
  27   1   5       7549.23       7631.44       696.66 o                         
  28   1   5          8.19       -635.75       635.75 o                         
  29   1   5        106.06        749.02       665.10 o                         
  30   1   5          3.84       -379.56       657.29 o                         
  31   1   5       2321.55       2859.31       992.07 o                         
 -33   3   5       4160.98       4401.69       467.76 o                         
 -32   3   5         14.57         -2.05       502.74 o                         
 -31   3   5       6737.36       6103.48       552.52 o                         
 -30   3   5         28.94       -507.45       507.45 o                         
 -29   3   5      11529.14       8993.09       556.60 o                         
 -28   3   5         32.52        221.56       433.09 o                         
 -27   3   5       1222.07       1094.14       463.74 o                         
 -26   3   5         42.25       -412.22       412.22 o                         
 -25   3   5      20218.48      15440.68       538.55 o                         
 -24   3   5          0.00        298.12       430.14 o                         
 -23   3   5        196.60       -245.94       385.90 o                         
 -22   3   5        440.81        439.41       392.54 o                         
 -21   3   5      15176.90      14876.08       580.73 o                         
 -20   3   5         42.39         38.35       426.79 o                         
 -19   3   5      28755.76      31050.33       728.22 o                         
 -18   3   5         13.73        175.56       418.90 o                         
 -17   3   5      45738.70      49667.19      1326.73 o                         
 -16   3   5        150.42        525.42       390.24 o                         
 -15   3   5      10608.05      13333.12       988.48 o                         
 -14   3   5         44.58         99.59       361.04 o                         
 -13   3   5      34092.98      31594.45       711.50 o                         
 -12   3   5        211.26        246.31       362.09 o                         
 -11   3   5      21299.67      20187.71       502.81 o                         
 -10   3   5        353.70        168.26       284.85 o                         
  -9   3   5       8906.10       7956.20       380.84 o                         
  -8   3   5        235.12        240.97       280.05 o                         
  -7   3   5       3122.59       5120.82       370.02 o                         
  -6   3   5          9.54         -9.98       357.16 o                         
  -5   3   5      52592.18      43536.38       834.38 o                         
  -4   3   5         93.43       -109.41       337.93 o                         
  -3   3   5      32872.66      33201.00      1431.22 o                         
  -2   3   5        110.92        246.22       402.11 o                         
  -1   3   5     306222.12     307902.09     11623.16 o                         
   0   3   5        126.02          1.90       545.49 o                         
   1   3   5     109437.47      92553.02      1908.26 o                         
   2   3   5        345.93        315.13       482.59 o                         
   3   3   5       7287.39       7558.00       701.49 o                         
   4   3   5        981.40        633.24       558.91 o                         
   5   3   5       2206.85       2851.23       486.16 o                         
   6   3   5        296.61        264.85       365.80 o                         
   7   3   5        253.01        766.37       435.57 o                         
   8   3   5         26.61        182.33       574.31 o                         
  10   3   5         17.94         57.89       803.78 o                         
  11   3   5      31004.09      33212.82       842.12 o                         
  12   3   5         21.40       -142.80       342.47 o                         
  13   3   5      30002.69      25612.26       623.56 o                         
  14   3   5         78.59         91.50       432.34 o                         
  15   3   5      78470.70      73547.66      1075.11 o                         
  16   3   5         15.71        168.86       438.87 o                         
  17   3   5       4694.83       5836.43       484.48 o                         
  18   3   5          1.83        -58.36       419.67 o                         
  19   3   5       1088.20       1812.17       437.15 o                         
  20   3   5          0.85       -114.48       461.59 o                         
  21   3   5      20594.51      18647.70       552.60 o                         
  22   3   5          0.29       -199.00       418.33 o                         
  23   3   5       7600.28       5343.44       513.26 o                         
  24   3   5          5.19        -82.86       460.43 o                         
  25   3   5       9838.13       9854.84       616.05 o                         
  26   3   5          1.54         12.63       545.11 o                         
  27   3   5       4861.22       5311.10      1275.36 o                         
  28   3   5         18.40         86.64       640.09 o                         
  29   3   5      12269.81      11397.25       744.03 o                         
  30   3   5          2.67       -431.23       648.45 o                         
  31   3   5       6730.99       5511.21      1021.87 o                         
 -33   5   5       2709.41       2894.72       930.25 o                         
 -32   5   5         19.10       -214.61       401.26 o                         
 -31   5   5      18998.15      22424.45       686.76 o                         
 -30   5   5          1.06       -269.45       445.47 o                         
 -29   5   5      11829.28      13834.99       914.25 o                         
 -28   5   5          0.08        188.94       432.47 o                         
 -27   5   5       4865.69       5045.36       474.10 o                         
 -26   5   5         66.95        410.27       424.91 o                         
 -25   5   5      16931.13      20003.85       501.43 o                         
 -24   5   5          1.64        314.39       405.12 o                         
 -23   5   5      10490.72       9720.30       538.79 o                         
 -22   5   5        377.03         76.60       497.51 o                         
 -21   5   5      14934.65      15548.13       518.41 o                         
 -20   5   5          1.48        -84.97       434.92 o                         
 -19   5   5      15070.29      15292.13       549.21 o                         
 -18   5   5          6.49        154.07       370.85 o                         
 -17   5   5       2719.10       2953.47       413.65 o                         
 -16   5   5         48.59       -245.84       304.93 o                         
 -15   5   5     433675.94     497749.72     11325.85 o                         
 -14   5   5        123.16       -148.73       304.78 o                         
 -13   5   5      11474.49      10826.12       392.23 o                         
 -12   5   5        285.78        -28.52       289.17 o                         
 -11   5   5      71917.75      76282.78      1164.57 o                         
 -10   5   5        137.29        106.11       311.09 o                         
  -9   5   5       6187.57       6174.57       378.93 o                         
  -8   5   5         73.63       -294.60       318.38 o                         
  -7   5   5       1877.62       2723.03       372.83 o                         
  -6   5   5         10.33        160.98       316.61 o                         
  -5   5   5     182402.27     126608.43      1530.63 o                         
  -4   5   5        405.92        483.70       452.89 o                         
  -3   5   5      18849.52      17947.14       719.99 o                         
  -2   5   5          5.16        189.64       432.90 o                         
  -1   5   5      92331.45      90413.03      2708.34 o                         
   0   5   5          0.04        526.11       859.42 o                         
   1   5   5     175900.41     129760.55      2972.01 o                         
   2   5   5          0.52         25.09       609.33 o                         
   3   5   5        498.08       1352.62       605.22 o                         
   4   5   5          7.51        191.14       560.18 o                         
   5   5   5        254.05         65.61       559.01 o                         
   6   5   5        452.73         83.88       551.86 o                         
   7   5   5        421.95       1319.21       815.02 o                         
   9   5   5     130491.16     132509.05      1983.75 o                         
  10   5   5        158.28       -246.40       557.22 o                         
  11   5   5     189617.62     209219.06      5053.52 o                         
  12   5   5        131.03        332.67       393.02 o                         
  13   5   5      64292.04      77676.59      1911.57 o                         
  14   5   5         41.65        -25.33       386.63 o                         
  15   5   5     148653.75     136671.08      2611.40 o                         
  16   5   5          1.05       -169.27       432.76 o                         
  17   5   5       3083.39       2859.40       487.93 o                         
  18   5   5         59.68        207.19       449.16 o                         
  19   5   5       5943.92       4102.71       573.76 o                         
  20   5   5          1.01         27.46       671.44 o                         
  21   5   5       5405.39       3478.47       695.35 o                         
  22   5   5         36.36       -181.64       635.17 o                         
  23   5   5      28350.76      29866.84      1127.82 o                         
  24   5   5          9.72       -569.12       655.83 o                         
  25   5   5      37371.86      37047.05       719.47 o                         
  26   5   5          4.96        422.34       453.86 o                         
  27   5   5       2350.15       1818.68       478.09 o                         
  28   5   5          1.07       -216.58       532.09 o                         
  29   5   5       2686.27       2935.77       557.41 o                         
  30   5   5          5.28        523.23       674.67 o                         
 -31   7   5       3249.65       5027.73       474.06 o                         
 -30   7   5        157.62        438.70       403.42 o                         
 -29   7   5       7143.80       6846.13       438.10 o                         
 -28   7   5          4.49        -43.47       428.53 o                         
 -27   7   5       2851.63       2080.26       675.14 o                         
 -26   7   5        252.97        485.34       431.82 o                         
 -25   7   5       6781.71       5351.78       462.02 o                         
 -24   7   5         38.77        160.90       376.57 o                         
 -23   7   5       1338.84       1874.80       390.37 o                         
 -22   7   5        126.12        422.15       373.77 o                         
 -21   7   5      42443.05      40235.87       977.88 o                         
 -20   7   5         92.66       -101.43       386.92 o                         
 -19   7   5       2446.06       3234.81       398.63 o                         
 -18   7   5         97.37        203.14       364.59 o                         
 -17   7   5      21233.44      17833.26       673.13 o                         
 -16   7   5        592.40        862.96       354.27 o                         
 -15   7   5        940.86       2531.74       348.03 o                         
 -14   7   5          3.14        -57.59       288.43 o                         
 -13   7   5      26626.36      25519.69       481.24 o                         
 -12   7   5         10.44        103.26       309.40 o                         
 -11   7   5      19776.82      24981.89       786.40 o                         
 -10   7   5        766.39        378.67       315.01 o                         
  -9   7   5      47434.14      56059.91       971.61 o                         
  -8   7   5       1348.27       1643.96       363.53 o                         
  -7   7   5      19028.53      25713.68       564.26 o                         
  -6   7   5       2100.86       2374.03       422.60 o                         
  -5   7   5      21638.34      24170.88       733.06 o                         
  -4   7   5        647.45        515.12       392.17 o                         
  -3   7   5       7358.27       9623.91       505.05 o                         
  -2   7   5        596.27        758.38       362.07 o                         
  -1   7   5      60608.91      63454.76      1995.77 o                         
   0   7   5        469.61        468.86       362.45 o                         
   1   7   5      66871.61      61563.16      1871.73 o                         
   2   7   5         48.08        122.75       600.14 o                         
   3   7   5      10306.89      10932.97       619.82 o                         
   4   7   5        173.06        349.88       386.93 o                         
   5   7   5      14672.57      13366.60       661.05 o                         
   6   7   5          0.41        143.54       572.93 o                         
   7   7   5      34245.49      37365.57      1363.93 o                         
   8   7   5         56.73        -44.81       382.90 o                         
   9   7   5      14782.36      14368.36       567.25 o                         
  10   7   5        294.86        460.89       392.08 o                         
  11   7   5       8841.99      11140.59       512.18 o                         
  12   7   5        657.43        592.30       351.10 o                         
  13   7   5      20194.68      18950.50       747.50 o                         
  14   7   5          4.24         52.92       315.49 o                         
  15   7   5      11621.21      11352.73       456.00 o                         
  16   7   5         13.68        -19.33       395.40 o                         
  17   7   5      17398.96      13870.03       514.04 o                         
  18   7   5         41.76        218.20       457.13 o                         
  19   7   5       4388.46       3157.92       428.45 o                         
  20   7   5         33.93        684.82       446.19 o                         
  21   7   5      14857.30      15058.13      1028.89 o                         
  22   7   5         11.30        263.79       515.80 o                         
  23   7   5       4197.20       3614.88       553.15 o                         
  24   7   5         11.90       -287.22       525.92 o                         
  25   7   5       3177.74       3620.15       550.60 o                         
  26   7   5         61.66       -129.54       529.84 o                         
  27   7   5       3763.47       4212.90       554.81 o                         
  28   7   5         11.32        -53.93       455.59 o                         
  29   7   5       5240.32       4977.35       703.39 o                         
  30   7   5         37.07         94.99       911.13 o                         
 -30   9   5        117.92        586.81       892.02 o                         
 -29   9   5       8133.53       6364.15       487.83 o                         
 -28   9   5         22.38        249.88       434.55 o                         
 -27   9   5        370.85        565.90       436.51 o                         
 -26   9   5         12.78       -441.80       441.80 o                         
 -25   9   5       1803.58       1867.66       450.78 o                         
 -24   9   5         90.74         47.25       423.67 o                         
 -23   9   5       3050.30        320.92       442.61 o                         
 -22   9   5        145.24         -4.59       378.50 o                         
 -21   9   5       5911.90       5006.13       417.62 o                         
 -20   9   5        306.98       1129.12       353.60 o                         
 -19   9   5      11103.88       9452.88       415.34 o                         
 -18   9   5         81.09        305.72       343.55 o                         
 -17   9   5      28062.82      26538.97       547.95 o                         
 -16   9   5        548.70        525.63       325.35 o                         
 -15   9   5       1427.80       2021.51       338.55 o                         
 -14   9   5          5.93       -288.11       343.38 o                         
 -13   9   5      59274.01      70975.95       859.65 o                         
 -12   9   5        201.81        414.57       364.31 o                         
 -11   9   5       1168.62       1838.05       379.77 o                         
 -10   9   5         44.71        185.05       377.33 o                         
  -9   9   5       7712.11      10039.11       433.18 o                         
  -8   9   5        358.80        334.80       370.82 o                         
  -7   9   5      25346.81      26406.85       622.17 o                         
  -6   9   5         16.89         13.76       398.93 o                         
  -5   9   5        174.35         81.31       405.13 o                         
  -4   9   5        312.61        349.78       371.65 o                         
  -3   9   5      22822.97      22376.56       585.54 o                         
  -2   9   5          0.05        123.17       409.81 o                         
  -1   9   5      43126.13      43510.91      1111.39 o                         
   0   9   5       1310.54        889.92       361.50 o                         
   1   9   5      15223.18      18024.05       620.36 o                         
   2   9   5        585.64        521.01       454.73 o                         
   3   9   5      34417.82      32029.16       881.54 o                         
   4   9   5         23.64       -109.52       347.35 o                         
   5   9   5       3458.61       3414.26       410.13 o                         
   6   9   5        104.99         35.29       399.85 o                         
   7   9   5       6973.63       6575.91       435.03 o                         
   8   9   5         70.59        -32.45       349.42 o                         
   9   9   5      34254.68      38578.09       756.05 o                         
  10   9   5         15.87         62.04       364.46 o                         
  11   9   5      11248.87       8240.92       451.09 o                         
  12   9   5        283.36        213.96       448.00 o                         
  13   9   5       1327.30       1362.43       469.83 o                         
  14   9   5        148.39        211.49       399.65 o                         
  15   9   5      29925.77      26643.94       680.81 o                         
  16   9   5        260.75        163.04       376.59 o                         
  17   9   5       9492.16       6587.92       429.72 o                         
  18   9   5        207.70        235.36       416.05 o                         
  19   9   5         28.02        502.93       409.35 o                         
  20   9   5         42.46        -80.97       408.11 o                         
  21   9   5       9064.81       5156.54       448.96 o                         
  22   9   5         72.98         12.36       460.16 o                         
  23   9   5        549.40       1158.58       544.18 o                         
  24   9   5          7.49         74.77       538.91 o                         
  25   9   5       2590.79       3142.55       682.42 o                         
  26   9   5          1.00        513.74       958.91 o                         
  27   9   5       6155.00       6397.62      1029.17 o                         
  28   9   5          1.07       -704.29       908.32 o                         
  29   9   5       4378.84       2108.93      1028.61 o                         
 -29  11   5       4096.53       4480.36       973.53 o                         
 -28  11   5          9.91        418.19       876.85 o                         
 -27  11   5       1003.46       1859.90       528.04 o                         
 -26  11   5         37.45       -342.15       501.97 o                         
 -25  11   5       6605.09       9380.05       456.69 o                         
 -24  11   5         22.07        -19.79       391.65 o                         
 -23  11   5       3619.71       3980.80       448.97 o                         
 -22  11   5         23.67         52.88       441.08 o                         
 -21  11   5         61.14        906.78       437.15 o                         
 -20  11   5          0.94       -172.68       408.48 o                         
 -19  11   5       5029.13       3908.08       414.66 o                         
 -18  11   5         23.71        352.95       365.78 o                         
 -17  11   5      13671.69      10894.00       452.78 o                         
 -16  11   5          3.77         55.45       398.38 o                         
 -15  11   5     127638.02     116128.41      1044.38 o                         
 -14  11   5        215.24       1140.53       385.47 o                         
 -13  11   5       1225.41       1035.76       391.76 o                         
 -12  11   5        343.65        784.12       376.46 o                         
 -11  11   5      32288.39      33086.08      1119.70 o                         
 -10  11   5        152.57        -38.76       492.20 o                         
  -9  11   5       2159.45       2573.77       535.05 o                         
  -8  11   5       1152.56       1390.81       487.39 o                         
  -7  11   5      15630.52      16104.06      1009.10 o                         
  -6  11   5         35.95       -244.70       453.94 o                         
  -5  11   5     151061.77     174036.33      5270.35 o                         
  -4  11   5         47.24         99.69       481.51 o                         
  -3  11   5      10118.62      13106.43       735.97 o                         
  -2  11   5        177.50        104.29       513.68 o                         
  -1  11   5      73580.38      88647.32      1922.82 o                         
   0  11   5        535.78        690.58       504.31 o                         
   1  11   5      98747.00     114928.80      1470.55 o                         
   2  11   5          2.83        -83.77       469.02 o                         
   3  11   5      74887.35      83822.17      1270.24 o                         
   4  11   5       1186.58       1330.17       359.37 o                         
   5  11   5       4395.81       2610.85       421.08 o                         
   6  11   5        162.66        314.15       369.40 o                         
   7  11   5       6289.25       7430.53       458.08 o                         
   8  11   5         91.94        135.50       360.26 o                         
   9  11   5      12540.83      14453.19       438.34 o                         
  10  11   5         61.55        -45.09       384.11 o                         
  11  11   5      60730.78      68250.82       952.95 o                         
  12  11   5         22.70        180.26       378.94 o                         
  13  11   5      29150.01      24361.29       584.40 o                         
  14  11   5         65.19          7.32       407.29 o                         
  15  11   5      12841.81      10776.55       453.09 o                         
  16  11   5          0.44         48.32       368.21 o                         
  17  11   5        401.56        700.79       411.49 o                         
  18  11   5         40.13        163.74       370.82 o                         
  19  11   5        618.15       1476.87       414.86 o                         
  20  11   5         37.16        -97.04       419.08 o                         
  21  11   5      11016.19      13399.04       656.94 o                         
  22  11   5         16.54        134.02       530.43 o                         
  -5 -10   6       3542.65       3590.73       519.43 o                         
  -5  -8   6          6.91        166.93       373.19 o                         
  -5  -6   6        699.44        646.97       355.06 o                         
  -5  -4   6       1229.00        808.07       398.87 o                         
  -5  -2   6        155.63        101.41       289.50 o                         
  -5 -10   8       3816.53       3559.04       559.90 o                         
  -5  -8   8       1080.79        587.30       346.47 o                         
  -5  -6   8        223.96        538.51       355.09 o                         
  -5  -4   8        311.55        131.90       302.25 o                         
  -5  -2   8         12.36        245.15       326.62 o                         
  -5 -10  10        148.30        657.54       414.49 o                         
  -5  -8  10        129.69        624.24       361.58 o                         
  -5  -6  10        203.88        138.09       300.26 o                         
  -5  -4  10         15.14        260.83       279.53 o                         
  -5  -2  10       1952.26       1385.41       377.19 o                         
  -5 -10  12       1660.22       1590.65       405.72 o                         
  -5  -8  12       1506.30       1534.20       332.03 o                         
  -5  -6  12       3050.93       2369.47       335.95 o                         
  -5  -4  12       2644.64       2075.59       332.18 o                         
  -5  -2  12          0.04        220.85       371.40 o                         
  -5 -10  14       2135.09       1147.41       402.47 o                         
  -5  -8  14          6.11        319.53       354.59 o                         
  -5  -6  14       1242.51       1599.47       337.47 o                         
  -5  -4  14       1418.76        831.10       315.92 o                         
  -5  -2  14       1469.01       1407.41       367.99 o                         
  -5 -10  16       2274.21       2053.73       357.42 o                         
  -5  -8  16        210.97        314.16       334.00 o                         
  -5  -6  16       2917.49       2218.72       386.23 o                         
  -5  -4  16       3054.58       3124.43       450.54 o                         
  -5  -2  16        345.68        158.97       355.49 o                         
  -5 -10  18       1056.00       1103.97       362.83 o                         
  -5  -8  18          0.39        409.18       336.47 o                         
  -5  -6  18         72.28        158.64       375.40 o                         
  -5  -4  18        122.10        135.72       421.82 o                         
  -5  -2  18        717.99        305.74       369.96 o                         
  -5 -10  20         56.15        138.29       382.73 o                         
  -5  -8  20        322.87        419.70       388.01 o                         
  -5  -6  20       2185.27       1664.84       418.19 o                         
  -5  -4  20         69.49        424.37       408.33 o                         
  -5  -2  20        513.82        457.95       393.94 o                         
  -5 -10  22        861.12       1243.95       444.66 o                         
  -5  -8  22        300.05        529.55       388.33 o                         
  -5  -6  22       1524.62       1302.75       384.46 o                         
  -5  -4  22        342.23       -429.70       429.70 o                         
  -5  -2  22        636.77        580.80       426.08 o                         
  -5 -10  24        114.50        182.87       418.94 o                         
  -5  -8  24         54.03       -290.41       413.82 o                         
  -5  -6  24         18.41       -263.96       420.25 o                         
  -5  -4  24        281.87        174.76       389.85 o                         
  -5  -2  24        346.01        393.30       427.31 o                         
  -5 -10  26        105.19        367.78       385.97 o                         
  -5  -8  26         40.11        261.03       434.92 o                         
  -5  -6  26         43.96        534.46       491.80 o                         
  -5  -4  26          1.68       -153.15       433.55 o                         
  -5  -2  26        985.91        822.63       432.89 o                         
  -5 -10  28        787.58       1016.90       453.40 o                         
  -5  -8  28        751.67        494.14       496.29 o                         
  -5  -6  28         30.85        353.57       490.10 o                         
  -5  -4  28         76.91        426.16       430.52 o                         
  -5  -2  28        863.42        516.02       436.34 o                         
  -5 -10  30          8.28       -498.57       901.02 o                         
  -5  -8  30         23.95        106.00       641.49 o                         
  -5  -6  30        409.27        287.57       450.54 o                         
  -5  -4  30         21.32       -165.12       494.01 o                         
  -5  -2  30         38.89       -297.90       507.44 o                         
  -5  -6  32        227.94        254.88       527.90 o                         
  -5  -4  32        680.64        438.03       724.46 o                         
  -5  -2  32        408.08       -236.79       522.32 o                         
  -6  -3 -29         34.82         37.01       639.23 o                         
  -6  -1 -29        110.58        311.04       638.64 o                         
  -6  -3 -27        593.23        -84.49       638.45 o                         
  -6  -1 -27        169.14        570.13       642.28 o                         
  -6  -3 -25        177.22         55.79       447.95 o                         
  -6  -1 -25       1644.45       1326.46       528.73 o                         
  -5 -12 -24        133.73        -91.15       532.47 o                         
  -6  -3 -23        105.68        187.16       464.38 o                         
  -6  -1 -23        214.60        179.12       412.59 o                         
  -5 -14 -22        954.71        507.33       684.31 o                         
  -5 -12 -22         13.54         57.42       466.12 o                         
  -6  -3 -21         18.11        266.77       422.76 o                         
  -6  -1 -21       1748.54       1301.96       439.48 o                         
  -5 -14 -20         19.64       -184.67       383.02 o                         
  -5 -12 -20        442.25        -48.75       407.84 o                         
  -6  -3 -19         12.80        163.50       383.98 o                         
  -6  -1 -19       1844.23       1691.97       450.83 o                         
  -5 -16 -18          0.04        163.63       521.69 o                         
  -5 -14 -18          0.07        -29.53       411.42 o                         
  -5 -12 -18        364.43        -79.77       410.78 o                         
  -6  -3 -17        119.30        249.72       424.86 o                         
  -6  -1 -17       1141.04       1012.68       393.49 o                         
  -5 -16 -16        208.53       -242.23       453.62 o                         
  -5 -14 -16        202.72        -80.88       403.72 o                         
  -5 -12 -16        518.18        557.94       376.44 o                         
  -6  -3 -15       1449.04       1174.91       408.36 o                         
  -6  -1 -15        343.87        823.10       377.74 o                         
  -5 -18 -14          0.07         49.14       481.03 o                         
  -5 -16 -14        120.97         81.24       550.26 o                         
  -5 -14 -14         12.34        157.64       414.80 o                         
  -5 -12 -14         23.15       -220.48       410.44 o                         
  -6  -3 -13          0.33        177.64       346.22 o                         
  -6  -1 -13         12.72        247.59       347.25 o                         
  -5 -18 -12          3.03       -158.57       460.27 o                         
  -5 -16 -12        379.15        359.30       457.68 o                         
  -5 -14 -12       2006.49       1568.55       403.30 o                         
  -5 -12 -12         15.10        116.08       351.93 o                         
  -6  -3 -11        160.46        246.97       401.10 o                         
  -6  -1 -11        110.01         36.96       400.58 o                         
  -5 -18 -10        227.49        192.03       419.03 o                         
  -5 -16 -10        444.43        120.17       383.60 o                         
  -5 -14 -10         86.67        165.21       374.19 o                         
  -5 -12 -10        112.81        464.30       346.42 o                         
  -6  -3  -9         37.71        491.26       857.18 o                         
  -6  -1  -9        729.75        993.30       572.65 o                         
  -5 -20  -8         32.48        505.18       762.18 o                         
  -5 -18  -8        383.83        505.56       456.85 o                         
  -5 -16  -8        169.09        172.08       418.43 o                         
  -5 -14  -8          1.71       -250.51       444.30 o                         
  -5 -12  -8        359.04        701.91       413.39 o                         
  -6  -3  -7          2.69        231.82       478.00 o                         
  -6  -1  -7         32.04        122.09       391.95 o                         
  -5 -20  -6         93.63        618.29       927.44 o                         
  -5 -18  -6         35.09         36.56       545.02 o                         
  -5 -16  -6        349.07        469.90       417.96 o                         
  -5 -14  -6        821.97        711.41       411.46 o                         
  -5 -12  -6         99.93        -12.59       329.86 o                         
  -6  -3  -5        599.89        -48.11       438.30 o                         
  -6  -1  -5          3.26        209.92       389.90 o                         
  -5 -20  -4        226.83        231.58       934.74 o                         
  -5 -18  -4          2.61        116.91       541.45 o                         
  -5 -16  -4          2.64         61.31       416.22 o                         
  -5 -14  -4         67.53        227.95       377.97 o                         
  -5 -12  -4         91.66        135.60       404.06 o                         
  -6  -3  -3        442.26        391.16       483.52 o                         
  -6  -1  -3        184.39        148.82       398.48 o                         
  -5 -20  -2        193.42        507.00       969.59 o                         
  -5 -18  -2          2.82        -21.36       460.67 o                         
  -5 -16  -2         21.22        -48.24       534.20 o                         
  -5 -14  -2        420.51        502.14       460.62 o                         
  -5 -12  -2        532.80        627.15       443.15 o                         
  -6  -3  -1         18.37        149.19       509.56 o                         
  -6  -1  -1         91.83       -107.65       382.69 o                         
  -5 -18   0          6.49       -219.63       664.54 o                         
  -5 -16   0         45.01       -176.86       534.87 o                         
  -5 -14   0         27.03        152.78       546.70 o                         
  -5 -12   0        376.85        285.00       460.03 o                         
  -6  -3   1       2098.32       1386.71       665.92 o                         
  -6  -1   1        143.04        174.78       332.05 o                         
  -5 -20   2        263.66         70.26       945.98 o                         
  -5 -18   2         16.10        165.24       644.35 o                         
  -5 -16   2       1170.04       1193.86       904.39 o                         
  -5 -14   2        247.43        176.12       525.13 o                         
  -5 -12   2        841.25       1454.19       558.49 o                         
  -6  -3   3        152.76       -185.29       390.26 o                         
  -6  -1   3         31.79         28.21       216.07 o                         
  -5 -20   4        796.82        146.14       965.66 o                         
  -5 -18   4          0.06        260.60       621.10 o                         
  -5 -16   4          0.73        235.92       517.91 o                         
  -5 -14   4        737.15        365.51       664.17 o                         
  -5 -12   4       1923.38       1656.00       557.53 o                         
  -6  -3   5         19.30        145.14       349.69 o                         
  -6  -1   5        459.62        464.65       218.80 o                         
  23  11   5      14193.49      18283.29       705.28 o                         
  24  11   5         33.27        692.38       656.01 o                         
  25  11   5      10477.08      10884.01       762.69 o                         
  26  11   5          4.96        100.61       938.11 o                         
 -26  13   5         92.71        101.16       653.16 o                         
 -25  13   5       3692.12       4652.77       483.13 o                         
 -24  13   5          5.53         33.94       445.19 o                         
 -23  13   5        405.53        661.79       445.00 o                         
 -22  13   5         26.28         54.41       387.70 o                         
 -21  13   5      12263.14      16235.80       554.45 o                         
 -20  13   5          1.07       -176.57       430.19 o                         
 -19  13   5       2787.76       4005.04       471.66 o                         
 -18  13   5         51.37       -218.11       424.03 o                         
 -17  13   5      16708.90      21199.99       766.67 o                         
 -16  13   5          2.73       -366.83       375.74 o                         
 -15  13   5       1749.40       1956.27       439.80 o                         
 -14  13   5         58.14        191.74       411.86 o                         
 -13  13   5       2000.39       1847.98       446.10 o                         
 -12  13   5        387.37        942.47       436.61 o                         
 -11  13   5       2151.39       2145.92       520.61 o                         
 -10  13   5         50.48        504.09       508.60 o                         
  -9  13   5      11505.84      13661.42       569.46 o                         
  -8  13   5         84.54        456.02       448.16 o                         
  -7  13   5       2887.53       3422.36       463.71 o                         
  -6  13   5       1862.90       1452.15       545.83 o                         
  -5  13   5       1197.87       2311.73       673.74 o                         
  -4  13   5        108.29         96.09       683.19 o                         
  -3  13   5       1901.38       4868.94       601.52 o                         
  -2  13   5        399.43        441.20       545.67 o                         
  -1  13   5      18911.17      17997.80       883.65 o                         
   0  13   5         21.67        206.29       554.03 o                         
   1  13   5       3469.48       5633.19       475.39 o                         
   2  13   5         38.16        -79.37       468.95 o                         
   3  13   5       5057.39       6762.16       523.04 o                         
   4  13   5        338.02        511.11       432.09 o                         
   5  13   5      10402.96      11168.73       473.63 o                         
   6  13   5         24.10       -170.38       374.74 o                         
   7  13   5        337.51       2311.39       432.54 o                         
   8  13   5         87.17       -186.51       408.07 o                         
   9  13   5        990.10        960.23       388.33 o                         
  10  13   5        287.80        -86.42       381.66 o                         
  11  13   5       7961.28       7670.89       428.91 o                         
  12  13   5          2.86        292.70       350.11 o                         
  13  13   5       7275.87       8640.64       407.42 o                         
  14  13   5         25.56        121.44       382.01 o                         
  15  13   5       7570.19       9915.04       448.43 o                         
  16  13   5         65.11        -90.17       370.74 o                         
  17  13   5       1376.39       4934.19       443.97 o                         
  18  13   5         18.48       -131.92       447.17 o                         
  19  13   5       1965.21       4013.71       441.78 o                         
  20  13   5        121.79        511.62       411.86 o                         
  21  13   5       5887.21       6281.59       497.09 o                         
  22  13   5          7.00       -176.14       459.30 o                         
  23  13   5       2173.61       2566.39       554.99 o                         
  24  13   5        150.01        -91.86       650.57 o                         
 -23  15   5        986.28        643.47       661.12 o                         
 -22  15   5        207.84          1.92       409.43 o                         
 -21  15   5       2377.64       2732.09       417.68 o                         
 -20  15   5         76.70        221.99       407.07 o                         
 -19  15   5        150.62        871.95       399.58 o                         
 -18  15   5         41.64         -6.09       630.94 o                         
 -17  15   5       3007.87       5094.22       675.31 o                         
 -16  15   5         15.33        694.87       803.22 o                         
 -15  15   5      36047.23      29550.47      1051.56 o                         
 -14  15   5          8.74        216.62       435.20 o                         
 -13  15   5        138.81        -95.36       438.10 o                         
 -12  15   5         76.93        293.90       496.43 o                         
 -11  15   5       5694.15       7130.71       720.69 o                         
 -10  15   5         12.31        456.47       637.85 o                         
  -9  15   5       1200.62       1411.19       663.12 o                         
  -8  15   5          1.01       -132.83       619.21 o                         
  -7  15   5        190.78        465.99       664.66 o                         
  -6  15   5        346.34        600.30       897.08 o                         
  -5  15   5      17825.26      19892.64      1539.26 o                         
  -4  15   5        117.63        352.51       795.35 o                         
  -3  15   5       4880.71       3402.89       653.01 o                         
  -2  15   5         66.51        493.45       515.00 o                         
  -1  15   5       2360.28       2971.29       894.27 o                         
   0  15   5         55.55        -77.90       522.17 o                         
   1  15   5      10654.46       9776.76       635.60 o                         
   2  15   5         96.13       -102.26       531.07 o                         
   3  15   5       6725.06       7611.57       534.36 o                         
   4  15   5        140.71         82.82       380.71 o                         
   5  15   5        234.75        740.48       382.38 o                         
   6  15   5        153.28        346.86       380.36 o                         
   7  15   5         16.12        722.75       414.85 o                         
   8  15   5          0.77        158.00       416.74 o                         
   9  15   5       2316.08       3945.55       490.44 o                         
  10  15   5          3.02         88.55       409.56 o                         
  11  15   5       8984.92       5376.21       461.08 o                         
  12  15   5        302.13        368.79       422.85 o                         
  13  15   5       4623.04      10731.49       487.10 o                         
  14  15   5         62.31       -173.07       471.94 o                         
  15  15   5       4165.57       3867.14       555.03 o                         
  16  15   5        437.02        296.70       456.04 o                         
  17  15   5        713.03        896.89       460.52 o                         
  18  15   5        304.10        717.19       422.85 o                         
  19  15   5        900.70       1478.40       424.12 o                         
  20  15   5         15.22        331.08       463.39 o                         
  21  15   5        805.52        334.72       679.83 o                         
 -20  17   5         77.60        693.61       950.48 o                         
 -19  17   5       1724.07        768.93       975.21 o                         
 -18  17   5          1.54       -233.42       521.24 o                         
 -17  17   5       5291.98       4849.32       691.23 o                         
 -16  17   5        143.21       -401.33       533.78 o                         
 -15  17   5       4519.46       5556.49       579.87 o                         
 -14  17   5         57.81        713.95       520.59 o                         
 -13  17   5       2336.07       1449.64       452.96 o                         
 -12  17   5         61.42        233.75       445.55 o                         
 -11  17   5      22289.52      26574.26       924.71 o                         
 -10  17   5         30.76        -19.88       444.88 o                         
  -9  17   5       8379.38      10129.48       804.62 o                         
  -8  17   5        222.04        623.26       519.05 o                         
  -7  17   5      15323.53      13516.43       641.86 o                         
  -6  17   5        446.99        844.23       515.96 o                         
  -5  17   5        775.04        600.73       509.65 o                         
  -4  17   5         67.40        707.08       514.14 o                         
  -3  17   5       3680.48       3499.13       642.73 o                         
  -2  17   5        164.55        -61.83       951.60 o                         
  -1  17   5       1502.38       2437.51       688.14 o                         
   0  17   5         40.61        648.41       541.87 o                         
   1  17   5        883.70       1084.13       556.02 o                         
   2  17   5         84.73         47.47       527.75 o                         
   3  17   5      13436.14      13225.78       564.28 o                         
   4  17   5         88.15        133.32       467.74 o                         
   5  17   5        393.32       1297.69       432.18 o                         
   6  17   5          9.56         80.19       418.78 o                         
   7  17   5      14607.75      17880.74       608.36 o                         
   8  17   5        412.87        272.38       455.93 o                         
   9  17   5       1282.61       1410.88       424.15 o                         
  10  17   5        531.89        915.23       426.18 o                         
  11  17   5       4910.38       8963.55       477.94 o                         
  12  17   5        216.74        339.62       406.06 o                         
  13  17   5       3339.33       3062.08       496.05 o                         
  14  17   5        215.76        283.94       546.30 o                         
  15  17   5         25.61        207.19       529.68 o                         
  16  17   5         33.41        256.61       521.93 o                         
  17  17   5       6389.75       5818.11      1008.94 o                         
 -14  19   5        169.51        202.44       674.99 o                         
 -13  19   5       4863.95       4387.83       569.08 o                         
 -12  19   5         10.28       -452.25       551.18 o                         
 -11  19   5        353.95       -322.58       538.79 o                         
 -10  19   5         15.00       -173.17       542.85 o                         
  -9  19   5       2464.32       2818.13       695.94 o                         
  -8  19   5        155.12        351.12       551.56 o                         
  -7  19   5       4219.11       4459.47       573.20 o                         
  -6  19   5         94.55        481.56       532.62 o                         
  -5  19   5       2550.84       1873.71       659.08 o                         
  -4  19   5        205.37        504.53       660.56 o                         
  -3  19   5       4518.07       4027.61       709.42 o                         
  -2  19   5        118.67        -73.96       657.75 o                         
  -1  19   5      15767.01      13276.38      1144.96 o                         
   0  19   5        386.51        222.58       953.29 o                         
   1  19   5       5105.47       4533.40       699.93 o                         
   2  19   5        479.17        167.66       668.18 o                         
   3  19   5       1346.65       1463.67       692.10 o                         
   4  19   5         11.09         44.39       671.00 o                         
   5  19   5       2132.45       2140.25       676.67 o                         
   6  19   5         85.63       -102.77       791.41 o                         
   7  19   5        703.59        741.48       541.53 o                         
   8  19   5         98.72         80.38       543.38 o                         
   9  19   5       4730.98       4550.07       494.14 o                         
  10  19   5         16.92        -99.80       468.10 o                         
  11  19   5       5256.02       4208.00       565.09 o                         
  12  19   5        156.60        464.98       664.08 o                         
  -5 -20   6        962.00        713.28       952.73 o                         
  -5 -18   6          1.62         91.19       512.19 o                         
  -5 -16   6          0.79        -20.29       532.53 o                         
  -5 -14   6        248.99        354.88       657.56 o                         
  -5 -12   6         26.02        -78.20       386.98 o                         
 -32   0   6      26426.16      24215.69       835.49 o                         
 -30   0   6         59.67        503.46       629.56 o                         
 -28   0   6        743.40        790.99       608.33 o                         
 -26   0   6       8514.89       7907.92       691.74 o                         
 -24   0   6       1047.90       3163.78       646.97 o                         
 -22   0   6      34605.74      28679.37       820.67 o                         
 -20   0   6      44571.71      44140.28       998.47 o                         
 -18   0   6      20585.61      29212.74       847.50 o                         
 -16   0   6      65709.81      63145.15      1778.27 o                         
 -14   0   6      13771.76      16421.69       600.01 o                         
 -12   0   6      74802.86      71917.05      1061.03 o                         
 -10   0   6     149261.80     121088.09      3388.05 o                         
  -8   0   6      28627.27      23576.33       712.81 o                         
  -6   0   6       1091.56       1034.61       274.00 o                         
  -4   0   6     298251.16     339254.00      2813.86 o                         
  -2   0   6     116494.99     138299.23      1341.14 o                         
   0   0   6     308465.19     347039.44      4218.49 o                         
   2   0   6      51357.12      41355.98      1101.56 o                         
   4   0   6      14915.82      13663.40       747.99 o                         
   6   0   6     192268.91     171072.50      2278.60 o                         
   8   0   6      93098.53      84361.27      2121.30 o                         
  10   0   6      83724.17      86001.93      2189.87 o                         
  12   0   6       2996.04       4466.30       972.40 o                         
  14   0   6      22200.33      20793.91       891.12 o                         
  16   0   6     162589.12     169701.09      2021.89 o                         
  18   0   6       3027.64       2889.08       698.12 o                         
  20   0   6      37044.81      37073.94       870.17 o                         
  22   0   6      25925.00      24206.55       769.04 o                         
  24   0   6       8239.35       7646.11       729.73 o                         
  26   0   6       4341.47       4862.01       993.76 o                         
  28   0   6       3523.58       5117.19       962.28 o                         
  30   0   6       6857.29      10608.17      1070.77 o                         
 -33   2   6         18.40        -20.01       467.89 o                         
 -32   2   6       6142.12       8195.65       580.67 o                         
 -31   2   6         54.76        -63.52       438.82 o                         
 -30   2   6       4324.78       7712.16       486.95 o                         
 -29   2   6          9.69        295.56       415.08 o                         
 -28   2   6       1471.96       1043.29       428.48 o                         
 -27   2   6          1.18       -155.32       402.07 o                         
 -26   2   6        895.42       1163.58       441.99 o                         
 -25   2   6        123.68       -135.18       435.07 o                         
 -24   2   6      27878.87      25272.54       597.97 o                         
 -23   2   6         45.23        116.55       409.93 o                         
 -22   2   6       9410.13      10084.14       502.70 o                         
 -21   2   6        504.05        221.97       533.18 o                         
 -20   2   6      27105.16      34049.84       713.39 o                         
 -19   2   6          0.76        300.17       383.43 o                         
 -18   2   6      40497.60      49840.25      1047.76 o                         
 -17   2   6         38.17         38.21       342.35 o                         
 -16   2   6      29688.89      29912.74       614.06 o                         
 -15   2   6        149.50        170.07       336.23 o                         
 -14   2   6       1677.93       2215.29       376.42 o                         
 -13   2   6         58.59        305.56       347.69 o                         
 -12   2   6       2493.61       1889.13       342.53 o                         
 -11   2   6          2.41        -57.54       305.53 o                         
 -10   2   6      23518.63      29737.42       582.02 o                         
  -9   2   6          1.17         14.00       288.11 o                         
  -8   2   6      26656.64      25071.96       473.18 o                         
  -7   2   6        716.77        613.03       276.00 o                         
  -6   2   6       1101.98       7302.79       339.46 o                         
  -5   2   6         76.95        173.81       246.86 o                         
  -4   2   6     255893.53     263268.97      2967.91 o                         
  -3   2   6         36.47        148.66       303.42 o                         
  -2   2   6     380970.94     437225.03      7696.02 o                         
  -1   2   6        675.02        786.32       590.12 o                         
   0   2   6     228234.16     219790.11      1999.35 o                         
   1   2   6          0.35        190.88       379.96 o                         
   2   2   6      13524.23      14349.94       619.16 o                         
   3   2   6         31.46         59.93       413.51 o                         
   4   2   6      63643.83      57232.89      1091.17 o                         
   5   2   6        102.21       -127.26       415.95 o                         
   6   2   6      18521.93      30531.01       795.06 o                         
   7   2   6         26.63         89.98       479.61 o                         
   8   2   6       7680.72       6015.70       693.70 o                         
   9   2   6        205.31       -320.39       749.82 o                         
  10   2   6      24597.03      23500.37      1015.41 o                         
  11   2   6          0.95         97.42       448.14 o                         
  12   2   6      18164.42      16885.75       612.23 o                         
  13   2   6         82.51          3.79       397.38 o                         
  14   2   6      25737.17      27946.25       637.75 o                         
  15   2   6        174.37       -240.00       403.81 o                         
  16   2   6      40278.09      48476.86       637.93 o                         
  17   2   6         11.44        106.74       355.31 o                         
  18   2   6      15479.98      12794.34       480.03 o                         
  19   2   6         10.65       -190.13       379.13 o                         
  20   2   6      26495.66      23985.12       714.69 o                         
  21   2   6         41.75        131.68       386.48 o                         
  22   2   6       2358.27       1575.56       433.03 o                         
  23   2   6          5.48        110.09       403.34 o                         
  24   2   6       2604.53       3332.08       484.59 o                         
  25   2   6         31.81        265.68       493.77 o                         
  26   2   6       8135.92       8022.55       594.90 o                         
  27   2   6         16.66        428.15       661.34 o                         
  28   2   6       4038.74       2397.77       673.44 o                         
  29   2   6          1.85       -123.72       654.58 o                         
  30   2   6       5414.34       8051.73       749.20 o                         
 -33   4   6         20.54        187.74       880.78 o                         
 -32   4   6       1605.27       2357.91       530.56 o                         
 -31   4   6          4.81        515.60       508.45 o                         
 -30   4   6       1565.46       2656.85       587.51 o                         
 -29   4   6         78.30        455.28       432.37 o                         
 -28   4   6        185.46        242.01       422.27 o                         
 -27   4   6         77.96        465.45       440.10 o                         
 -26   4   6       1597.05       1452.78       427.76 o                         
 -25   4   6        158.24        453.83       438.07 o                         
 -24   4   6      12481.72      11143.24       503.45 o                         
 -23   4   6         86.71         67.63       382.29 o                         
 -22   4   6       5118.09       5928.75       432.65 o                         
 -21   4   6         61.95       -289.48       461.90 o                         
 -20   4   6       5291.36       6822.96       531.74 o                         
 -19   4   6         54.53        -71.47       400.46 o                         
 -18   4   6       5148.49       6430.28       492.31 o                         
 -17   4   6          6.40        157.70       372.37 o                         
 -16   4   6      37804.15      39736.29      1413.08 o                         
 -15   4   6        116.16        758.71       338.35 o                         
 -14   4   6       5788.88       5735.78       360.50 o                         
 -13   4   6        509.80        350.29       316.30 o                         
 -12   4   6      23888.21      30624.68       590.78 o                         
 -11   4   6         49.07        193.41       262.40 o                         
 -10   4   6      18650.44      22337.96       475.26 o                         
  -9   4   6        729.39        370.18       299.23 o                         
  -8   4   6      10685.51      14978.44       471.01 o                         
  -7   4   6       1077.78       1105.50       351.28 o                         
  -6   4   6       1720.80       3483.82       395.30 o                         
  -5   4   6        607.66        291.46       377.90 o                         
  -4   4   6      26760.73      29667.45      1141.17 o                         
  -3   4   6         11.29        174.10       388.11 o                         
  -2   4   6      10565.52      10001.71       579.78 o                         
  -1   4   6        775.06        775.72       502.78 o                         
   0   4   6      29795.72      32016.37      1131.54 o                         
   1   4   6          0.16        -78.70       617.04 o                         
   2   4   6        587.20       1350.52       637.91 o                         
   3   4   6         11.57        194.18       478.38 o                         
   4   4   6       1650.82       1064.62       599.96 o                         
  -6  -3   7       2108.70       1384.03       330.31 o                         
  -6  -1   7       2326.45       2121.60       262.22 o                         
  -5 -20   8        152.45        149.11       645.27 o                         
  -5 -18   8          0.63        335.46       531.31 o                         
  -5 -16   8          5.32       -210.95       438.51 o                         
  -5 -14   8        826.92        495.45       688.42 o                         
  -5 -12   8       1058.31       1044.57       406.63 o                         
  -6  -3   9        629.28        343.42       273.71 o                         
  -6  -1   9          0.02         82.09       289.52 o                         
  -5 -18  10        130.17       -371.57       655.49 o                         
  -5 -16  10        102.75        286.89       517.12 o                         
  -5 -14  10       1157.82        456.71       627.91 o                         
  -5 -12  10        859.85        790.49       440.42 o                         
  -6  -3  11       5947.38       4167.94       354.92 o                         
  -6  -1  11       2705.00       2737.96       313.27 o                         
  -5 -18  12         31.00         20.84       456.94 o                         
  -5 -16  12          6.31         96.40       449.06 o                         
  -5 -14  12         79.79        -52.75       386.38 o                         
  -5 -12  12          0.82       -386.17       424.18 o                         
  -6  -3  13          4.18        -69.29       299.31 o                         
  -6  -1  13       2355.55       1716.66       333.34 o                         
  -5 -18  14         17.36       -345.53       457.66 o                         
  -5 -16  14         25.74       -538.70       643.53 o                         
  -5 -14  14        343.71        231.45       388.16 o                         
  -5 -12  14        133.85        115.17       385.80 o                         
  -6  -3  15       3785.69       3095.44       413.47 o                         
  -6  -1  15       2328.96       1866.64       340.07 o                         
  -5 -18  16        115.10       -172.90       644.22 o                         
  -5 -16  16        146.29        535.10       926.31 o                         
  -5 -14  16       1764.36        424.60       451.83 o                         
  -5 -12  16        106.19        339.35       394.22 o                         
  -6  -3  17       2150.49       1752.46       397.65 o                         
  -6  -1  17       1668.08       1845.30       336.73 o                         
  -5 -16  18        252.46       -154.04       515.69 o                         
  -5 -14  18        199.31        601.03       434.94 o                         
  -5 -12  18         26.14         66.89       436.26 o                         
  -6  -3  19        608.04        683.96       376.26 o                         
  -6  -1  19        484.40        475.12       363.33 o                         
  -5 -16  20         77.47        301.73       450.55 o                         
  -5 -14  20         10.33       -307.79       389.33 o                         
  -5 -12  20        148.04        135.02       426.27 o                         
  -6  -3  21        234.44        322.70       378.26 o                         
  -6  -1  21        300.05        430.87       357.13 o                         
  -5 -16  22         72.84         66.33       891.46 o                         
  -5 -14  22         25.44        220.27       368.46 o                         
  -5 -12  22         13.18        203.20       430.14 o                         
  -6  -3  23        742.97       1300.62       453.73 o                         
  -6  -1  23        318.15        623.73       446.82 o                         
  -5 -14  24         91.63        254.79       521.61 o                         
  -5 -12  24       1058.77       1143.91       448.85 o                         
  -6  -3  25        447.02        544.93       431.10 o                         
  -6  -1  25         32.90        442.02       413.63 o                         
  -5 -12  26        672.55       1024.14       676.07 o                         
  -6  -3  27          9.49       -182.25       409.00 o                         
  -6  -1  27        672.77       -277.81       416.56 o                         
  -6  -3  29        840.62       1111.99       444.52 o                         
  -6  -1  29        515.05        431.15       448.16 o                         
  -6  -3  31          0.16       -193.01       572.41 o                         
  -6  -1  31        222.93        131.24       439.09 o                         
  -6  -3  33        215.53        340.45       507.43 o                         
  -6  -1  33        264.69        812.95       446.49 o                         
  -6  -7 -29        438.05       -692.48       938.68 o                         
  -6  -5 -29         70.10         11.78       471.10 o                         
  -6  -9 -27        133.90       -234.30       671.99 o                         
  -6  -7 -27        141.41        445.44       466.65 o                         
  -6  -5 -27         52.58       -106.57       415.71 o                         
  -6 -11 -25        308.31        657.64       962.28 o                         
  -6  -9 -25        954.77        376.89       679.98 o                         
  -6  -7 -25        751.68       -623.91       669.19 o                         
  -6  -5 -25        433.40        582.90       412.77 o                         
  -6 -13 -23        346.16         57.00       657.56 o                         
  -6 -11 -23        226.35        420.26       518.62 o                         
  -6  -9 -23          7.29       -176.79       460.80 o                         
  -6  -7 -23        322.37       -188.70       673.09 o                         
  -6  -5 -23          1.47        -77.84       453.15 o                         
  -6 -13 -21        151.20        145.72       529.81 o                         
  -6 -11 -21       1365.65       1340.61       475.66 o                         
  -6  -9 -21        207.30        141.11       467.95 o                         
  -6  -7 -21         18.12       -432.89       452.54 o                         
  -6  -5 -21         63.54        287.44       462.41 o                         
  -6 -13 -19         22.95          3.15       373.27 o                         
  -6 -11 -19         49.31          2.44       373.10 o                         
  -6  -9 -19       1668.19        833.57       427.47 o                         
  -6  -7 -19         26.57        240.19       410.06 o                         
  -6  -5 -19          6.12         80.83       526.62 o                         
  -6 -13 -17          7.63        169.35       411.07 o                         
  -6 -11 -17        116.40        423.77       372.40 o                         
  -6  -9 -17        497.74        223.30       382.19 o                         
  -6  -7 -17          6.21        154.28       409.04 o                         
  -6  -5 -17        527.69        382.71       459.63 o                         
  -6 -13 -15        111.83        158.61       348.91 o                         
  -6 -11 -15        112.03        201.43       375.17 o                         
  -6  -9 -15          5.45         33.50       378.79 o                         
  -6  -7 -15        133.11       -210.30       376.38 o                         
  -6  -5 -15          1.23        229.73       416.08 o                         
  -6 -15 -13          0.52        374.31       468.57 o                         
  -6 -13 -13        152.91         44.29       373.42 o                         
  -6 -11 -13         59.01        167.01       407.29 o                         
  -6  -9 -13         29.63         -8.60       397.93 o                         
  -6  -7 -13        936.15        868.11       371.27 o                         
  -6  -5 -13        657.53         45.06       408.75 o                         
  -6 -15 -11         35.86         31.10       376.01 o                         
  -6 -13 -11        532.44        191.16       386.41 o                         
  -6 -11 -11        943.82        997.85       388.84 o                         
  -6  -9 -11        112.66        389.63       428.10 o                         
  -6  -7 -11        530.52        679.78       371.28 o                         
  -6  -5 -11         34.44        163.59       342.62 o                         
  -6 -15  -9        112.87        137.74       419.03 o                         
  -6 -13  -9          3.08         42.00       376.88 o                         
  -6 -11  -9          2.24          8.05       341.61 o                         
  -6  -9  -9        382.46        800.09       337.94 o                         
  -6  -7  -9       4266.02       4050.07       540.15 o                         
  -6  -5  -9        814.82        940.86       414.37 o                         
  -6 -15  -7        207.92        117.30       406.12 o                         
  -6 -13  -7        381.57        309.36       425.26 o                         
  -6 -11  -7        376.33        562.03       393.71 o                         
  -6  -9  -7        561.41        293.57       358.78 o                         
  -6  -7  -7        215.96        371.67       459.90 o                         
  -6  -5  -7       1341.48        761.80       596.58 o                         
  -6 -15  -5        310.01        253.49       412.22 o                         
  -6 -13  -5         48.74        312.03       418.46 o                         
  -6 -11  -5        328.97        352.26       447.01 o                         
  -6  -9  -5        212.34        157.32       377.13 o                         
  -6  -7  -5          0.83        271.61       381.15 o                         
  -6  -5  -5        915.64        483.51       570.32 o                         
  -6 -15  -3        402.02        279.52       411.42 o                         
  -6 -13  -3        170.01         69.50       427.26 o                         
  -6 -11  -3         56.19       -109.98       347.76 o                         
  -6  -9  -3        783.38       1043.59       391.34 o                         
  -6  -7  -3        470.71        686.62       409.16 o                         
  -6  -5  -3       1097.52        550.06       433.06 o                         
  -6 -15  -1        108.04        460.76       528.70 o                         
  -6 -13  -1        236.97        535.28       477.50 o                         
  -6 -11  -1       1635.03       1823.69       531.01 o                         
  -6  -9  -1        195.90        247.27       388.09 o                         
  -6  -7  -1        182.03        506.39       415.63 o                         
  -6  -5  -1       1435.42       1134.55       500.64 o                         
  -6 -15   1        106.98        232.47       672.99 o                         
  -6 -13   1       1342.86       1437.57       563.15 o                         
  -6 -11   1       1097.65       1588.31       503.91 o                         
  -6  -9   1         53.48        335.54       396.08 o                         
  -6  -7   1       1819.78       1667.64       379.14 o                         
  -6  -5   1       1585.13       1175.18       396.16 o                         
  -6 -15   3         46.80        -42.77       611.18 o                         
  -6 -13   3          0.07        -60.53       541.28 o                         
  -6 -11   3       2176.19       2174.46       612.14 o                         
  -6  -9   3        395.05        573.84       453.02 o                         
  -6  -7   3       2594.35       2336.94       432.52 o                         
  -6  -5   3        197.78        576.67       393.99 o                         
  -6 -15   5        700.47       -421.00       880.22 o                         
  -6 -13   5       3767.72       3241.99       574.42 o                         
  -6 -11   5         72.71         39.05       511.47 o                         
  -6  -9   5         34.16        431.43       428.22 o                         
  -6  -7   5       4248.99       4079.88       529.43 o                         
  -6  -5   5         20.90        415.98       468.45 o                         
   5   4   6         74.85        -91.58       558.57 o                         
   6   4   6       8063.97      11554.94       785.07 o                         
   7   4   6          1.67        120.32       581.07 o                         
   8   4   6       1964.71       3695.57       691.62 o                         
   9   4   6        598.74        607.10       607.10 o                         
  10   4   6      21095.57      17676.55       735.33 o                         
  11   4   6          3.77         39.53       384.66 o                         
  12   4   6      31974.06      40003.70       785.85 o                         
  13   4   6        377.68        340.46       395.50 o                         
  14   4   6      17242.48      15938.50       595.07 o                         
  15   4   6         54.42         45.66       421.30 o                         
  16   4   6       1953.12       2454.36       546.80 o                         
  17   4   6         13.38       -190.79       545.04 o                         
  18   4   6       3167.72       4012.75       565.57 o                         
  19   4   6          6.01        404.44       517.96 o                         
  20   4   6      13328.56      13921.05       687.37 o                         
  21   4   6        110.10        283.86       544.32 o                         
  22   4   6        938.44       1078.83       462.13 o                         
  23   4   6         36.69        -66.03       463.12 o                         
  24   4   6        255.84        936.07       468.93 o                         
  25   4   6         27.00       -100.61       464.06 o                         
  26   4   6       1471.39       2720.67       490.01 o                         
  27   4   6         16.50        263.83       403.10 o                         
  28   4   6       3751.59       4048.42       555.46 o                         
  29   4   6          0.13       -415.22       527.97 o                         
  30   4   6       2672.87       3710.87       994.32 o                         
 -32   6   6       2437.64       2678.55       464.92 o                         
 -31   6   6         12.26       -227.43       445.02 o                         
 -30   6   6       2083.54       1880.25       453.65 o                         
 -29   6   6        293.07        -25.02       379.15 o                         
 -28   6   6       3793.59       3677.32       411.74 o                         
 -27   6   6        271.39        137.17       338.57 o                         
 -26   6   6        315.40       1236.64       391.19 o                         
 -25   6   6        135.48         35.23       417.62 o                         
 -24   6   6       2072.18       2199.10       396.64 o                         
 -23   6   6        164.43        204.83       378.57 o                         
 -22   6   6       5492.61       4782.60       398.99 o                         
 -21   6   6          5.50        -57.95       368.04 o                         
 -20   6   6        417.15       1212.07       385.52 o                         
 -19   6   6          2.32        288.33       373.39 o                         
 -18   6   6      98921.91     104188.74      2344.86 o                         
 -17   6   6        221.91         22.09       352.28 o                         
 -16   6   6       3446.99       3547.10       380.05 o                         
 -15   6   6        185.83         96.47       301.22 o                         
 -14   6   6       2090.66       2652.65       290.51 o                         
 -13   6   6        687.18        709.87       294.20 o                         
 -12   6   6        577.84        995.34       329.11 o                         
 -11   6   6         32.43         23.42       273.16 o                         
 -10   6   6      70430.48      68363.95       725.39 o                         
  -9   6   6         35.75         43.29       296.65 o                         
  -8   6   6       9341.79      14312.95       467.12 o                         
  -7   6   6          0.82        -11.66       316.51 o                         
  -6   6   6     226606.19     245846.09      3732.15 o                         
  -5   6   6        345.83        429.74       422.98 o                         
  -4   6   6       6986.46       7968.79       489.82 o                         
  -3   6   6         41.28         87.30       315.07 o                         
  -2   6   6      35561.08      45317.92       790.99 o                         
  -1   6   6         10.20       -161.44       409.10 o                         
   0   6   6      47648.82      48854.41      1396.21 o                         
   1   6   6         12.03          7.35       391.67 o                         
   2   6   6     127202.02     127679.64      2001.63 o                         
   3   6   6        209.31        181.22       424.31 o                         
   4   6   6       7917.24       7183.89       519.40 o                         
   5   6   6         91.24        497.51       404.18 o                         
   6   6   6     126943.07     135831.11      5044.64 o                         
   7   6   6        216.93        -20.46       454.55 o                         
   8   6   6      38051.08      33923.13      1564.28 o                         
   9   6   6          5.85       -201.29       447.15 o                         
  10   6   6      59161.03      58392.28      1512.24 o                         
  11   6   6        819.41        456.34       325.96 o                         
  12   6   6      16099.55      18030.96       486.63 o                         
  13   6   6        840.27        619.66       349.84 o                         
  14   6   6      13124.87      16064.68       514.59 o                         
  15   6   6        277.73        295.22       398.35 o                         
  16   6   6      20938.17      21792.31       630.70 o                         
  17   6   6        417.44        607.41       449.33 o                         
  18   6   6        110.80        304.01       404.60 o                         
  19   6   6          6.20        186.79       401.38 o                         
  20   6   6       8422.17       5701.43       580.90 o                         
  21   6   6         10.42        316.46       509.73 o                         
  22   6   6       7497.00       5454.66       692.23 o                         
  23   6   6          8.75        -52.24       521.57 o                         
  24   6   6      12743.71      11514.61       617.35 o                         
  25   6   6         16.12        394.09       453.25 o                         
  26   6   6        141.74        622.30       407.08 o                         
  27   6   6          5.05         98.96       466.79 o                         
  28   6   6        385.42        474.44       460.04 o                         
  29   6   6          8.25       -367.79       539.98 o                         
  30   6   6        768.65       1726.72       952.17 o                         
 -31   8   6        113.32        -53.59       494.61 o                         
 -30   8   6       1654.56       1445.99       409.69 o                         
 -29   8   6          1.39        283.56       391.29 o                         
 -28   8   6       2646.73       2170.84       398.24 o                         
 -27   8   6         15.54       -165.71       387.49 o                         
 -26   8   6       2150.94       3376.72       403.59 o                         
 -25   8   6         57.45       -170.54       351.16 o                         
 -24   8   6      10721.30       9662.98       409.14 o                         
 -23   8   6        246.32        584.32       351.93 o                         
 -22   8   6       1212.82       1954.60       390.99 o                         
 -21   8   6        212.89        410.37       378.21 o                         
 -20   8   6      11680.85      12542.46       531.89 o                         
 -19   8   6         59.18        151.93       331.94 o                         
 -18   8   6       3625.94       3721.43       372.79 o                         
 -17   8   6          2.65         43.61       326.07 o                         
 -16   8   6       7297.91       6678.48       360.12 o                         
 -15   8   6         63.33        259.49       333.80 o                         
 -14   8   6      22053.19      27881.20       889.17 o                         
 -13   8   6        268.76        -94.32       347.23 o                         
 -12   8   6       2341.35       2516.37       325.70 o                         
 -11   8   6          5.48         19.13       318.50 o                         
 -10   8   6      17924.76      16938.23       491.13 o                         
  -9   8   6         68.71        379.20       329.61 o                         
  -8   8   6       3418.17       4421.67       384.99 o                         
  -7   8   6        595.65       1541.39       406.99 o                         
  -6   8   6      19841.11      20484.97       572.97 o                         
  -5   8   6          3.42       -245.45       456.84 o                         
  -4   8   6      48974.18      50016.05       780.87 o                         
  -3   8   6        383.08        409.83       372.12 o                         
  -2   8   6      81570.86      84702.43      1653.81 o                         
  -1   8   6        104.89        149.95       306.10 o                         
   0   8   6      10350.46      14108.91       569.95 o                         
   1   8   6       1113.92       1130.13       415.80 o                         
   2   8   6       6623.77      12466.99       470.99 o                         
   3   8   6        707.46        830.00       437.01 o                         
   4   8   6       7214.34      10453.32       552.00 o                         
   5   8   6         29.10        151.10       476.44 o                         
   6   8   6      24105.29      24111.06       999.53 o                         
   7   8   6       1268.41       1575.96       512.87 o                         
   8   8   6      30378.79      40280.41       707.92 o                         
   9   8   6        833.72        825.19       386.63 o                         
  10   8   6      13966.75      16173.75       558.68 o                         
  11   8   6        202.25        231.63       417.07 o                         
  12   8   6       6479.81       6289.59       446.07 o                         
  13   8   6        216.85        433.79       395.74 o                         
  14   8   6       4714.29       6199.89       417.35 o                         
  15   8   6          1.10        176.28       374.57 o                         
  16   8   6      18376.36      17497.01       499.39 o                         
  17   8   6          0.13       -260.44       411.64 o                         
  18   8   6      10746.87       7854.80       467.58 o                         
  19   8   6        172.18        215.91       417.54 o                         
  20   8   6      28431.72      21893.87       515.89 o                         
  21   8   6          3.10        245.46       370.12 o                         
  22   8   6        314.77        389.06       415.20 o                         
  23   8   6        184.63       -195.07       537.62 o                         
  24   8   6       9791.81       8973.05       620.76 o                         
  25   8   6          7.21          7.89       536.75 o                         
  26   8   6       6309.95       6058.41       569.85 o                         
  27   8   6         17.70        463.19       463.62 o                         
  28   8   6       3859.65       3002.23       564.88 o                         
 -29  10   6         76.98        -69.36       507.23 o                         
 -28  10   6        101.00        370.02       446.80 o                         
 -27  10   6        103.67       -303.78       513.81 o                         
 -26  10   6      11387.25      10520.82       592.37 o                         
 -25  10   6          0.21        535.10       434.61 o                         
 -24  10   6        171.06       1388.71       437.93 o                         
 -23  10   6        405.87        692.72       422.36 o                         
 -22  10   6      16604.21      16062.19       480.90 o                         
 -21  10   6        140.75        328.63       336.82 o                         
 -20  10   6       2674.92       3117.81       359.49 o                         
 -19  10   6        208.49         38.49       349.99 o                         
 -18  10   6      13671.83      11622.80       420.62 o                         
 -17  10   6        366.37        363.03       352.77 o                         
 -16  10   6       7261.41       7145.45       357.92 o                         
 -15  10   6       1367.91       1683.58       347.82 o                         
 -14  10   6        604.18        987.17       361.44 o                         
 -13  10   6         17.46        128.34       354.75 o                         
 -12  10   6       5239.15       4258.49       375.77 o                         
 -11  10   6         45.11        236.24       376.32 o                         
 -10  10   6     163839.69     165025.81      2274.63 o                         
  -9  10   6        588.84        533.65       435.39 o                         
  -8  10   6       2217.44       3927.51       434.37 o                         
  -7  10   6       1184.27       1647.86       444.66 o                         
  -6  10   6       6460.96      10465.04       493.91 o                         
  -5  10   6       1751.60       2384.52       449.82 o                         
  -4  10   6        841.07       1155.49       401.57 o                         
  -3  10   6         34.37         44.22       432.48 o                         
  -2  10   6      45138.65      46126.93      1550.39 o                         
  -1  10   6        164.74        517.31       387.48 o                         
   0  10   6       7235.55      11679.57       566.99 o                         
   1  10   6       4434.55       5422.53       432.99 o                         
   2  10   6       6085.96       7141.91       446.69 o                         
   3  10   6       1678.77       1300.16       365.93 o                         
   4  10   6        766.06        918.17       400.65 o                         
   5  10   6        884.90       1000.01       424.10 o                         
   6  10   6     214668.28     220473.92      3396.56 o                         
   7  10   6       1760.42       2135.75       383.47 o                         
   8  10   6       2833.51       3143.62       376.58 o                         
   9  10   6        100.21        426.55       359.13 o                         
  10  10   6       3015.62       4327.22       402.99 o                         
  11  10   6        132.67        153.63       375.98 o                         
  12  10   6       3494.59       4167.83       454.87 o                         
  13  10   6         25.93        487.10       409.83 o                         
  14  10   6      12506.98       9756.41       486.79 o                         
  15  10   6         41.40       -249.51       373.55 o                         
  16  10   6      15735.65      12378.00       467.51 o                         
  17  10   6        180.82        528.17       379.96 o
[truncated: 1,163,001 more chars]
