# Supplementary material for: The hydrocarbon-bearing clathrasil chibaite and its host–guest structure at low temperature
Source: IUCrJ. 2018 Aug 8;5(Pt 5):595–607. doi: 10.1107/S2052252518009107 (PMC6126654; doi:10.1107/S2052252518009107)
Supplement: Supplementary file 7 [file m-05-00595-200k_cubicsup7.hkl]

data_200k_cubic                                                                 
_shelx_title ' chibait in Fd-3m No227; temperature 200 K' 
_shelx_refln_list_code          4                                               
_shelx_F_calc_maximum      725.17                                               
_exptl_crystal_F_000      4301.00                                               
_reflns_d_resolution_high  0.6465                                               
                                                                                
loop_                                                                           
 _space_group_symop_operation_xyz                                               
 'x, y, z'                                                                      
 '-y, x+1/4, z+1/4'                                                             
 '-x+1/4, -y+1/4, z'                                                            
 'y+1/4, -x, z+1/4'                                                             
 'x+1/4, -z, y+1/4'                                                             
 'x, -y+1/4, -z+1/4'                                                            
 'x+1/4, z+1/4, -y'                                                             
 'z+1/4, y+1/4, -x'                                                             
 '-x+1/4, y, -z+1/4'                                                            
 '-z, y+1/4, x+1/4'                                                             
 'z, x, y'                                                                      
 'y, z, x'                                                                      
 '-y+1/4, -z+1/4, x'                                                            
 'z, -x+1/4, -y+1/4'                                                            
 '-y+1/4, z, -x+1/4'                                                            
 '-z+1/4, -x+1/4, y'                                                            
 '-z+1/4, x, -y+1/4'                                                            
 'y, -z+1/4, -x+1/4'                                                            
 'y+1/4, x+1/4, -z'                                                             
 '-y, -x, -z'                                                                   
 '-x, z+1/4, y+1/4'                                                             
 '-x, -z, -y'                                                                   
 'z+1/4, -y, x+1/4'                                                             
 '-z, -y, -x'                                                                   
 'x, y+1/2, z+1/2'                                                              
 '-y, x+3/4, z+3/4'                                                             
 '-x+1/4, -y+3/4, z+1/2'                                                        
 'y+1/4, -x+1/2, z+3/4'                                                         
 'x+1/4, -z+1/2, y+3/4'                                                         
 'x, -y+3/4, -z+3/4'                                                            
 'x+1/4, z+3/4, -y+1/2'                                                         
 'z+1/4, y+3/4, -x+1/2'                                                         
 '-x+1/4, y+1/2, -z+3/4'                                                        
 '-z, y+3/4, x+3/4'                                                             
 'z, x+1/2, y+1/2'                                                              
 'y, z+1/2, x+1/2'                                                              
 '-y+1/4, -z+3/4, x+1/2'                                                        
 'z, -x+3/4, -y+3/4'                                                            
 '-y+1/4, z+1/2, -x+3/4'                                                        
 '-z+1/4, -x+3/4, y+1/2'                                                        
 '-z+1/4, x+1/2, -y+3/4'                                                        
 'y, -z+3/4, -x+3/4'                                                            
 'y+1/4, x+3/4, -z+1/2'                                                         
 '-y, -x+1/2, -z+1/2'                                                           
 '-x, z+3/4, y+3/4'                                                             
 '-x, -z+1/2, -y+1/2'                                                           
 'z+1/4, -y+1/2, x+3/4'                                                         
 '-z, -y+1/2, -x+1/2'                                                           
 'x+1/2, y, z+1/2'                                                              
 '-y+1/2, x+1/4, z+3/4'                                                         
 '-x+3/4, -y+1/4, z+1/2'                                                        
 'y+3/4, -x, z+3/4'                                                             
 'x+3/4, -z, y+3/4'                                                             
 'x+1/2, -y+1/4, -z+3/4'                                                        
 'x+3/4, z+1/4, -y+1/2'                                                         
 'z+3/4, y+1/4, -x+1/2'                                                         
 '-x+3/4, y, -z+3/4'                                                            
 '-z+1/2, y+1/4, x+3/4'                                                         
 'z+1/2, x, y+1/2'                                                              
 'y+1/2, z, x+1/2'                                                              
 '-y+3/4, -z+1/4, x+1/2'                                                        
 'z+1/2, -x+1/4, -y+3/4'                                                        
 '-y+3/4, z, -x+3/4'                                                            
 '-z+3/4, -x+1/4, y+1/2'                                                        
 '-z+3/4, x, -y+3/4'                                                            
 'y+1/2, -z+1/4, -x+3/4'                                                        
 'y+3/4, x+1/4, -z+1/2'                                                         
 '-y+1/2, -x, -z+1/2'                                                           
 '-x+1/2, z+1/4, y+3/4'                                                         
 '-x+1/2, -z, -y+1/2'                                                           
 'z+3/4, -y, x+3/4'                                                             
 '-z+1/2, -y, -x+1/2'                                                           
 'x+1/2, y+1/2, z'                                                              
 '-y+1/2, x+3/4, z+1/4'                                                         
 '-x+3/4, -y+3/4, z'                                                            
 'y+3/4, -x+1/2, z+1/4'                                                         
 'x+3/4, -z+1/2, y+1/4'                                                         
 'x+1/2, -y+3/4, -z+1/4'                                                        
 'x+3/4, z+3/4, -y'                                                             
 'z+3/4, y+3/4, -x'                                                             
 '-x+3/4, y+1/2, -z+1/4'                                                        
 '-z+1/2, y+3/4, x+1/4'                                                         
 'z+1/2, x+1/2, y'                                                              
 'y+1/2, z+1/2, x'                                                              
 '-y+3/4, -z+3/4, x'                                                            
 'z+1/2, -x+3/4, -y+1/4'                                                        
 '-y+3/4, z+1/2, -x+1/4'                                                        
 '-z+3/4, -x+3/4, y'                                                            
 '-z+3/4, x+1/2, -y+1/4'                                                        
 'y+1/2, -z+3/4, -x+1/4'                                                        
 'y+3/4, x+3/4, -z'                                                             
 '-y+1/2, -x+1/2, -z'                                                           
 '-x+1/2, z+3/4, y+1/4'                                                         
 '-x+1/2, -z+1/2, -y'                                                           
 'z+3/4, -y+1/2, x+1/4'                                                         
 '-z+1/2, -y+1/2, -x'                                                           
 '-x, -y, -z'                                                                   
 'y, -x-1/4, -z-1/4'                                                            
 'x-1/4, y-1/4, -z'                                                             
 '-y-1/4, x, -z-1/4'                                                            
 '-x-1/4, z, -y-1/4'                                                            
 '-x, y-1/4, z-1/4'                                                             
 '-x-1/4, -z-1/4, y'                                                            
 '-z-1/4, -y-1/4, x'                                                            
 'x-1/4, -y, z-1/4'                                                             
 'z, -y-1/4, -x-1/4'                                                            
 '-z, -x, -y'                                                                   
 '-y, -z, -x'                                                                   
 'y-1/4, z-1/4, -x'                                                             
 '-z, x-1/4, y-1/4'                                                             
 'y-1/4, -z, x-1/4'                                                             
 'z-1/4, x-1/4, -y'                                                             
 'z-1/4, -x, y-1/4'                                                             
 '-y, z-1/4, x-1/4'                                                             
 '-y-1/4, -x-1/4, z'                                                            
 'y, x, z'                                                                      
 'x, -z-1/4, -y-1/4'                                                            
 'x, z, y'                                                                      
 '-z-1/4, y, -x-1/4'                                                            
 'z, y, x'                                                                      
 '-x, -y+1/2, -z+1/2'                                                           
 'y, -x+1/4, -z+1/4'                                                            
 'x-1/4, y+1/4, -z+1/2'                                                         
 '-y-1/4, x+1/2, -z+1/4'                                                        
 '-x-1/4, z+1/2, -y+1/4'                                                        
 '-x, y+1/4, z+1/4'                                                             
 '-x-1/4, -z+1/4, y+1/2'                                                        
 '-z-1/4, -y+1/4, x+1/2'                                                        
 'x-1/4, -y+1/2, z+1/4'                                                         
 'z, -y+1/4, -x+1/4'                                                            
 '-z, -x+1/2, -y+1/2'                                                           
 '-y, -z+1/2, -x+1/2'                                                           
 'y-1/4, z+1/4, -x+1/2'                                                         
 '-z, x+1/4, y+1/4'                                                             
 'y-1/4, -z+1/2, x+1/4'                                                         
 'z-1/4, x+1/4, -y+1/2'                                                         
 'z-1/4, -x+1/2, y+1/4'                                                         
 '-y, z+1/4, x+1/4'                                                             
 '-y-1/4, -x+1/4, z+1/2'                                                        
 'y, x+1/2, z+1/2'                                                              
 'x, -z+1/4, -y+1/4'                                                            
 'x, z+1/2, y+1/2'                                                              
 '-z-1/4, y+1/2, -x+1/4'                                                        
 'z, y+1/2, x+1/2'                                                              
 '-x+1/2, -y, -z+1/2'                                                           
 'y+1/2, -x-1/4, -z+1/4'                                                        
 'x+1/4, y-1/4, -z+1/2'                                                         
 '-y+1/4, x, -z+1/4'                                                            
 '-x+1/4, z, -y+1/4'                                                            
 '-x+1/2, y-1/4, z+1/4'                                                         
 '-x+1/4, -z-1/4, y+1/2'                                                        
 '-z+1/4, -y-1/4, x+1/2'                                                        
 'x+1/4, -y, z+1/4'                                                             
 'z+1/2, -y-1/4, -x+1/4'                                                        
 '-z+1/2, -x, -y+1/2'                                                           
 '-y+1/2, -z, -x+1/2'                                                           
 'y+1/4, z-1/4, -x+1/2'                                                         
 '-z+1/2, x-1/4, y+1/4'                                                         
 'y+1/4, -z, x+1/4'                                                             
 'z+1/4, x-1/4, -y+1/2'                                                         
 'z+1/4, -x, y+1/4'                                                             
 '-y+1/2, z-1/4, x+1/4'                                                         
 '-y+1/4, -x-1/4, z+1/2'                                                        
 'y+1/2, x, z+1/2'                                                              
 'x+1/2, -z-1/4, -y+1/4'                                                        
 'x+1/2, z, y+1/2'                                                              
 '-z+1/4, y, -x+1/4'                                                            
 'z+1/2, y, x+1/2'                                                              
 '-x+1/2, -y+1/2, -z'                                                           
 'y+1/2, -x+1/4, -z-1/4'                                                        
 'x+1/4, y+1/4, -z'                                                             
 '-y+1/4, x+1/2, -z-1/4'                                                        
 '-x+1/4, z+1/2, -y-1/4'                                                        
 '-x+1/2, y+1/4, z-1/4'                                                         
 '-x+1/4, -z+1/4, y'                                                            
 '-z+1/4, -y+1/4, x'                                                            
 'x+1/4, -y+1/2, z-1/4'                                                         
 'z+1/2, -y+1/4, -x-1/4'                                                        
 '-z+1/2, -x+1/2, -y'                                                           
 '-y+1/2, -z+1/2, -x'                                                           
 'y+1/4, z+1/4, -x'                                                             
 '-z+1/2, x+1/4, y-1/4'                                                         
 'y+1/4, -z+1/2, x-1/4'                                                         
 'z+1/4, x+1/4, -y'                                                             
 'z+1/4, -x+1/2, y-1/4'                                                         
 '-y+1/2, z+1/4, x-1/4'                                                         
 '-y+1/4, -x+1/4, z'                                                            
 'y+1/2, x+1/2, z'                                                              
 'x+1/2, -z+1/4, -y-1/4'                                                        
 'x+1/2, z+1/2, y'                                                              
 '-z+1/4, y+1/2, -x-1/4'                                                        
 'z+1/2, y+1/2, x'                                                              
                                                                                
_cell_length_a    19.3944                                                       
_cell_length_b    19.3944                                                       
_cell_length_c    19.3944                                                       
_cell_angle_alpha  90.000                                                       
_cell_angle_beta   90.000                                                       
_cell_angle_gamma  90.000                                                       
                                                                                
_shelx_F_squared_multiplier     1.000                                           
                                                                                
loop_                                                                           
 _refln_index_h                                                                 
 _refln_index_k                                                                 
 _refln_index_l                                                                 
 _refln_F_squared_calc                                                          
 _refln_F_squared_meas                                                          
 _refln_F_squared_sigma                                                         
 _refln_observed_status                                                         
   0   2   2      48085.52      48924.26       455.28 o                         
   2   2   2     302924.09     307828.72      3033.58 o                         
   1   1   3     104261.43     107515.47       415.77 o                         
   1   3   3      77293.65      62502.82       678.45 o                         
   3   3   3     341142.16     365767.78      2884.96 o                         
   0   0   4     413461.59     396077.22      1672.59 o                         
   2   2   4     133303.00     126010.98       755.60 o                         
   0   4   4     402866.28     480591.41      3975.62 o                         
   2   4   4      42528.43      45959.21      2054.12 o                         
   4   4   4       3225.29       5061.31       969.26 o                         
   1   1   5     309699.41     340425.91      1138.81 o                         
   1   3   5     210135.83     251931.80      2260.09 o                         
   3   3   5      48666.15      37824.28       714.94 o                         
   1   5   5      10440.45       7242.46       422.37 o                         
   3   5   5      29270.65      28162.25       813.75 o                         
   5   5   5     115966.65     100524.57      1773.05 o                         
   0   2   6      82608.07      80259.64      1058.31 o                         
   2   2   6       7882.98      28808.72      2751.71 o                         
   2   4   6       1792.90       3813.58       153.83 o                         
   4   4   6       3167.83       8952.79       527.17 o                         
   0   6   6     195124.45     167781.64      1977.54 o                         
   2   6   6      11528.96       9725.64       401.39 o                         
   4   6   6       1060.12        977.76       136.59 o                         
   6   6   6     224751.84     211705.69      1705.56 o                         
   1   1   7       1553.72      12864.89      1228.10 o                         
   1   3   7      22744.67      24342.05       886.65 o                         
   3   3   7     111541.91      87545.83      2359.96 o                         
   1   5   7       7275.23      25181.84      1470.83 o                         
   3   5   7         42.10       7399.83       410.94 o                         
   5   5   7       2987.25       5904.93       246.17 o                         
   1   7   7      49822.19      45668.19      1915.40 o                         
   3   7   7       4257.48       5185.80       233.61 o                         
   5   7   7      13900.01      13764.93       327.41 o                         
   7   7   7      28921.83      24641.38      1544.77 o                         
   0   0   8      15432.62      24760.91      1413.40 o                         
   2   2   8     123265.83      97054.02       687.54 o                         
   0   4   8      20286.14      36921.36      2027.30 o                         
   2   4   8        561.98       2926.71       138.51 o                         
   4   4   8      45626.30      42933.52      1049.83 o                         
   2   6   8      15544.13      21823.75       735.78 o                         
   4   6   8        552.80      12756.86       760.56 o                         
   6   6   8      17065.47      16142.44       737.47 o                         
   0   8   8      18415.62      20560.73      1879.25 o                         
   2   8   8      73148.79      56594.23       720.33 o                         
   4   8   8      72025.53      72444.38      2244.30 o                         
   6   8   8      26803.58      23925.52       818.09 o                         
   8   8   8     471136.12     474944.38      5687.74 o                         
   1   1   9        559.77       3601.04       416.04 o                         
   1   3   9        520.34       5918.32       376.46 o                         
   3   3   9      49026.77      55313.05      4176.89 o                         
   1   5   9       4244.11       3975.21       205.00 o                         
   3   5   9      56673.08      54259.34       904.39 o                         
   5   5   9       3721.60       5664.79       243.72 o                         
   1   7   9      30100.60      31663.25      1171.14 o                         
   3   7   9      19965.18      25973.10       715.97 o                         
   5   7   9      59542.61      48051.15      1105.67 o                         
   7   7   9       4648.71       9733.35       848.44 o                         
   1   9   9      11474.89       8419.49       392.75 o                         
   3   9   9         66.58       1274.08       110.40 o                         
   5   9   9        607.04        651.64       105.69 o                         
   7   9   9       4677.05      29054.98      2614.09 o                         
   9   9   9      43539.91      43973.78      3094.50 o                         
   0   2  10      12417.52      11794.28       271.37 o                         
   2   2  10     120333.52     117200.15      2130.32 o                         
   2   4  10      54363.17      59029.21      1552.79 o                         
   4   4  10      16475.52      17761.32       465.25 o                         
   0   6  10      65332.95      61204.01       434.67 o                         
   2   6  10        501.70       9599.65       565.37 o                         
   4   6  10      76556.66      59477.22       789.97 o                         
   6   6  10       2181.29       6696.11       315.49 o                         
   2   8  10       6629.22      11136.97       584.90 o                         
   4   8  10      18916.42      21720.61       714.98 o                         
   6   8  10      15839.81      18826.34       621.70 o                         
   8   8  10       5901.96      12528.15       761.79 o                         
   0  10  10     525871.88     469534.59      3174.66 o                         
   2  10  10         24.48       2422.63       251.75 o                         
   4  10  10      22879.24      21346.33       893.94 o                         
   6  10  10       4082.71       5620.29       334.61 o                         
   8  10  10      24677.65      25556.61      1147.58 o                         
  10  10  10      23251.27      19697.07       875.01 o                         
   1   1  11       2330.29       3475.88       425.32 o                         
   1   3  11       7863.65      13328.69       650.70 o                         
   3   3  11        388.56       4653.44       502.31 o                         
   1   5  11      81305.34      70174.44       865.51 o                         
   3   5  11      24569.85      22071.54       670.71 o                         
   5   5  11      20693.01      26850.69      1012.60 o                         
   1   7  11       1604.27       5651.03       348.22 o                         
   3   7  11      21818.63      25534.81       999.67 o                         
   5   7  11      54254.69      46055.46      1119.90 o                         
   7   7  11       3539.45       4490.72       418.68 o                         
   1   9  11      32640.00      34173.97      1360.71 o                         
   3   9  11      24849.11      23328.70       964.22 o                         
   5   9  11       1125.19       3002.66       167.67 o                         
   7   9  11        478.79       4900.22       271.92 o                         
   9   9  11       4558.37      24225.30      1892.88 o                         
   1  11  11       5652.25       2547.34       157.46 o                         
   3  11  11      23811.48      22025.61       457.83 o                         
   5  11  11     137592.06     122110.42      3048.13 o                         
   7  11  11      15707.31      15445.90       555.23 o                         
   9  11  11         34.78       1387.14       138.05 o                         
  11  11  11       7471.21       7000.40       550.65 o                         
   0   0  12     121212.23     107410.00      1636.15 o                         
   2   2  12      99263.20      90397.98      2989.92 o                         
   0   4  12       9968.56      16748.24      1395.54 o                         
   2   4  12       4125.91      16559.39       968.88 o                         
   4   4  12      37248.05      43772.79       975.03 o                         
   2   6  12       5070.86       8841.10       369.16 o                         
   4   6  12      25130.62      23844.41       982.71 o                         
   6   6  12      53686.29      48500.43      2489.11 o                         
   0   8  12      25958.91      20267.14       494.46 o                         
   2   8  12      12858.03      13170.07       553.84 o                         
   4   8  12      37531.81      33433.41      1036.94 o                         
   6   8  12       1282.96      17576.67      1244.08 o                         
   8   8  12     120333.45     120288.58      2982.87 o                         
   2  10  12       1789.78       4239.60       213.56 o                         
   4  10  12       6967.80      24499.37      1214.77 o                         
   6  10  12      13686.89      15859.02       616.72 o                         
   8  10  12       2285.75       5614.41       363.14 o                         
  10  10  12      13325.12      16572.28       579.99 o                         
   0  12  12     106041.68      87586.98      1897.75 o                         
   2  12  12      20939.47      18355.03       770.76 o                         
   4  12  12        204.98       1114.43       110.96 o                         
   6  12  12       3120.34       2328.18       127.29 o                         
   8  12  12      23924.68      20903.95       500.92 o                         
  10  12  12        285.62       4387.30       385.41 o                         
  12  12  12      39041.04      31263.05      1866.36 o                         
   1   1  13      29074.58      28328.57       485.95 o                         
   1   3  13      12796.65       9206.16       336.59 o                         
   3   3  13     186716.78     184069.88      2916.46 o                         
   1   5  13      13529.52      15811.73       536.09 o                         
   3   5  13      65310.79      63792.05      1393.49 o                         
   5   5  13      28733.33      31335.93      2038.18 o                         
   1   7  13      25636.87      24064.43       579.47 o                         
   3   7  13       6019.68       6959.00       221.01 o                         
   5   7  13      26230.06      37887.62      1951.08 o                         
   7   7  13      40112.13      44682.86      2327.93 o                         
   1   9  13      11383.23      20518.17       845.90 o                         
   3   9  13      75370.42      67637.66      1434.13 o                         
   5   9  13      42853.86      43533.78       884.76 o                         
   7   9  13       5948.36      10107.69       591.29 o                         
   9   9  13       1350.32       3978.45       456.39 o                         
   1  11  13      15124.82      16771.81       490.41 o                         
   3  11  13       5783.35       7643.05       378.09 o                         
   5  11  13       2151.11       6677.78       393.89 o                         
   7  11  13       2970.49       6891.79       357.94 o                         
   9  11  13      14973.33      15214.23       525.17 o                         
  11  11  13      15937.89      17874.08      1231.50 o                         
   1  13  13        861.19       1844.59       122.64 o                         
   3  13  13      14288.96      13219.69       262.94 o                         
   5  13  13       2388.25       6834.89       708.24 o                         
   7  13  13      32757.62      30707.05       561.32 o                         
   9  13  13        930.52       2779.09       407.94 o                         
  11  13  13       6063.10       9632.98       425.86 o                         
  13  13  13      31945.76      30021.46      2740.98 o                         
   0   2  14      24086.49      20531.77       928.41 o                         
   2   2  14      68507.92      60084.91      1858.98 o                         
   2   4  14       1703.97       3413.00       254.43 o                         
   4   4  14      59524.42      58472.51      1817.07 o                         
   0   6  14      16877.53      23345.37      1710.53 o                         
   2   6  14       1203.01      17057.60      1370.90 o                         
   4   6  14       2233.07       6253.83       451.78 o                         
   6   6  14       5796.97      18386.67      1175.61 o                         
   2   8  14      79145.12      75428.35      2065.82 o                         
   4   8  14      13489.60      16367.92       694.69 o                         
   6   8  14       5236.11       6446.88       323.12 o                         
   8   8  14      23761.23      22670.27       924.15 o                         
   0  10  14       1501.08       1526.97       144.18 o                         
   2  10  14      23870.77      17822.09       281.58 o                         
   4  10  14       3512.05       4657.54       242.66 o                         
   6  10  14       2009.53       8604.19       484.00 o                         
   8  10  14       3466.61       4852.63       281.75 o                         
  10  10  14      12718.12      12192.08       644.27 o                         
   2  12  14       2311.70       3001.94       126.18 o                         
   4  12  14       1391.66      11704.04       637.27 o                         
   6  12  14        258.27       4715.58       290.48 o                         
   8  12  14      11270.31      14011.47       574.47 o                         
  10  12  14       4333.96       6330.16       394.05 o                         
  12  12  14       1369.06       7287.09       736.48 o                         
   0  14  14       1936.21       3142.46       184.70 o                         
   2  14  14       2111.45       6953.28       481.74 o                         
   4  14  14       6696.97       6719.64       599.96 o                         
   6  14  14       7077.78       9503.55       499.41 o                         
   8  14  14      13075.44      11200.33       329.83 o                         
  10  14  14        165.90        290.89       122.37 o                         
  12  14  14       2294.12       2846.46       146.85 o                         
  14  14  14      65025.13      50825.84       588.88 o                         
   1   1  15      22468.57      36322.54      2527.04 o                         
   1   3  15         79.38      14464.36       929.36 o                         
   3   3  15      25345.05      33441.96      1625.67 o                         
   1   5  15        136.35       1940.14       120.13 o                         
   3   5  15      11968.07      19728.42      1035.18 o                         
   5   5  15     130111.07     113379.39      2035.88 o                         
   1   7  15      70381.51      52350.09      1092.79 o                         
   3   7  15       5765.18       9086.43       359.85 o                         
   5   7  15        209.35       4207.13       275.71 o                         
   7   7  15       1099.66       3947.26       427.89 o                         
   1   9  15        205.96       3319.26       229.29 o                         
   3   9  15      22561.65      23300.49       765.36 o                         
   5   9  15       2574.82       6195.70       316.30 o                         
   7   9  15        212.51       1908.60       134.28 o                         
   9   9  15        285.56       1762.42       258.34 o                         
   1  11  15       9808.73      12501.98       475.89 o                         
   3  11  15      21349.44      16511.61       569.70 o                         
   5  11  15       1869.15       4775.18       298.16 o                         
   7  11  15       5824.83      16224.50      1047.42 o                         
   9  11  15       4421.23       7575.06       454.49 o                         
  11  11  15      19636.05      17313.98       694.20 o                         
   1  13  15      12542.97      16882.76       940.37 o                         
   3  13  15        212.32       1236.95       111.42 o                         
   5  13  15      19163.86      12729.04       370.59 o                         
   7  13  15      10890.93      11036.41       499.45 o                         
   9  13  15       1124.38       3119.43       251.21 o                         
  11  13  15        789.18       1337.48       113.64 o                         
  13  13  15       9181.83      12653.13       716.02 o                         
   1  15  15       5345.57       5729.57       350.71 o                         
   3  15  15       4662.98       4457.18       273.46 o                         
   5  15  15      16778.20      15804.66       388.53 o                         
   7  15  15         93.10        432.80       133.65 o                         
   9  15  15       6714.45       6278.26       141.25 o                         
  11  15  15        163.44       1255.99       130.57 o                         
  13  15  15       2118.30       1461.99       134.14 o                         
  15  15  15      11280.65       5740.37       628.85 o                         
   0   0  16     102546.29     103602.97      1296.31 o                         
   2   2  16      23410.64      25064.37       680.54 o                         
   0   4  16     145347.06     149298.09      2190.50 o                         
   2   4  16       7011.87      19743.80      1132.44 o                         
   4   4  16      16901.39      19737.65       833.99 o                         
   2   6  16        257.41       6085.45       317.01 o                         
   4   6  16      17107.66       9191.57       309.96 o                         
   6   6  16        748.80       2244.89       116.68 o                         
   0   8  16         26.04       1714.71       129.66 o                         
   2   8  16        929.86       3148.57       189.18 o                         
   4   8  16       3363.04       4719.34       285.30 o                         
   6   8  16         84.55       2068.03       128.52 o                         
   8   8  16         40.04       2356.91       260.20 o                         
   2  10  16      10370.44      11795.47       708.03 o                         
   4  10  16        327.73       3584.91       216.89 o                         
   6  10  16      92089.53      81260.60      1014.13 o                         
   8  10  16         98.57       9659.69       594.70 o                         
  10  10  16      10132.72      12343.64       784.92 o                         
   0  12  16         60.73        966.75       114.88 o                         
   2  12  16       9785.81       8664.22       408.11 o                         
   4  12  16      14463.96      12704.19       558.28 o                         
   6  12  16       5853.62       7825.73       464.20 o                         
   8  12  16          0.08       1249.74        86.08 o                         
  10  12  16          0.07       2400.61       155.29 o                         
  12  12  16        268.01        929.62       142.66 o                         
   2  14  16       1319.08       4494.09       246.26 o                         
   4  14  16       1338.76       3961.54       215.99 o                         
   6  14  16        126.91        845.76        91.63 o                         
   8  14  16       1036.16       1591.42       104.23 o                         
  10  14  16       1916.87       2029.16       129.89 o                         
  12  14  16        186.83       3279.72       193.10 o                         
  14  14  16          2.41        658.78       132.60 o                         
   0  16  16     125771.70      95215.77      1130.11 o                         
   2  16  16       2297.00       5338.14       484.93 o                         
   4  16  16        115.80       1552.90       134.23 o                         
   6  16  16       7009.28       4032.66       199.61 o                         
   8  16  16         48.75       1399.29       207.26 o                         
  10  16  16       1427.54       1157.39       132.01 o                         
  12  16  16      23654.84      21018.48      1334.71 o                         
  14  16  16       1333.93        795.75       133.30 o                         
  16  16  16       6316.72       7349.34       839.49 o                         
   1   1  17       2737.16       9268.36       887.91 o                         
   1   3  17       5472.42       7459.17       333.56 o                         
   3   3  17       2519.20      14702.26      1300.34 o                         
   1   5  17       9249.46      12189.16       746.52 o                         
   3   5  17       4019.37       7668.71       310.63 o                         
   5   5  17      13192.08      16475.02      1215.32 o                         
   1   7  17       1192.02       7870.61       413.61 o                         
   3   7  17       7476.77       9346.68       493.66 o                         
   5   7  17       1275.44       1960.41        85.73 o                         
   7   7  17          4.48       5926.15       649.90 o                         
   1   9  17       1488.54       9805.56       639.32 o                         
   3   9  17       1501.97       6959.36       396.06 o                         
   5   9  17       4517.25       8082.45       491.00 o                         
   7   9  17       4315.14       9565.17       605.39 o                         
   9   9  17       3473.74       4725.95       339.41 o                         
   1  11  17      23319.99      19912.50       887.99 o                         
   3  11  17       3504.51       4821.40       230.80 o                         
   5  11  17       8274.10       9881.22       411.95 o                         
   7  11  17      16071.18      11511.96       365.97 o                         
   9  11  17       1568.23       3511.30       197.05 o                         
  11  11  17       1408.05        787.72       119.57 o                         
   1  13  17        915.14       4603.14       249.92 o                         
   3  13  17       2814.15       3832.36       164.09 o                         
   5  13  17       7343.68       7548.13       180.08 o                         
   7  13  17         94.38        740.34        89.14 o                         
   9  13  17       1771.27       3412.37       165.70 o                         
  11  13  17        868.03       1454.56        90.72 o                         
  13  13  17         50.62        646.53       127.39 o                         
   1  15  17       2567.48       5493.12       311.34 o                         
   3  15  17       3539.64       5665.49       247.54 o                         
   5  15  17       1849.68       2334.14       106.36 o                         
   7  15  17        248.29       1722.38       128.16 o                         
   9  15  17      15553.10      12405.73       495.31 o                         
  11  15  17       4300.32       5824.43       436.26 o                         
  13  15  17       5334.91       8813.21       529.39 o                         
  15  15  17         74.51       1123.02       152.73 o                         
   1  17  17      13343.20      12586.75       619.34 o                         
   3  17  17         18.98       1616.24       139.19 o                         
   5  17  17       3552.22       3769.62       294.49 o                         
   7  17  17      11120.44      13577.29       974.82 o                         
   9  17  17        335.88       2534.06       328.43 o                         
  11  17  17         92.97       2579.26       292.63 o                         
  13  17  17       1022.60       1037.25       127.20 o                         
  15  17  17        515.17       2125.53       588.28 o                         
   0   2  18       8453.02       9793.91       390.14 o                         
   2   2  18       4550.65       8168.99       808.80 o                         
   2   4  18       8430.97       8320.09       202.12 o                         
   4   4  18        513.64       2224.06       206.47 o                         
   0   6  18       1060.37       4870.31       265.51 o                         
   2   6  18       5821.97       9393.58       537.19 o                         
   4   6  18       8795.55      11134.67       507.94 o                         
   6   6  18        154.87        389.30       114.22 o                         
   2   8  18      72031.02      67621.15       918.59 o                         
   4   8  18      16289.96      18000.69       643.46 o                         
   6   8  18         18.03       1467.94       111.96 o                         
   8   8  18       4385.49       2902.14       222.32 o                         
   0  10  18      18531.76      16394.42       482.11 o                         
   2  10  18        120.04       3326.22       182.67 o                         
   4  10  18         43.97       2222.08       154.57 o                         
   6  10  18       1624.49       3569.87       275.46 o                         
   8  10  18       1747.07       3713.10       285.69 o                         
  10  10  18        801.79       1294.09       137.89 o                         
   2  12  18       9847.87      10190.32       247.91 o                         
   4  12  18       5885.22       5882.95       280.21 o                         
   6  12  18       2152.27       2227.50       107.47 o                         
   8  12  18       4108.10       4432.24       201.46 o                         
  10  12  18       5904.21       7788.54       276.48 o                         
  12  12  18       1264.53       1372.39       126.52 o                         
   0  14  18       1196.43       1589.72       163.44 o                         
   2  14  18      12117.00      12984.60       553.05 o                         
   4  14  18        545.18       1279.29        99.21 o                         
   6  14  18        884.14       3464.75       221.57 o                         
   8  14  18      14468.60      13762.29       573.42 o                         
  10  14  18       2664.87       7436.50       503.46 o                         
  12  14  18       6891.35       6353.88       414.24 o                         
  14  14  18       1475.45       2152.08       260.28 o                         
   2  16  18         25.35       2837.74       161.62 o                         
   4  16  18       2650.02       6642.39       435.05 o                         
   6  16  18       5901.45       7890.93       397.76 o                         
   8  16  18         31.05       2120.56       141.09 o                         
  10  16  18       1346.23       3140.08       177.46 o                         
  12  16  18         48.62        862.50        98.71 o                         
  14  16  18       1965.01       3609.63       205.67 o                         
  16  16  18         79.28       2744.22      1900.03 o                         
   0  18  18        104.30       3167.27       827.10 o                         
   2  18  18       2540.20       1733.85       183.35 o                         
   4  18  18       1654.40       1982.55       210.12 o                         
   6  18  18        171.87       1860.27       141.68 o                         
   8  18  18      27708.40      21336.88       850.19 o                         
  10  18  18       2739.94       3295.03       229.65 o                         
  12  18  18      13372.96      12861.02       597.73 o                         
  14  18  18       3279.40       2743.43       562.61 o                         
   1   1  19       2013.99       2854.44       239.52 o                         
   1   3  19       3048.18       3414.98       163.56 o                         
   3   3  19      52858.13      47099.52      1446.59 o                         
   1   5  19       6945.64      10655.69       433.34 o                         
   3   5  19      14473.44      14769.46       381.24 o                         
   5   5  19        361.18       2446.25       322.80 o                         
   1   7  19         19.36       7533.00       463.51 o                         
   3   7  19        708.54       3260.53       156.22 o                         
   5   7  19       2820.29       6633.20       409.05 o                         
   7   7  19       7802.73       9800.71       853.25 o                         
   1   9  19      17641.79      17088.22       534.71 o                         
   3   9  19       4918.12       7727.34       438.87 o                         
   5   9  19       2643.61       3413.89       144.40 o                         
   7   9  19        505.42       2052.59       146.86 o                         
   9   9  19      23624.80      21261.98      1470.31 o                         
   1  11  19       2044.50       5677.78       289.52 o                         
   3  11  19       4522.90       3742.90       135.03 o                         
   5  11  19        512.71        669.65        86.30 o                         
   7  11  19       8138.15       9472.26       506.52 o                         
   9  11  19         49.55       1382.18        97.50 o                         
  11  11  19       2615.17       2189.23       159.07 o                         
   1  13  19       1085.84       2720.81       168.32 o                         
   3  13  19        405.01        435.70        87.72 o                         
   5  13  19       1809.40       5516.52       342.86 o                         
   7  13  19      11101.11      12715.93       776.28 o                         
   9  13  19        125.25       2531.20       159.90 o                         
  11  13  19       1376.73       1403.11       135.97 o                         
  13  13  19      23124.76      17750.98       952.79 o                         
   1  15  19        187.29       1347.11       102.32 o                         
   3  15  19       1763.38       5892.96       479.47 o                         
   5  15  19        322.49       3813.49       259.13 o                         
   7  15  19      10684.33      13841.87       715.05 o                         
   9  15  19        191.25       1651.53       103.40 o                         
  11  15  19       2868.08       5056.26       255.88 o                         
  13  15  19       8617.66       7391.83       414.09 o                         
  15  15  19       3862.18       3696.70       552.89 o                         
   1  17  19       2661.14       7707.65       443.42 o                         
   3  17  19        709.85       2559.09       216.81 o                         
   5  17  19       5053.35       9086.98       641.84 o                         
   7  17  19        725.63       2467.50       178.89 o                         
   9  17  19        422.33       6189.94       541.83 o                         
  11  17  19       2143.58       2653.45       209.22 o                         
  13  17  19        313.64       1259.90       235.79 o                         
  15  17  19          7.50        391.74       525.33 o                         
   1  19  19       5899.82       5534.63       386.39 o                         
   3  19  19        215.88       1422.63       191.83 o                         
   5  19  19        684.77        825.16       129.04 o                         
   7  19  19       1329.48       5629.21       615.18 o                         
   9  19  19       7781.24       6828.20       574.98 o                         
  11  19  19       2076.14       3007.84       314.85 o                         
  13  19  19       5014.72        177.70       755.85 o                         
   0   0  20      83931.71      74893.52       930.15 o                         
   2   2  20        680.77        895.23       120.24 o                         
   0   4  20      15130.07      10160.68       542.23 o                         
   2   4  20      20516.85      17216.18       646.32 o                         
   4   4  20      14029.23      12804.61       786.96 o                         
   2   6  20       4460.71       4658.10       297.65 o                         
   4   6  20        930.12       4780.47       251.26 o                         
   6   6  20      18117.13      14457.13       731.71 o                         
   0   8  20       2900.86       3419.55       246.58 o                         
   2   8  20       5636.27       6620.41       363.00 o                         
   4   8  20        676.91       2480.10       186.11 o                         
   6   8  20       5371.43       5331.28       281.52 o                         
   8   8  20       1683.09       4332.05       384.25 o                         
   2  10  20        304.34        476.26        82.37 o                         
   4  10  20       4839.96       6844.14       253.16 o                         
   6  10  20       4783.72       4789.16       131.15 o                         
   8  10  20       1454.60       1620.62       104.93 o                         
  10  10  20      33446.39      24528.83       680.25 o                         
   0  12  20       6647.46       8834.56       516.73 o                         
   2  12  20       2389.65       7087.85       430.26 o                         
   4  12  20        109.37       3298.66       192.88 o                         
   6  12  20       1573.36       7527.89       563.35 o                         
   8  12  20        207.18       1149.26        98.96 o                         
  10  12  20        169.30       3335.57       237.34 o                         
  12  12  20        641.13        844.93       133.68 o                         
   2  14  20         41.83       1760.66       106.27 o                         
   4  14  20        394.31       1845.51        93.32 o                         
   6  14  20        455.98       4003.82       362.17 o                         
   8  14  20      16957.71      14901.55       559.75 o                         
  10  14  20       1994.38       1692.53       159.91 o                         
  12  14  20       9287.54       9905.43       589.06 o                         
  14  14  20       2593.89       4860.87       609.86 o                         
   0  16  20       8384.63       7971.75       330.23 o                         
   2  16  20         11.85       7331.46       571.18 o                         
   4  16  20       9953.15       8525.03       352.76 o                         
   6  16  20        539.05       3888.56       304.65 o                         
   8  16  20        143.17       2190.87       165.19 o                         
  10  16  20          5.08        284.37        98.32 o                         
  12  16  20        328.30       2543.74       392.13 o                         
  14  16  20       1439.25       5017.18      1556.99 o                         
   2  18  20        137.54       2214.74       151.31 o                         
   4  18  20       4893.36       4583.62       261.22 o                         
   6  18  20          8.02       1260.60       120.17 o                         
   8  18  20       4081.62       4132.54       372.97 o                         
  10  18  20       1990.97       1475.27       217.03 o                         
  12  18  20          7.78       1361.04       449.78 o                         
   0  20  20      14282.16       9631.81      1099.01 o                         
   2  20  20       1296.22       1131.71       207.11 o                         
   4  20  20       3152.01       3653.99       510.18 o                         
   6  20  20       2886.05       2814.14       590.66 o                         
   8  20  20        660.61       1247.50       330.82 o                         
   1   1  21      13833.30       6172.95       208.58 o                         
   1   3  21       3887.18       6281.85       390.62 o                         
   3   3  21      12387.48      13260.20       761.43 o                         
   1   5  21      12160.41      10196.64       179.70 o                         
   3   5  21       5616.54       6694.95       313.36 o                         
   5   5  21       4042.98       5768.83       464.66 o                         
   1   7  21       1075.94       1489.33       124.68 o                         
   3   7  21         11.04        639.93        82.80 o                         
   5   7  21       8464.15       8231.14       408.45 o                         
   7   7  21      14154.96      11927.01       537.48 o                         
   1   9  21        136.25        828.22        82.17 o                         
   3   9  21       7567.56      11001.70       290.63 o                         
   5   9  21       1762.30       3674.26       176.97 o                         
   7   9  21        790.98       4563.52       276.80 o                         
   9   9  21      10586.16       7643.90       586.45 o                         
   1  11  21       2584.30       4932.93       272.77 o                         
   3  11  21        574.83       4133.21       266.39 o                         
   5  11  21      27366.46      20911.14       310.72 o                         
   7  11  21        366.74       1623.17        98.34 o                         
   9  11  21       6817.72       4375.46       146.02 o                         
  11  11  21       2342.48        482.42       149.92 o                         
   1  13  21       8715.36      12102.91       466.58 o                         
   3  13  21          0.83       1491.83       102.51 o                         
   5  13  21       1413.62       5190.25       345.60 o                         
   7  13  21       6698.13       7802.53       394.04 o                         
   9  13  21        872.96       1476.17       129.81 o                         
  11  13  21       6527.77       6853.88       352.63 o                         
  13  13  21       5194.52       4730.08       395.39 o                         
   1  15  21       6687.65       8047.60       361.80 o                         
   3  15  21       7042.68      10245.10       673.84 o                         
   5  15  21        752.73       1316.80        95.63 o                         
   7  15  21        774.81       1329.44       121.13 o                         
   9  15  21         24.29        553.28        97.33 o                         
  11  15  21       3560.18       4883.62       306.49 o                         
  13  15  21         52.84       2692.41       504.90 o                         
   1  17  21        166.92       1123.45       102.10 o                         
   3  17  21       8782.36       6873.02       345.60 o                         
   5  17  21       1156.47       4121.56       272.91 o                         
   7  17  21        357.89       1073.27       118.73 o                         
   9  17  21        339.08        658.98       167.56 o                         
  11  17  21       9772.45      10335.08      1732.94 o                         
  13  17  21         23.78        628.36       556.40 o                         
   1  19  21       3214.12       3828.17       347.12 o                         
   3  19  21        205.49       1541.53       148.15 o                         
   5  19  21       1180.34       1849.03       211.39 o                         
   7  19  21       2462.12       2152.60       459.80 o                         
   9  19  21        282.05        377.30       321.36 o                         
   1  21  21        782.60         44.73       516.92 o                         
   3  21  21       2641.24       3974.50       792.35 o                         
   0   2  22        101.68        267.19       121.94 o                         
   2   2  22       2519.72       5194.16       344.00 o                         
   2   4  22        775.36       1896.43       146.76 o                         
   4   4  22       2563.63      11475.66      1238.19 o                         
   0   6  22        300.18        647.85       127.01 o                         
   2   6  22       3402.46       4906.48       156.82 o                         
   4   6  22      12777.72      11421.81       692.07 o                         
   6   6  22       9912.54      10580.80       842.24 o                         
   2   8  22       6340.75       4581.54       196.74 o                         
   4   8  22         68.18       4832.32       260.51 o                         
   6   8  22         96.52        759.56        94.76 o                         
   8   8  22          0.42       2112.21       334.34 o                         
   0  10  22      35733.26      30766.16       782.04 o                         
   2  10  22        620.41       3701.36       282.79 o                         
   4  10  22       3487.51       6399.38       461.33 o                         
   6  10  22         68.58       4953.55       271.69 o                         
   8  10  22       3292.33       5425.77       361.19 o                         
  10  10  22        174.84        659.35       147.22 o                         
   2  12  22       6743.60       9133.31       546.50 o                         
   4  12  22       4291.30       6621.20       293.03 o                         
   6  12  22       1159.20       2915.14       173.33 o                         
   8  12  22        253.44       3671.50       221.11 o                         
  10  12  22       9304.78       5884.01       340.70 o                         
  12  12  22       3576.61       4500.52       519.17 o                         
   0  14  22       2307.71       2686.66       246.12 o                         
   2  14  22        599.17       4527.73       373.35 o                         
   4  14  22         47.47        954.62        98.51 o                         
   6  14  22       1191.65       4386.07       341.41 o                         
   8  14  22        722.60       1049.42        99.44 o                         
  10  14  22        518.87       2278.37       237.29 o                         
  12  14  22         75.38        837.70       178.42 o                         
  14  14  22         57.08       4472.40      2153.41 o                         
   2  16  22       1929.92       2489.74       210.95 o                         
   4  16  22       2741.65       4111.58       233.98 o                         
   6  16  22      25871.63      20673.11       708.69 o                         
   8  16  22        882.11        507.23       138.54 o                         
  10  16  22          7.80        805.90       224.63 o                         
  12  16  22       1495.45       1905.00       463.24 o                         
   0  18  22       3950.18       6338.13       665.50 o                         
   2  18  22        290.73        602.18       157.13 o                         
   4  18  22       2546.48       2606.45       234.68 o                         
   6  18  22         94.20        576.31       210.66 o                         
   8  18  22       1852.60       1346.84       253.82 o                         
   2  20  22          6.95        456.93       288.81 o                         
   1   1  23       2752.19       4178.32       288.33 o                         
   1   3  23       1836.60       3150.16       211.77 o                         
   3   3  23       3605.07       6370.12       217.10 o                         
   1   5  23         96.76        498.03        98.22 o                         
   3   5  23       7306.30       7684.71       277.09 o                         
   5   5  23      11292.52      11512.65       682.50 o                         
   1   7  23       1551.31       2230.23       129.03 o                         
   3   7  23       5737.65       5641.52       265.09 o                         
   5   7  23       9917.80       9871.13       449.78 o                         
   7   7  23        161.72        752.54       146.52 o                         
   1   9  23       7622.97       7151.22       369.98 o                         
   3   9  23        822.40       1500.37        97.36 o                         
   5   9  23        360.34       4537.68       337.30 o                         
   7   9  23       8607.00       9140.40       501.78 o                         
   9   9  23        689.96       5643.32       712.16 o                         
   1  11  23      15323.34      15929.04       690.79 o                         
   3  11  23       4381.46       5601.70       302.77 o                         
   5  11  23       1402.00       3649.87       278.06 o                         
   7  11  23       1310.52       3195.31       258.67 o                         
   9  11  23       1291.85       2493.49       147.97 o                         
  11  11  23       1429.88       3895.33       421.44 o                         
   1  13  23       3616.78       3596.27       134.21 o                         
   3  13  23      11412.85      11389.51       313.45 o                         
   5  13  23       2172.86       6010.26       411.61 o                         
   7  13  23        800.13       2342.92       135.13 o                         
   9  13  23       2154.91       3336.78       189.35 o                         
  11  13  23       2439.02       2570.81       407.82 o                         
  13  13  23       1827.84        756.51       702.99 o                         
   1  15  23        450.25        687.26        95.69 o                         
   3  15  23       3685.64       5845.46       336.72 o                         
   5  15  23       4599.15       6531.83       456.59 o                         
   7  15  23       2043.42       2193.90       181.25 o                         
   9  15  23       4397.17       3270.89       275.28 o                         
  11  15  23         31.92       1049.33       408.20 o                         
   1  17  23       3768.81       3150.01       240.20 o                         
   3  17  23        112.13        665.28       170.21 o                         
   5  17  23       3763.79       3277.07       369.63 o                         
   7  17  23       1513.99        437.96       251.99 o                         
   9  17  23        578.19        -22.93       706.15 o                         
   1  19  23        153.56       1078.43       693.76 o                         
   3  19  23       5073.40       3202.91       549.84 o                         
   0   0  24      15292.21       9139.69       326.61 o                         
   2   2  24      10996.68      12641.10       562.60 o                         
   0   4  24        497.38       2323.44       287.29 o                         
   2   4  24        405.11       1606.41       112.87 o                         
   4   4  24       6178.83       4916.47       333.32 o                         
   2   6  24       2642.72       3739.94       242.41 o                         
   4   6  24       7806.29      11492.84       551.78 o                         
   6   6  24       1084.26       1218.99       148.13 o                         
   0   8  24       1529.26       2139.97       320.03 o                         
   2   8  24      15343.01      11954.10       524.14 o                         
   4   8  24       5025.66       7262.26       508.06 o                         
   6   8  24          7.89       1632.67       149.12 o                         
   8   8  24      28590.00      21205.82       414.22 o                         
   2  10  24         40.11       2721.19       191.73 o                         
   4  10  24          0.13        977.63       106.71 o                         
   6  10  24        728.04       2851.13       161.07 o                         
   8  10  24       3765.06       4955.56       342.75 o                         
  10  10  24        789.59        543.11       163.51 o                         
   0  12  24        134.15       1498.65       132.32 o                         
   2  12  24       4989.10       4951.39       262.14 o                         
   4  12  24        264.88       1575.22       118.26 o                         
   6  12  24        349.56       3073.01       284.93 o                         
   8  12  24       3304.99       4254.40       282.64 o                         
  10  12  24       3150.28       5003.75       545.76 o                         
  12  12  24       2975.07       2600.02       910.32 o                         
   2  14  24       5932.06       6614.60       254.76 o                         
   4  14  24      20426.14      15015.95       496.75 o                         
   6  14  24         11.47        639.21       139.02 o                         
   8  14  24       1882.28       2594.52       259.37 o                         
  10  14  24        133.28        470.41       291.66 o                         
   0  16  24        107.75        964.21       285.38 o                         
   2  16  24        793.41       1144.13       189.42 o                         
   4  16  24        169.34        353.20       176.37 o                         
   6  16  24         16.18        718.78       235.06 o                         
   8  16  24         95.22        422.03       748.52 o                         
   1   1  25       1167.67       2045.37       205.29 o                         
   1   3  25      15686.92      12556.79       452.58 o                         
   3   3  25       3596.29       4266.70       369.25 o                         
   1   5  25       1328.91       3758.08       334.42 o                         
   3   5  25       4432.76       3462.05       253.83 o                         
   5   5  25       5670.82       5131.79       519.68 o                         
   1   7  25        219.96       7063.81       606.78 o                         
   3   7  25       3032.07       4477.07       307.76 o                         
   5   7  25        155.58       2142.22       209.94 o                         
   7   7  25        264.80       2907.88       471.11 o                         
   1   9  25        357.52       3288.07       200.15 o                         
   3   9  25       9971.06       9877.03       629.63 o                         
   5   9  25       1820.92       2582.88       192.79 o                         
   7   9  25      11059.02       8680.38       416.52 o                         
   9   9  25          6.82        913.03       178.74 o                         
   1  11  25       2163.56       4167.96       300.82 o                         
   3  11  25       1564.87       5119.44       363.05 o                         
   5  11  25          0.63       1094.71       103.59 o                         
   7  11  25       3814.00       3471.89       339.08 o                         
   9  11  25       1526.23       3463.11       414.55 o                         
  11  11  25          1.81       1189.31       558.61 o                         
   1  13  25        506.73       1629.55       194.85 o                         
   3  13  25       2142.53       4026.67       210.84 o                         
   5  13  25       1615.94        770.18       138.53 o                         
   7  13  25        102.51        679.72       194.50 o                         
   9  13  25       3393.90       3647.39       522.87 o                         
   1  15  25       2188.94       2717.28       253.35 o                         
   3  15  25        140.28        555.37       211.20 o                         
   5  15  25        716.95       1952.11       357.03 o                         
   0   2  26       3253.26       2127.90       161.98 o                         
   2   2  26       8835.34       5469.02       256.52 o                         
   2   4  26        171.60       1423.55       150.42 o                         
   4   4  26      15116.41       8895.81       390.19 o                         
   0   6  26      38380.02      30288.14       842.15 o                         
   2   6  26       1528.03       3393.00       295.96 o                         
   4   6  26          3.76        487.58       112.53 o                         
   6   6  26       3683.98       2221.96       188.10 o                         
   2   8  26         15.24       1320.66       107.21 o                         
   4   8  26        554.55       1520.42       133.81 o                         
   6   8  26       1750.66       2716.48       287.69 o                         
   8   8  26       4314.06       2773.36       297.39 o                         
   0  10  26       4042.81       5519.97       449.03 o                         
   2  10  26       1953.10       3261.61       196.88 o                         
   4  10  26       7500.25       6983.39       290.56 o                         
   6  10  26          1.30        472.76       145.58 o                         
   8  10  26          0.02       1025.71       225.63 o                         
  10  10  26        644.34        173.28       400.34 o                         
   2  12  26       1638.54       2308.29       158.29 o                         
   4  12  26       1033.36        726.26       155.38 o                         
   6  12  26       5388.27       3755.55       342.11 o                         
   8  12  26       1906.36       1894.13       450.36 o                         
   0  14  26        261.63        818.35       495.52 o                         
   2  14  26        348.00        680.06       280.48 o                         
   4  14  26        184.41        258.71       318.85 o                         
   1   1  27       9577.95       8071.86       710.07 o                         
   1   3  27        189.42       2591.98       248.33 o                         
   3   3  27         44.71        513.73       173.05 o                         
   1   5  27       3421.08       4456.89       416.88 o                         
   3   5  27       1596.58       1450.64       170.05 o                         
   5   5  27       6637.38       6070.01       319.06 o                         
   1   7  27       8790.32       7695.61       427.55 o                         
   3   7  27        271.48       1751.72       151.43 o                         
   5   7  27        987.14       1083.61       176.86 o                         
   7   7  27       3024.92       2742.96       273.55 o                         
   1   9  27       1631.91       2763.05       293.04 o                         
   3   9  27       2284.72       4090.95       345.19 o                         
   5   9  27       1792.29       2167.32       215.45 o                         
   7   9  27         51.85       1142.35       235.00 o                         
   1  11  27        455.72       1272.67       184.23 o                         
   3  11  27       3474.20       2808.46       264.06 o                         
   5  11  27        394.37       1380.89       273.53 o                         
   7  11  27        103.74        -29.72       683.99 o                         
   1  13  27         63.58        894.02       426.66 o                         
   0   0  28       4854.64       4595.47       449.86 o                         
   2   2  28       3064.40       5132.59       584.54 o                         
   0   4  28       1825.25       1909.03       304.42 o                         
   2   4  28       5980.73       6507.09       471.55 o                         
   4   4  28        645.80       1687.86       367.09 o                         
   2   6  28        951.41       1425.74       284.43 o                         
   4   6  28       2796.81       4124.40       481.20 o                         
   6   6  28       2057.01       4018.38      1174.39 o                         
   0   8  28         52.75        416.32       336.97 o                         
   2   8  28        314.07       2634.47       582.43 o                         
   4   8  28       1441.47       1230.09       228.86 o                         
   6   8  28        322.61       2762.81       594.48 o                         
   2  10  28       1266.13       1082.44       331.03 o                         
   4  10  28       1540.56       1900.25       782.78 o                         
   1   1  29       3878.16       4757.46       793.54 o                         
   1   3  29        456.51        457.24       173.09 o                         
   3   3  29        263.21        129.72       266.88 o                         
   1   5  29       2036.61       2532.37       267.17 o                         
   3   5  29         35.44       1028.46       225.39 o                         
   5   5  29          8.90        561.27       748.93 o                         
   1   7  29        118.76        -39.32       534.95 o                         
                                                                                
