# Supplementary material for: The hydrocarbon-bearing clathrasil chibaite and its host–guest structure at low temperature
Source: IUCrJ. 2018 Aug 8;5(Pt 5):595–607. doi: 10.1107/S2052252518009107 (PMC6126654; doi:10.1107/S2052252518009107)
Supplement: Supplementary file 8 [file m-05-00595-150k_mclsup8.hkl]

data_150k_mcl                                                                   
_shelx_title ' 150k_mcl1 monoklin reduziert A 1 2/n 1'                          
_shelx_refln_list_code          4                                               
_shelx_F_calc_maximum      738.09                                               
_exptl_crystal_F_000      4301.00                                               
_reflns_d_resolution_high  0.6477                                               
                                                                                
loop_                                                                           
 _space_group_symop_operation_xyz                                               
 'x, y, z'                                                                      
 '-x+1/2, y, -z+1/2'                                                            
 'x, y+1/2, z+1/2'                                                              
 '-x+1/2, y+1/2, -z+1'                                                          
 '-x, -y, -z'                                                                   
 'x-1/2, -y, z-1/2'                                                             
 '-x, -y+1/2, -z+1/2'                                                           
 'x-1/2, -y+1/2, z'                                                             
                                                                                
_cell_length_a    23.8340                                                       
_cell_length_b    13.7600                                                       
_cell_length_c    23.8330                                                       
_cell_angle_alpha  90.000                                                       
_cell_angle_beta  109.470                                                       
_cell_angle_gamma  90.000                                                       
                                                                                
_shelx_F_squared_multiplier     1.000                                           
                                                                                
loop_                                                                           
 _refln_index_h                                                                 
 _refln_index_k                                                                 
 _refln_index_l                                                                 
 _refln_F_squared_calc                                                          
 _refln_F_squared_meas                                                          
 _refln_F_squared_sigma                                                         
 _refln_observed_status                                                         
   0  -5 -33         34.71        443.57       646.46 o                         
   0  -3 -33         58.08       -281.95       636.51 o                         
   0  -1 -33        680.01       1193.16       922.81 o                         
   0  -7 -31         16.38         58.70       906.44 o                         
   0  -5 -31         45.03        260.00       383.52 o                         
   0  -3 -31        177.47        504.12       431.55 o                         
   0  -1 -31        143.90         79.79       355.09 o                         
   0  -9 -29         12.97        244.95       830.81 o                         
   0  -7 -29        185.72        207.25       387.39 o                         
   0  -5 -29        137.54       -271.08       346.56 o                         
   0  -3 -29        248.29        153.61       378.95 o                         
   0  -1 -29         51.99        -61.80       317.80 o                         
   0 -11 -27         57.08       -284.46       850.56 o                         
   0  -9 -27       1170.29        700.43       865.80 o                         
   0  -7 -27        827.31       1093.18       368.75 o                         
   0  -5 -27          1.41       -225.43       341.21 o                         
   0  -3 -27        137.95        209.96       311.06 o                         
   0  -1 -27         25.69       -318.98       318.98 o                         
   0 -11 -25        124.60       -128.40       421.10 o                         
   0  -9 -25          5.09       -167.39       417.46 o                         
   0  -7 -25        265.75        405.55       419.34 o                         
   0  -5 -25         92.62         51.68       374.84 o                         
   0  -3 -25          4.36         49.54       289.15 o                         
   0  -1 -25         37.28         31.01       313.18 o                         
   0 -13 -23         58.99       -134.97       345.90 o                         
   0 -11 -23        108.64        133.56       371.53 o                         
   0  -9 -23          0.96         -0.19       367.76 o                         
   0  -7 -23        248.13        216.71       370.81 o                         
   0  -5 -23        123.07       -370.11       370.11 o                         
   0  -3 -23        711.54        516.01       320.76 o                         
   0  -1 -23          0.12        150.72       284.64 o                         
   0 -15 -21         72.57        408.79       633.03 o                         
   0 -13 -21          0.48       -112.08       396.42 o                         
   0 -11 -21         35.47        316.56       368.44 o                         
   0  -9 -21        175.26        -92.71       337.81 o                         
   0  -7 -21        377.68        435.59       337.32 o                         
   0  -5 -21         21.05        -36.99       513.39 o                         
   0  -3 -21         58.25          0.40       341.42 o                         
   0  -1 -21         18.81        264.17       319.19 o                         
   0 -15 -19        549.94        411.93       604.04 o                         
   0 -13 -19         59.03       -169.04       481.29 o                         
   0 -11 -19          7.51         22.19       368.60 o                         
   0  -9 -19        118.36       -100.71       354.23 o                         
   0  -7 -19        643.80        506.97       327.41 o                         
   0  -5 -19        120.24        -71.10       345.84 o                         
   0  -3 -19        687.70        176.05       364.57 o                         
   0  -1 -19        266.39        213.22       334.34 o                         
   0 -15 -17        712.54        789.90       601.88 o                         
   0 -13 -17         19.24       -181.89       409.24 o                         
   0 -11 -17         29.27        373.99       343.66 o                         
   0  -9 -17        796.67        441.51       390.16 o                         
   0  -7 -17        138.19         40.51       374.55 o                         
   0  -5 -17        272.96        319.70       384.00 o                         
   0  -3 -17        293.85        171.24       369.81 o                         
   0  -1 -17        554.36        557.80       278.82 o                         
   0 -17 -15         10.96         31.61       867.50 o                         
   0 -15 -15         10.93        525.46       815.01 o                         
   0 -13 -15        565.64       1141.14       495.78 o                         
   0 -11 -15       1137.98        901.94       381.77 o                         
   0  -9 -15        206.58        144.26       371.74 o                         
   0  -7 -15        548.57        618.51       416.74 o                         
   0  -5 -15         36.11        362.53       370.21 o                         
   0  -3 -15         67.96         -8.48       310.38 o                         
   0  -1 -15       1342.82        899.95       308.78 o                         
   0 -17 -13         95.59        178.35       871.45 o                         
   0 -13 -13         36.59         95.22       376.93 o                         
   0 -11 -13        637.37        840.55       446.55 o                         
   0  -9 -13        531.94        626.97       424.27 o                         
   0  -7 -13        246.58        210.14       433.64 o                         
   0  -5 -13       2587.97       2375.32       368.09 o                         
   0  -3 -13        640.28        666.38       281.89 o                         
   0  -1 -13        580.78        544.78       299.41 o                         
   0 -19 -11       1215.66       1264.27       873.14 o                         
   0 -17 -11        236.24       1552.12       856.77 o                         
   0 -15 -11        665.43         72.81       888.94 o                         
   0 -13 -11         58.96        106.59       441.75 o                         
   0 -11 -11        273.88        294.36       387.35 o                         
   0  -9 -11       4233.14       3493.67       419.62 o                         
   0  -7 -11        838.98        947.96       476.90 o                         
   0  -5 -11        137.95        316.29       410.69 o                         
   0  -3 -11        576.05        504.35       334.53 o                         
   0  -1 -11          0.44         44.64       282.16 o                         
   0 -19  -9        459.85        405.11       615.97 o                         
   0 -17  -9       1155.36       1157.04       917.73 o                         
   0 -15  -9         60.14       -412.13       437.84 o                         
   0 -13  -9         83.34       -138.89       452.75 o                         
   0 -11  -9         37.07        170.34       346.49 o                         
   0  -9  -9        752.71        663.12       348.59 o                         
   0  -7  -9       2815.47       2468.79       455.95 o                         
   0  -5  -9        562.15        825.16       474.33 o                         
   0  -3  -9        157.45         71.44       390.33 o                         
   0  -1  -9         55.72         73.53       307.16 o                         
   0 -19  -7         46.62        158.02       629.51 o                         
   0 -17  -7        667.17        667.13       883.86 o                         
   0 -15  -7        215.25         56.44       514.03 o                         
   0 -13  -7         19.80       -160.70       441.36 o                         
   0 -11  -7          3.88       -148.12       506.61 o                         
   0  -9  -7          2.70        105.96       333.13 o                         
   0  -7  -7        196.16        205.83       363.84 o                         
   0  -5  -7        506.53        559.66       475.53 o                         
   0  -3  -7        223.94        -57.04       503.32 o                         
   0  -1  -7        567.82        471.36       330.50 o                         
   0 -19  -5        478.40        538.45       875.96 o                         
   0 -17  -5        146.29        525.34       523.14 o                         
   0 -15  -5          5.42        -36.56       493.42 o                         
   0 -13  -5         62.85        -32.28       529.60 o                         
   0 -11  -5        693.86        828.14       492.62 o                         
   0  -9  -5       1573.58       1357.14       360.78 o                         
   0  -7  -5        471.33        789.40       387.54 o                         
   0  -5  -5          2.20        -84.66       819.52 o                         
   0  -3  -5         76.89         -6.42       497.84 o                         
   0  -1  -5       1256.15        632.16       378.69 o                         
   0 -19  -3        512.01        -47.97       919.99 o                         
   0 -17  -3        282.64        212.75       511.65 o                         
   0 -15  -3        851.48        613.24       656.89 o                         
   0 -13  -3          0.33        -29.06       430.23 o                         
   0 -11  -3       2462.52       2941.33       451.18 o                         
   0  -9  -3       2622.77       2424.06       413.35 o                         
   0  -7  -3        643.43        233.43       464.65 o                         
   0  -5  -3       1003.41        852.69       457.98 o                         
   0  -3  -3         35.53         69.15       490.68 o                         
   0  -1  -3         14.59          9.95       328.19 o                         
   0 -21  -1          7.92        -52.49       929.58 o                         
   0 -19  -1       1967.29       2293.19       953.29 o                         
   0 -17  -1        210.02        155.26       649.00 o                         
   0 -15  -1       2245.36       2660.88       476.20 o                         
   0 -13  -1        209.63        -89.96       443.71 o                         
   0 -11  -1         53.16        379.33       452.48 o                         
   0  -9  -1       2994.01       3331.14       859.59 o                         
   0  -7  -1        801.78        582.28       375.28 o                         
   0  -5  -1       3254.17       2459.23       403.98 o                         
   0  -3  -1         41.14         43.89       320.11 o                         
   4   0   0     290425.69     220045.84      4587.34 o                         
   6   0   0     311946.88     294101.81     11725.71 o                         
   8   0   0        897.15       1123.36       536.02 o                         
  10   0   0     132282.06      88632.28      1256.35 o                         
  12   0   0     198015.86     192600.53      7546.14 o                         
  14   0   0      49715.57      35843.51      1675.75 o                         
  16   0   0     485073.75     408792.97     14808.32 o                         
  18   0   0      31486.45      27844.24       618.32 o                         
  20   0   0      15106.73      13572.19       591.72 o                         
  22   0   0      10731.38      10438.11       875.68 o                         
  24   0   0      54158.85      52004.13       852.58 o                         
  26   0   0      16600.85      15201.31       586.37 o                         
  28   0   0      60004.52      58529.65      1198.19 o                         
  30   0   0      11586.69       9898.14       557.14 o                         
  32   0   0       3945.85       3006.73       530.49 o                         
   0   2   0     109688.55      58754.26      1337.90 o                         
   1   2   0        277.49        138.03       317.90 o                         
   2   2   0     157334.12     112193.99      2911.50 o                         
   3   2   0        153.03        171.25       686.77 o                         
   4   2   0        586.59       2130.29       692.99 o                         
   5   2   0         18.15        188.34       541.30 o                         
   6   2   0     211193.91     186598.58      1909.30 o                         
   7   2   0          0.08        102.20       326.25 o                         
   8   2   0       1417.11       2608.99       331.08 o                         
   9   2   0        346.34        165.15       312.59 o                         
  10   2   0       1559.48       2962.36       314.57 o                         
  11   2   0        615.49        751.10       287.55 o                         
  12   2   0       2560.43       3216.22       304.04 o                         
  13   2   0        176.02        259.13       269.00 o                         
  14   2   0      54085.10      48839.63       995.16 o                         
  15   2   0        346.13        442.62       282.43 o                         
  16   2   0      33088.33      29678.49       669.44 o                         
  17   2   0        862.93        764.60       320.44 o                         
  18   2   0       7332.92       7315.53       383.08 o                         
  19   2   0         43.85       -100.49       335.93 o                         
  20   2   0      17026.06      14966.80       512.69 o                         
  21   2   0        179.95        443.68       316.12 o                         
  22   2   0      13189.30      12906.11       388.63 o                         
  23   2   0          2.16        252.90       279.63 o                         
  24   2   0       3975.54       5137.08       296.92 o                         
  25   2   0         73.83        114.61       279.91 o                         
  26   2   0       4928.59       4413.65       318.73 o                         
  27   2   0          7.51        113.93       352.36 o                         
  28   2   0       6535.56       6755.33       420.21 o                         
  29   2   0         13.62        -42.38       387.83 o                         
  30   2   0       5305.80       5740.05       414.20 o                         
  31   2   0          1.27        118.90       352.15 o                         
  32   2   0       9093.28       8994.80       495.19 o                         
  33   2   0         49.90        871.45       900.23 o                         
   0   4   0     360683.72     399357.56     16749.88 o                         
   1   4   0       1221.57       1047.50       423.68 o                         
   2   4   0     217083.11     231742.45      6017.40 o                         
   3   4   0       1182.56        942.98       440.01 o                         
   4   4   0      11370.10      11056.94       730.71 o                         
   5   4   0       2945.71       2058.45       619.81 o                         
   6   4   0      28849.60      28170.70      1050.74 o                         
   7   4   0         30.89       -211.67       588.02 o                         
   8   4   0      24674.31      25447.66      1139.89 o                         
   9   4   0        978.47        809.29       424.43 o                         
  10   4   0       3296.79       2963.90       474.62 o                         
  11   4   0        185.84        234.54       353.83 o                         
  12   4   0      18240.80      18151.42      1063.50 o                         
  13   4   0        454.15        557.01       379.02 o                         
  14   4   0      16852.42      14163.40       440.64 o                         
  15   4   0        700.82        926.05       330.37 o                         
  16   4   0      29951.65      26848.43       800.45 o                         
  17   4   0        576.37        751.98       371.02 o                         
  18   4   0      32179.88      25877.37       625.03 o                         
  19   4   0        107.54        433.80       392.58 o                         
  20   4   0       3299.80       3965.54       504.14 o                         
  21   4   0        218.24        425.50       411.87 o                         
  22   4   0       4552.47       6637.39       390.77 o                         
  23   4   0        119.69        382.30       320.59 o                         
  24   4   0        870.04       1437.68       342.84 o                         
  25   4   0         14.17        427.84       338.86 o                         
  26   4   0       3470.51       2673.87       360.65 o                         
  27   4   0         26.08        279.89       344.82 o                         
  28   4   0         37.90       1201.17       345.45 o                         
  29   4   0        125.26        573.55       342.67 o                         
  30   4   0       2437.24       2565.76       366.45 o                         
  31   4   0         12.93        -60.55       385.88 o                         
  32   4   0        782.04        858.26       661.90 o                         
  33   4   0         25.47       -242.93       629.95 o                         
  34   4   0       1439.79       1483.83       909.26 o                         
   0   6   0     207775.03     181700.38      6911.59 o                         
   1   6   0        942.08        875.21       342.88 o                         
   2   6   0      22346.40      19678.32       688.16 o                         
   3   6   0          2.22        271.64       330.89 o                         
   4   6   0       1627.10        982.04       451.52 o                         
   5   6   0       1673.83       1794.00       600.37 o                         
   6   6   0      48854.32      44525.87      1119.76 o                         
   7   6   0        563.78        470.23       424.33 o                         
   8   6   0     127547.86     116533.66      7725.60 o                         
   9   6   0        189.51        174.59       406.75 o                         
  10   6   0      94466.87      81423.87      1330.54 o                         
  11   6   0          5.31        -31.21       440.74 o                         
  12   6   0        993.07       2716.76       467.01 o                         
  13   6   0        612.67        623.97       377.27 o                         
  14   6   0      27454.88      25639.56      1515.55 o                         
  15   6   0         91.78        174.35       441.15 o                         
  16   6   0      55838.93      47467.20       901.54 o                         
  17   6   0         33.87        172.79       339.42 o                         
  18   6   0      25483.53      23767.35       498.48 o                         
  19   6   0         66.98        -14.10       313.21 o                         
  20   6   0       4226.07       4192.06       363.99 o                         
  21   6   0         26.72       -116.23       320.70 o                         
  22   6   0       8472.85       7021.48       539.33 o                         
  23   6   0         12.56        394.42       795.82 o                         
  24   6   0       3371.51       3408.40       575.08 o                         
  25   6   0         88.84       -176.88       423.69 o                         
  26   6   0       6821.62       6041.02       403.34 o                         
  27   6   0        337.50        421.12       348.66 o                         
  28   6   0      19513.77      19188.59       708.10 o                         
  29   6   0        190.43         -4.40       354.43 o                         
  30   6   0        336.38       1110.08       350.03 o                         
  31   6   0         10.98       -270.19       639.08 o                         
  32   6   0       1009.41       1348.15       649.76 o                         
   0   8   0      53820.85      58170.43      1298.80 o                         
   1   8   0         69.36        321.71       734.86 o                         
   2   8   0      29235.44      27153.50      1395.60 o                         
   3   8   0          0.40       -162.50       437.24 o                         
   4   8   0       1286.95       3363.49       393.15 o                         
   5   8   0        274.57        244.31       311.32 o                         
   6   8   0      11400.59      12519.01       540.03 o                         
   7   8   0        734.79        904.46       338.88 o                         
   8   8   0      45987.28      52351.92      1768.65 o                         
   9   8   0       2688.66       2603.47       398.96 o                         
  10   8   0      91847.28      90740.27      3832.93 o                         
  11   8   0       1100.94       1136.11       407.22 o                         
  12   8   0       7879.85       7223.76       523.80 o                         
  13   8   0       1352.89        943.05       399.37 o                         
  14   8   0      61587.83      56244.52      1970.61 o                         
  15   8   0         49.71        295.89       396.68 o                         
  16   8   0       2925.61       2277.23       429.28 o                         
  17   8   0       1624.99       1874.89       368.17 o                         
  18   8   0      17270.01      15315.50       473.29 o                         
  19   8   0          1.14        -11.50       359.22 o                         
  20   8   0       5971.62       5812.77       361.39 o                         
  21   8   0        480.67        582.43       343.06 o                         
  22   8   0       4160.07       4084.53       360.38 o                         
  23   8   0         78.00         83.02       367.76 o                         
  24   8   0         95.13        727.31       467.81 o                         
  25   8   0        259.82        210.41       416.43 o                         
  26   8   0       7374.79       7015.02       551.85 o                         
  27   8   0          9.87        452.29       626.56 o                         
  28   8   0       9983.33       8730.08       579.27 o                         
  29   8   0          8.87        422.26       431.38 o                         
  30   8   0       1211.83       1199.93       913.21 o                         
   0  10   0     544780.38     493747.19      4792.96 o                         
   1  10   0       1211.16        971.17       373.31 o                         
   2  10   0      25327.36      27865.60       864.00 o                         
   3  10   0        342.94        325.94       399.54 o                         
   4  10   0      11192.20      12393.57       546.57 o                         
   5  10   0          4.14        -39.61       354.82 o                         
   6  10   0      12070.26      12640.78       578.56 o                         
   7  10   0       6819.66       7174.56       536.80 o                         
   8  10   0       2170.02       2425.96       366.51 o                         
   9  10   0        203.12        376.15       402.00 o                         
  10  10   0     151919.97     141624.38      5297.56 o                         
  11  10   0       1108.37        694.25       372.65 o                         
  12  10   0       7856.90       7966.84       445.80 o                         
  13  10   0         29.78       -182.33       389.97 o                         
  14  10   0      10678.75      11195.43       715.23 o                         
  15  10   0        340.08        384.00       376.20 o                         
  16  10   0      83579.31      78789.71      3285.64 o                         
  17  10   0        869.94        537.84       404.61 o                         
  18  10   0       5222.30       4991.67       451.90 o                         
  19  10   0        733.62        366.52       378.66 o                         
  20  10   0       2959.06       3667.93       392.05 o                         
  21  10   0        310.97        311.30       354.95 o                         
  22  10   0       6939.07       6538.92       408.12 o                         
  23  10   0          8.46         -2.44       368.46 o                         
  24  10   0      14952.56      14500.61       648.54 o                         
  25  10   0         64.63          1.11       380.75 o                         
  26  10   0       7460.65       7997.50       469.66 o                         
  27  10   0        245.45         64.90       415.84 o                         
   0  12   0     145569.34     134919.97      5477.02 o                         
   1  12   0         12.54        317.85       395.02 o                         
   2  12   0      37909.62      37060.07       883.41 o                         
   3  12   0        188.46        458.41       496.41 o                         
   4  12   0      14773.29      14853.84       579.18 o                         
   5  12   0        451.84        707.97       454.30 o                         
   6  12   0      23522.05      25208.30       844.08 o                         
   7  12   0        540.92        615.77       534.26 o                         
   8  12   0      17123.15      16839.82       605.11 o                         
   9  12   0       1778.61       2025.42       395.47 o                         
  10  12   0       2499.85       2283.40       377.88 o                         
  11  12   0         17.65        -33.09       362.58 o                         
  12  12   0        702.62       1170.58       393.46 o                         
  13  12   0        511.93        275.19       446.82 o                         
  14  12   0      13237.47      11993.52       856.76 o                         
  15  12   0       1097.14        807.76       511.82 o                         
  16  12   0        865.56        920.87       414.01 o                         
  17  12   0        121.76       -245.86       399.11 o                         
  18  12   0       8435.16       9020.98       474.41 o                         
  19  12   0         20.39        104.83       398.60 o                         
  20  12   0       2977.49       3038.63       390.84 o                         
  21  12   0        276.00        305.17       365.01 o                         
  22  12   0      18215.65      16827.12       553.44 o                         
  23  12   0         27.29        182.48       346.01 o                         
  24  12   0       1490.95       1078.06       393.28 o                         
  25  12   0        911.00        924.48       379.08 o                         
   0  14   0       2573.40       2663.63       656.45 o                         
   1  14   0        869.01       1017.12       456.69 o                         
   2  14   0      15145.84      14781.62       582.69 o                         
   3  14   0        207.81       -314.89       537.73 o                         
   4  14   0       7829.19       7162.17       723.12 o                         
   5  14   0         71.46        381.34       528.31 o                         
   6  14   0       7749.73       6787.32       580.94 o                         
   7  14   0        830.78        869.85       524.29 o                         
   8  14   0       3580.36       3192.42       477.32 o                         
   9  14   0         62.66         83.61       435.85 o                         
  10  14   0      10306.82       9097.10      1290.24 o                         
  11  14   0         19.61       -311.17       608.97 o                         
  12  14   0       2602.75       2765.08       647.75 o                         
  13  14   0        111.66       -172.23       566.10 o                         
  14  14   0      17303.06      12581.51       935.22 o                         
  15  14   0       1080.11        346.36       494.81 o                         
  16  14   0       1444.29       2195.48       399.26 o                         
  17  14   0        862.40        367.77       350.32 o                         
  18  14   0       7467.09       7803.90       420.50 o                         
  19  14   0         17.54        475.12       381.34 o                         
  20  14   0       2868.03       1885.25       440.96 o                         
  21  14   0        417.93        735.77       474.33 o                         
  22  14   0       2369.89       2876.89       754.61 o                         
   0  16   0     135731.03     122255.91      2324.23 o                         
   1  16   0        930.98        413.56       540.31 o                         
   2  16   0       9133.84       8668.93       617.77 o                         
   3  16   0         49.16        126.56       531.62 o                         
   4  16   0      12749.62      11598.83       614.80 o                         
   5  16   0         14.86       -250.41       530.71 o                         
   6  16   0        250.80         60.46       520.30 o                         
   7  16   0        586.11        623.64       528.29 o                         
   8  16   0       4554.19       3641.40       686.04 o                         
   9  16   0       1552.17       1411.59       913.78 o                         
  10  16   0      38592.86      35180.13      1262.58 o                         
  11  16   0        145.77       -316.07       848.31 o                         
  12  16   0       1099.53       1734.99       868.06 o                         
  13  16   0       1369.47       1163.81       916.60 o                         
  15  16   0       1192.89        896.84       951.59 o                         
  16  16   0      25908.03      25461.02      1201.63 o                         
  17  16   0        398.04       1545.91       860.16 o                         
  18  16   0      10604.15       8665.72       845.20 o                         
  19  16   0        225.86        319.46       846.61 o                         
   2  18   0       1530.79       1305.34       665.03 o                         
   3  18   0        200.69        358.39       635.36 o                         
   4  18   0        221.59        461.64       659.76 o                         
   5  18   0          9.70        249.65       615.77 o                         
   6  18   0       6318.14       4833.59       954.41 o                         
   7  18   0        414.06        278.43       709.18 o                         
   8  18   0        827.29       1343.86       642.12 o                         
   9  18   0        903.06        943.60       661.90 o                         
  10  18   0       1866.07       1590.86       636.05 o                         
  11  18   0          3.25       -162.34       619.79 o                         
  12  18   0        755.13        297.23       618.28 o                         
  13  18   0         63.08        -33.47       617.87 o                         
  14  18   0        713.68       1244.74       628.10 o                         
   0  20   0      17034.28      10194.91      1032.30 o                         
   1  20   0        369.64        919.03       633.15 o                         
   2  20   0       3674.08       3432.57       646.49 o                         
   3  20   0        275.91        147.87       844.35 o                         
   7  20   0       1374.25        899.67       933.53 o                         
   8  20   0        264.41        809.36       917.73 o                         
   9  20   0          3.29        832.50       881.61 o                         
  10  20   0        160.14        524.90       944.82 o                         
 -33   1   1        670.86       1077.88       633.88 o                         
 -32   1   1         40.09         59.16       387.58 o                         
 -31   1   1       1138.23       1623.89       358.19 o                         
 -30   1   1          6.28         66.18       355.34 o                         
 -29   1   1        814.05       1480.31       345.09 o                         
 -28   1   1        154.64        -12.79       301.64 o                         
 -27   1   1        633.08       1093.09       334.92 o                         
 -26   1   1         67.56         91.44       321.50 o                         
 -25   1   1      10435.61      10137.85       374.53 o                         
 -24   1   1        529.63        444.02       319.86 o                         
 -23   1   1       2967.34       3022.33       277.58 o                         
 -22   1   1         46.05        217.58       290.38 o                         
 -21   1   1       5043.36       5143.73       300.74 o                         
 -20   1   1        506.46        857.14       313.72 o                         
 -19   1   1      24006.44      24108.91       720.10 o                         
 -18   1   1         43.62        295.91       314.15 o                         
 -17   1   1      33212.11      31920.46      1141.35 o                         
 -16   1   1         69.68        -71.79       276.42 o                         
 -15   1   1      28529.99      28192.69       754.64 o                         
 -14   1   1         53.93        259.40       261.17 o                         
 -13   1   1      11574.65      12949.07       378.73 o                         
 -12   1   1        258.07        380.93       267.95 o                         
 -11   1   1         57.89        283.65       292.84 o                         
 -10   1   1       2174.45       1957.42       304.96 o                         
  -9   1   1      40880.46      34610.58       632.82 o                         
  -8   1   1       1098.49        668.06       306.69 o                         
  -7   1   1      78507.20      71847.00      2868.73 o                         
  -6   1   1        178.86        321.88       339.73 o                         
  -5   1   1      64152.23      64292.11      1620.75 o                         
  -4   1   1          0.03        -27.45       375.87 o                         
  -3   1   1     101975.01      50512.96      1447.54 o                         
  -2   1   1          8.44          1.94       488.34 o                         
   2   1   1        106.84        100.03       402.42 o                         
   3   1   1     155591.59      94783.42      1959.37 o                         
   4   1   1          1.40         -0.48       473.18 o                         
   5   1   1     121806.88     124779.44      3276.38 o                         
   6   1   1        327.88        395.29       360.90 o                         
   7   1   1      29823.39      26768.06       632.57 o                         
   8   1   1         13.22          8.28       353.83 o                         
   9   1   1       6641.70       5187.45       374.80 o                         
  10   1   1         26.74        -55.27       305.61 o                         
  11   1   1       7662.04       9459.77       397.97 o                         
  12   1   1        435.91        403.32       310.16 o                         
  13   1   1       8076.44       8446.48       370.64 o                         
  14   1   1          0.00         96.35       295.05 o                         
  15   1   1      15862.15      15219.84       426.10 o                         
  16   1   1        364.19        378.02       308.34 o                         
  17   1   1      21828.13      19764.01       453.36 o                         
  18   1   1        226.36        325.09       305.21 o                         
  19   1   1      18178.06      18432.78       535.24 o                         
  20   1   1        422.99        729.80       329.37 o                         
  21   1   1      19444.02      18110.10       436.09 o                         
  22   1   1        317.46        218.04       341.63 o                         
  23   1   1      10770.86      10736.74       402.88 o                         
  24   1   1         96.72        391.31       361.39 o                         
  25   1   1       7980.72       7422.64       334.59 o                         
  -1  -6 -32         17.55        105.54       872.01 o                         
  -1  -4 -32          5.64        -81.98       651.51 o                         
  -1  -2 -32          1.70         71.43       506.37 o                         
  -1  -6 -30         58.46        228.29       353.47 o                         
  -1  -4 -30        141.50        367.38       356.39 o                         
  -1  -2 -30        253.49         37.95       387.21 o                         
  -1  -8 -28         91.31        176.99       498.31 o                         
  -1  -6 -28        197.57        260.97       348.52 o                         
  -1  -4 -28          4.56        448.98       345.24 o                         
  -1  -2 -28         75.26         57.24       386.81 o                         
  -1 -10 -26        171.36        248.56       491.13 o                         
  -1  -8 -26         31.44        155.73       609.28 o                         
  -1  -6 -26       1067.79        832.83       343.26 o                         
  -1  -4 -26       1154.47       1111.70       341.83 o                         
  -1  -2 -26          0.60       -143.63       278.95 o                         
  -1 -10 -24       1789.86       2448.02       384.91 o                         
  -1  -8 -24        268.38       -381.61       381.61 o                         
  -1  -6 -24        657.46       1110.76       839.84 o                         
  -1  -4 -24       1393.95       1154.47       340.14 o                         
  -1  -2 -24        280.69         28.74       311.76 o                         
  -1 -10 -22        597.52        286.43       338.37 o                         
  -1  -8 -22         54.73        243.45       323.70 o                         
  -1  -6 -22        512.98        577.86       397.94 o                         
  -1  -4 -22        710.01        705.93       653.58 o                         
  -1  -2 -22          4.84         46.77       328.90 o                         
  -1 -10 -20          9.64        -27.62       377.95 o                         
  -1  -8 -20          0.00       -121.31       331.00 o                         
  -1  -6 -20       1182.75       1366.65       380.10 o                         
  -1  -4 -20        693.13        702.02       325.79 o                         
  -1  -2 -20        105.83       -108.71       327.80 o                         
  -1 -10 -18       1255.12        596.07       419.18 o                         
  -1  -8 -18         14.35       -175.23       377.05 o                         
  -1  -6 -18          9.40        247.07       359.80 o                         
  -1  -4 -18         20.63         13.91       326.45 o                         
  -1  -2 -18         41.08        -14.80       338.04 o                         
  -1 -10 -16        192.02         40.72       378.55 o                         
  -1  -8 -16        555.46        532.13       454.42 o                         
  -1  -6 -16         29.84        254.91       399.19 o                         
  -1  -4 -16         14.65        -11.40       344.67 o                         
  -1  -2 -16       1350.90       1146.47       311.98 o                         
  -1 -10 -14        919.59        885.80       388.51 o                         
  -1  -8 -14        183.41         16.47       435.81 o                         
  -1  -6 -14        750.64       1167.68       415.03 o                         
  -1  -4 -14       3369.14       2853.53       373.11 o                         
  -1  -2 -14        128.92        148.27       294.27 o                         
  -1 -10 -12        454.92        239.91       378.11 o                         
  -1  -8 -12       1178.97        988.22       532.65 o                         
  -1  -6 -12        994.71       1062.00       375.25 o                         
  -1  -4 -12         59.73        102.86       368.02 o                         
  -1  -2 -12       2858.68       2175.65       298.18 o                         
  -1 -10 -10        210.07        145.58       409.08 o                         
  -1  -8 -10        563.71        633.20       413.25 o                         
  -1  -6 -10        383.74        487.56       491.36 o                         
  -1  -4 -10       3119.74       2424.41       398.73 o                         
  -1  -2 -10        521.41        405.45       288.74 o                         
  -1 -10  -8       4074.07       3572.97       406.07 o                         
  -1  -8  -8        338.82        104.28       381.95 o                         
  -1  -6  -8        151.43        186.67       468.08 o                         
  -1  -4  -8       1096.42        891.98       448.22 o                         
  -1  -2  -8        602.28        333.81       343.81 o                         
  -1 -10  -6       6939.40       6327.03       431.17 o                         
  -1  -8  -6       1206.32       1344.59       403.96 o                         
  -1  -6  -6          4.21         39.47       378.19 o                         
  -1  -4  -6          3.24       -288.41       589.65 o                         
  -1  -2  -6         36.36        -52.17       387.80 o                         
  -1 -10  -4       1526.51       1510.27       484.31 o                         
  -1  -8  -4         23.67        357.55       554.69 o                         
  -1  -6  -4        288.91        360.62       569.86 o                         
  -1  -4  -4          5.88         11.11       429.70 o                         
  -1  -2  -4        521.18        475.43       577.06 o                         
  -1 -10  -2          0.02        120.84       404.36 o                         
  -1  -8  -2        454.79        533.88       438.15 o                         
  -1  -6  -2         12.62         60.84       378.84 o                         
  -1  -4  -2        615.71        343.25       398.49 o                         
  -1  -2  -2         19.82         60.06       399.03 o                         
  -1 -10   0        521.68        415.52       531.95 o                         
  -1  -8   0         29.87        477.04       535.45 o                         
  -1  -6   0        405.78        289.18       384.28 o                         
  -1  -4   0        526.17        227.89       469.50 o                         
  -1  -2   0        119.52         60.75       307.21 o                         
  26   1   1        187.66       -108.48       319.64 o                         
  27   1   1      11768.15      12967.94       384.34 o                         
  28   1   1         42.34        414.81       324.34 o                         
  29   1   1        538.34        426.50       348.66 o                         
  30   1   1          1.27        129.62       341.06 o                         
  31   1   1       1009.34        585.74       386.46 o                         
  32   1   1         49.91       -266.25       644.98 o                         
 -34   3   1          1.01       -626.49       895.15 o                         
 -33   3   1       3454.01       4916.36       704.61 o                         
 -32   3   1         79.46         34.87       507.07 o                         
 -31   3   1       2999.71       2899.10       458.46 o                         
 -30   3   1        563.42        823.92       432.92 o                         
 -29   3   1       1568.16       2927.80       400.89 o                         
 -28   3   1         49.60        291.18       333.06 o                         
 -27   3   1        873.24       1173.44       320.66 o                         
 -26   3   1        546.21        378.54       312.44 o                         
 -25   3   1       1443.59       1805.32       306.49 o                         
 -24   3   1        123.67        215.53       292.09 o                         
 -23   3   1      28813.90      26747.55       541.52 o                         
 -22   3   1         17.94        124.82       285.97 o                         
 -21   3   1      16146.54      15837.41       374.53 o                         
 -20   3   1        868.73        944.91       312.95 o                         
 -19   3   1      22771.43      21381.88       442.94 o                         
 -18   3   1       1594.45       1194.79       363.63 o                         
 -17   3   1       3709.70       3494.48       370.04 o                         
 -16   3   1        944.35        534.13       314.82 o                         
 -15   3   1      25610.13      21758.43       833.95 o                         
 -14   3   1         80.75        -20.09       290.85 o                         
 -13   3   1      38499.84      31158.30      1092.52 o                         
 -12   3   1        166.37        201.83       278.63 o                         
 -11   3   1      29110.17      29433.44      1493.59 o                         
 -10   3   1       1969.65       1879.29       394.86 o                         
  -9   3   1      10177.90      10761.30       835.78 o                         
  -8   3   1       3384.13       2540.92       515.50 o                         
  -7   3   1        961.50        887.55       477.09 o                         
  -6   3   1       3703.07       2754.04       623.39 o                         
  -5   3   1     284375.81     282056.31     16702.48 o                         
  -4   3   1       1248.38        664.92       491.10 o                         
  -3   3   1     113859.41     133736.77      3828.69 o                         
  -2   3   1       1954.16       1557.02       434.83 o                         
  -1   3   1      66092.62      75594.31      1109.35 o                         
   0   3   1         95.52         67.24       312.56 o                         
   1   3   1       8836.12       7890.47       426.40 o                         
   2   3   1        216.73        326.62       434.20 o                         
   3   3   1     287239.66     293917.38      8854.40 o                         
   4   3   1       1927.28       1633.38       567.36 o                         
   5   3   1      94546.95      85947.19      4485.78 o                         
   6   3   1         15.33        -37.96       552.64 o                         
   7   3   1      17921.85      19327.88       873.80 o                         
   8   3   1       2649.00       2401.97       422.26 o                         
   9   3   1       5586.05       4507.26       439.57 o                         
  10   3   1        319.69        257.84       347.37 o                         
  11   3   1      46255.85      41742.06       669.29 o                         
  12   3   1        177.04        -75.73       279.41 o                         
  13   3   1      77071.49      62505.59       622.29 o                         
  14   3   1        438.82        494.53       273.88 o                         
  15   3   1      94863.72      83794.93      1131.98 o                         
  16   3   1        237.91        354.88       283.07 o                         
  17   3   1      41891.14      33558.71       692.40 o                         
  18   3   1         92.28        415.00       332.15 o                         
  19   3   1       4114.57       4744.22       434.32 o                         
  20   3   1          3.31        406.57       364.05 o                         
  21   3   1       3943.11       2793.33       370.01 o                         
  22   3   1         54.27        192.73       328.02 o                         
  23   3   1      20284.97      18710.30       435.90 o                         
  24   3   1         74.79        413.08       305.50 o                         
  25   3   1       4744.97       5002.90       320.57 o                         
  26   3   1          5.39         17.26       323.32 o                         
  27   3   1        974.98       1088.25       322.17 o                         
  28   3   1          1.51        -39.99       310.60 o                         
  29   3   1       3329.38       3309.19       397.18 o                         
  30   3   1        167.87         10.40       441.28 o                         
  31   3   1      13336.02      12884.17       519.64 o                         
  32   3   1          4.32         14.78       643.12 o                         
  33   3   1       6808.99       7266.67       719.19 o                         
 -33   5   1      16147.72      17109.08      1070.97 o                         
 -32   5   1        470.88        671.21       640.72 o                         
 -31   5   1        597.67        500.80       390.77 o                         
 -30   5   1         48.81        311.79       387.49 o                         
 -29   5   1        131.77        634.02       347.30 o                         
 -28   5   1        118.88         38.26       342.63 o                         
 -27   5   1      18186.85      16489.88       438.04 o                         
 -26   5   1          9.37         44.59       338.50 o                         
 -25   5   1         79.76        688.09       342.53 o                         
 -24   5   1        241.02          3.86       319.94 o                         
 -23   5   1      16975.28      14631.85       462.86 o                         
 -22   5   1       1043.12       1209.41       365.13 o                         
 -21   5   1       5108.84       4893.34       484.69 o                         
 -20   5   1         37.52        186.74       340.33 o                         
 -19   5   1      13584.83      13064.48       405.96 o                         
 -18   5   1       1424.23       1680.53       335.79 o                         
 -17   5   1     110394.92     101131.37      1677.80 o                         
 -16   5   1        446.53        598.51       342.85 o                         
 -15   5   1      42030.27      35007.93      1324.08 o                         
 -14   5   1          0.41        101.50       313.75 o                         
 -13   5   1       1854.29       2649.75       373.07 o                         
 -12   5   1       1286.37        980.02       412.90 o                         
 -11   5   1      71374.60      61514.91       968.38 o                         
 -10   5   1       2873.84       2067.95       441.98 o                         
  -9   5   1       4240.14       3992.37       557.89 o                         
  -8   5   1         22.24         66.07       431.94 o                         
  -7   5   1       2885.96       2729.38       489.47 o                         
  -6   5   1       1761.99       1728.40       395.59 o                         
  -5   5   1      82823.59      78237.98      3216.52 o                         
  -4   5   1        809.35        324.53       404.14 o                         
  -3   5   1       3834.52       4687.11       381.97 o                         
  -2   5   1        373.56        385.55       373.48 o                         
  -1   5   1       4875.29       4636.75       441.55 o                         
   0   5   1       7555.02       7179.46       586.00 o                         
   1   5   1        558.29        522.64       401.13 o                         
   2   5   1        226.71         46.35       405.15 o                         
   3   5   1      16838.80      19072.22       731.39 o                         
   4   5   1        270.95        330.66       625.58 o                         
   5   5   1     167387.17     126470.68      1717.77 o                         
   6   5   1       2526.04       2378.04       537.81 o                         
   7   5   1       2624.27       2728.98       436.21 o                         
   8   5   1         17.67        236.84       409.41 o                         
   9   5   1      30337.76      26932.60      1115.52 o                         
  10   5   1       1451.23       1261.88       407.50 o                         
  11   5   1      87914.00      84021.11      4807.56 o                         
  12   5   1         47.74        173.93       403.83 o                         
  13   5   1      20692.82      16769.38       654.41 o                         
  14   5   1        276.39        613.01       362.02 o                         
  15   5   1       1233.45       1419.16       405.25 o                         
  16   5   1        536.90        650.88       369.53 o                         
  17   5   1      36568.82      30707.54       938.17 o                         
  18   5   1        967.20       1370.53       358.24 o                         
  19   5   1       9785.51      10280.54       409.35 o                         
  20   5   1        468.72        769.53       362.93 o                         
  21   5   1      90610.86      78055.66      1820.34 o                         
  22   5   1        429.30        652.21       506.44 o                         
  23   5   1      13607.23      11264.99      1449.68 o                         
  24   5   1        615.46        622.82       331.86 o                         
  25   5   1       3149.45       2966.77       358.86 o                         
  26   5   1         19.24        622.29       341.09 o                         
  27   5   1       4798.52       4012.94       363.35 o                         
  28   5   1          1.64        193.29       345.51 o                         
  29   5   1       3244.72       3333.61       363.41 o                         
  30   5   1          7.99       -352.66       352.66 o                         
  31   5   1       4594.29       3653.45       653.52 o                         
  32   5   1        256.92        -16.46       638.10 o                         
  33   5   1        438.07       -306.47       887.81 o                         
 -31   7   1        836.14        638.91       907.00 o                         
 -30   7   1         17.13        -22.53       430.93 o                         
 -29   7   1        378.45       1132.97       391.46 o                         
 -28   7   1        136.41        159.33       434.83 o                         
 -27   7   1         75.86       1337.55       504.94 o                         
 -26   7   1          1.56       -323.20       470.71 o                         
 -25   7   1       5366.37       4718.99       446.95 o                         
 -24   7   1          8.92       -248.14       425.39 o                         
 -23   7   1       6329.24       6477.04       401.77 o                         
 -22   7   1        205.45        452.85       339.35 o                         
 -21   7   1      10489.51       9163.29       389.60 o                         
 -20   7   1         18.06         49.03       325.47 o                         
 -19   7   1      13782.44      12280.29       403.73 o                         
 -18   7   1        320.31        758.26       345.59 o                         
 -17   7   1       9262.32       9197.34       427.94 o                         
 -16   7   1        293.24        319.16       333.40 o                         
 -15   7   1       2296.27       3571.14       544.68 o                         
 -14   7   1       1202.89       1482.70       417.64 o                         
 -13   7   1      36601.69      32398.99      1493.96 o                         
 -12   7   1         45.17        196.70       409.16 o                         
 -11   7   1       9878.65       8881.52       509.89 o                         
 -10   7   1         29.68        233.52       389.23 o                         
  -9   7   1      38829.17      36930.84      1285.88 o                         
  -8   7   1        351.41        467.72       332.95 o                         
  -7   7   1      15686.04      19151.75       644.57 o                         
  -6   7   1       3065.52       3137.43       381.26 o                         
  -5   7   1      54631.07      60739.49      2161.82 o                         
  -4   7   1       3442.55       2698.70       531.79 o                         
  -3   7   1      46409.16      52219.01      2207.71 o                         
  -2   7   1       2709.89       2140.61       482.17 o                         
  -1   7   1      52863.27      58429.38       856.05 o                         
   0   7   1       1861.45       2103.49       499.86 o                         
   1   7   1       7942.41       7871.63       510.36 o                         
   2   7   1       2077.65       2165.89       430.93 o                         
   3   7   1        246.18       1059.04       469.15 o                         
   4   7   1       4169.10       4387.57       688.68 o                         
   5   7   1      57682.45      55602.68      1762.65 o                         
   6   7   1        388.20        812.86       402.84 o                         
   7   7   1       1290.11       1373.23       419.04 o                         
   8   7   1       5643.94       4745.35       453.79 o                         
   9   7   1       4965.94       9307.55       538.48 o                         
  10   7   1          0.13        347.38       423.39 o                         
  11   7   1      12227.10       9847.04       712.28 o                         
  12   7   1        168.25        546.59       424.57 o                         
  13   7   1      25892.04      19951.68       665.70 o                         
  14   7   1         83.07        629.19       481.30 o                         
  15   7   1      92309.95      81096.27      3476.86 o                         
  16   7   1        384.15        591.08       410.71 o                         
  17   7   1      10662.82       9064.49       494.81 o                         
  18   7   1        668.93       1112.34       348.43 o                         
  19   7   1       3743.04       4449.96       408.65 o                         
  20   7   1        181.90        606.64       419.53 o                         
  21   7   1       1732.10       1983.20       384.38 o                         
  22   7   1        739.44        675.09       379.75 o                         
  23   7   1         32.50        237.98       336.94 o                         
  24   7   1        354.62        799.72       592.05 o                         
  25   7   1       3621.42       5110.10       643.86 o                         
  26   7   1         17.03       -242.85       487.63 o                         
  27   7   1       6876.82       6717.79       410.01 o                         
  28   7   1         39.39        125.07       356.08 o                         
  29   7   1        321.53         65.80       350.92 o                         
  30   7   1         28.91        251.47       504.60 o                         
  31   7   1       7483.03       7114.37       951.03 o                         
 -31   9   1       1277.55        684.63       939.18 o                         
 -29   9   1       4185.98       5352.75       645.45 o                         
 -28   9   1        322.83        685.76       872.01 o                         
 -27   9   1        570.71        252.29       882.17 o                         
 -26   9   1        104.03        919.20       482.00 o                         
 -25   9   1       1276.49       1454.75       381.51 o                         
 -24   9   1       1357.59       1739.44       357.52 o                         
 -23   9   1       6090.83       7603.34       763.55 o                         
 -22   9   1        165.78        224.43       367.31 o                         
 -21   9   1       9549.05       8950.55       434.98 o                         
 -20   9   1        329.38         -1.84       369.43 o                         
 -19   9   1      18965.73      16623.66       525.59 o                         
 -18   9   1          5.32        -53.28       363.73 o                         
 -17   9   1       3810.85       5316.23       432.17 o                         
 -16   9   1        746.72       1092.24       399.95 o                         
 -15   9   1       3788.96       3126.93       410.14 o                         
 -14   9   1       3359.63       3117.22       406.21 o                         
 -13   9   1       9733.84       9769.83       531.39 o                         
 -12   9   1        258.79        327.79       388.20 o                         
 -11   9   1      10509.36      11134.76       477.33 o                         
 -10   9   1       3821.88       3905.10       403.05 o                         
  -9   9   1      47382.44      40853.50      1269.71 o                         
  -8   9   1         17.20        106.33       363.87 o                         
  -7   9   1      12311.02      13660.71       672.71 o                         
  -6   9   1         27.80        456.40       374.83 o                         
  -5   9   1      47723.59      45969.18      1391.32 o                         
  -4   9   1        224.68        381.46       346.44 o                         
  -3   9   1      10499.10      10463.03       523.20 o                         
  -2   9   1        778.05       1128.23       376.28 o                         
  -1   9   1      11215.40      11958.29       589.16 o                         
   0   9   1       6951.01       6241.77       659.89 o                         
   1   9   1      19229.50      16826.71      1214.04 o                         
   2   9   1          0.04        480.22       519.38 o                         
   3   9   1       2715.98       3089.29       487.83 o                         
   4   9   1       1648.17       1970.46       413.83 o                         
   5   9   1      16846.00      19142.26       606.35 o                         
   6   9   1        603.98        652.77       377.79 o                         
   7   9   1      69076.28      68736.99      1711.35 o                         
   8   9   1        389.12        448.11       344.97 o                         
   9   9   1      44667.87      45821.89      1562.51 o                         
  10   9   1        467.05        402.17       389.87 o                         
  11   9   1      18480.30      20672.93       679.56 o                         
  12   9   1          0.12         89.23       407.66 o                         
  13   9   1      17278.56      14267.35      1291.80 o                         
  14   9   1       1102.64        887.51       345.26 o                         
  15   9   1      17948.43      16668.98       830.44 o                         
  16   9   1       1282.99       1864.80       383.84 o                         
  17   9   1      23514.93      21144.74       889.37 o                         
  18   9   1         34.42        -94.94       333.27 o                         
  19   9   1      23159.67      19961.38       487.04 o                         
  20   9   1        207.88        174.77       353.26 o                         
  21   9   1        925.72        542.67       342.45 o                         
  22   9   1        142.72       -104.81       322.03 o                         
  23   9   1       1135.45       1633.22       367.54 o                         
  24   9   1        311.35        548.94       362.46 o                         
  25   9   1       4740.38       5220.13       430.05 o                         
  26   9   1        332.69        511.87       632.89 o                         
  27   9   1       3396.02       4439.12       643.11 o                         
  28   9   1          1.07       -611.25       860.72 o                         
 -27  11   1       4031.97       3943.85       457.90 o                         
 -26  11   1        711.73        977.09       432.11 o                         
 -25  11   1       5514.54       5048.06       410.66 o                         
 -24  11   1         74.38        392.23       333.02 o                         
 -23  11   1       3937.70       3943.52       358.42 o                         
 -22  11   1         24.92        110.06       338.42 o                         
 -21  11   1       3355.20       3573.58       398.12 o                         
 -20  11   1         24.94         75.10       366.78 o                         
 -19  11   1       2607.60       3065.73       391.45 o                         
 -18  11   1        115.22         56.99       375.75 o                         
 -17  11   1       8857.32       9289.73       653.01 o                         
 -16  11   1         57.15        304.05       383.64 o                         
 -15  11   1      35607.06      33667.77      1355.83 o                         
 -14  11   1        225.63        399.42       385.69 o                         
 -13  11   1       2678.85       2900.84       417.03 o                         
 -12  11   1        139.60        301.18       420.04 o                         
 -11  11   1       2670.41       3485.24       402.98 o                         
 -10  11   1        426.89        313.61       372.56 o                         
  -9  11   1       2134.79       3223.61       434.60 o                         
  -8  11   1       1988.82       2370.80       470.90 o                         
  -7  11   1      42174.71      38987.15      1770.91 o                         
  -6  11   1       3058.26       2823.30       501.19 o                         
  -5  11   1      82491.33      89519.34      1325.75 o                         
  -4  11   1        895.13       1145.94       674.59 o                         
  -3  11   1       6576.77       6856.48       575.95 o                         
  -2  11   1         81.99         79.49       455.40 o                         
  -1  11   1        686.44       1258.98       452.79 o                         
   0  11   1        123.42        314.68       347.79 o                         
   1  11   1       7783.03       6838.90       419.18 o                         
   2  11   1        163.37        327.54       369.11 o                         
   3  11   1       5041.07       8127.51       501.94 o                         
   4  11   1        822.20        823.11       497.47 o                         
   5  11   1     101209.59     111723.14      2361.51 o                         
   6  11   1       5221.99       4782.93       570.67 o                         
   7  11   1      12006.36      11073.19       463.72 o                         
   8  11   1         26.92        160.74       313.13 o                         
   9  11   1      14257.22      14404.91       518.57 o                         
  10  11   1        196.53         16.81       405.37 o                         
  11  11   1       8173.30      10696.76       490.58 o                         
  12  11   1          5.91        -16.17       409.23 o                         
  13  11   1      11676.43      12426.69       556.17 o                         
  14  11   1         14.90        -55.12       381.97 o                         
  15  11   1       3920.88       4877.81       361.56 o                         
  16  11   1        226.84        346.00       379.08 o                         
  17  11   1       6618.52       7108.91       453.95 o                         
  18  11   1        182.67         38.13       389.60 o                         
  -1 -10   2       3786.21       3411.59       624.99 o                         
  -1  -8   2        245.58        244.23       390.30 o                         
  -1  -6   2       7100.04       5880.92       459.14 o                         
  -1  -4   2          8.54        -65.12       399.70 o                         
  -1  -2   2         23.76        -40.83       352.74 o                         
  -1 -10   4         11.93          2.01       401.96 o                         
  -1  -8   4         31.51         16.82       350.42 o                         
  -1  -6   4        543.46        262.74       407.51 o                         
  -1  -4   4          1.75        -19.40       390.89 o                         
  -1  -2   4          8.42        258.32       546.93 o                         
  -1 -10   6        549.63        664.42       367.54 o                         
  -1  -8   6        143.57        -46.54       309.33 o                         
  -1  -6   6          2.68         73.38       389.88 o                         
  -1  -4   6       1067.25        684.15       513.65 o                         
  -1  -2   6        950.18        583.48       540.78 o                         
  -1 -10   8       1227.51       1141.81       475.75 o                         
  -1  -8   8         67.77        154.04       342.20 o                         
  -1  -6   8         33.96        -96.01       368.20 o                         
  -1  -4   8         66.38        112.73       568.51 o                         
  -1  -2   8          1.89         49.22       379.91 o                         
  -1 -10  10        277.58        142.65       368.78 o                         
  -1  -8  10          1.53        122.98       339.73 o                         
  -1  -6  10        238.35        258.85       397.53 o                         
  -1  -4  10         28.92       -136.81       453.89 o                         
  -1  -2  10        241.25        146.28       267.89 o                         
  -1 -10  12       1934.88       1930.70       394.14 o                         
  -1  -8  12       1272.43       1029.01       445.82 o                         
  -1  -6  12        160.15        144.94       352.15 o                         
  -1  -4  12        493.07        752.08       347.03 o                         
  -1  -2  12        370.05        280.00       265.55 o                         
  -1 -10  14        151.78        355.38       393.61 o                         
  -1  -8  14       1041.97       1236.03       413.67 o                         
  -1  -6  14        123.02        338.01       385.38 o                         
  -1  -4  14        626.95        653.88       327.38 o                         
  -1  -2  14         37.15       -126.41       257.37 o                         
  -1 -10  16         15.34       -114.73       411.72 o                         
  -1  -8  16         12.04        128.94       359.40 o                         
  -1  -6  16        219.94        259.78       310.74 o                         
  -1  -4  16       2082.91       1695.53       310.39 o                         
  -1  -2  16       1187.07       1106.20       269.00 o                         
  -1 -10  18        162.71        127.37       421.87 o                         
  -1  -8  18       1113.63        929.45       366.25 o                         
  -1  -6  18         71.32        430.56       320.40 o                         
  -1  -4  18         43.38        -10.18       327.11 o                         
  -1  -2  18       2712.26       2712.21       328.27 o                         
  -1 -10  20         66.83       -152.52       360.79 o                         
  -1  -8  20        102.52        355.50       367.13 o                         
  -1  -6  20        159.20        523.96       334.12 o                         
  -1  -4  20        151.31        146.65       352.40 o                         
  -1  -2  20        281.31        181.47       289.71 o                         
  -1 -10  22        339.63        181.58       358.95 o                         
  -1  -8  22        101.89        293.71       365.90 o                         
  -1  -6  22        441.53        420.72       420.31 o                         
  -1  -4  22       1162.95       1070.63       359.40 o                         
  -1  -2  22       1916.54       1753.77       279.87 o                         
  -1 -10  24          2.81        -29.27       416.23 o                         
  -1  -8  24        178.08        108.02       376.13 o                         
  -1  -6  24         37.16        479.64       402.12 o                         
  -1  -4  24         11.72        144.99       329.76 o                         
  -1  -2  24        900.28        921.22       279.09 o                         
  -1 -10  26        711.11        734.17       384.90 o                         
  -1  -8  26        954.89       1540.96       509.47 o                         
  -1  -6  26         34.52       -383.50       397.71 o                         
  -1  -4  26        222.76        648.66       341.79 o                         
  -1  -2  26          3.02       -111.78       292.17 o                         
  -1  -8  28        140.20       -479.24       488.22 o                         
  -1  -6  28        134.73        235.22       425.58 o                         
  -1  -4  28       2132.93       2329.98       355.70 o                         
  -1  -2  28        941.38        867.71       378.79 o                         
  -1  -8  30          4.89        209.56       612.67 o                         
  -1  -6  30        106.34        411.55       389.22 o                         
  -1  -4  30         29.46         -9.76       351.79 o                         
  -1  -2  30        453.81        555.42       381.59 o                         
  -1  -6  32          0.04        353.32       907.57 o                         
  -1  -4  32          7.62         50.61       645.81 o                         
  -1  -2  32        503.43        372.77       384.77 o                         
  -1  -4  34        235.02        438.51       637.12 o                         
  -2  -3 -31         68.76        435.40       423.09 o                         
  -2  -1 -31       1133.96        841.66       397.40 o                         
  -2  -3 -29          8.03        -92.42       380.95 o                         
  -2  -1 -29       1013.19       1017.93       353.14 o                         
  -2  -3 -27        310.58        753.96       312.91 o                         
  -2  -1 -27          8.71         34.53       321.15 o                         
  -2  -3 -25        106.64        369.47       338.96 o                         
  -2  -1 -25         28.33        -20.91       358.36 o                         
  -1 -12 -24       1265.37       1520.11       440.42 o                         
  -2  -3 -23        814.76        996.27       338.78 o                         
  -2  -1 -23         25.88        -73.13       371.58 o                         
  -1 -14 -22       1066.70       1138.89       439.61 o                         
  -1 -12 -22        125.84        132.30       371.75 o                         
  -2  -3 -21         71.61        186.63       324.00 o                         
  -2  -1 -21        205.81        301.83       320.36 o                         
  -1 -14 -20        173.78        147.43       481.60 o                         
  -1 -12 -20         54.61        177.97       373.35 o                         
  -2  -3 -19        620.58        577.29       329.23 o                         
  -2  -1 -19        123.91        201.63       322.83 o                         
  -1 -16 -18         45.06       -233.62       488.52 o                         
  -1 -14 -18         48.80        111.83       485.53 o                         
  -1 -12 -18         49.67        436.99       475.36 o                         
  -2  -3 -17        353.20        270.25       331.29 o                         
  -2  -1 -17         29.01       -230.08       326.22 o                         
  -1 -14 -16        142.21        119.21       420.93 o                         
  -1 -12 -16          0.03        -81.83       409.15 o                         
  -2  -3 -15         12.42       -224.35       290.45 o                         
  -2  -1 -15       3796.02       3305.84       333.61 o                         
  -1 -18 -14        462.15        598.65       618.09 o                         
  -1 -14 -14        304.79        360.58       489.00 o                         
  -1 -12 -14       1128.19       1031.68       513.75 o                         
  -2  -3 -13        115.59         60.06       276.15 o                         
  -2  -1 -13        131.19         75.85       327.44 o                         
  -1 -18 -12         91.42        -90.36       635.74 o                         
  -1 -16 -12       2136.87       2518.39       871.45 o                         
  -1 -14 -12       1075.30       1134.46       995.62 o                         
  -1 -12 -12         53.55        208.15       387.19 o                         
  -2  -3 -11       1501.47       1274.39       309.22 o                         
  -2  -1 -11         87.22         21.62       326.30 o                         
  -1 -18 -10          4.46       -335.60       640.54 o                         
  -1 -16 -10         22.44         99.34       851.13 o                         
  -1 -14 -10        110.34        389.08       672.85 o                         
  -1 -12 -10         35.46        -85.64       325.69 o                         
  -2  -3  -9         49.06        341.57       349.35 o                         
  -2  -1  -9        350.27        210.48       303.63 o                         
  -1 -20  -8        393.85        704.95       884.43 o                         
  -1 -18  -8        100.66        -94.54       606.76 o                         
  -1 -16  -8         81.92        364.30       621.77 o                         
  -1 -14  -8        776.31       1133.54       538.25 o                         
  -1 -12  -8       1527.97       1616.65       425.17 o                         
  -2  -3  -7       1104.63        835.92       494.19 o                         
  -2  -1  -7          4.47       -207.51       352.11 o                         
  -1 -18  -6        603.69       1168.71       647.38 o                         
  -1 -16  -6        896.85        446.65       526.90 o                         
  -1 -14  -6       2607.66       2644.66       541.26 o                         
  -1 -12  -6        879.24        639.36       529.47 o                         
  -2  -3  -5        363.96        373.56       467.92 o                         
  -2  -1  -5        487.17        386.88       389.09 o                         
  -1 -18  -4        198.71        -50.86       517.00 o                         
  -1 -16  -4         52.77       -232.86       509.18 o                         
  -1 -14  -4        557.56        476.08       451.61 o                         
  -1 -12  -4          2.55        330.09       416.18 o                         
  -2  -3  -3         83.45        110.78       464.49 o                         
  -2  -1  -3         29.70        -84.82       370.08 o                         
  -1 -20  -2        164.71        241.57       905.88 o                         
  -1 -18  -2         37.57        309.40       645.31 o                         
  -1 -16  -2         76.35        311.01       435.65 o                         
  -1 -14  -2       1116.21       1708.20       549.15 o                         
  -1 -12  -2       1101.59       1042.20       375.05 o                         
  -2  -3  -1         93.35          1.51       373.69 o                         
  -2  -1  -1         46.02         65.96       331.34 o                         
  -1 -20   0        159.21        341.31       642.17 o                         
  -1 -18   0          5.30        263.01       853.39 o                         
  -1 -16   0        401.00        139.33       530.98 o                         
  -1 -14   0        374.31        509.57       439.07 o                         
  -1 -12   0          5.40        253.58       395.83 o                         
  -2  -3   1        841.71        610.21       347.58 o                         
  -2  -1   1          3.64        -87.38       452.81 o                         
  19  11   1       3854.03       3129.77       390.16 o                         
  20  11   1          1.20       -126.89       398.12 o                         
  21  11   1      32570.53      29794.66       974.57 o                         
  22  11   1        528.97        380.84       399.19 o                         
  23  11   1      13752.73      12984.77       748.86 o                         
  24  11   1          0.88         90.92       383.21 o                         
  25  11   1       9522.97       8603.80       431.99 o                         
  26  11   1         47.85        451.41       486.18 o                         
 -24  13   1         66.71        121.28       421.43 o                         
 -23  13   1       4594.13       4429.83       459.76 o                         
 -22  13   1        218.69        384.29       418.98 o                         
 -21  13   1       9410.93       9751.96       485.24 o                         
 -20  13   1        158.21        169.72       485.94 o                         
 -19  13   1       1236.71       2663.17       534.45 o                         
 -18  13   1       1292.19       1466.27       436.69 o                         
 -17  13   1       9594.02       8409.50       662.75 o                         
 -16  13   1         53.51        356.76       482.36 o                         
 -15  13   1       4340.52       4049.46       571.81 o                         
 -14  13   1         43.92        444.51       510.90 o                         
 -13  13   1      10314.21       8217.40       678.37 o                         
 -12  13   1        121.22        178.10       488.51 o                         
 -11  13   1        829.70       1218.25       460.79 o                         
 -10  13   1        123.83        854.82       525.88 o                         
  -9  13   1       4825.60       4705.25       583.86 o                         
  -8  13   1       2954.88       2886.41       554.93 o                         
  -7  13   1        292.44        301.86       645.96 o                         
  -6  13   1       1766.42       2273.56       559.31 o                         
  -5  13   1      18040.97      18002.12       721.41 o                         
  -4  13   1        659.44        954.73       548.22 o                         
  -3  13   1       6241.53       6062.65       507.68 o                         
  -2  13   1       1404.86       1456.10       455.45 o                         
  -1  13   1       3235.63       3538.08       459.84 o                         
   0  13   1        486.69        584.50       458.83 o                         
   1  13   1       3537.68       4116.51       480.15 o                         
   2  13   1          2.35         91.54       513.03 o                         
   3  13   1       7824.98       8226.69       594.31 o                         
   4  13   1       2198.16       2595.80       470.00 o                         
   5  13   1       4114.28       4864.21       448.48 o                         
   6  13   1        134.20        442.43       459.91 o                         
   7  13   1       9069.18       8604.94       500.97 o                         
   8  13   1       6320.47       6745.30       487.24 o                         
   9  13   1      18507.67      16764.88       707.13 o                         
  10  13   1        547.07        867.03       469.81 o                         
  11  13   1       1444.31       1840.69       393.02 o                         
  12  13   1       2672.14       2595.50       400.29 o                         
  13  13   1      34362.04      29219.07      1950.86 o                         
  14  13   1         74.94        365.21       434.97 o                         
  15  13   1      11673.84      11055.02       699.79 o                         
  16  13   1        101.47        372.05       419.83 o                         
  17  13   1       7322.81       7167.26       565.43 o                         
  18  13   1        535.02        655.19       480.20 o                         
  19  13   1       1605.21       1316.55       604.23 o                         
  20  13   1          3.69        178.59       468.91 o                         
  21  13   1       1831.48       2530.38       496.50 o                         
  22  13   1       1770.85       1369.20       509.97 o                         
  23  13   1      11088.91      10505.25       545.22 o                         
  24  13   1          2.56       -600.53       875.40 o                         
 -21  15   1        107.56       -122.72       428.15 o                         
 -20  15   1         48.86       -493.04       502.79 o                         
 -19  15   1        560.32        118.40       490.80 o                         
 -18  15   1        147.11        349.26       413.41 o                         
 -17  15   1      12563.83      12372.99       749.57 o                         
 -16  15   1       1091.89       1080.19       606.33 o                         
 -15  15   1         56.85       -416.51       580.25 o                         
 -14  15   1         76.79       -452.66       825.16 o                         
 -13  15   1        563.98        237.62       827.42 o                         
 -12  15   1        188.62        578.52       801.46 o                         
 -11  15   1       5295.65       6050.21      1002.67 o                         
 -10  15   1       1088.18       1697.49       604.23 o                         
  -9  15   1        748.69        344.39       451.95 o                         
  -8  15   1        127.57       -264.12       430.53 o                         
  -7  15   1       2395.71       2691.69       541.10 o                         
  -6  15   1        182.39        280.78       627.64 o                         
  -5  15   1       2717.35       3710.86       659.68 o                         
  -4  15   1       1838.03       1515.14       540.33 o                         
  -3  15   1       1305.84       2182.32       532.25 o                         
  -2  15   1        164.27        317.14       453.24 o                         
  -1  15   1       5706.07       4957.59       567.08 o                         
   0  15   1       5212.93       5480.73       580.41 o                         
   1  15   1        661.35        628.26       540.58 o                         
   2  15   1         14.37       -187.85       525.96 o                         
   3  15   1        201.41       1330.90       661.09 o                         
   4  15   1        271.78        513.12       457.89 o                         
   5  15   1       8826.20       9387.49       604.33 o                         
   6  15   1         41.23         80.85       510.76 o                         
   7  15   1       2533.37       2858.07       547.47 o                         
   8  15   1        255.85        333.09       516.16 o                         
   9  15   1       1954.10       1791.22       644.22 o                         
  10  15   1        847.89       1487.77       643.66 o                         
  11  15   1       2082.40       1760.39       840.40 o                         
  14  15   1        138.57       1324.10       945.38 o                         
  15  15   1        477.04       1370.14       597.17 o                         
  16  15   1        612.41       -818.96       818.96 o                         
  17  15   1       5769.77       4230.97       777.93 o                         
  18  15   1        378.07        182.11       440.86 o                         
  19  15   1       1484.52       1744.28       442.18 o                         
  20  15   1         21.60        614.38       430.16 o                         
  21  15   1       5552.12       5775.67       701.45 o                         
  22  15   1        708.98       -190.21       922.81 o                         
 -15  17   1      13196.28      12722.33      1000.13 o                         
 -14  17   1       2024.04       2168.46       875.40 o                         
 -13  17   1        132.34        875.96       881.04 o                         
 -12  17   1        190.59       -852.26       852.26 o                         
 -11  17   1       3207.47       3167.46       903.62 o                         
 -10  17   1         91.57        455.48       884.43 o                         
  -9  17   1      10356.52      10118.15      1030.05 o                         
  -8  17   1       1003.98       2020.58       914.34 o                         
  -7  17   1         73.72        139.30       648.67 o                         
  -6  17   1       2907.28       1613.89       677.33 o                         
  -5  17   1       1638.52       2188.22       665.79 o                         
  -4  17   1         68.11       -214.48       896.28 o                         
  -3  17   1       3566.53       4462.21       960.62 o                         
  -2  17   1       1691.13       1056.01       909.83 o                         
  -1  17   1      20386.25      21206.98       915.06 o                         
   0  17   1        487.60        103.10       546.64 o                         
   1  17   1       2049.35       1606.41       475.11 o                         
   2  17   1       1973.45       1714.02       532.26 o                         
   3  17   1       3258.46       3220.31       552.08 o                         
   4  17   1        218.45        553.81       532.90 o                         
   5  17   1        903.58       1399.04       530.04 o                         
   6  17   1       1102.18       1423.35       452.20 o                         
   7  17   1       4729.74       4576.34       672.63 o                         
   8  17   1       2808.95       3694.82       648.98 o                         
   9  17   1       5762.57       5546.95       645.17 o                         
  10  17   1        382.80        732.42       672.49 o                         
  11  17   1       1101.38       1523.59       612.54 o                         
  12  17   1        466.50         71.52       614.56 o                         
  13  17   1       7388.55       6390.44       695.41 o                         
  14  17   1       1217.74       1986.19      1040.49 o                         
  15  17   1      14757.27      12984.08       731.90 o                         
  16  17   1          8.02       -541.91       600.19 o                         
  17  17   1       4699.84       2154.91       939.74 o                         
 -13  19   1         68.00       -337.52       905.88 o                         
 -12  19   1        104.49        550.86       891.20 o                         
 -11  19   1        768.59       2055.01       917.16 o                         
 -10  19   1       1544.14       1219.97       657.72 o                         
  -9  19   1       6469.05       5768.25       970.78 o                         
  -8  19   1         28.29        344.29       887.81 o                         
  -7  19   1       3317.70       4024.23       952.72 o                         
  -6  19   1         56.90         40.07       913.21 o                         
  -5  19   1      15721.95      13057.02      1097.21 o                         
  -4  19   1       1676.18       1786.72       658.10 o                         
  -3  19   1       1152.76       1761.65       632.31 o                         
  -2  19   1         77.12        351.10       610.51 o                         
  -1  19   1       3931.87       3235.19       942.56 o                         
   0  19   1       4567.35       2537.02       995.05 o                         
   1  19   1       4726.05       2675.86       893.46 o                         
   2  19   1        908.51        592.63       936.35 o                         
   3  19   1        113.46        546.35       894.59 o                         
   4  19   1       1459.20       1173.97       924.50 o                         
   5  19   1       4975.06       4514.92       675.87 o                         
   6  19   1       1045.87        672.07       646.94 o                         
   7  19   1       7108.91       5895.24      1030.05 o                         
   8  19   1         63.02       -569.49       907.57 o                         
   9  19   1      14484.32      13370.49       812.75 o                         
  10  19   1         88.46        434.78       643.37 o                         
  11  19   1       3402.36       1955.11       956.11 o                         
  12  19   1        477.36        835.89       907.00 o                         
  -1  21   1        118.04        948.21       896.84 o                         
   0  21   1         18.40        491.17       641.87 o                         
   1  21   1       3475.32       3345.81       988.84 o                         
  -1 -20   2        620.88        587.01       620.97 o                         
  -1 -18   2        535.95        483.13       906.44 o                         
  -1 -16   2        224.28        273.94       641.93 o                         
  -1 -14   2        745.09        866.38       460.68 o                         
  -1 -12   2        991.55       1050.01       423.74 o                         
 -32   0   2       4370.72       2658.34       830.81 o                         
 -30   0   2       3048.53       2047.05       451.44 o                         
 -28   0   2      20177.84      16481.48       542.18 o                         
 -26   0   2      22791.61      20322.99       563.92 o                         
 -24   0   2      27086.33      21529.06       617.93 o                         
 -22   0   2      10096.02      11622.09       525.48 o                         
 -20   0   2      64616.24      58002.08      1734.83 o                         
 -18   0   2      30597.77      24587.71       954.03 o                         
 -16   0   2      20716.31      16273.09       631.58 o                         
 -14   0   2      29359.50      28398.39      1511.51 o                         
 -12   0   2      10699.34       8630.91       435.28 o                         
 -10   0   2      17611.85      11899.77       524.78 o                         
  -8   0   2      51596.98      43399.42      1441.82 o                         
  -6   0   2     119305.73     129665.05      4276.58 o                         
  -4   0   2     157993.72     105520.02      2468.41 o                         
  -2   0   2         89.51        163.33       351.99 o                         
   2   0   2      99965.50      45460.78      1931.23 o                         
   4   0   2      46803.59      45118.66      1308.90 o                         
   6   0   2      43567.09      35214.48      1019.43 o                         
   8   0   2      35773.11      27107.05       848.52 o                         
  10   0   2       3032.94       2396.45       444.01 o                         
  12   0   2       9723.37      10661.09       583.83 o                         
  14   0   2      28931.68      24259.94       681.76 o                         
  16   0   2      71020.06      57452.45      2556.14 o                         
  18   0   2      37003.36      29641.12       616.98 o                         
  20   0   2       1888.67       2790.12       482.70 o                         
  22   0   2      15900.12      11999.53       625.57 o                         
  24   0   2      10854.02       9045.93       665.05 o                         
  26   0   2       5569.97       5060.12       650.80 o                         
  28   0   2       2738.63       2760.03       442.08 o                         
  30   0   2       1542.99        675.59       494.57 o                         
  32   0   2       3987.62       3794.52       899.10 o                         
 -34   2   2       2768.73       2739.07       917.73 o                         
 -33   2   2        150.87       -451.40       639.10 o                         
 -32   2   2       1082.53       1342.25       388.18 o                         
 -31   2   2          1.56         13.97       349.01 o                         
 -30   2   2      32884.61      28989.95       564.85 o                         
 -29   2   2         41.28         73.91       382.64 o                         
 -28   2   2        567.59        927.94       385.67 o                         
 -27   2   2        189.26         55.74       320.80 o                         
 -26   2   2        226.41         90.72       291.73 o                         
 -25   2   2        187.04        236.69       295.41 o                         
 -24   2   2        396.07       1378.87       299.59 o                         
 -23   2   2         13.44        -11.12       279.79 o                         
 -22   2   2      22342.43      22803.11       499.05 o                         
 -21   2   2        433.22        584.76       260.22 o                         
 -20   2   2      19233.35      19076.00       395.96 o                         
 -19   2   2        116.66        453.47       266.79 o                         
 -18   2   2       7870.27       7451.45       311.90 o                         
 -17   2   2          0.06       -155.01       237.27 o                         
 -16   2   2        230.06        774.35       254.56 o                         
 -15   2   2        866.86        804.92       259.14 o                         
 -14   2   2      79917.77      74730.41      1492.82 o                         
 -13   2   2        554.23        360.69       253.27 o                         
 -12   2   2      10150.21       9174.71       330.61 o                         
 -11   2   2        241.42        280.86       248.89 o                         
 -10   2   2      10819.81      10296.70       386.20 o                         
  -9   2   2         83.26         68.10       330.57 o                         
  -8   2   2       4636.23       3890.87       350.12 o                         
  -7   2   2         45.67        -94.83       355.24 o                         
  -6   2   2     374353.12     401096.38     13202.29 o                         
  -5   2   2        104.46        103.88       411.53 o                         
  -4   2   2      63077.23      69110.84      2072.69 o                         
  -3   2   2         14.29        123.14       425.71 o                         
  -2   2   2     312039.72     278293.53      4771.03 o                         
  -1   2   2         55.16         62.61       316.46 o                         
   0   2   2     166645.98     122464.00      2477.70 o                         
   1   2   2         46.01         -9.32       368.96 o                         
   2   2   2     306382.50     332245.03     10562.80 o                         
   3   2   2        308.08        222.26       495.70 o                         
   4   2   2     298652.41     316323.88     15108.93 o                         
   5   2   2        149.42        137.26       351.23 o                         
   6   2   2      12539.19      14400.63       600.11 o                         
   7   2   2        918.52        796.90       407.19 o                         
   8   2   2     130870.48     107393.71      1274.45 o                         
   9   2   2        272.20        348.92       298.61 o                         
  10   2   2      75564.59      65847.30      1794.12 o                         
  11   2   2        380.21        340.05       271.40 o                         
  12   2   2      11041.33       8998.79       350.82 o                         
  13   2   2        824.81       1038.51       276.65 o                         
  14   2   2      14536.35      14386.25       397.97 o                         
  15   2   2          0.28        -61.92       284.39 o                         
  16   2   2        694.82        913.72       318.74 o                         
  17   2   2        358.05        108.61       356.52 o                         
  18   2   2     123281.02     107888.20       802.73 o                         
  19   2   2         39.34        573.61       328.74 o                         
  20   2   2       1230.13       1436.36       328.25 o                         
  21   2   2        153.46        207.31       337.35 o                         
  22   2   2       5162.73       5056.43       408.82 o                         
  23   2   2         90.35        263.30       321.58 o                         
  24   2   2      13038.89      13364.80       382.35 o                         
  25   2   2        156.74        265.13       310.31 o                         
  26   2   2        314.87        435.39       299.92 o                         
  27   2   2          4.38        116.35       341.12 o                         
  28   2   2       1745.60       2330.68       351.07 o                         
  29   2   2        382.51        850.94       385.47 o                         
  30   2   2        954.04        886.04       390.95 o                         
  31   2   2         52.94        203.46       381.47 o                         
  32   2   2       7078.46       6737.91      1027.79 o                         
 -34   4   2       2175.24       1873.66       661.29 o                         
 -33   4   2          4.04       -254.93       644.16 o                         
 -32   4   2       2039.76       2009.32       514.57 o                         
 -31   4   2         65.22       -103.81       440.83 o                         
 -30   4   2       1857.20       2490.42       442.83 o                         
 -29   4   2          6.28       -197.41       380.96 o                         
 -28   4   2      20325.16      18489.00       509.96 o                         
 -27   4   2        455.51        478.43       344.94 o                         
 -26   4   2       4009.56       4034.68       365.07 o                         
 -25   4   2         59.04        341.78       335.16 o                         
 -24   4   2      21523.21      18472.10       530.40 o                         
 -23   4   2         42.48         15.80       348.72 o                         
 -22   4   2       5069.25       5198.62       333.55 o                         
 -21   4   2        755.89        645.72       303.76 o                         
 -20   4   2        721.41       2205.61       320.13 o                         
 -19   4   2         19.33        259.58       291.27 o                         
 -18   4   2      42608.32      32763.24       913.29 o                         
 -17   4   2       1914.10       1926.38       347.53 o                         
 -16   4   2      16277.70      16522.74       413.19 o                         
 -15   4   2        582.04        531.67       278.93 o                         
 -14   4   2       3466.82       4085.56       295.29 o                         
 -13   4   2       1964.05       1694.61       294.62 o                         
 -12   4   2      34580.49      32961.63      1235.15 o                         
 -11   4   2       1664.91       1192.85       334.42 o                         
 -10   4   2       1025.74       4727.37       442.72 o                         
  -9   4   2        722.43        954.28       370.91 o                         
  -8   4   2      50008.36      46154.75       965.24 o                         
  -7   4   2       4572.22       3594.98       461.67 o                         
  -6   4   2      10969.12       9645.37       563.17 o                         
  -5   4   2        160.30        157.83       383.91 o                         
  -4   4   2      57513.53      53584.55      1404.55 o                         
  -3   4   2       1221.87        674.56       407.04 o                         
  -2   4   2      56108.29      55337.28       916.68 o                         
  -1   4   2         19.83        243.64       410.28 o                         
   0   4   2     322542.28     338354.12     10219.87 o                         
   1   4   2       1429.46       1110.84       463.80 o                         
   2   4   2     110887.65     115835.81      3654.26 o                         
   3   4   2       2691.49       2065.12       457.63 o                         
   4   4   2       7187.12       7474.40       601.31 o                         
   5   4   2       1347.05       1064.06       548.45 o                         
  -2  -3   3         57.95        192.28       370.20 o                         
  -2  -1   3         31.61         -9.21       246.20 o                         
  -1 -20   4        603.02       -308.17       846.61 o                         
  -1 -18   4        224.03        740.45       637.58 o                         
  -1 -16   4        506.66        354.09       641.31 o                         
  -1 -14   4       1623.28       1600.53       456.01 o                         
  -1 -12   4          3.29        -90.07       480.70 o                         
  -2  -3   5        170.11         57.44       380.33 o                         
  -2  -1   5          0.80         54.45       276.75 o                         
  -1 -20   6        535.27         54.18       872.58 o                         
  -1 -18   6         18.20        198.67       839.84 o                         
  -1 -16   6         29.57        102.73       514.61 o                         
  -1 -14   6       1803.60       1075.28       665.99 o                         
  -1 -12   6       2241.33       2883.34       566.92 o                         
  -2  -3   7       4819.16       3719.19       486.82 o                         
  -2  -1   7        411.33        369.31       265.51 o                         
  -1 -20   8         85.66        -84.66       917.73 o                         
  -1 -18   8          0.52       -280.51       888.94 o                         
  -1 -16   8         25.63        196.96       493.05 o                         
  -1 -14   8          0.49        -77.18       443.20 o                         
  -1 -12   8        178.42        300.72       656.10 o                         
  -2  -3   9        515.13        548.07       341.11 o                         
  -2  -1   9         22.54        119.43       275.14 o                         
  -1 -20  10         26.38       -347.11       886.12 o                         
  -1 -18  10         96.93         67.73       883.86 o                         
  -1 -16  10        220.95         -6.01       604.04 o                         
  -1 -14  10        729.97        802.17       528.97 o                         
  -1 -12  10        151.48       -139.13       403.31 o                         
  -2  -3  11         82.44        287.78       272.13 o                         
  -2  -1  11        734.79        496.89       274.48 o                         
  -1 -18  12        204.74       -587.55       921.68 o                         
  -1 -16  12         69.12       -313.79       584.78 o                         
  -1 -14  12         59.65       1232.67       815.01 o                         
  -1 -12  12         22.84         16.85       366.46 o                         
  -2  -3  13        203.70         97.85       230.14 o                         
  -2  -1  13         12.89         52.14       239.78 o                         
  -1 -18  14         28.00         53.05       851.13 o                         
  -1 -16  14        476.45        882.73       820.65 o                         
  -1 -14  14        520.93        783.41       786.22 o                         
  -1 -12  14        198.80        283.37       501.51 o                         
  -2  -3  15        833.91        820.55       256.32 o                         
  -2  -1  15         27.13         64.26       261.65 o                         
  -1 -14  16        638.84       1374.14       613.03 o                         
  -1 -12  16        609.72        781.55       476.53 o                         
  -2  -3  17         14.91       -138.19       249.48 o                         
  -2  -1  17       1416.13       1424.37       249.79 o                         
  -1 -16  18        143.67        -99.45       791.58 o                         
  -1 -14  18        207.46         90.12       348.26 o                         
  -1 -12  18         51.78        -86.98       373.35 o                         
  -2  -3  19       1498.85       1371.19       300.11 o                         
  -2  -1  19       1811.53       1771.79       272.91 o                         
  -1 -14  20        170.73        320.25       412.85 o                         
  -1 -12  20         35.94         77.52       368.38 o                         
  -2  -3  21        593.69        288.54       284.42 o                         
  -2  -1  21         90.49        304.70       279.27 o                         
  -1 -14  22        221.44        332.24       426.61 o                         
  -1 -12  22        813.16        761.04       364.83 o                         
  -2  -3  23        155.11        134.58       280.40 o                         
  -2  -1  23         62.99        247.39       284.86 o                         
  -1 -14  24        425.23         14.11       853.95 o                         
  -1 -12  24        350.97        442.08       381.91 o                         
  -2  -3  25          2.21        -59.78       288.30 o                         
  -2  -1  25        771.16        812.97       308.21 o                         
  -1 -12  26        133.11        230.68       593.20 o                         
  -2  -3  27          5.49         57.66       320.06 o                         
  -2  -1  27         50.79        297.74       320.37 o                         
  -2  -3  29        948.29        829.01       382.80 o                         
  -2  -1  29        835.56        725.44       351.67 o                         
  -2  -3  31         20.80        137.73       431.84 o                         
  -2  -1  31        108.66         73.46       340.58 o                         
  -2  -3  33        609.62        758.40       659.72 o                         
  -2  -1  33        745.30        771.17       638.85 o                         
  -2  -7 -31         45.05       -480.88       881.04 o                         
  -2  -5 -31         28.49        361.62       627.36 o                         
  -2  -7 -29        334.86        817.09       353.08 o                         
  -2  -5 -29        623.83        741.53       351.99 o                         
  -2  -9 -27        244.13       -304.92       621.93 o                         
  -2  -7 -27         26.15        262.17       380.66 o                         
  -2  -5 -27         63.63        275.25       343.74 o                         
  -2 -11 -25        673.43       1571.45       428.31 o                         
  -2  -9 -25        199.56        124.40       370.40 o                         
  -2  -7 -25        539.91        681.97       469.20 o                         
  -2  -5 -25        355.38        480.31       345.43 o                         
  -2 -13 -23        170.29         20.11       476.14 o                         
  -2 -11 -23        227.85        428.64       376.98 o                         
  -2  -9 -23        125.60        104.36       365.55 o                         
  -2  -7 -23       1567.94       1634.36       429.40 o                         
  -2  -5 -23         60.56        506.59       584.64 o                         
  -2 -13 -21         66.27        612.44       486.60 o                         
  -2 -11 -21        792.48        742.19       375.52 o                         
  -2  -9 -21         12.93       -209.05       317.65 o                         
  -2  -7 -21         18.60        400.72       401.19 o                         
  -2  -5 -21        105.38        361.90       363.88 o                         
  -2 -13 -19        409.36        460.45       565.15 o                         
  -2 -11 -19        380.95       -171.98       372.32 o                         
  -2  -9 -19       2084.38       2161.41       381.41 o                         
  -2  -7 -19       3642.30       3712.55       390.05 o                         
  -2  -5 -19       1363.19       1438.78       406.81 o                         
  -2 -13 -17        361.65        890.51       487.18 o                         
  -2 -11 -17        108.48         65.76       404.87 o                         
  -2  -9 -17        690.82        426.25       438.29 o                         
  -2  -7 -17        111.10         12.00       403.93 o                         
  -2  -5 -17        525.18        382.65       356.50 o                         
  -2 -13 -15          0.01       -109.25       494.80 o                         
  -2 -11 -15        865.91       1302.44       427.61 o                         
  -2  -9 -15         33.04        107.58       388.27 o                         
  -2  -7 -15          4.76         -8.76       462.70 o                         
  -2  -5 -15         78.96        243.61       404.95 o                         
  -2 -13 -13         41.02        -24.89       446.58 o                         
  -2 -11 -13         25.74         69.06       389.37 o                         
  -2  -9 -13        760.19       1255.04       435.13 o                         
  -2  -7 -13        894.10        574.22       463.74 o                         
  -2  -5 -13        864.97        480.13       416.58 o                         
  -2 -13 -11          3.47        212.44       396.07 o                         
  -2 -11 -11         25.78        210.49       398.57 o                         
  -2  -9 -11       2873.98       2477.30       503.54 o                         
  -2  -7 -11         31.79        -21.97       486.42 o                         
  -2  -5 -11        355.85        347.77       349.46 o                         
  -2 -13  -9        478.27        386.46       551.73 o                         
  -2 -11  -9       1078.70       1319.17       371.29 o                         
  -2  -9  -9        205.63        140.33       417.05 o                         
  -2  -7  -9       1039.95        982.37       385.99 o                         
  -2  -5  -9       1710.22       1746.01       403.91 o                         
  -2 -13  -7        488.64        320.37       411.48 o                         
  -2 -11  -7        656.89        415.21       308.66 o                         
  -2  -9  -7        165.04        309.18       382.49 o                         
  -2  -7  -7         80.89        260.86       384.31 o                         
  -2  -5  -7        570.92        214.78       433.12 o                         
  -2 -13  -5        119.10        145.24       450.61 o                         
  -2 -11  -5         74.91        -23.86       455.09 o                         
  -2  -9  -5        843.99        639.35       467.86 o                         
  -2  -7  -5         93.28       -226.10       583.85 o                         
  -2  -5  -5         85.71        193.98       570.10 o                         
  -2 -13  -3        536.41        473.39       398.77 o                         
  -2 -11  -3       1394.95       1212.30       414.31 o                         
  -2  -9  -3        800.34        584.37       537.98 o                         
  -2  -7  -3       3449.77       2843.54       507.91 o                         
  -2  -5  -3        149.25         23.74       444.71 o                         
  -2 -13  -1          1.01       -129.29       445.54 o                         
  -2 -11  -1         70.37        165.28       393.99 o                         
  -2  -9  -1          0.02        -48.54       756.31 o                         
  -2  -7  -1        894.90       1149.87       464.77 o                         
  -2  -5  -1         97.65        167.34       398.41 o                         
  -2 -13   1        605.11        416.67       447.79 o                         
  -2 -11   1         35.32         87.06       412.16 o                         
  -2  -9   1        335.13        184.56       421.18 o                         
  -2  -7   1       1167.22        869.93       459.10 o                         
  -2  -5   1        160.90        -37.91       440.07 o                         
   6   4   2       1838.81       2031.85       629.57 o                         
   7   4   2        158.04        380.28       463.02 o                         
   8   4   2      11644.31      10658.13       651.59 o                         
   9   4   2       5542.80       4512.10       413.11 o                         
  10   4   2      55240.57      51670.98      2629.95 o                         
  11   4   2        455.58         52.74       406.89 o                         
  12   4   2      23103.69      22108.62       581.82 o                         
  13   4   2       1622.54       1445.26       377.47 o                         
  14   4   2      29869.69      26746.84       598.31 o                         
  15   4   2        589.25        454.80       297.91 o                         
  16   4   2      78682.12      66453.66      1409.34 o                         
  17   4   2        167.41        365.71       330.54 o                         
  18   4   2      10813.48      10376.62       490.24 o                         
  19   4   2         37.15        360.67       401.79 o                         
  20   4   2        296.53        549.27       420.81 o                         
  21   4   2        203.31        480.09       413.39 o                         
  22   4   2       3745.12       5366.58       391.06 o                         
  23   4   2          0.02       -146.00       414.44 o                         
  24   4   2       2558.15       2477.68       391.03 o                         
  25   4   2         54.45        205.44       374.50 o                         
  26   4   2       4512.58       4388.90       374.25 o                         
  27   4   2          0.10       -212.53       345.54 o                         
  28   4   2        926.28       1474.81       355.92 o                         
  29   4   2         40.92         99.20       348.00 o                         
  30   4   2       6178.00       5991.82       421.25 o                         
  31   4   2         12.80        231.45       624.19 o                         
  32   4   2       1754.38       1638.81       656.66 o                         
  33   4   2          2.35       -204.88       935.22 o                         
 -32   6   2        298.42        286.72       907.57 o                         
 -31   6   2         13.52         80.65       385.46 o                         
 -30   6   2       1275.63       1724.96       405.71 o                         
 -29   6   2        257.66         78.14       354.06 o                         
 -28   6   2      12013.87       8670.54       435.86 o                         
 -27   6   2         49.91        186.84       370.59 o                         
 -26   6   2      10664.94       9197.86       394.99 o                         
 -25   6   2         24.96         42.84       348.41 o                         
 -24   6   2      12494.00      10321.50       488.53 o                         
 -23   6   2        493.40        382.60       425.29 o                         
 -22   6   2      12186.08      11519.67       411.99 o                         
 -21   6   2        124.87        269.73       313.02 o                         
 -20   6   2      21988.77      20237.60       636.66 o                         
 -19   6   2        895.49        522.67       341.27 o                         
 -18   6   2      20051.93      16709.84       435.62 o                         
 -17   6   2        371.16        427.81       326.11 o                         
 -16   6   2      22638.03      20735.39       699.15 o                         
 -15   6   2       2101.20       1714.72       382.99 o                         
 -14   6   2      22354.77      20876.66       607.45 o                         
 -13   6   2       3293.56       3119.17       400.54 o                         
 -12   6   2       3746.61       4181.76       393.86 o                         
 -11   6   2       3971.51       3787.14       461.82 o                         
 -10   6   2       4251.90       5530.79       464.78 o                         
  -9   6   2       2813.41       2131.83       443.43 o                         
  -8   6   2      75804.38      76615.31      2618.43 o                         
  -7   6   2       1097.04       1237.41       321.97 o                         
  -6   6   2      35331.89      41861.87       771.29 o                         
  -5   6   2       1031.67        952.77       336.70 o                         
  -4   6   2       5787.08       5735.32       549.42 o                         
  -3   6   2        566.69        454.48       473.28 o                         
  -2   6   2      21901.08      21276.93       675.86 o                         
  -1   6   2      16483.72      13492.09       618.64 o                         
   0   6   2       9832.03      13060.24       604.84 o                         
   1   6   2         29.30         70.24       382.72 o                         
   2   6   2      24569.98      31766.44      1436.39 o                         
   3   6   2       1973.10       1820.25       527.55 o                         
   4   6   2      14959.35      14883.64      1378.57 o                         
   5   6   2         40.90         37.88       483.18 o                         
   6   6   2     108812.34     112216.32      5035.62 o                         
   7   6   2         86.54         12.91       409.74 o                         
   8   6   2      11497.82       9418.62       551.84 o                         
   9   6   2        587.47        500.19       421.85 o                         
  10   6   2      15028.02      16326.18       685.36 o                         
  11   6   2         31.83        194.84       401.19 o                         
  12   6   2      29902.79      26991.88      1406.47 o                         
  13   6   2       2119.60       2061.48       425.74 o                         
  14   6   2      15164.68      15823.48       714.79 o                         
  15   6   2        190.53         87.90       384.37 o                         
  16   6   2       2054.49       2949.27       429.40 o                         
  17   6   2        232.82        271.28       346.57 o                         
  18   6   2       7145.98       7278.35       409.77 o                         
  19   6   2          3.83         59.81       364.48 o                         
  20   6   2       5938.26       7043.18       420.57 o                         
  21   6   2          7.86        -52.33       472.35 o                         
  22   6   2       2017.73       2777.02       573.40 o                         
  23   6   2         43.96       -133.62       592.05 o                         
  24   6   2       8058.26       7216.68       624.09 o                         
  25   6   2          8.26         72.94       423.65 o                         
  26   6   2       1159.41       1258.36       387.66 o                         
  27   6   2          0.86         60.26       335.88 o                         
  28   6   2       4293.01       4680.26       373.56 o                         
  29   6   2         32.81        262.11       345.66 o                         
  30   6   2        390.38       1157.94       628.33 o                         
  31   6   2         12.38          4.99       618.66 o                         
  32   6   2       1185.61       1405.94       926.19 o                         
 -31   8   2        173.99        219.55       907.57 o                         
 -30   8   2      32468.71      29286.64      1559.40 o                         
 -29   8   2         82.15        466.37       376.89 o                         
 -28   8   2        784.04        608.64       383.55 o                         
 -27   8   2        448.85        822.38       471.57 o                         
 -26   8   2       3060.17       3421.83       393.12 o                         
 -25   8   2        464.82        467.48       372.81 o                         
 -24   8   2         16.81        343.32       356.88 o                         
 -23   8   2         52.46        223.80       376.75 o                         
 -22   8   2      10467.46       9733.34       537.10 o                         
 -21   8   2        299.87        382.89       357.17 o                         
 -20   8   2      28372.57      24323.34       638.08 o                         
 -19   8   2        443.02        449.50       366.08 o                         
 -18   8   2        960.31       1148.26       328.15 o                         
 -17   8   2        228.16        792.30       359.51 o                         
 -16   8   2        543.44       1631.61       402.97 o                         
 -15   8   2        330.84        -22.41       390.95 o                         
 -14   8   2      89810.17      85473.71      3000.48 o                         
 -13   8   2         91.43        428.53       441.06 o                         
 -12   8   2       5731.67       5972.98       467.84 o                         
 -11   8   2       3963.57       3542.09       397.44 o                         
 -10   8   2      26351.85      27699.69      1202.28 o                         
  -9   8   2        828.68        880.04       372.30 o                         
  -8   8   2      35312.21      37490.44      1542.44 o                         
  -7   8   2        245.77        504.14       310.53 o                         
  -6   8   2      86592.47      83949.80      1553.67 o                         
  -5   8   2        485.24        653.69       361.03 o                         
  -4   8   2      30412.68      32018.50       642.27 o                         
  -3   8   2         41.00        234.64       339.36 o                         
  -2   8   2      44327.54      47917.90      1379.61 o                         
  -1   8   2        570.16         90.37       530.97 o                         
   0   8   2      48794.09      47861.70      1172.70 o                         
   1   8   2       1055.86        767.18       479.30 o                         
   2   8   2      86248.80      84282.52      2390.27 o                         
   3   8   2          8.65       -118.63       582.48 o                         
   4   8   2      91178.56      96843.74      5218.52 o                         
   5   8   2         52.62        183.59       551.58 o                         
   6   8   2       9129.65      12774.13       507.67 o                         
   7   8   2        189.14        527.57       390.00 o                         
   8   8   2     224665.75     223920.06     11478.71 o                         
   9   8   2       6239.78       5363.91       484.83 o                         
  10   8   2       6696.39       6524.07       505.50 o                         
  11   8   2         51.19        113.22       461.58 o                         
  12   8   2       7409.33       7489.75       631.03 o                         
  13   8   2       5150.79       5070.50       533.84 o                         
  14   8   2       3755.96       3506.61       525.37 o                         
  15   8   2        375.27        189.75       440.03 o                         
  16   8   2       5223.17       5330.24       514.89 o                         
  17   8   2       4256.25       4281.47       436.18 o                         
  18   8   2      75033.34      63897.24       966.75 o                         
  19   8   2        106.45       -141.92       408.07 o                         
  20   8   2       4352.98       3633.03       384.90 o                         
  21   8   2        349.60        445.19       327.82 o                         
  22   8   2       4898.19       4922.79       509.04 o                         
  23   8   2         44.08         71.34       402.72 o                         
  24   8   2      27024.57      25205.60       717.45 o                         
  25   8   2       1260.56        949.10       420.94 o                         
  26   8   2       1658.38       2188.54       621.91 o                         
  27   8   2        270.11         45.57       620.92 o                         
  28   8   2       4665.34       4838.23       411.15 o                         
  29   8   2         19.12         51.78       615.67 o                         
 -30  10   2        709.31       1263.15       903.05 o                         
 -29  10   2         59.91       -829.12       829.12 o                         
 -28  10   2       7398.40       5892.89       685.76 o                         
 -27  10   2       1235.69        643.74       510.67 o                         
 -26  10   2      10878.66       9496.92       508.78 o                         
 -25  10   2          0.01        -89.68       327.35 o                         
 -24  10   2      12824.88      11340.37       414.12 o                         
 -23  10   2        132.76        -33.65       327.40 o                         
 -22  10   2       8322.97       7757.57       382.50 o                         
 -21  10   2       2517.92       3075.27       390.66 o                         
 -20  10   2       6739.68       6834.74       399.09 o                         
 -19  10   2        181.79        224.56       345.22 o                         
 -18  10   2       6767.20       6324.80       367.00 o                         
 -17  10   2       1391.29       1652.16       407.52 o                         
 -16  10   2       2035.11       2746.85       410.12 o                         
 -15  10   2       2504.73       2315.30       381.26 o                         
 -14  10   2       2726.32       2897.98       428.52 o                         
 -13  10   2        411.19        453.68       388.48 o                         
 -12  10   2        559.14        915.59       392.07 o                         
 -11  10   2       3603.98       4052.45       420.48 o                         
 -10  10   2      25172.10      25298.72       744.60 o                         
  -9  10   2         91.05       -251.57       408.58 o                         
  -8  10   2      28186.16      32501.60      1096.03 o                         
  -7  10   2         13.58        269.66       426.38 o                         
  -6  10   2      48604.81      45991.69       882.26 o                         
  -5  10   2       4548.38       4041.97       467.55 o                         
  -4  10   2      17069.31      16523.78       687.74 o                         
  -3  10   2        147.33        276.13       389.51 o                         
  -2  10   2       9258.97       9239.34       496.26 o                         
  -1  10   2       8790.21       7284.19       552.01 o                         
   0  10   2      35499.18      39072.88       871.83 o                         
   1  10   2          0.06        391.19       532.52 o                         
   2  10   2      22667.31      24573.07       937.37 o                         
   3  10   2         48.74        356.61       445.07 o                         
   4  10   2      23787.68      23323.51       651.24 o                         
   5  10   2         32.11         78.04       315.99 o                         
   6  10   2       7872.79       8133.34       435.33 o                         
   7  10   2       1994.20       1741.44       380.43 o                         
   8  10   2       9560.54      11460.90       488.69 o                         
   9  10   2       3051.18       2478.74       495.29 o                         
  10  10   2      17546.49      18875.94       884.99 o                         
  11  10   2        743.63        755.54       554.77 o                         
  12  10   2       3322.62       3782.79       670.28 o                         
  13  10   2        429.48        689.93       376.26 o                         
  14  10   2       4349.78       6182.01       423.15 o                         
  15  10   2        416.28        338.81       371.61 o                         
  16  10   2      16726.14      14591.27       485.47 o                         
  17  10   2        479.97        574.87       381.32 o                         
  18  10   2       3789.93       3156.28       428.89 o                         
  19  10   2        142.23        -38.44       371.56 o                         
  20  10   2         46.80         49.14       370.28 o                         
  21  10   2          2.65        336.57       333.28 o                         
  22  10   2       3125.60       2450.17       350.40 o                         
  23  10   2        181.84        583.10       336.64 o                         
  24  10   2       5340.55       4298.14       402.52 o                         
  25  10   2        473.21        208.22       440.90 o                         
  26  10   2       2735.11       2290.02       385.91 o                         
  27  10   2        169.22        484.26       831.94 o                         
 -27  12   2         26.91        318.33       894.59 o                         
 -26  12   2       1390.30       1202.28       390.12 o                         
 -25  12   2        194.74       -152.95       377.97 o                         
 -24  12   2       2973.78       2196.92       400.06 o                         
 -23  12   2        380.05        126.07       370.11 o                         
 -22  12   2       2889.87       4487.88       451.06 o                         
 -21  12   2          4.12       -390.12       415.20 o                         
 -20  12   2      11260.81      10050.60       473.15 o                         
 -19  12   2          4.94         69.18       370.80 o                         
 -18  12   2       4664.12       4268.13       441.70 o                         
 -17  12   2        128.94        422.13       410.47 o                         
 -16  12   2       4189.20       2802.54       483.44 o                         
 -15  12   2        417.61        502.07       422.23 o                         
 -14  12   2        301.44       1285.08       448.54 o                         
 -13  12   2        267.78        229.95       429.46 o                         
 -12  12   2       3798.78       3429.20       489.36 o                         
 -11  12   2         84.13       -317.08       450.95 o                         
 -10  12   2       2175.28       2439.53       431.33 o                         
  -9  12   2       2302.27       2333.12       521.81 o                         
  -8  12   2       1056.63       2392.53       992.23 o                         
  -7  12   2       1091.35       1245.71       560.40 o                         
  -6  12   2       3573.77       4226.21       593.09 o                         
  -5  12   2       2302.56       2162.29       563.79 o                         
  -4  12   2      14805.34      14741.21       678.43 o                         
  -3  12   2        347.28        -72.43       485.07 o                         
  -2  12   2      18164.26      17628.38       682.95 o                         
  -1  12   2       2302.01       1779.39       388.04 o                         
   0  12   2      19447.57      18653.07       520.45 o                         
   1  12   2       2557.49       2422.03       446.34 o                         
   2  12   2        953.21        952.64       445.57 o                         
   3  12   2       4125.42       3779.24       479.37 o                         
   4  12   2        353.86       1167.76       384.21 o                         
   5  12   2       1311.62       1506.63       437.59 o                         
   6  12   2        109.76       1127.95       513.80 o                         
   7  12   2        126.87        302.46       404.67 o                         
   8  12   2       3996.11       4026.02       414.68 o                         
   9  12   2       1118.26       1195.73       338.78 o                         
  10  12   2       9929.56       9897.73       432.74 o                         
  11  12   2       1264.29       1249.72       376.10 o                         
  12  12   2        191.07        439.44       392.83 o                         
  13  12   2       2995.27       3062.08       384.49 o                         
  14  12   2       2830.17       3908.90       449.56 o                         
  15  12   2       1470.64       1662.94       514.74 o                         
  16  12   2       1022.88       1159.36       487.80 o                         
  17  12   2        192.15        290.68       596.24 o                         
  18  12   2       4321.92       4309.69       625.72 o                         
  19  12   2         35.95        199.00       592.63 o                         
  20  12   2       4359.03       4120.14       522.52 o                         
  21  12   2        128.57        -88.13       484.55 o                         
  22  12   2        828.62       1426.85       435.21 o                         
  23  12   2        194.99        111.34       418.12 o                         
  24  12   2        712.92        778.12       433.40 o                         
  25  12   2       1473.26       3031.44       869.75 o                         
 -24  14   2       6105.12       7137.55      1256.77 o                         
 -23  14   2         97.48        125.16       378.70 o                         
 -22  14   2       1037.43        993.33       392.79 o                         
 -21  14   2        635.78        523.82       392.13 o                         
 -20  14   2       1243.14       2219.07       445.16 o                         
 -19  14   2        450.16        842.73       384.85 o                         
 -18  14   2       2014.31       2427.76       500.68 o                         
 -17  14   2        606.12        958.20       484.01 o                         
 -16  14   2       7710.00       6536.58       649.53 o                         
 -15  14   2         10.94       -579.27       579.27 o                         
 -14  14   2       1381.50       2370.09       605.40 o                         
 -13  14   2         28.62       -219.07       583.58 o                         
 -12  14   2       1512.31       1239.44       862.98 o                         
 -11  14   2          6.48        288.41       832.50 o                         
 -10  14   2       3869.38       3347.49       563.69 o                         
  -9  14   2         14.77        -36.34       490.77 o                         
  -8  14   2      10690.13      11030.22       775.91 o                         
  -7  14   2         22.10        257.40       617.18 o                         
  -6  14   2      10637.15      10126.71       658.24 o                         
  -5  14   2        105.18        347.18       511.44 o                         
  -4  14   2       2111.82       1800.80       457.85 o                         
  -3  14   2        214.43        113.15       436.25 o                         
  -2  14   2       4729.20       4315.09       560.34 o                         
  -1  14   2       1729.84       1322.43       542.29 o                         
   0  14   2      33340.24      32808.20       932.23 o                         
   1  14   2       2591.43       2629.64       551.57 o                         
   2  14   2        601.68        943.33       441.53 o                         
   3  14   2       1989.70       1930.26       417.51 o                         
   4  14   2      14062.82      13234.51       506.80 o                         
   5  14   2        373.39        347.50       450.03 o                         
   6  14   2       8545.77       8036.48       525.22 o                         
   7  14   2       2628.64       2293.92       432.30 o                         
   8  14   2       6545.06       6126.97       586.88 o                         
   9  14   2        133.76        458.05       455.15 o                         
  10  14   2       1185.56       1101.39       683.41 o                         
  11  14   2         57.55        268.56       664.53 o                         
  12  14   2       5957.91       5257.76       680.00 o                         
  13  14   2         47.81        -88.39       391.25 o                         
  14  14   2      10154.06      10924.52       986.66 o                         
  15  14   2         61.27         19.82       498.28 o                         
  16  14   2      20062.51      17916.46      1215.89 o                         
  17  14   2       2381.49       2284.16       502.53 o                         
  18  14   2       2438.55       1833.72       495.46 o                         
  19  14   2        217.93        111.06       482.90 o                         
  20  14   2       2848.61       3256.91       534.92 o                         
  21  14   2        473.41        956.01       435.54 o                         
  22  14   2       2219.00       1723.22       433.09 o                         
  -2 -13   3        107.78        127.06       439.53 o                         
  -2 -11   3       2602.70       2834.97       520.25 o                         
  -2  -9   3         24.03        469.68       378.79 o                         
  -2  -7   3        405.70        307.67       409.78 o                         
  -2  -5   3        252.34         68.54       384.86 o                         
  -2 -13   5        158.38        579.18       525.29 o                         
  -2 -11   5        420.98        266.36       497.92 o                         
  -2  -9   5         23.50         49.86       408.42 o                         
  -2  -7   5        808.60        857.35       350.50 o                         
  -2  -5   5          6.96       -123.43       405.38 o                         
  -2 -15   7        148.86       -251.24       619.99 o                         
  -2 -13   7        667.14        833.92       545.42 o                         
  -2 -11   7        589.22        583.46       462.31 o                         
  -2  -9   7         92.08        -63.63       370.04 o                         
  -2  -7   7        271.49        342.06       363.87 o                         
  -2  -5   7        212.40        135.74       370.32 o                         
  -2 -15   9         13.88       -106.53       437.20 o                         
  -2 -13   9        593.16        517.86       629.30 o                         
  -2 -11   9         81.77        -93.28       518.54 o                         
  -2  -9   9       1381.27       1624.42       391.45 o                         
  -2  -7   9        590.79        442.73       326.68 o                         
  -2  -5   9         55.36        216.11       402.01 o                         
  -2 -15  11         90.10       -144.19       582.87 o                         
  -2 -13  11          6.61        367.14       442.09 o                         
  -2 -11  11        121.97        -81.90       371.58 o                         
  -2  -9  11        162.62        324.83       395.72 o                         
  -2  -7  11        490.53        310.11       397.01 o                         
  -2  -5  11          1.91       -292.40       348.56 o                         
  -2 -15  13          2.74        159.73       852.82 o                         
  -2 -13  13        264.47        968.79       584.51 o                         
  -2 -11  13        155.74        229.43       389.05 o                         
  -2  -9  13       1005.43        924.24       417.76 o                         
  -2  -7  13         36.93         46.31       336.39 o                         
  -2  -5  13         63.77       -186.30       336.97 o                         
  -2 -15  15        433.65        687.36       594.53 o                         
  -2 -13  15         60.91        359.94       633.55 o                         
  -2 -11  15        624.27        898.58       442.17 o                         
  -2  -9  15        303.33        219.09       379.58 o                         
  -2  -7  15       2891.98       3095.69       419.63 o                         
  -2  -5  15        277.71        322.85       272.99 o                         
  -2 -15  17          7.47        202.40       474.94 o                         
  -2 -13  17       1255.42       1640.91       437.56 o                         
  -2 -11  17        397.78        630.88       414.23 o                         
  -2  -9  17          1.39        -59.07       422.17 o                         
  -2  -7  17       1156.99        693.49       343.76 o                         
  -2  -5  17        434.20        381.12       323.98 o                         
  -2 -15  19        192.74        416.20       415.75 o                         
  -2 -13  19          3.71       -283.18       422.69 o                         
  -2 -11  19        501.59        820.52       344.37 o                         
  -2  -9  19        301.57        688.28       365.20 o                         
  -2  -7  19       1073.54       1131.07       343.87 o                         
  -2  -5  19        300.87        233.29       323.92 o                         
  -2 -15  21        458.57        122.42       424.50 o                         
  -2 -13  21        255.15        447.38       420.01 o                         
  -2 -11  21         12.54       -158.12       369.01 o                         
  -2  -9  21         10.08         98.55       375.34 o                         
  -2  -7  21        103.93        253.33       396.19 o                         
  -2  -5  21        486.28        516.29       367.17 o                         
  -2 -13  23          0.59       -227.45       376.70 o                         
  -2 -11  23        222.50        399.51       339.49 o                         
  -2  -9  23         15.48        555.40       343.79 o                         
  -2  -7  23         73.20        620.72       330.94 o                         
  -2  -5  23         63.87        -11.10       358.78 o                         
  -2 -13  25          1.81       -634.96       839.84 o                         
  -2 -11  25        417.60        536.41       425.82 o                         
  -2  -9  25         58.10        562.78       360.36 o                         
  -2  -7  25        589.15        698.42       415.21 o                         
  -2  -5  25        256.69        477.84       368.82 o                         
  -2 -11  27          2.19         33.63       423.28 o                         
  -2  -9  27         49.85        232.57       598.47 o                         
  -2  -7  27       1162.71        878.53       385.53 o                         
  -2  -5  27          8.67       -372.73       372.73 o                         
  -2  -9  29        868.44        816.42       436.46 o                         
  -2  -7  29       1252.70       1456.19       387.92 o                         
  -2  -5  29        483.10        537.14       355.38 o                         
  -2  -9  31         22.41       -235.92       919.99 o                         
  -2  -7  31        113.64         82.47       603.47 o                         
  -2  -5  31         71.95        178.66       392.39 o                         
  -2  -5  33          0.87          4.90       639.35 o                         
  -3  -4 -32        129.34        582.18       632.35 o                         
  -3  -6 -30          2.39       -109.19       630.06 o                         
  -3  -4 -30        177.64        423.38       390.12 o                         
  -3  -2 -30        618.62        825.60       382.87 o                         
  -3  -6 -28         14.77        -67.08       348.03 o                         
  -3  -4 -28        402.45        287.26       468.18 o                         
  -3  -2 -28       1573.49        996.34       354.43 o                         
  -3  -6 -26        496.55        408.14       423.12 o                         
  -3  -4 -26        108.39        352.71       365.47 o                         
  -3  -2 -26         97.17        -71.41       338.61 o                         
  -3  -6 -24          0.04        564.41       831.94 o                         
  -3  -4 -24         64.12         83.41       414.52 o                         
  -3  -2 -24        387.72        198.19       300.90 o                         
  -3  -6 -22         24.92       -236.44       414.66 o                         
  -3  -4 -22        226.01        432.97       402.68 o                         
  -3  -2 -22        318.92        164.36       327.46 o                         
  -2 -15 -21         33.28       -339.21       881.61 o                         
  -3  -6 -20        547.07        470.62       358.57 o                         
  -3  -4 -20        214.46       -201.27       592.22 o                         
  -3  -2 -20         23.03         64.12       326.41 o                         
  -2 -15 -19       1502.52       1964.43       453.74 o                         
  -3  -6 -18          1.70        323.47       361.93 o                         
  -3  -4 -18        104.52        221.28       334.94 o                         
  -3  -2 -18         50.53          3.85       336.85 o                         
  -2 -17 -17        166.43        824.04       823.47 o                         
  -2 -15 -17        654.38        721.87       387.90 o                         
  -3  -6 -16        686.69        641.99       401.10 o                         
  -3  -4 -16        114.81        462.84       331.43 o                         
  -3  -2 -16          0.14        187.40       341.98 o                         
  -2 -17 -15          0.10       -239.55       636.52 o                         
  -2 -15 -15        161.90        123.04       827.99 o                         
  -3  -6 -14         17.89       -145.18       438.27 o                         
  -3  -4 -14         84.91       -294.90       294.90 o                         
  -3  -2 -14        410.11        428.86       310.55 o                         
  -2 -17 -13        557.59        680.99       608.54 o                         
  -2 -15 -13         78.38        902.49       908.70 o                         
  -3  -6 -12         84.97        136.33       363.88 o                         
  -3  -4 -12        177.80        262.17       317.54 o                         
  -3  -2 -12          9.48         17.77       281.13 o                         
  -2 -19 -11         86.98        480.31       916.03 o                         
  -2 -17 -11        342.53         61.85       611.74 o                         
  -2 -15 -11         31.35        -32.48       625.10 o                         
  -3  -6 -10        662.13        695.19       406.58 o                         
  -3  -4 -10        811.89        587.20       404.24 o                         
  -3  -2 -10        466.55        550.77       303.08 o                         
  -2 -19  -9          3.07         12.99      1039.64 o                         
  -2 -17  -9         12.14        268.78       628.77 o                         
  -2 -15  -9        467.32        386.73       506.68 o                         
  -3  -6  -8         44.91         23.92       404.77 o                         
  -3  -4  -8          2.09         95.71       346.29 o                         
  -3  -2  -8       2698.63       1800.19       385.33 o                         
  -2 -19  -7       1033.29        910.27       657.94 o                         
  -2 -17  -7        364.15        175.32       505.31 o                         
  -2 -15  -7        523.22        835.14       453.81 o                         
  -3  -6  -6        426.16        142.20       413.12 o                         
  -3  -4  -6         38.61       -181.60       460.13 o                         
  -3  -2  -6         17.37        177.07       400.11 o                         
  -2 -19  -5        916.58        509.94       661.45 o                         
  -2 -17  -5        319.99        331.42       533.41 o                         
  -2 -15  -5        145.59        115.31       507.97 o                         
  -3  -6  -4        324.48        290.42       438.73 o                         
  -3  -4  -4        189.22        284.14       407.93 o                         
  -3  -2  -4        418.12        386.05       343.21 o                         
  -2 -19  -3          4.01         73.37       872.58 o                         
  -2 -17  -3        156.01        275.38       533.94 o                         
  -2 -15  -3        270.75       -387.33       530.13 o                         
  -3  -6  -2        849.87        682.36       372.37 o                         
  -3  -4  -2       1159.30        990.46       486.89 o                         
  -3  -2  -2        132.70        136.71       308.60 o                         
  -2 -19  -1        391.32        190.21       914.91 o                         
  -2 -17  -1        850.02       1009.29       472.20 o                         
  -2 -15  -1          6.19        261.51       512.83 o                         
  -3  -6   0          0.96        245.14       460.66 o                         
  -3  -4   0        509.36        415.34       350.91 o                         
  -3  -2   0         65.91        112.32       365.88 o                         
  -2 -21   1          0.05        147.87       933.53 o                         
  -2 -19   1         33.22       -159.73       861.29 o                         
  -2 -17   1        728.41        464.07       453.59 o                         
  -2 -15   1         70.76        551.28       528.27 o                         
  -3  -6   2        244.09        352.71       467.88 o                         
  -3  -4   2        526.29        198.35       372.34 o                         
  -3  -2   2          6.15         26.20       441.22 o                         
 -19  16   2       1124.24        905.56       431.13 o                         
 -18  16   2       5899.61       4519.95       455.32 o                         
 -17  16   2        592.70        519.88       614.80 o                         
 -16  16   2       6132.68       5289.07       912.08 o                         
 -15  16   2        210.90       -394.52       826.86 o                         
 -14  16   2       3056.90       4008.99       859.59 o                         
 -13  16   2       3559.89       4072.86       633.52 o                         
 -12  16   2        720.62       1082.20       591.99 o                         
 -11  16   2        457.71       1161.54       671.36 o                         
 -10  16   2      12007.72       9985.88       866.37 o                         
  -9  16   2       5599.10       5604.45       664.07 o                         
  -8  16   2       1860.86       2202.74       522.78 o                         
  -7  16   2          7.29         98.54       637.48 o                         
  -6  16   2       3142.05       2525.73       996.18 o                         
  -5  16   2       1879.73       1961.88       895.72 o                         
  -4  16   2       4178.33       2537.02       970.22 o                         
  -3  16   2         45.43        208.05       514.45 o                         
  -2  16   2       4961.77       5017.20       580.56 o                         
  -1  16   2        520.69        181.80       545.78 o                         
   0  16   2       4070.19       3779.05       487.24 o                         
   1  16   2        177.25        -39.36       457.77 o                         
   2  16   2         35.35        323.73       457.28 o                         
   3  16   2       2277.22       2251.49       547.98 o                         
   4  16   2        589.95        946.11       515.74 o                         
   5  16   2         14.45          4.87       512.21 o                         
   6  16   2       2923.02       2664.95       469.05 o                         
   7  16   2       2940.99       2748.80       479.25 o                         
   8  16   2       1428.86       1059.69       515.43 o                         
   9  16   2          0.74        237.27       510.48 o                         
  10  16   2       2647.93       3046.15       632.65 o                         
  11  16   2        521.80        784.40       610.86 o                         
  12  16   2       3164.52       2962.69       649.91 o                         
  13  16   2         74.62        307.82       605.80 o                         
  14  16   2       4372.09       2317.46       947.64 o                         
  15  16   2         93.95        572.87       851.13 o                         
  16  16   2        916.57       1390.05       603.39 o                         
  17  16   2        292.97        722.91       624.27 o                         
  18  16   2       1143.87        814.50       607.41 o                         
  19  16   2        702.41        276.56       859.03 o                         
 -15  18   2          0.01        577.39       880.48 o                         
 -14  18   2       7966.88       8024.19       968.52 o                         
 -13  18   2         27.97       -566.10       908.70 o                         
 -12  18   2       5584.77       6587.21       948.21 o                         
 -11  18   2         86.92        340.90       904.75 o                         
 -10  18   2       1199.31       1158.73       919.42 o                         
  -9  18   2         34.79       -185.13       871.45 o                         
  -8  18   2       2697.09       1994.05       919.42 o                         
  -7  18   2        104.24        160.86       853.95 o                         
  -6  18   2      16369.49      16014.52      1143.49 o                         
  -5  18   2          0.20       -158.05       625.20 o                         
  -4  18   2       3406.19       3115.01      1177.36 o                         
  -3  18   2         61.53        -79.07       631.91 o                         
  -2  18   2       1224.42        666.76       632.86 o                         
  -1  18   2       1244.29        448.14       901.36 o                         
   0  18   2       3355.98       3911.35       673.56 o                         
   1  18   2         87.22        222.72       524.78 o                         
   2  18   2      19141.61      18014.88       679.33 o                         
   3  18   2        516.52        185.97       520.62 o                         
   4  18   2      11157.07      10427.99       614.16 o                         
   5  18   2         24.84       -268.51       510.50 o                         
   6  18   2       2698.59       3220.62       672.50 o                         
   7  18   2        158.27       -554.94       618.76 o                         
   8  18   2      16515.35      15754.48       768.80 o                         
   9  18   2        601.41       1057.60       625.81 o                         
  10  18   2       1078.72       1372.23       616.24 o                         
  11  18   2          0.70       -639.29       639.29 o                         
  12  18   2       3583.42       4109.70       659.96 o                         
  13  18   2        216.19       -633.49       633.49 o                         
  14  18   2        567.07        302.60       624.00 o                         
 -10  20   2        166.60        778.88       903.05 o                         
  -9  20   2         83.10        -70.55       895.15 o                         
  -8  20   2       5124.49       4975.26       978.68 o                         
  -7  20   2        296.57       1135.03       918.29 o                         
  -6  20   2       2952.58       3855.47       899.67 o                         
  -5  20   2        561.08        594.32       921.68 o                         
  -4  20   2        490.91       1008.60       859.59 o                         
  -3  20   2         13.02        217.30       920.55 o                         
  -2  20   2       2857.15       1641.80       645.93 o                         
  -1  20   2       1441.47       1118.09       921.68 o                         
   0  20   2       3961.85       3011.68       980.38 o                         
   1  20   2        382.40        710.03       929.02 o                         
   4  20   2       1890.13       1944.95       931.84 o                         
   5  20   2        248.27        183.43       856.21 o                         
   7  20   2        581.27       -360.09       887.25 o                         
   8  20   2        419.35        489.34       924.50 o                         
   9  20   2          3.36        343.72       878.78 o                         
  -2 -19   3        161.07        251.73       924.50 o                         
  -2 -17   3        581.60        165.37       907.00 o                         
  -2 -15   3          2.80        -87.98       615.17 o                         
 -34   1   3          4.59        589.87       633.82 o                         
 -33   1   3       1012.29       1718.21       658.69 o                         
 -32   1   3        128.62       -255.22       371.99 o                         
 -31   1   3      11147.29      10930.87       453.16 o                         
 -30   1   3          2.81         88.27       350.85 o                         
 -29   1   3       4845.77       4320.24       378.20 o                         
 -28   1   3         54.15        137.49       320.45 o                         
 -27   1   3        391.06        741.59       302.87 o                         
 -26   1   3        242.15        301.22       293.65 o                         
 -25   1   3       5064.88       5655.99       329.67 o                         
 -24   1   3          3.44        144.87       302.05 o                         
 -23   1   3      11559.62      10763.25       327.69 o                         
 -22   1   3        568.95        606.42       272.56 o                         
 -21   1   3       2521.71       3579.32       285.42 o                         
 -20   1   3        122.03        135.38       264.17 o                         
 -19   1   3       7055.67       6611.40       311.92 o                         
 -18   1   3        469.04        407.98       254.33 o                         
 -17   1   3      14436.49      14066.07       339.75 o                         
 -16   1   3         64.28        -25.42       248.56 o                         
 -15   1   3      82786.45      76106.69      2074.37 o                         
 -14   1   3          0.43        133.42       211.96 o                         
 -13   1   3      29603.28      22649.07       494.77 o                         
 -12   1   3         19.70         56.59       214.59 o                         
 -11   1   3      12197.39      13690.76       486.85 o                         
 -10   1   3         39.27        -11.73       260.78 o                         
  -9   1   3       4801.22       3833.28       287.23 o                         
  -8   1   3         35.40         72.28       235.24 o                         
  -7   1   3     241618.53     240006.72      5693.17 o                         
  -6   1   3         45.23         65.75       204.43 o                         
  -5   1   3      18173.91      16392.60       349.66 o                         
  -4   1   3         67.58        -12.09       179.28 o                         
  -3   1   3     161012.50     119459.37      1925.95 o                         
  -2   1   3         73.40         -5.82       268.36 o                         
  -1   1   3     104116.71      60494.61       845.94 o                         
   0   1   3         33.88         -8.81       363.65 o                         
   1   1   3     159472.89     112585.41      4259.76 o                         
   2   1   3         68.95          3.10       302.20 o                         
   3   1   3      17601.80      15127.81       705.71 o                         
   4   1   3         67.32         10.04       369.09 o                         
   5   1   3     256213.69     238959.39     11332.07 o                         
   6   1   3        192.54        376.87       382.48 o                         
   7   1   3       1574.13       2546.53       349.58 o                         
   8   1   3        299.95        166.25       338.80 o                         
   9   1   3       3789.14       4032.48       379.53 o                         
  10   1   3        319.12        337.03       359.33 o                         
  11   1   3       5440.16       5037.26       390.99 o                         
  12   1   3         90.86        200.12       318.26 o                         
  13   1   3      58094.53      46716.79       659.72 o                         
  14   1   3         52.05       -191.35       331.92 o                         
  15   1   3      10922.39      12608.23       480.62 o                         
  16   1   3        889.05        607.32       351.00 o                         
  17   1   3      14624.21      13370.44       478.89 o                         
  18   1   3         12.50       -217.35       328.69 o                         
  19   1   3       2225.34       2825.81       354.32 o                         
  20   1   3        494.78        587.86       333.19 o                         
  21   1   3      32908.55      27994.57       451.51 o                         
  22   1   3        312.70        502.63       336.95 o                         
  23   1   3      12860.87      10763.54       435.40 o                         
  24   1   3        339.42        558.54       372.77 o                         
  25   1   3       1065.55       1495.82       387.88 o                         
  26   1   3         32.19        293.64       363.70 o                         
  27   1   3       2658.20       3087.58       385.61 o                         
  28   1   3         64.71        328.68       323.73 o                         
  29   1   3       5088.87       4442.56       368.39 o                         
  30   1   3         28.95       -146.19       354.66 o                         
  31   1   3        281.40       1275.99       498.96 o                         
 -35   3   3        251.94       -773.80       904.75 o                         
 -34   3   3         25.11       -191.90       883.30 o                         
 -33   3   3      18654.71      16680.73       644.61 o                         
 -32   3   3          0.43        209.77       445.41 o                         
 -31   3   3       7004.96       7640.21       490.42 o                         
 -30   3   3          8.35         30.04       501.18 o                         
 -29   3   3        610.55        884.05       435.78 o                         
 -28   3   3          6.23       -103.02       376.88 o                         
 -27   3   3       6749.49       5926.13       384.83 o                         
 -26   3   3        105.37        -23.13       308.72 o                         
 -25   3   3      12821.21      12949.64       360.99 o                         
 -24   3   3          5.34        222.37       292.94 o                         
 -23   3   3      34606.95      32403.46       637.63 o                         
 -22   3   3          3.18        239.89       278.45 o                         
 -21   3   3       2063.16       1735.13       271.49 o                         
 -20   3   3         12.91        -82.35       291.34 o                         
 -19   3   3     107743.27     100621.45      2814.65 o                         
 -18   3   3         70.24        105.10       277.16 o                         
 -17   3   3      18103.02      15817.36       337.09 o                         
 -16   3   3         11.83         91.03       244.68 o                         
 -15   3   3       2452.42       2096.76       245.44 o                         
 -14   3   3         89.30        -17.89       244.83 o                         
 -13   3   3      62723.86      57574.27      1595.25 o                         
 -12   3   3          3.89        201.74       277.37 o                         
 -11   3   3      79384.45      72729.34      2401.29 o                         
 -10   3   3        251.96        239.27       311.67 o                         
  -9   3   3     200865.00     165093.22      3576.02 o                         
  -8   3   3        997.73        957.03       379.28 o                         
  -7   3   3      16296.50      15956.29       566.74 o                         
  -6   3   3         32.47        101.12       399.50 o                         
  -5   3   3      27598.23      30239.16      1367.83 o                         
  -4   3   3        225.80        225.97       358.84 o                         
  -3   3   3     290572.38     332318.75      4845.20 o                         
  -2   3   3        134.54        163.80       388.51 o                         
  -1   3   3     106102.12     126139.95      2403.25 o                         
   0   3   3         82.50         24.07       451.29 o                         
   1   3   3     295474.25     315123.97     14311.01 o                         
   2   3   3        193.75        233.07       470.86 o                         
   3   3   3       1544.79       1197.23       437.58 o                         
   4   3   3        503.37        315.36       384.89 o                         
   5   3   3       7273.94       7954.16       683.44 o                         
   6   3   3       1269.13        897.32       475.70 o                         
   7   3   3     112290.98      87898.92      2933.09 o                         
   8   3   3        243.99        150.84       322.39 o                         
   9   3   3      28954.32      34968.12      1077.07 o                         
  10   3   3       2392.78       1918.55       308.39 o                         
  11   3   3      10407.28      11965.67       380.57 o                         
  12   3   3        306.57        213.60       275.00 o                         
  13   3   3      34587.34      33228.93       962.13 o                         
  14   3   3        207.82        131.57       280.06 o                         
  15   3   3     106000.89      88757.67      1247.72 o                         
  16   3   3         85.48         36.03       310.55 o                         
  17   3   3      28457.24      24793.85       563.97 o                         
  18   3   3          3.85       -227.80       317.31 o                         
  19   3   3      25577.69      23583.21       524.10 o                         
  20   3   3        329.95       -120.43       362.86 o                         
  21   3   3        410.66        881.09       329.21 o                         
  22   3   3          1.09        189.62       330.17 o                         
  23   3   3       5186.97       4760.47       395.89 o                         
  24   3   3         26.16         80.90       331.18 o                         
  25   3   3       1470.10       1165.92       332.64 o                         
  26   3   3         35.13         77.53       336.81 o                         
  27   3   3       2904.12       3295.31       336.50 o                         
  28   3   3          0.36       -138.91       345.17 o                         
  29   3   3      19731.27      19207.04       475.68 o                         
  30   3   3          1.30        245.35       391.00 o                         
  31   3   3       9591.00       9789.37       857.34 o                         
  32   3   3          6.17       -394.05       625.66 o                         
 -34   5   3        292.98       -569.49       974.73 o                         
 -33   5   3       1878.23        664.31       962.88 o                         
 -32   5   3         15.36        -86.14       447.05 o                         
 -31   5   3      15674.14      13965.84       491.89 o                         
 -30   5   3         15.01        162.65       372.79 o                         
 -29   5   3       4968.19       4867.99       382.36 o                         
 -28   5   3         17.41         -1.05       342.56 o                         
 -27   5   3       1393.66       1195.84       362.24 o                         
 -26   5   3         12.37        -87.26       419.37 o                         
 -25   5   3        905.91       1196.18       395.81 o                         
 -24   5   3        690.92        666.04       346.77 o                         
 -23   5   3       9944.75       8122.02       397.59 o                         
 -22   5   3          7.15        -79.09       329.02 o                         
 -21   5   3      18549.58      15773.35       508.13 o                         
 -20   5   3        244.92        284.61       345.54 o                         
 -19   5   3      19558.75      17097.16       444.23 o                         
 -18   5   3        184.70        111.67       298.48 o                         
 -17   5   3      10323.26       8659.92       358.71 o                         
 -16   5   3         90.82        407.07       303.25 o                         
 -15   5   3      37861.76      32206.26      1030.55 o                         
 -14   5   3       3453.27       3457.15       366.95 o                         
 -13   5   3       9862.60       8921.11       410.84 o                         
 -12   5   3        204.13        386.63       377.70 o                         
 -11   5   3      21042.85      20662.71       562.86 o                         
 -10   5   3       4498.59       3766.10       448.95 o                         
  -9   5   3      24296.99      24426.24       949.07 o                         
  -8   5   3         11.53        347.55       383.02 o                         
  -7   5   3        471.82       3007.63       343.91 o                         
  -6   5   3        346.40        430.62       394.02 o                         
  -5   5   3      25992.45      23630.18       873.59 o                         
  -4   5   3       1168.49       1298.35       511.28 o                         
  -3   5   3      33944.91      34726.55       857.86 o                         
  -2   5   3        585.84        430.73       437.70 o                         
  -1   5   3       3044.09       4696.22       470.30 o                         
   0   5   3       2329.55       2166.49       434.98 o                         
   1   5   3      16954.02      19213.29       578.93 o                         
   2   5   3        346.50        279.87       406.60 o                         
   3   5   3        186.43        964.91       461.75 o                         
   4   5   3          0.05       -171.77       466.46 o                         
   5   5   3       1081.09       1880.59       605.12 o                         
   6   5   3        977.30        695.54       420.61 o                         
   7   5   3      16508.02      19272.31      1300.96 o                         
   8   5   3        936.16        852.03       471.02 o                         
   9   5   3      14307.72      12012.83       548.44 o                         
  10   5   3        116.66        308.95       350.75 o                         
  11   5   3      11263.54      10718.74       533.19 o                         
  12   5   3       4062.93       3738.86       446.73 o                         
  13   5   3      69875.12      58329.55      2063.27 o                         
  14   5   3        545.47        745.70       379.82 o                         
  15   5   3       1319.13       3448.81       422.93 o                         
  16   5   3       1908.75       1955.08       372.54 o                         
  17   5   3      16137.65      11891.49      1591.24 o                         
  18   5   3        113.79         68.65       361.70 o                         
  19   5   3       1166.68       1113.92       461.90 o                         
  20   5   3        486.17         -8.40       473.00 o                         
  21   5   3      13491.84      12017.09      1005.52 o                         
  22   5   3         57.78        -81.20       459.57 o                         
  23   5   3       7368.20       6782.49       850.00 o                         
  24   5   3         19.62        604.48       840.40 o                         
  25   5   3       2456.94       1856.29       397.63 o                         
  26   5   3        170.33        103.49       343.76 o                         
  27   5   3        684.58        832.05       350.35 o                         
  28   5   3        103.50        664.11       349.11 o                         
  29   5   3       5718.52       4919.41       379.15 o                         
  30   5   3        111.82        819.08       512.08 o                         
  31   5   3        350.29        664.92       638.36 o                         
  32   5   3         23.66       -243.82       882.73 o                         
 -32   7   3         68.04        350.50       921.68 o                         
 -31   7   3         60.12        284.75       513.62 o                         
 -30   7   3       1322.40       1186.83       364.73 o                         
 -29   7   3       1192.51       1525.82       354.32 o                         
 -28   7   3       1100.22       1451.90       352.25 o                         
 -27   7   3       1098.25       1055.32       431.22 o                         
 -26   7   3        123.22        529.55       489.44 o                         
 -25   7   3        729.11       1134.09       405.59 o                         
 -24   7   3        680.33        369.12       415.09 o                         
 -23   7   3       6190.10       6197.56       369.48 o                         
 -22   7   3         38.62        119.53       331.80 o                         
 -21   7   3       4497.57       4396.17       352.40 o                         
 -20   7   3        801.63        869.46       368.04 o                         
 -19   7   3       5264.24       6141.53       381.77 o                         
 -18   7   3        231.71        356.60       328.94 o                         
 -17   7   3       5574.19       5480.20       400.68 o                         
 -16   7   3        533.06        319.72       355.81 o                         
 -15   7   3      11430.73      10792.93       430.93 o                         
 -14   7   3       5654.67       5355.33       456.26 o                         
 -13   7   3       7745.75       7900.75       448.95 o                         
 -12   7   3        322.57        324.42       412.32 o                         
 -11   7   3      17656.39      17926.12      1187.13 o                         
 -10   7   3        409.72        347.89       338.57 o                         
  -9   7   3      73856.70      70267.62      2040.86 o                         
  -8   7   3        820.19        914.16       312.52 o                         
  -7   7   3      11072.96      12073.73       465.83 o                         
  -6   7   3       3988.25       3916.45       418.18 o                         
  -5   7   3      12534.18      12915.50       520.04 o                         
  -4   7   3         92.00        286.76       368.07 o                         
  -3   7   3       6082.53       5068.90       517.89 o                         
  -2   7   3        941.89       1291.75       467.61 o                         
  -1   7   3      20311.71      22974.98       944.89 o                         
   0   7   3       1493.82        738.70       562.53 o                         
  -3  -6   4        361.88        303.50       408.80 o                         
  -3  -4   4        241.44        317.63       442.29 o                         
  -3  -2   4       2110.21       1436.20       461.97 o                         
  -2 -19   5        194.16        289.83       627.18 o                         
  -2 -17   5        122.52        723.57       909.83 o                         
  -2 -15   5        124.05        -17.33       498.58 o                         
  -3  -6   6        107.61        111.31       321.57 o                         
  -3  -4   6         42.37        307.40       387.66 o                         
  -3  -2   6        154.96        152.35       299.58 o                         
  -2 -19   7        198.37         55.59       599.04 o                         
  -2 -17   7          4.89       -217.38       648.64 o                         
  -3  -6   8       1876.80       1636.15       352.95 o                         
  -3  -4   8       1527.27       1262.12       404.85 o                         
  -3  -2   8       6255.79       4831.45       389.54 o                         
  -2 -19   9        224.49        738.25       898.54 o                         
  -2 -17   9        212.58         12.74       618.00 o                         
  -3  -6  10          6.04        100.74       411.54 o                         
  -3  -4  10       2876.30       2471.89       419.23 o                         
  -3  -2  10        137.36        106.36       252.13 o                         
  -2 -19  11        745.72       1530.11       903.05 o                         
  -2 -17  11        430.53        307.62       609.90 o                         
  -3  -6  12         44.85        159.98       374.46 o                         
  -3  -4  12         16.54         10.09       308.74 o                         
  -3  -2  12       2329.50       1692.44       266.74 o                         
  -2 -19  13        215.58        325.66       834.20 o                         
  -2 -17  13          4.78        364.85       596.13 o                         
  -3  -6  14        407.05        388.11       346.73 o                         
  -3  -4  14         29.38        133.31       271.94 o                         
  -3  -2  14         20.38         40.84       212.34 o                         
  -2 -17  15        626.34        894.31       639.00 o                         
  -3  -6  16       2713.65       3044.24       407.59 o                         
  -3  -4  16        148.98        130.14       284.79 o                         
  -3  -2  16        333.10        475.58       240.22 o                         
  -3  -6  18         25.55       -232.83       316.60 o                         
  -3  -4  18        474.23        252.36       288.29 o                         
  -3  -2  18       1634.68       1184.76       256.14 o                         
  -3  -6  20       2704.76       2925.20       355.76 o                         
  -3  -4  20       2687.54       2411.67       343.58 o                         
  -3  -2  20         80.78         22.60       257.28 o                         
  -3  -6  22        170.22        554.30       384.47 o                         
  -3  -4  22        107.14        153.56       291.37 o                         
  -3  -2  22        973.27       1097.16       280.89 o                         
  -3  -6  24         18.97        185.00       418.90 o                         
  -3  -4  24        663.84        176.50       350.82 o                         
  -3  -2  24        380.09        537.82       286.96 o                         
  -3  -6  26         82.92        -23.36       338.68 o                         
  -3  -4  26         36.06        121.94       344.13 o                         
  -3  -2  26          7.36       -135.94       298.74 o                         
  -3  -6  28         11.04         72.80       384.18 o                         
  -3  -4  28        239.95        242.08       355.08 o                         
  -3  -2  28         79.48       -184.97       381.12 o                         
  -3  -6  30       1412.18       1343.14       335.19 o                         
  -3  -4  30       1323.81       1301.26       440.24 o                         
  -3  -2  30         46.00        126.75       346.15 o                         
  -3  -6  32        194.22         60.54       612.84 o                         
  -3  -4  32        237.14        535.91       495.64 o                         
  -3  -2  32        180.53        -35.98       440.68 o                         
  -3  -4  34        660.36        230.01       643.01 o                         
  -3  -2  34        454.64        311.55       880.48 o                         
  -3  -8 -28         60.98        -48.99       375.88 o                         
  -3 -10 -26        227.40        559.82       487.16 o                         
  -3  -8 -26          9.18        481.06       609.22 o                         
  -3 -12 -24        516.33         77.93       431.38 o                         
  -3 -10 -24        901.97        614.92       379.56 o                         
  -3  -8 -24          0.00       -285.48       475.39 o                         
  -3 -14 -22         17.17       -174.64       590.06 o                         
  -3 -12 -22          8.56       -183.15       493.26 o                         
  -3 -10 -22       1391.80       1639.93       381.25 o                         
  -3  -8 -22       1028.74       1409.35       425.92 o                         
  -3 -16 -20         26.88       -326.23       901.36 o                         
  -3 -14 -20        397.11        144.68       435.27 o                         
  -3 -12 -20        618.56        588.15       471.92 o                         
  -3 -10 -20         10.46         51.39       421.26 o                         
  -3  -8 -20          0.90       -355.90       355.90 o                         
  -3 -16 -18        277.18        455.09       591.34 o                         
  -3 -14 -18          0.62        144.28       420.19 o                         
  -3 -12 -18          2.77        462.31       548.07 o                         
  -3 -10 -18          0.66        160.76       400.10 o                         
  -3  -8 -18         32.74       -152.65       418.54 o                         
  -3 -16 -16         18.80       -442.78       600.24 o                         
  -3 -14 -16          0.47        129.89       415.55 o                         
  -3 -12 -16          5.70       -194.80       496.34 o                         
  -3 -10 -16        574.91        241.42       430.12 o                         
  -3  -8 -16        221.14        971.56       477.32 o                         
  -3 -18 -14        111.34       -122.90       610.37 o                         
  -3 -16 -14         20.85        266.40       839.28 o                         
  -3 -14 -14        238.32        268.76       486.62 o                         
  -3 -12 -14        476.85        752.38       440.71 o                         
  -3 -10 -14        458.89        521.49       419.27 o                         
  -3  -8 -14         56.59        229.39       444.46 o                         
  -3 -18 -12         72.22       -294.17       627.37 o                         
  -3 -16 -12         94.75        -26.72       581.40 o                         
  -3 -14 -12         75.00        143.50       507.92 o                         
  -3 -12 -12        209.91        374.25       427.75 o                         
  -3 -10 -12        150.04        250.62       620.75 o                         
  -3  -8 -12        410.77        774.90       442.38 o                         
  -3 -18 -10          4.27        -11.27       636.23 o                         
  -3 -16 -10          0.40       -526.50       612.25 o                         
  -3 -14 -10        621.88        787.96       650.92 o                         
  -3 -12 -10         72.19        290.05       401.52 o                         
  -3 -10 -10        325.06        447.40       542.98 o                         
  -3  -8 -10          2.91        245.05       359.72 o                         
  -3 -20  -8        103.02        636.65       884.99 o                         
  -3 -18  -8         16.24        465.71       618.01 o                         
  -3 -16  -8        965.95        984.68       451.72 o                         
  -3 -14  -8       1679.94       1786.72       534.61 o                         
  -3 -12  -8        898.35        518.72       413.40 o                         
  -3 -10  -8        841.05       1012.99       434.75 o                         
  -3  -8  -8         15.88         98.90       373.90 o                         
  -3 -18  -6        561.33        307.46       637.92 o                         
  -3 -16  -6        109.12        199.24       448.49 o                         
  -3 -14  -6        745.63        569.13       405.80 o                         
  -3 -12  -6         21.60         46.26       443.36 o                         
  -3 -10  -6       2062.42       2297.97       356.91 o                         
  -3  -8  -6       1385.35       1506.20       411.41 o                         
  -3 -20  -4        146.22        577.95       908.13 o                         
  -3 -18  -4        172.59        465.44       529.17 o                         
  -3 -16  -4        187.95        202.33       520.94 o                         
  -3 -14  -4         13.22         61.28       444.68 o                         
  -3 -12  -4        583.34        685.80       420.66 o                         
  -3 -10  -4        337.18        126.54       386.10 o                         
  -3  -8  -4        946.86       1295.88       787.91 o                         
  -3 -18  -2        222.48        -56.32       523.39 o                         
  -3 -16  -2        980.86        952.04       462.25 o                         
  -3 -14  -2        857.02        593.74       400.06 o                         
  -3 -12  -2       1776.94       1896.32       395.10 o                         
  -3 -10  -2         20.99         22.40       406.28 o                         
  -3  -8  -2          3.72        -83.47       425.46 o                         
  -3 -20   0        118.84       -312.12       859.03 o                         
  -3 -18   0         86.44        115.15       645.33 o                         
  -3 -16   0         21.17        332.35       452.50 o                         
  -3 -14   0         89.51         98.72       440.02 o                         
  -3 -12   0         81.17        352.76       413.09 o                         
  -3 -10   0        147.71        -31.14       525.57 o                         
  -3  -8   0          0.17        -58.02       521.32 o                         
  -3 -20   2          5.61        643.99       897.41 o                         
  -3 -18   2         26.50        -57.09       525.85 o                         
  -3 -16   2         19.57        -12.70       437.04 o                         
  -3 -14   2         92.36        171.31       508.85 o                         
  -3 -12   2        149.58       -152.06       594.51 o                         
  -3 -10   2         63.46        315.80       366.72 o                         
  -3  -8   2         17.66        -34.39       374.23 o                         
   1   7   3        192.09        463.43       603.59 o                         
   2   7   3       8009.12       6983.23       722.85 o                         
   3   7   3        275.49       2693.46       521.45 o                         
   4   7   3        101.42        287.28       812.75 o                         
   5   7   3      11211.53      12166.66       542.65 o                         
   6   7   3        847.98        832.89       407.81 o                         
   7   7   3      68909.16      71100.26      3000.11 o                         
   8   7   3       4329.23       3719.00       413.35 o                         
   9   7   3       5928.67       6111.61       496.17 o                         
  10   7   3         15.09         35.87       475.98 o                         
  11   7   3       2144.02       2722.87       439.14 o                         
  12   7   3       1294.48       1338.40       401.61 o                         
  13   7   3        893.80        985.94       404.41 o                         
  14   7   3        921.31        660.80       420.73 o                         
  15   7   3      16121.86      15373.38       565.20 o                         
  16   7   3        120.36        -12.07       401.50 o                         
  17   7   3       2254.19       3824.53       441.11 o                         
  18   7   3        153.62        240.49       365.38 o                         
  19   7   3      11583.95       9520.03       503.92 o                         
  20   7   3        183.19        406.81       374.63 o                         
  21   7   3       1186.60       1338.08       410.64 o                         
  22   7   3          0.62        -57.36       404.94 o                         
  23   7   3       2834.88       2776.22       436.38 o                         
  24   7   3          2.26          9.75       464.63 o                         
  25   7   3       1993.08       1983.60       464.83 o                         
  26   7   3        196.68        507.90       416.96 o                         
  27   7   3       2556.19       2847.85       402.89 o                         
  28   7   3         64.28        279.10       352.40 o                         
  29   7   3       2799.33       2707.84       645.02 o                         
  30   7   3        607.98        -97.08       889.51 o                         
  31   7   3       2247.23       1766.03       967.96 o                         
 -31   9   3       4446.17       4395.05       926.19 o                         
 -30   9   3         11.98       -370.01       506.86 o                         
 -29   9   3       4881.18       4611.98       382.37 o                         
 -28   9   3        496.24        573.45       617.00 o                         
 -27   9   3       3860.58       3479.01       903.62 o                         
 -26   9   3        113.99       -177.59       425.88 o                         
 -25   9   3        904.98       1355.29       345.29 o                         
 -24   9   3          2.18        178.33       368.16 o                         
 -23   9   3       4213.44       4931.61       366.09 o                         
 -22   9   3        898.29       1134.83       317.66 o                         
 -21   9   3       1299.22       1373.61       343.08 o                         
 -20   9   3         28.98       -195.59       352.44 o                         
 -19   9   3      10946.55      10168.38       579.93 o                         
 -18   9   3         96.85        181.37       366.81 o                         
 -17   9   3      11581.66      12673.38       505.42 o                         
 -16   9   3       1043.67        896.17       388.01 o                         
 -15   9   3      55961.11      49892.37      1580.43 o                         
 -14   9   3         16.71         36.44       423.07 o                         
 -13   9   3      18745.35      16466.35       542.97 o                         
 -12   9   3        820.63        846.23       395.49 o                         
 -11   9   3      34227.20      35906.61       682.38 o                         
 -10   9   3        132.31        391.26       338.46 o                         
  -9   9   3      25691.87      34242.43       638.05 o                         
  -8   9   3          2.29       -200.83       455.19 o                         
  -7   9   3      68411.32      69317.62      1166.88 o                         
  -6   9   3         39.24        745.00       416.28 o                         
  -5   9   3      22254.26      22787.78       561.88 o                         
  -4   9   3       3239.41       3282.81       380.90 o                         
  -3   9   3         43.42        551.75       394.09 o                         
  -2   9   3         55.79        229.41       385.40 o                         
  -1   9   3      24359.44      26721.06       944.83 o                         
   0   9   3       6089.11       5645.53       444.13 o                         
   1   9   3       4543.16       6582.69       950.46 o                         
   2   9   3       1858.11       2019.45       818.96 o                         
   3   9   3       4961.83       7368.46       490.97 o                         
   4   9   3         24.28        198.41       421.32 o                         
   5   9   3      30738.52      33146.84      1059.14 o                         
   6   9   3       1488.90       1778.43       375.92 o                         
   7   9   3        716.34       1090.23       407.28 o                         
   8   9   3         29.66         -1.70       485.27 o                         
   9   9   3      62665.25      59544.61      4809.63 o                         
  10   9   3          5.91        405.82       432.81 o                         
  11   9   3       7538.91       9995.31       679.83 o                         
  12   9   3        275.66        370.24       493.34 o                         
  13   9   3      16240.41      14503.32       892.37 o                         
  14   9   3          3.84         18.24       388.20 o                         
  15   9   3       7235.31       6987.62       453.65 o                         
  16   9   3         95.18        406.48       480.10 o                         
  17   9   3       2954.03       3603.02       487.06 o                         
  18   9   3        407.86        794.63       417.64 o                         
  19   9   3       7018.38       6668.66       451.33 o                         
  20   9   3          6.87       -136.77       355.66 o                         
  21   9   3      13873.27      12384.46       467.34 o                         
  22   9   3        495.38        619.71       335.75 o                         
  23   9   3      13698.79      13364.40       670.95 o                         
  24   9   3        255.61        710.47       420.92 o                         
  25   9   3       3267.83       3113.32       519.57 o                         
  26   9   3          2.94       -384.98       598.54 o                         
  27   9   3        118.01       -476.92       855.64 o                         
 -29  11   3       4929.69       5122.01       969.09 o                         
 -27  11   3       1494.04       1446.62       392.15 o                         
 -26  11   3        456.85        399.12       384.41 o                         
 -25  11   3       2534.90       2356.37       396.44 o                         
 -24  11   3        229.35         61.21       378.83 o                         
 -23  11   3       9032.68       8084.62       424.23 o                         
 -22  11   3         15.15       -130.41       379.54 o                         
 -21  11   3      10140.43       9795.15       460.09 o                         
 -20  11   3          5.21       -114.85       396.18 o                         
 -19  11   3       7737.58       7739.23       473.38 o                         
 -18  11   3        621.75        954.61       423.63 o                         
 -17  11   3        584.45        743.78       422.47 o                         
 -16  11   3        753.87        704.30       420.04 o                         
 -15  11   3       7542.66       8467.52       507.85 o                         
 -14  11   3        537.90        854.24       446.79 o                         
 -13  11   3       6588.66       5614.61       451.79 o                         
 -12  11   3        528.09        700.68       465.97 o                         
 -11  11   3       1912.00       1810.11       531.92 o                         
 -10  11   3        194.66        -32.17       503.18 o                         
  -9  11   3       6383.91       5608.42       496.13 o                         
  -8  11   3        266.50        492.43       513.34 o                         
  -7  11   3      47441.19      46786.74      1844.67 o                         
  -6  11   3       5117.86       4937.14       622.80 o                         
  -5  11   3      12315.76      15757.21       738.54 o                         
  -4  11   3       7941.03       7533.23       533.01 o                         
  -3  11   3      24577.32      23330.25       644.89 o                         
  -2  11   3       6042.53       5722.22       542.44 o                         
  -1  11   3       3191.76       3194.75       607.82 o                         
   0  11   3       5717.08       5785.34       890.64 o                         
   1  11   3       5904.52       7402.52       558.81 o                         
   2  11   3       3238.58       2612.40       389.80 o                         
   3  11   3       1622.66       2550.44       384.37 o                         
   4  11   3       6044.34       5498.01       536.28 o                         
   5  11   3      88125.09      87754.66      1875.58 o                         
   6  11   3         47.62        369.49       340.62 o                         
   7  11   3       1032.35       2647.57       387.61 o                         
   8  11   3        745.61        685.47       393.84 o                         
   9  11   3       5287.76       5837.02       528.60 o                         
  10  11   3         62.13          7.34       455.16 o                         
  11  11   3        802.82       1405.91       427.09 o                         
  12  11   3       1940.49       2098.24       444.99 o                         
  13  11   3      15709.13      14108.93       976.43 o                         
  14  11   3        615.50        346.71       503.57 o                         
  15  11   3       1593.59       1906.33       526.99 o                         
  16  11   3        201.62        237.44       456.87 o                         
  17  11   3        243.98         50.18       559.27 o                         
  18  11   3        157.70        803.78       549.89 o                         
  19  11   3        475.63        887.66       411.89 o                         
  20  11   3        740.89       1179.15       421.04 o                         
  21  11   3      16496.44      14419.61       574.74 o                         
  22  11   3        323.41        723.28       366.03 o                         
  23  11   3       4316.15       5284.20       442.77 o                         
  24  11   3          6.94        235.46       422.72 o                         
  25  11   3       4784.95       4736.84       407.24 o                         
 -26  13   3        106.51        349.37       853.39 o                         
 -25  13   3       8235.27       6868.97       422.26 o                         
 -24  13   3        963.65        848.97       392.17 o                         
 -23  13   3      17289.79      15360.56       648.02 o                         
 -22  13   3        380.15        620.67       402.07 o                         
 -21  13   3       8533.76       7334.91       545.29 o                         
 -20  13   3         95.97        494.90       316.10 o                         
 -19  13   3      18742.39      17427.35       815.75 o                         
 -18  13   3        581.53        975.53       383.32 o                         
 -17  13   3      10372.94      10107.11       617.88 o                         
 -16  13   3         96.35        499.86       574.10 o                         
 -15  13   3        129.26        551.96       598.41 o                         
 -14  13   3       1643.54       2273.36       606.58 o                         
 -13  13   3       5378.96       3410.15       631.97 o                         
 -12  13   3        329.03        373.91       602.62 o                         
 -11  13   3        686.66       2650.80       475.20 o                         
 -10  13   3          0.13       -415.71       618.48 o                         
  -9  13   3     118594.58     107966.84      6948.99 o                         
  -8  13   3         24.89        106.09       605.98 o                         
  -7  13   3      10195.65      10784.38       558.11 o                         
  -6  13   3        112.23         87.07       521.16 o                         
  -5  13   3       2179.75       4650.02       594.27 o                         
  -4  13   3        476.20        648.19       521.99 o                         
  -3  13   3      20526.68      20717.92       913.70 o                         
  -2  13   3        250.24        389.71       516.63 o                         
  -1  13   3       5382.91       5981.88       492.31 o                         
   0  13   3          0.76       -249.68       435.27 o                         
   1  13   3       8528.01      10098.03       468.53 o                         
   2  13   3       1245.35       1279.16       407.99 o                         
   3  13   3         86.43        212.50       394.97 o                         
   4  13   3         10.53       -246.24       441.65 o                         
   5  13   3       6422.49       8261.79       512.96 o                         
   6  13   3        423.64        705.74       416.13 o                         
   7  13   3      95380.66      98954.16      2536.30 o                         
   8  13   3        525.23        696.95       675.48 o                         
   9  13   3       2240.88       3207.36       487.84 o                         
  10  13   3        238.37        698.38       406.79 o                         
  11  13   3       1084.83       2201.01       465.95 o                         
  12  13   3        230.46        340.95       392.42 o                         
  13  13   3       7709.44       8213.22       507.90 o                         
  14  13   3        135.88        206.72       494.39 o                         
  15  13   3      18173.53      17213.43       553.66 o                         
  16  13   3         86.49        411.36       493.18 o                         
  17  13   3       1689.09       2355.42       486.29 o                         
  18  13   3         16.41        225.04       612.79 o                         
  19  13   3      12488.65      11595.73       760.95 o                         
  20  13   3          5.56        260.21       423.62 o                         
  21  13   3       4973.58       4829.58       530.52 o                         
  22  13   3        479.74        594.29       478.31 o                         
  23  13   3       3661.52       2590.97       619.20 o                         
 -22  15   3        287.38       -250.03       855.64 o                         
 -21  15   3       6166.15       6034.71       616.61 o                         
 -20  15   3          1.63        110.03       423.83 o                         
 -19  15   3        748.42       1335.64       430.22 o                         
 -18  15   3         65.61        947.42       583.96 o                         
 -17  15   3       4034.53       4739.83       848.59 o                         
 -16  15   3        783.55        890.01       591.00 o                         
 -15  15   3       6273.46       6593.15       650.63 o                         
 -14  15   3        975.41        432.34       833.07 o                         
 -13  15   3       2854.39       2908.40       764.77 o                         
 -12  15   3        131.68        880.48       827.99 o                         
 -11  15   3       8036.59       8046.42       687.41 o                         
 -10  15   3       1435.16       1703.68       607.14 o                         
  -9  15   3       1078.94       1829.46       602.23 o                         
  -8  15   3         89.13        163.68       840.40 o                         
  -7  15   3       9959.18       9917.22      1027.79 o                         
  -6  15   3         38.33        -66.81       592.26 o                         
  -5  15   3       4374.29       3895.70       634.98 o                         
  -4  15   3       1331.46        917.69       534.73 o                         
  -3  15   3       3084.10       3452.39       664.00 o                         
  -2  15   3          6.49       -328.86       514.68 o                         
  -1  15   3       1688.87       2183.65       468.54 o                         
   0  15   3       1976.84       1683.85       466.78 o                         
   1  15   3        249.85        642.97       457.48 o                         
   2  15   3        628.58        645.62       454.91 o                         
   3  15   3       2556.77       2107.96       421.37 o                         
   4  15   3          8.43         80.59       448.74 o                         
   5  15   3       8052.61       8417.67       528.31 o                         
   6  15   3        691.94        622.13       403.19 o                         
   7  15   3        919.79        948.28       403.74 o                         
   8  15   3         33.80         34.11       396.30 o                         
   9  15   3      13052.80      14039.91       884.48 o                         
  10  15   3          1.22       -232.81       436.45 o                         
  11  15   3        549.73       1549.06       453.24 o                         
  12  15   3       3378.43       3939.57       878.78 o                         
  13  15   3      11017.62       7644.35       927.89 o                         
  14  15   3         72.05        469.93       626.35 o                         
  15  15   3       2461.54       2779.53       451.92 o                         
  16  15   3       2995.39       3321.19       411.82 o                         
  17  15   3        848.02       1339.51       393.45 o                         
  18  15   3        471.10        850.30       445.62 o                         
  19  15   3       2994.06       2725.57       517.25 o                         
  20  15   3        242.99       -147.31       870.88 o                         
 -19  17   3       2216.11       3381.93       917.16 o                         
 -17  17   3        252.25        488.21       857.34 o                         
 -16  17   3       1925.06       2123.87       935.79 o                         
 -15  17   3       3835.49       3674.36       644.09 o                         
 -14  17   3       1202.85       1128.27       611.20 o                         
 -13  17   3       3080.78       3108.11       618.40 o                         
 -12  17   3         95.44       -510.40       771.83 o                         
 -11  17   3      10696.22       9482.64      1192.59 o                         
 -10  17   3         14.85        151.47       592.49 o                         
  -9  17   3        366.71        617.74       631.39 o                         
  -8  17   3       3686.92       4324.50      1028.92 o                         
  -7  17   3       2564.95       3639.87       946.51 o                         
  -6  17   3       4514.74       4414.80      1010.86 o                         
  -5  17   3       4835.37       5441.46       975.30 o                         
  -4  17   3        463.36       1000.88       503.02 o                         
  -3  17   3        296.48        288.74       526.05 o                         
  -2  17   3       1350.27       1459.27       526.34 o                         
  -1  17   3       1552.60       1605.26       466.84 o                         
   0  17   3        656.20        460.49       460.22 o                         
   1  17   3       2105.85       2450.24       465.17 o                         
   2  17   3        362.20        350.46       533.93 o                         
   3  17   3        335.17       1183.21       531.79 o                         
   4  17   3        541.94        250.15       545.73 o                         
   5  17   3      13658.06      14993.31       550.01 o                         
   6  17   3          1.71       -291.20       450.38 o                         
   7  17   3       1409.29       2561.46       533.04 o                         
   8  17   3       6706.67       6764.84      1070.12 o                         
   9  17   3       6184.54       5683.43       685.69 o                         
  10  17   3       2653.77       1806.02       710.59 o                         
  11  17   3        458.25         34.79       740.22 o                         
  12  17   3       2053.45       1927.44       642.74 o                         
  13  17   3       4156.13       3744.83       671.00 o                         
  14  17   3        701.63        668.64       603.37 o                         
  15  17   3       2565.22       2140.07       636.72 o                         
  16  17   3        115.82        407.42       619.13 o                         
 -13  19   3        628.22        644.55       923.94 o                         
 -12  19   3        109.32        718.49       907.00 o                         
 -11  19   3       1895.55       1768.29       925.63 o                         
 -10  19   3         48.83        455.48       878.22 o                         
  -9  19   3      20183.68      18848.10       830.53 o                         
  -8  19   3        628.73        893.87       605.96 o                         
  -7  19   3       2272.92       3279.72       684.19 o                         
  -6  19   3       1938.72       1927.72       664.29 o                         
  -5  19   3       4413.86       4428.12       673.94 o                         
  -4  19   3          3.45       -328.00       631.33 o                         
  -3  19   3        124.54        585.86       883.86 o                         
  -2  19   3        373.95        155.21       926.76 o                         
  -1  19   3       2538.12       2399.30       965.70 o                         
   0  19   3       1188.71       1072.79       634.57 o                         
   1  19   3        219.73        253.63       617.56 o                         
   2  19   3          9.31        355.62       633.86 o                         
   3  19   3       2897.12       2219.72       671.08 o                         
   4  19   3        727.92       1335.13       646.47 o                         
   5  19   3       1184.57       1554.39       644.89 o                         
   6  19   3        794.66        893.55       665.89 o                         
   7  19   3       8459.00       7248.43       725.08 o                         
   8  19   3       1032.62        359.99       667.99 o                         
   9  19   3       4910.24       4487.10       691.61 o                         
  10  19   3         19.28       -210.32       637.28 o                         
  11  19   3        926.68        464.51       861.85 o                         
  -1  21   3        195.70        -21.36       601.90 o                         
  -3 -20   4         96.51       -165.37       887.25 o                         
  -3 -18   4         15.45        109.63       600.26 o                         
  -3 -16   4         24.82        561.27       610.13 o                         
  -3 -14   4         36.08         43.04       498.32 o                         
  -3 -12   4        568.08        624.89       514.43 o                         
  -3 -10   4        825.79        927.78       409.76 o                         
  -3  -8   4         95.55        255.50       339.69 o                         
 -34   0   4       7197.28       7794.48      1007.47 o                         
 -32   0   4       7655.86       6414.82       687.19 o                         
 -30   0   4       1958.39       1632.40       442.43 o                         
 -28   0   4       3099.06       3470.20       444.96 o                         
 -26   0   4      22746.71      17032.02       551.40 o                         
 -24   0   4      26954.04      22596.62       865.40 o                         
 -22   0   4      16714.26      16417.12       770.66 o                         
 -20   0   4      96828.44      87833.84      3593.28 o                         
 -18   0   4        386.32        243.49       333.49 o                         
 -16   0   4       7312.49       7554.58       351.10 o                         
  -3 -20   6         25.13       -860.16       860.16 o                         
  -3 -18   6        587.46        441.97       636.86 o                         
  -3 -16   6        168.37        628.19       878.78 o                         
  -3 -14   6        144.48        -47.73       535.62 o                         
  -3 -12   6        368.46        484.41       522.96 o                         
  -3 -10   6         62.03        112.31       419.94 o                         
  -3  -8   6        251.12        207.60       364.99 o                         
  -3 -20   8         32.54       -345.98       916.03 o                         
  -3 -18   8          7.81        132.01       485.55 o                         
  -3 -16   8       1263.25        869.75       875.96 o                         
  -3 -14   8          3.32        411.00       619.92 o                         
  -3 -12   8        205.55        404.59       630.42 o                         
  -3 -10   8       1678.81       1774.02       514.89 o                         
  -3  -8   8         83.22        102.89       329.75 o                         
  -3 -20  10        128.15       -821.21       905.31 o                         
  -3 -18  10        192.75        745.44       616.76 o                         
  -3 -16  10        254.08        159.53       621.73 o                         
  -3 -14  10        104.24        -22.06       628.78 o                         
  -3 -12  10        767.44         90.90       490.50 o                         
  -3 -10  10        264.28        139.40       526.04 o                         
  -3  -8  10        185.91        338.39       340.49 o                         
  -3 -18  12        216.09        424.51       615.77 o                         
  -3 -16  12          0.18        328.72       577.05 o                         
  -3 -14  12         72.16         20.88       829.12 o                         
  -3 -12  12        273.90        363.44       456.78 o                         
  -3 -10  12          1.08        328.59       397.66 o                         
  -3  -8  12          8.46         22.68       386.06 o                         
  -3 -18  14         91.17        316.31       618.37 o                         
  -3 -16  14        382.81       -102.72       822.34 o                         
  -3 -14  14          9.81        132.02      1197.96 o                         
  -3 -12  14         35.77       -492.61       583.28 o                         
  -3 -10  14         21.54        -75.31       443.31 o                         
  -3  -8  14        839.06        579.42       398.77 o                         
  -3 -16  16        145.23        458.86       857.34 o                         
  -3 -14  16         28.79        216.16       579.42 o                         
  -3 -12  16          7.20        341.24       484.80 o                         
  -3 -10  16        199.69        161.87       376.69 o                         
  -3  -8  16        161.65        173.53       405.73 o                         
  -3 -16  18        751.60        711.36       496.13 o                         
  -3 -14  18         25.02        708.48       460.80 o                         
  -3 -12  18         46.72        -10.60       417.48 o                         
  -3 -10  18        114.29        -52.69       414.75 o                         
  -3  -8  18         32.56         10.39       354.23 o                         
  -3 -16  20        113.00        874.83       859.03 o                         
  -3 -14  20         92.63       1079.25       382.70 o                         
  -3 -12  20       1305.61       1546.23       382.21 o                         
  -3 -10  20         94.41       -160.78       420.61 o                         
  -3  -8  20          6.73        185.28       330.63 o                         
  -3 -14  22        122.68        470.21       387.38 o                         
  -3 -12  22        247.84         -1.46       418.58 o                         
  -3 -10  22        456.03        468.56       377.78 o                         
  -3  -8  22        135.70        450.05       327.64 o                         
  -3 -14  24        751.91         71.73       614.93 o                         
  -3 -12  24        868.25       1077.61       383.71 o                         
  -3 -10  24        431.45         68.41       372.62 o                         
  -3  -8  24         31.63        249.19       362.31 o                         
  -3 -12  26         91.82        225.04       604.03 o                         
  -3 -10  26        452.49        878.32       374.37 o                         
  -3  -8  26        818.20        841.56       442.02 o                         
  -3 -10  28        426.42        401.28       606.63 o                         
  -3  -8  28         62.21        -25.69       416.86 o                         
  -3 -10  30        135.27         84.10       900.80 o                         
  -3  -8  30         59.17        -76.57       352.52 o                         
  -4  -7 -31        481.58        738.25       943.13 o                         
  -4  -5 -31         34.03        -37.20       626.84 o                         
  -4  -3 -31         23.67       -571.34       638.45 o                         
  -4  -1 -31         12.94        209.40       829.12 o                         
  -4  -7 -29          5.76        270.26       639.76 o                         
  -4  -5 -29         10.20       -350.43       350.43 o                         
  -4  -3 -29          3.43        -11.14       349.88 o                         
  -4  -1 -29        325.87        310.35       341.15 o                         
  -4  -9 -27          0.28       -716.80       902.49 o                         
  -4  -7 -27          3.31       -259.07       369.84 o                         
  -4  -5 -27        341.00        134.93       336.64 o                         
  -4  -3 -27        543.39        673.95       337.47 o                         
  -4  -1 -27        502.06        624.19       356.22 o                         
  -4  -9 -25         75.43       -259.70       422.50 o                         
  -4  -7 -25        359.27       1123.17      1053.75 o                         
  -4  -5 -25        221.79       -406.23       406.23 o                         
  -4  -3 -25        207.89        295.30       321.37 o                         
  -4  -1 -25          9.92        544.95       360.77 o                         
  -4  -9 -23        705.75        759.78       489.16 o                         
  -4  -7 -23        184.84        437.70       595.66 o                         
  -4  -5 -23        112.93        383.70       584.06 o                         
  -4  -3 -23         28.17        -12.78       341.69 o                         
  -4  -1 -23        781.55        379.86       374.52 o                         
  -4  -9 -21        226.23        249.95       408.72 o                         
  -4  -7 -21        384.31        611.20       369.24 o                         
  -4  -5 -21        253.33       -295.75       515.77 o                         
  -4  -3 -21         16.92        -56.90       336.59 o                         
  -4  -1 -21        480.01        423.79       376.39 o                         
  -4  -9 -19        169.81       -238.03       459.14 o                         
  -4  -7 -19        404.38        411.61       412.56 o                         
  -4  -5 -19          6.94        226.59       401.59 o                         
  -4  -3 -19         17.13         55.88       370.40 o                         
  -4  -1 -19          0.27         27.30       317.24 o                         
  -4  -9 -17        508.91        693.94       583.02 o                         
  -4  -7 -17        398.66        328.32       394.66 o                         
  -4  -5 -17          8.56        232.59       350.38 o                         
  -4  -3 -17       3337.52       2466.55       433.06 o                         
  -4  -1 -17       2273.40       2147.47       381.94 o                         
  -4  -9 -15        135.56        388.46       509.95 o                         
  -4  -7 -15       2013.00       1734.54       464.25 o                         
  -4  -5 -15        329.62        565.97       402.59 o                         
  -4  -3 -15        493.17        275.63       327.72 o                         
  -4  -1 -15         46.25        180.49       325.53 o                         
  -4  -9 -13          3.06       -142.32       379.45 o                         
  -4  -7 -13        566.14        155.10       421.23 o                         
  -4  -5 -13        306.25        507.82       406.99 o                         
  -4  -3 -13          0.12        274.76       269.28 o                         
  -4  -1 -13        105.99        180.17       320.76 o                         
  -4  -9 -11        465.71        391.53       627.92 o                         
  -4  -7 -11        443.88        722.02       377.34 o                         
  -4  -5 -11        116.92        210.40       341.51 o                         
  -4  -3 -11        409.19        340.42       285.15 o                         
  -4  -1 -11         52.30        -91.52       335.99 o                         
  -4  -9  -9         39.37        -32.71       404.28 o                         
  -4  -7  -9        796.81        981.32       456.07 o                         
  -4  -5  -9        895.31        884.54       348.33 o                         
  -4  -3  -9         66.76        271.97       319.85 o                         
  -4  -1  -9        108.32        193.69       312.87 o                         
  -4  -9  -7        274.98        274.39       470.55 o                         
  -4  -7  -7          2.47        -41.69       307.81 o                         
  -4  -5  -7        818.27        707.25       411.37 o                         
  -4  -3  -7       1274.30        848.29       399.72 o                         
  -4  -1  -7       1080.20        973.14       363.92 o                         
  -4  -9  -5         11.59        -19.33       326.00 o                         
  -4  -7  -5        170.78        -31.53       386.80 o                         
  -4  -5  -5         34.80        290.77       573.67 o                         
  -4  -3  -5       1411.82       1260.99       553.03 o                         
  -4  -1  -5        641.81        461.76       360.22 o                         
  -4  -9  -3         10.46        134.56       552.11 o                         
  -4  -7  -3         43.68        542.40       750.10 o                         
  -4  -5  -3          0.02       -154.24       432.25 o                         
  -4  -3  -3        216.81        138.07       434.17 o                         
  -4  -1  -3         29.00          0.55       328.09 o                         
  -4  -9  -1        709.91        660.30       550.31 o                         
  -4  -7  -1       1795.74       1406.57       410.21 o                         
  -4  -5  -1        116.70        113.58       383.48 o                         
  -4  -3  -1        830.13        748.54       464.33 o                         
  -4  -1  -1          0.60         60.62       338.13 o                         
  -4  -9   1         96.78        431.91       507.21 o                         
  -4  -7   1       1482.80       1941.93       476.41 o                         
  -4  -5   1        348.61        114.51       363.95 o                         
  -4  -3   1        537.71        382.93       444.75 o                         
  -4  -1   1          0.01        -30.88       397.59 o                         
  -4  -9   3       1395.29       1618.84       436.20 o                         
  -4  -7   3         39.63       -151.46       420.27 o                         
  -4  -5   3        503.30        624.30       411.60 o                         
  -4  -3   3         97.25        113.85       388.34 o                         
  -4  -1   3         29.11        115.57       298.29 o                         
 -14   0   4       2141.46       2806.90       328.11 o                         
 -12   0   4      54675.27      50025.79      1593.74 o                         
 -10   0   4      69775.95      67583.77      1304.32 o                         
  -8   0   4      85835.78      83020.51      3134.66 o                         
  -6   0   4     287574.88     326066.41      6707.10 o                         
  -4   0   4     294186.19     326351.62      7203.54 o                         
  -2   0   4     148927.42     114861.21      2470.66 o                         
   0   0   4     294683.69     290187.94     10737.90 o                         
   2   0   4      61744.29      70561.94      5030.16 o                         
   4   0   4     460459.41     461174.06     28469.55 o                         
   6   0   4      23370.63      15812.56       754.41 o                         
   8   0   4       3505.43       4917.40       506.77 o                         
  10   0   4       5687.60       4513.04       513.20 o                         
  12   0   4     118167.74     103160.70      1206.54 o                         
  14   0   4       6102.02       5192.23       481.39 o                         
  16   0   4       2003.99       2844.05       507.68 o                         
  18   0   4      31875.69      29314.05       889.74 o                         
  20   0   4      38636.04      34811.41       727.89 o                         
  22   0   4      10794.55      10420.09       550.59 o                         
  24   0   4        166.70        512.35       470.87 o                         
  26   0   4       4133.14       4506.40      1211.78 o                         
  28   0   4      13598.66      15845.09       729.02 o                         
  30   0   4       2694.38       3224.70       531.90 o                         
 -35   2   4        154.20         95.39       929.58 o                         
 -34   2   4       1607.34       2105.99       662.38 o                         
 -33   2   4        527.35        928.82       495.57 o                         
 -32   2   4        825.30        975.03       445.66 o                         
 -31   2   4        724.54       1135.86       438.70 o                         
 -30   2   4      15030.08      15025.25       477.61 o                         
 -29   2   4        141.78        178.13       384.48 o                         
 -28   2   4       2331.72       1805.48       384.79 o                         
 -27   2   4        102.73       -177.73       327.82 o                         
 -26   2   4      10323.48       9300.45       356.10 o                         
 -25   2   4         47.88        -20.72       291.97 o                         
 -24   2   4      13185.61      12358.60       375.31 o                         
 -23   2   4       2730.47       2778.09       292.06 o                         
 -22   2   4       5641.74       4949.31       295.69 o                         
 -21   2   4         84.51        123.95       254.50 o                         
 -20   2   4      27412.04      22491.66       689.04 o                         
 -19   2   4       2442.18       2376.34       264.99 o                         
 -18   2   4       5407.59       4821.37       279.67 o                         
 -17   2   4        221.20        312.61       241.99 o                         
 -16   2   4      32154.43      28279.69      1113.56 o                         
 -15   2   4         41.51        -27.95       221.30 o                         
 -14   2   4      31553.21      27422.17       924.01 o                         
 -13   2   4        333.91        277.78       229.63 o                         
 -12   2   4      16172.62      14501.07       361.22 o                         
 -11   2   4       1685.68       1451.95       277.23 o                         
 -10   2   4      37425.98      32030.58      1030.59 o                         
  -9   2   4         29.39        235.73       291.72 o                         
  -8   2   4       1657.26       1157.75       297.36 o                         
  -7   2   4       4888.92       3891.35       318.43 o                         
  -6   2   4     251580.59     249979.98      5543.49 o                         
  -5   2   4        423.47        301.59       311.87 o                         
  -4   2   4     101068.12     126518.62      2304.34 o                         
  -3   2   4       4899.15       3801.89       439.70 o                         
  -2   2   4      70096.77      84600.77      1181.25 o                         
  -1   2   4         19.55          6.99       454.08 o                         
   0   2   4        525.94       2144.47       480.10 o                         
   1   2   4       1209.97        786.86       402.62 o                         
   2   2   4     309509.12     325851.81     20655.68 o                         
   3   2   4        970.73        696.79       453.24 o                         
   4   2   4      44399.47      45084.76      2168.02 o                         
   5   2   4        908.37        804.50       359.93 o                         
   6   2   4      58149.85      53359.43      2387.76 o                         
   7   2   4        648.36        684.73       414.86 o                         
   8   2   4       2059.88       1756.36       351.13 o                         
   9   2   4         25.67        123.54       315.33 o                         
  10   2   4      83459.12      73245.53      2846.63 o                         
  11   2   4        439.55        121.55       275.79 o                         
  12   2   4      49142.87      42997.54      1618.34 o                         
  13   2   4         35.84        121.82       322.04 o                         
  14   2   4      27941.04      27531.81       819.69 o                         
  15   2   4        423.50        446.90       332.35 o                         
  16   2   4      14321.80      14360.15       473.51 o                         
  17   2   4          5.50        209.52       327.22 o                         
  18   2   4      29636.84      23698.03       479.40 o                         
  19   2   4        451.75        633.57       331.47 o                         
  20   2   4        588.01        970.68       328.15 o                         
  21   2   4          0.14        -86.04       338.61 o                         
  22   2   4        214.28       1359.13       344.44 o                         
  23   2   4        355.79        521.11       330.96 o                         
  24   2   4       5038.29       4396.94       366.46 o                         
  25   2   4          0.20        -67.31       325.72 o                         
  26   2   4       1230.93        748.74       337.24 o                         
  27   2   4        194.35        219.64       336.62 o                         
  28   2   4       1797.98       1327.29       375.97 o                         
  29   2   4          0.01        113.09       342.48 o                         
  30   2   4        263.39       1051.49       400.90 o                         
  31   2   4          5.06        577.06       650.52 o                         
 -34   4   4       4378.54       4066.56       940.87 o                         
 -33   4   4        161.65          9.73       448.63 o                         
 -32   4   4       6206.76       5715.30       601.13 o                         
 -31   4   4         78.23        373.09       390.34 o                         
 -30   4   4       6042.71       7006.88       482.90 o                         
 -29   4   4          1.20         15.78       422.68 o                         
 -28   4   4        854.50       1748.75       350.52 o                         
 -27   4   4         15.36       -167.85       339.34 o                         
 -26   4   4        520.84        809.29       347.45 o                         
 -25   4   4          2.07        -36.26       336.27 o                         
 -24   4   4       9809.16      10046.42       383.13 o                         
 -23   4   4         80.77         66.37       383.18 o                         
 -22   4   4       1768.85       2111.27       347.77 o                         
 -21   4   4         61.58        249.01       292.66 o                         
 -20   4   4        623.33        476.07       273.58 o                         
 -19   4   4       2590.50       2341.97       298.39 o                         
 -18   4   4      31282.44      29065.49      1127.39 o                         
 -17   4   4       1455.28       1323.24       274.37 o                         
 -16   4   4        848.87       1250.20       279.34 o                         
 -15   4   4        338.80        306.43       276.60 o                         
 -14   4   4       4034.90       3746.56       300.55 o                         
 -13   4   4        439.14        391.90       267.95 o                         
 -12   4   4      14046.54      17537.77       491.95 o                         
 -11   4   4        240.27         89.88       335.11 o                         
 -10   4   4      31368.22      30541.00       931.96 o                         
  -9   4   4       1277.25        899.36       407.04 o                         
  -8   4   4       9500.71       9536.59       450.57 o                         
  -7   4   4         81.99         85.70       339.88 o                         
  -6   4   4      26715.57      27486.79      1265.73 o                         
  -5   4   4        328.23        614.46       418.21 o                         
  -4   4   4       5715.03       9808.83       559.01 o                         
  -3   4   4        560.54        813.35       405.45 o                         
  -2   4   4      51497.62      53441.25       974.95 o                         
  -1   4   4          4.07         -8.50       367.84 o                         
   0   4   4      24043.94      31918.60      1449.21 o                         
   1   4   4         13.66        103.54       368.02 o                         
   2   4   4       9016.89       9572.67       566.81 o                         
   3   4   4        439.31        270.78       446.96 o                         
   4   4   4      38459.91      37891.75      2231.34 o                         
   5   4   4       2758.01       1952.58       511.88 o                         
   6   4   4       1134.91       1120.92       579.48 o                         
   7   4   4        170.09        265.62       390.75 o                         
   8   4   4     137836.94     130036.95      6404.91 o                         
   9   4   4          2.89        237.36       381.37 o                         
  10   4   4       4170.04       3668.29       437.65 o                         
  11   4   4        294.43        361.80       366.98 o                         
  12   4   4      30261.21      29748.24       711.21 o                         
  13   4   4         23.25       -207.18       310.94 o                         
  14   4   4      13784.49      15184.28       402.42 o                         
  15   4   4        585.19        692.54       345.21 o                         
  16   4   4      16288.23      16887.62       439.92 o                         
  17   4   4       1014.58        919.43       348.43 o                         
  18   4   4       1788.03       2108.07       387.63 o                         
  19   4   4          3.25        -77.29       411.14 o                         
  20   4   4       1112.66       2211.83       461.70 o                         
  21   4   4        137.58       -293.77       594.65 o                         
  22   4   4       8889.00       8141.04       540.73 o                         
  23   4   4        114.24         62.31       394.36 o                         
  24   4   4       2343.43       2827.69       408.30 o                         
  25   4   4        180.68       -305.55       411.97 o                         
  26   4   4       2169.03       2071.31       386.82 o                         
  27   4   4        124.51       -128.11       376.90 o                         
  28   4   4         29.09       -183.84       352.26 o                         
  29   4   4         56.55        -98.69       351.34 o                         
  30   4   4       2210.84       2700.01       731.19 o                         
  31   4   4         55.70         10.54       631.39 o                         
  32   4   4       1567.36       1873.84       976.99 o                         
 -33   6   4          0.36       -621.98       927.89 o                         
 -32   6   4       8491.71       8752.29      1180.46 o                         
 -31   6   4        151.15        231.86       389.42 o                         
 -30   6   4       3186.65       3382.09       347.21 o                         
 -29   6   4        169.46        541.02       327.76 o                         
 -28   6   4       5714.21       5310.71       354.20 o                         
 -27   6   4          2.96        153.61       319.68 o                         
 -26   6   4       3911.64       3081.54       338.29 o                         
 -25   6   4        598.31        445.02       374.93 o                         
 -24   6   4       4791.26       5089.33       421.85 o                         
 -23   6   4        181.75       -334.12       375.80 o                         
 -22   6   4        197.67        789.43       368.25 o                         
 -21   6   4        177.89        297.20       328.34 o                         
 -20   6   4       1004.39       1636.98       321.28 o                         
 -19   6   4        270.87        369.45       307.53 o                         
 -18   6   4      29390.62      23156.95       730.29 o                         
 -17   6   4        412.21        888.24       352.58 o                         
 -16   6   4       1941.99       2477.79       381.04 o                         
 -15   6   4       1575.83       1718.84       355.14 o                         
 -14   6   4      83012.39      75870.39      2029.55 o                         
 -13   6   4        430.66        321.83       390.66 o                         
 -12   6   4      34422.82      26402.11       707.95 o                         
 -11   6   4        292.74        817.57       375.69 o                         
 -10   6   4      21821.29      22699.24       830.51 o                         
  -9   6   4         15.61         24.22       361.86 o                         
  -8   6   4      25572.54      22893.36       503.79 o                         
  -7   6   4        280.38          7.17       314.98 o                         
  -6   6   4       7150.75       8647.75       482.74 o                         
  -5   6   4        389.83        353.99       424.79 o                         
  -4   6   4         42.15        251.11       400.65 o                         
  -3   6   4        840.15       1042.41       416.38 o                         
  -2   6   4      12490.92      15113.80       590.49 o                         
  -1   6   4       1261.70       1085.63       377.71 o                         
   0   6   4       1513.26        865.66       368.28 o                         
   1   6   4        670.75        825.12       375.25 o                         
   2   6   4      11280.13      11262.82       672.14 o                         
   3   6   4        753.32        660.13       609.09 o                         
   4   6   4      12377.12      14176.13      1128.09 o                         
   5   6   4        226.12        -62.14       453.43 o                         
   6   6   4       8532.53       8808.54       524.37 o                         
   7   6   4        758.48        812.61       408.52 o                         
   8   6   4       3980.51       3505.51       503.00 o                         
   9   6   4        954.91        790.96       417.40 o                         
  10   6   4      29949.03      24815.19      1260.65 o                         
  11   6   4          3.63         74.89       375.81 o                         
  12   6   4         73.71       1389.32       390.64 o                         
  13   6   4       1200.53       1318.90       403.01 o                         
  14   6   4      42875.91      35246.16      1280.64 o                         
  15   6   4        434.88        598.50       380.11 o                         
  16   6   4      15346.64      13404.87       771.83 o                         
  17   6   4       1180.65        989.62       340.36 o                         
  18   6   4       2072.08       2205.34       399.33 o                         
  19   6   4         95.10        -62.90       391.69 o                         
  20   6   4       4444.93       4718.56       552.74 o                         
  21   6   4          3.01        468.57       459.33 o                         
  22   6   4       6594.46       6156.69       540.04 o                         
  23   6   4         26.72        245.46       484.65 o                         
  24   6   4       1402.77       1728.84       471.75 o                         
  25   6   4         21.28        -27.54       485.05 o                         
  26   6   4       8022.37       7430.42       547.38 o                         
  27   6   4        146.81        197.02       350.16 o                         
  28   6   4       3715.99       4147.26       375.38 o                         
  29   6   4         35.35       -258.11       378.11 o                         
  30   6   4        706.16       1022.63       653.91 o                         
  31   6   4         97.38         68.29       938.05 o                         
 -31   8   4         69.06        596.77       500.11 o                         
 -30   8   4       9525.49       9335.01       497.95 o                         
 -29   8   4        113.31        360.38       382.40 o                         
 -28   8   4      15859.14      13510.47       455.07 o                         
 -27   8   4        378.73        529.12       344.21 o                         
 -26   8   4      18728.36      16542.52       897.32 o                         
 -25   8   4          8.55        147.85       343.84 o                         
 -24   8   4       8769.82       8547.84       394.60 o                         
 -23   8   4        285.69        369.52       345.56 o                         
 -22   8   4       8945.42       7888.84       365.24 o                         
 -21   8   4         13.61        -48.15       292.83 o                         
 -20   8   4       1020.44       1408.96       294.88 o                         
 -19   8   4        266.15        338.59       337.63 o                         
 -18   8   4      14776.17      12717.27       529.98 o                         
 -17   8   4         41.80        -49.67       364.11 o                         
 -16   8   4      24820.79      23432.12       653.43 o                         
 -15   8   4          0.33       -163.15       420.13 o                         
 -14   8   4      66316.08      62019.92      1809.22 o                         
 -13   8   4       1909.17       1832.35       468.69 o                         
 -12   8   4      68956.86      63009.20      1957.06 o                         
 -11   8   4        148.08        377.02       347.75 o                         
 -10   8   4      35614.16      33499.21      1142.01 o                         
  -9   8   4       4987.04       4918.40       366.88 o                         
  -8   8   4       5411.44       6333.78       554.54 o                         
  -7   8   4        159.77        265.94       374.09 o                         
  -6   8   4      51567.23      50832.72       778.36 o                         
  -5   8   4       3163.40       3228.11       392.52 o                         
  -4   8   4      57294.98      62998.93      1287.56 o                         
  -3   8   4        221.83        455.89       423.55 o                         
  -2   8   4      28753.64      30620.44       785.64 o                         
  -1   8   4         73.16         92.93       525.01 o                         
   0   8   4       2172.27       2312.80       475.73 o                         
   1   8   4         54.97        381.21       462.30 o                         
   2   8   4     107816.89     113117.36      3377.21 o                         
   3   8   4       2198.27       2044.29       857.90 o                         
   4   8   4       1797.04       4190.24       636.68 o                         
   5   8   4         43.07        -19.52       411.19 o                         
   6   8   4      12114.47      11915.18       611.65 o                         
   7   8   4       3194.99       2725.93       444.69 o                         
   8   8   4      84696.68      84707.91      4106.25 o                         
   9   8   4          1.69        253.43       378.44 o                         
  10   8   4       1410.93       5909.50       550.41 o                         
  11   8   4         53.25        366.01       522.87 o                         
  12   8   4     143559.81     133549.53      6254.02 o                         
  13   8   4        261.84        -54.20       409.95 o                         
  14   8   4       1711.15       2967.02       433.42 o                         
  15   8   4          5.58         -5.70       401.34 o                         
  16   8   4      33441.04      28244.36       973.21 o                         
  17   8   4        458.92        970.98       508.59 o                         
  18   8   4       3640.70       3049.52       432.34 o                         
  19   8   4        111.75        414.81       369.60 o                         
  20   8   4       5345.49       5826.66       445.81 o                         
  21   8   4         58.11        234.20       394.68 o                         
  22   8   4        602.68        775.78       384.00 o                         
  23   8   4        344.55       -246.07       417.82 o                         
  24   8   4       6882.72       6334.00       529.92 o                         
  25   8   4         67.92         70.55       870.32 o                         
  26   8   4       3573.27       5001.79       905.31 o                         
  27   8   4        230.24        395.01       595.85 o                         
  28   8   4       1210.51        569.07       621.98 o                         
  29   8   4        186.19       -104.98       887.81 o                         
 -31  10   4         30.55         15.80       939.18 o                         
 -30  10   4        498.35        769.71       653.32 o                         
 -29  10   4        318.76        479.05       643.71 o                         
 -28  10   4        391.29        521.61       435.58 o                         
 -27  10   4         31.02       -317.03       496.32 o                         
 -26  10   4       8521.32       6084.76       535.93 o                         
 -25  10   4        200.08        249.02       365.21 o                         
 -24  10   4      10125.58       9741.98       470.58 o                         
 -23  10   4         25.65        -48.73       361.48 o                         
 -22  10   4        277.57       1237.08       370.86 o                         
 -21  10   4       2148.55       1930.40       384.98 o                         
 -20  10   4      10535.02      10783.30       483.25 o                         
 -19  10   4        109.46        167.06       418.76 o                         
 -18  10   4       1441.65       1146.07       411.91 o                         
 -17  10   4        749.24        833.21       409.86 o                         
 -16  10   4       1624.81       1743.90       429.50 o                         
 -15  10   4       1799.59       1704.92       473.78 o                         
  -4  -9   5        254.49        502.41       352.56 o                         
  -4  -7   5        739.56        570.33       377.60 o                         
  -4  -5   5        674.88        477.86       403.96 o                         
  -4  -3   5         64.09        114.44       327.34 o                         
  -4  -1   5        427.86        411.49       211.79 o                         
  -4  -9   7        169.04        187.43       367.89 o                         
  -4  -7   7        739.09        736.28       392.20 o                         
  -4  -5   7        168.72        292.73       363.59 o                         
  -4  -3   7        330.19         -3.46       395.55 o                         
  -4  -1   7       1132.01        958.93       208.10 o                         
  -4  -9   9         19.87         77.43       415.56 o                         
  -4  -7   9        108.45        -47.76       320.80 o                         
  -4  -5   9        441.53        714.93       370.60 o                         
  -4  -3   9        119.34        226.73       308.68 o                         
  -4  -1   9       1643.31       1234.51       241.40 o                         
  -4  -9  11       2553.17       2713.20       379.81 o                         
  -4  -7  11        358.11        487.41       351.86 o                         
  -4  -5  11        729.72        458.14       363.79 o                         
  -4  -3  11       2656.05       1941.44       308.32 o                         
  -4  -1  11        578.06        457.63       249.47 o                         
  -4  -9  13        570.35        770.33       421.90 o                         
  -4  -7  13        173.39        407.33       390.27 o                         
  -4  -5  13        948.39        619.43       339.17 o                         
  -4  -3  13         71.00         87.27       269.15 o                         
  -4  -1  13        305.86        255.25       208.30 o                         
  -4  -9  15          0.26         91.88       392.19 o                         
  -4  -7  15       1566.73       1536.11       386.60 o                         
  -4  -5  15        686.48        453.88       315.41 o                         
  -4  -3  15       1471.06       1017.69       258.06 o                         
  -4  -1  15       1504.41       1408.47       229.31 o                         
  -4  -9  17        123.91        261.64       383.55 o                         
  -4  -7  17        205.75        -50.75       353.91 o                         
  -4  -5  17        932.73        959.64       324.78 o                         
  -4  -3  17        753.70        888.36       221.04 o                         
  -4  -1  17        211.76        334.10       230.14 o                         
  -4  -9  19         82.67        161.04       406.85 o                         
  -4  -7  19        642.85        686.56       315.03 o                         
  -4  -5  19        415.74        701.56       303.52 o                         
  -4  -3  19        160.32        147.79       275.73 o                         
  -4  -1  19       2280.01       1707.01       273.64 o                         
  -4  -9  21       1075.13        993.07       348.77 o                         
  -4  -7  21          5.98       -134.13       336.18 o                         
  -4  -5  21        245.36         65.73       327.29 o                         
  -4  -3  21        110.81        322.01       267.25 o                         
  -4  -1  21        787.94        850.37       258.93 o                         
  -4  -9  23         22.26       -152.67       369.96 o                         
  -4  -7  23        101.75        230.99       347.09 o                         
  -4  -5  23       1056.37        758.90       345.51 o                         
  -4  -3  23         99.75         34.65       270.58 o                         
  -4  -1  23         57.56         36.03       265.24 o                         
  -4  -9  25        863.92       1761.08       423.75 o                         
  -4  -7  25         33.45       -197.63       384.18 o                         
  -4  -5  25         98.35        368.53       322.79 o                         
  -4  -3  25          0.06         28.62       321.84 o                         
  -4  -1  25       3674.55       3566.37       317.81 o                         
  -4  -9  27        608.74        531.61       616.01 o                         
  -4  -7  27         32.68        324.06       338.55 o                         
  -4  -5  27         59.31         65.34       352.50 o                         
  -4  -3  27        141.77         15.46       390.25 o                         
  -4  -1  27        117.34        -22.63       322.30 o                         
  -4  -9  29        249.35        672.39       383.23 o                         
  -4  -7  29       1097.06       1051.26       387.30 o                         
  -4  -5  29        465.32        509.91       327.60 o                         
  -4  -3  29         53.94         40.79       430.32 o                         
  -4  -1  29        620.41        736.99       341.53 o                         
  -4  -9  31        132.06        829.68       929.58 o                         
  -4  -7  31         41.11       -130.50       386.34 o                         
  -4  -5  31        133.46        360.00       387.87 o                         
  -4  -3  31          0.44        158.01       434.57 o                         
  -4  -1  31        966.22       1177.57       385.76 o                         
  -4  -5  33        259.48        496.11       943.69 o                         
  -4  -3  33        213.20        686.19       438.79 o                         
  -4  -1  33        350.28        187.25       441.79 o                         
  -4  -3  35          0.24        634.39       910.39 o                         
  -4  -1  35        450.86       -255.68       895.72 o                         
  -5  -2 -30        182.44        101.21       426.62 o                         
  -5  -2 -28        510.41        952.32       378.81 o                         
  -5  -2 -26         11.16        -94.73       337.90 o                         
  -4 -11 -25         20.16        -46.57       468.57 o                         
  -5  -2 -24         10.76       -170.56       330.81 o                         
  -4 -11 -23          0.03         15.37       380.79 o                         
  -5  -2 -22         85.50          2.46       336.63 o                         
  -4 -13 -21        144.09       -196.98       431.47 o                         
  -4 -11 -21          7.06         45.24       421.36 o                         
  -5  -2 -20         12.08        -56.90       335.17 o                         
  -4 -15 -19          4.04        -81.72       503.78 o                         
  -4 -13 -19          6.29          3.96       433.59 o                         
  -4 -11 -19         74.37       -104.95       464.31 o                         
  -5  -2 -18         37.42       -178.13       325.13 o                         
  -4 -15 -17         41.77        373.12       418.20 o                         
  -4 -13 -17        476.05        422.35       414.67 o                         
  -4 -11 -17         26.38        347.11       812.18 o                         
  -5  -2 -16        403.71        286.48       344.86 o                         
  -4 -17 -15        314.93        318.23       620.38 o                         
  -4 -15 -15         53.32        102.96       424.45 o                         
  -4 -13 -15        808.52        577.54       376.38 o                         
  -4 -11 -15        104.31       -485.52       620.38 o                         
  -5  -2 -14         24.72         -1.18       319.69 o                         
  -4 -17 -13       1643.74       1096.60       639.24 o                         
  -4 -15 -13        209.61        160.27       597.29 o                         
  -4 -13 -13         55.22        203.28       383.42 o                         
  -4 -11 -13        877.66       1549.87       963.44 o                         
  -5  -2 -12          4.92        -82.55       310.82 o                         
  -4 -19 -11        488.50         54.18       918.29 o                         
  -4 -17 -11         82.38        -41.35       606.36 o                         
  -4 -15 -11        318.09        127.02       499.86 o                         
  -4 -13 -11        685.94        672.31       389.17 o                         
  -4 -11 -11        112.62         49.31       457.83 o                         
  -5  -2 -10        442.59        248.02       305.86 o                         
  -4 -19  -9         23.36       -631.81       631.81 o                         
  -4 -17  -9          2.29         85.67       608.47 o                         
  -4 -15  -9        318.63        478.00       422.66 o                         
  -4 -13  -9         55.78        186.51       336.80 o                         
  -4 -11  -9         42.17         66.41       401.98 o                         
  -5  -2  -8        320.91        220.58       298.49 o                         
  -4 -19  -7          4.88        402.23       623.35 o                         
  -4 -17  -7         96.93       -467.68       520.43 o                         
  -4 -15  -7        327.40        635.49       399.52 o                         
  -4 -13  -7        140.72        181.27       401.49 o                         
  -4 -11  -7        239.18        292.05       424.22 o                         
  -5  -2  -6         60.24        184.85       399.18 o                         
  -4 -19  -5         61.82        -95.71       650.90 o                         
  -4 -17  -5         55.96        -36.02       441.44 o                         
  -4 -15  -5        243.44        295.85       363.09 o                         
  -4 -13  -5        493.23        184.62       410.10 o                         
  -4 -11  -5       1727.59       1940.57       349.39 o                         
  -5  -2  -4        391.26        512.49       347.48 o                         
  -4 -19  -3        313.53        366.30       895.15 o                         
  -4 -17  -3        233.43        247.34       521.41 o                         
  -4 -15  -3          3.63        322.86       445.31 o                         
  -4 -13  -3          4.53       -140.01       423.22 o                         
  -4 -11  -3       2603.47       2342.54       444.75 o                         
  -5  -2  -2         64.36         24.81       358.33 o                         
  -4 -19  -1        628.52        709.13       636.95 o                         
  -4 -17  -1         94.09        213.54       527.88 o                         
  -4 -15  -1        117.06        141.75       400.55 o                         
  -4 -13  -1        946.81       1232.03       391.64 o                         
  -4 -11  -1        354.14        548.84       366.90 o                         
  -5  -2   0          7.82         68.61       393.59 o                         
  -4 -21   1         66.98       -320.02       936.92 o                         
  -4 -19   1        721.98        556.87       657.28 o                         
  -4 -17   1         29.34         45.66       455.13 o                         
  -4 -15   1        791.69        545.89       448.71 o                         
  -4 -13   1        284.04        204.53       378.18 o                         
  -4 -11   1        385.55        283.26       562.21 o                         
  -5  -2   2         44.99         -6.60       402.56 o                         
  -4 -19   3          1.49        707.20       915.47 o                         
  -4 -17   3        199.58       -203.14       505.36 o                         
  -4 -15   3        573.50        186.17       508.92 o                         
  -4 -13   3        205.12        238.04       631.34 o                         
  -4 -11   3       3420.43       3045.20       458.69 o                         
  -5  -2   4        182.40        167.13       349.65 o                         
 -14  10   4       5862.86       5778.23       471.29 o                         
 -13  10   4        691.00        866.61       379.80 o                         
 -12  10   4        859.36       1013.78       394.56 o                         
 -11  10   4        131.60        582.37       442.74 o                         
 -10  10   4      42338.16      41186.41      1332.12 o                         
  -9  10   4       7902.65       6955.55       605.92 o                         
  -8  10   4        797.79       6717.92       561.52 o                         
  -7  10   4        184.80        378.43       461.56 o                         
  -6  10   4        737.85       1030.16       385.10 o                         
  -5  10   4          7.92        -42.46       417.35 o                         
  -4  10   4      43508.47      38715.97       989.48 o                         
  -3  10   4       1917.20       1913.17       460.45 o                         
  -2  10   4      23516.69      26179.52       736.33 o                         
  -1  10   4         27.70        305.25       423.81 o                         
   0  10   4      16586.36      15861.00      1075.76 o                         
   1  10   4       3544.00       3425.96       851.13 o                         
   2  10   4      43202.62      43443.84      2540.40 o                         
   3  10   4        782.80        735.64       387.84 o                         
   4  10   4      16756.24      19471.21       590.77 o                         
   5  10   4        471.82        773.19       364.53 o                         
   6  10   4        576.73       1093.19       391.31 o                         
   7  10   4       5489.86       5305.59       488.24 o                         
   8  10   4      13938.10      16791.11       586.72 o                         
   9  10   4        121.80        484.80       496.44 o                         
  10  10   4      17640.99      18073.20       987.94 o                         
  11  10   4         44.56        -79.58       953.85 o                         
  12  10   4      12389.69      14306.06      1172.28 o                         
  13  10   4        281.70        411.25       514.61 o                         
  14  10   4       5842.71       5603.27       594.17 o                         
  15  10   4        981.20        835.63       652.53 o                         
  16  10   4         74.28        655.46       498.46 o                         
  17  10   4       2133.23       2285.72       505.12 o                         
  18  10   4        884.51       1270.69       514.09 o                         
  19  10   4         23.59        143.60       475.83 o                         
  20  10   4       7539.46       7275.42       529.93 o                         
  21  10   4        835.49       1576.67       361.33 o                         
  22  10   4       1449.96       1624.77       385.64 o                         
  23  10   4       1379.40       1568.89       374.06 o                         
  24  10   4        412.61        192.18       378.12 o                         
  25  10   4         11.04        112.95       410.50 o                         
  26  10   4       2011.03       1935.26       526.65 o                         
 -28  12   4       2117.57       1004.08       948.21 o                         
 -27  12   4          9.85       -643.71       643.71 o                         
 -26  12   4        731.23        842.31       391.10 o                         
 -25  12   4        266.53         84.94       352.17 o                         
 -24  12   4       2036.04       2452.08       363.17 o                         
 -23  12   4       2053.31       2329.82       354.43 o                         
 -22  12   4        153.99        805.59       373.53 o                         
 -21  12   4          3.61         48.22       367.33 o                         
 -20  12   4        295.34       1556.89       384.02 o                         
 -19  12   4        130.32        157.36       367.33 o                         
 -18  12   4       1086.48       1173.45       422.42 o                         
 -17  12   4        923.48       1386.30       413.98 o                         
 -16  12   4       2327.93       1617.98       568.50 o                         
 -15  12   4        824.02        570.47       596.16 o                         
 -14  12   4       6990.24       7549.55       642.78 o                         
 -13  12   4       1308.03       1959.37       612.18 o                         
 -12  12   4       2357.29       2497.55       516.15 o                         
 -11  12   4        517.68        523.22       498.80 o                         
 -10  12   4        426.08        891.70       439.25 o                         
  -9  12   4       6931.38       7645.16       598.42 o                         
  -8  12   4       1782.68       3048.44       592.89 o                         
  -7  12   4       1697.89       2073.24       561.43 o                         
  -6  12   4        988.55       1322.64       532.95 o                         
  -5  12   4       4006.96       3795.97       529.16 o                         
  -4  12   4       1029.05        864.99       508.07 o                         
  -3  12   4       1318.88       1336.51       650.48 o                         
  -2  12   4       8244.32       7099.71       734.50 o                         
  -1  12   4          7.63        386.73       568.23 o                         
   0  12   4      22574.22      23219.12       817.10 o                         
   1  12   4          5.91        162.78       373.77 o                         
   2  12   4        154.14        410.21       396.16 o                         
   3  12   4       1354.30       1911.87       402.81 o                         
   4  12   4        449.62         47.11       420.46 o                         
   5  12   4        429.88        715.31       401.81 o                         
   6  12   4      10727.08      10966.46       506.23 o                         
   7  12   4       1137.49       1793.22       416.33 o                         
   8  12   4       7148.36       8422.71       536.47 o                         
   9  12   4       1102.28       1481.46       378.29 o                         
  10  12   4      19853.75      20847.04       514.62 o                         
  11  12   4        241.25         38.59       404.27 o                         
  12  12   4       5863.24       6402.90       498.28 o                         
  13  12   4       1985.42       2134.60       518.97 o                         
  14  12   4       2724.96       3086.04       429.25 o                         
  15  12   4       1114.61       1011.51       405.19 o                         
  16  12   4       2482.76       3053.64       501.12 o                         
  17  12   4         51.28        981.24       544.12 o                         
  18  12   4       3164.52       2690.37       622.59 o                         
  19  12   4        207.00        955.33       477.25 o                         
  20  12   4        456.88        465.03       407.21 o                         
  21  12   4         34.02        142.42       408.17 o                         
  22  12   4       3106.73       4074.00       451.20 o                         
  23  12   4        662.84        572.91       415.89 o                         
  24  12   4       5071.51       5119.20       607.66 o                         
 -25  14   4        139.02        -82.97       907.57 o                         
 -24  14   4      20615.50      16707.05      1131.07 o                         
 -23  14   4          3.24       -256.12       426.88 o                         
 -22  14   4       6643.30       6021.17       536.42 o                         
 -21  14   4        456.61       1029.40       423.90 o                         
 -20  14   4       4813.96       4821.94       524.85 o                         
 -19  14   4        285.16         62.54       490.12 o                         
 -18  14   4       7937.59       6945.22       532.24 o                         
 -17  14   4       1712.45       1911.97       621.31 o                         
 -16  14   4       1314.52       1133.51       570.36 o                         
 -15  14   4       2044.67       1474.98       607.21 o                         
 -14  14   4      17301.96      16319.92       742.50 o                         
 -13  14   4         11.07        921.55       575.30 o                         
 -12  14   4       2007.09       2331.57       859.59 o                         
 -11  14   4       2017.70       2189.34       840.97 o                         
 -10  14   4      21192.23      16306.32      1041.90 o                         
  -9  14   4          3.87         77.01       572.15 o                         
  -8  14   4       9269.63       9793.08       763.08 o                         
  -7  14   4          0.58        646.25       828.55 o                         
  -6  14   4      26392.63      21905.99       917.43 o                         
  -5  14   4        998.01        766.78       644.65 o                         
  -4  14   4       1541.29       1356.91       634.60 o                         
  -3  14   4         83.76        609.39       505.15 o                         
  -2  14   4       1519.95       1966.35       525.11 o                         
  -1  14   4       3768.65       3280.09       431.82 o                         
   0  14   4      15485.10      15238.15       504.05 o                         
   1  14   4       1294.46       1581.05       397.31 o                         
   2  14   4      23639.58      22289.19       621.18 o                         
   3  14   4         30.69        354.54       443.15 o                         
   4  14   4      19379.09      18031.19       591.37 o                         
   5  14   4        256.77        223.02       360.27 o                         
   6  14   4      25609.88      26006.08       872.06 o                         
   7  14   4         60.43        252.26       398.12 o                         
   8  14   4       6748.15       7069.39       498.63 o                         
   9  14   4        494.55        567.74       361.52 o                         
  10  14   4       1384.76       1263.06       457.13 o                         
  11  14   4         65.00        143.18       399.55 o                         
  12  14   4       7489.65       7337.48       517.30 o                         
  13  14   4        183.43         71.80       435.82 o                         
  14  14   4       9040.16       8739.56       493.47 o                         
  15  14   4         25.41       -369.81       412.93 o                         
  16  14   4      22080.57      21037.77       636.16 o                         
  17  14   4        152.45        208.19       429.23 o                         
  18  14   4       4727.63       3902.68       445.45 o                         
  19  14   4        241.69         76.05       427.12 o                         
  20  14   4       1738.65       2023.51       444.75 o                         
  21  14   4         21.77       -320.46       423.66 o                         
  22  14   4       4168.86       4698.56       672.60 o                         
 -21  16   4        351.75         -0.56       910.95 o                         
 -20  16   4       4270.04       4065.43      1006.90 o                         
 -19  16   4        684.06        927.08       501.27 o                         
 -18  16   4        130.10        553.70       499.33 o                         
 -17  16   4         59.60       -571.75       831.94 o                         
 -16  16   4        291.85        844.35       871.45 o                         
 -15  16   4         14.58       -508.53       819.52 o                         
 -14  16   4       7864.70       5832.03       931.27 o                         
 -13  16   4        992.66        858.46       587.07 o                         
 -12  16   4       3923.34       3053.20      1033.71 o                         
 -11  16   4          2.85        398.72       584.63 o                         
 -10  16   4      19100.88      17222.49       774.64 o                         
  -9  16   4         25.82        304.18       856.49 o                         
  -8  16   4       4712.82       5576.92       942.00 o                         
  -7  16   4        124.29        613.29       608.38 o                         
  -6  16   4       1975.98       2283.72       628.94 o                         
  -5  16   4         23.35       -205.30       486.92 o                         
  -4  16   4       2433.61       1818.72       526.76 o                         
  -3  16   4         57.63         51.85       443.02 o                         
  -2  16   4       2111.44       2074.61       457.13 o                         
  -1  16   4       1176.30       1450.35       452.39 o                         
   0  16   4      21578.99      22085.59       617.93 o                         
   1  16   4        122.52        188.40       458.24 o                         
   2  16   4       1365.74       2195.19       532.95 o                         
   3  16   4        436.36        466.03       457.24 o                         
   4  16   4       7578.73       9076.73       481.45 o                         
   5  16   4         74.43        137.70       396.46 o                         
   6  16   4       5655.41       4450.87       436.90 o                         
   7  16   4          0.03        -46.25       401.91 o                         
   8  16   4       2682.59       2470.95       463.87 o                         
   9  16   4        615.53          5.62       506.34 o                         
  10  16   4       3304.67       3665.31       526.62 o                         
  11  16   4          9.26       -546.20       600.52 o                         
  12  16   4       7192.53       7274.77       660.89 o                         
  13  16   4        638.75        543.02       599.14 o                         
  14  16   4       6024.52       5577.48       931.84 o                         
  15  16   4        533.07        370.25       869.75 o                         
  16  16   4       4620.92       4420.74       674.13 o                         
  17  16   4       1128.29       1236.30       505.58 o                         
  18  16   4       2040.26       2435.00       539.62 o                         
  19  16   4        303.99        629.02       632.37 o                         
  20  16   4       3236.49       2193.85       938.61 o                         
 -15  18   4        201.24        598.84       847.74 o                         
 -14  18   4       3297.56       2932.10       518.55 o                         
 -13  18   4       1034.20        655.18       506.52 o                         
 -12  18   4       3398.43       4288.99       532.44 o                         
 -11  18   4       1082.83       1211.33       518.58 o                         
 -10  18   4        338.11        723.07       621.02 o                         
  -9  18   4       1741.59       2089.57       639.98 o                         
  -8  18   4       1741.12       2204.10       640.59 o                         
  -7  18   4       1134.45       1732.70       643.01 o                         
  -6  18   4       2482.97       4118.47       649.70 o                         
  -5  18   4         21.53       -197.86       609.77 o                         
  -4  18   4       6621.32       6240.66       572.93 o                         
  -3  18   4         35.88         77.58       511.22 o                         
  -2  18   4       1764.49       1596.97       528.01 o                         
  -1  18   4        520.13        554.63       643.38 o                         
   0  18   4        227.39       2521.56       664.05 o                         
   1  18   4        461.34        104.84       657.11 o                         
   2  18   4      13335.27      11467.06       644.28 o                         
   3  18   4        400.70        253.95       518.11 o                         
   4  18   4        129.58        289.32       462.22 o                         
   5  18   4         49.58        301.48       507.13 o                         
   6  18   4       4265.06       3694.83       569.88 o                         
   7  18   4        872.48       1115.04       628.16 o                         
   8  18   4       2508.72       3013.88       673.01 o                         
   9  18   4         72.49         36.96       628.36 o                         
  10  18   4        455.13       1786.40       636.16 o                         
  11  18   4        333.65        866.81       649.12 o                         
  12  18   4       8799.95       8020.66       721.76 o                         
  13  18   4          7.20        163.39       638.45 o                         
  14  18   4        367.01        546.35       872.58 o                         
 -10  20   4        583.78       -146.75       907.57 o                         
  -9  20   4        139.20        730.91       879.35 o                         
  -8  20   4        456.84         78.45       870.88 o                         
  -7  20   4          8.80        199.80       875.96 o                         
  -6  20   4       2097.26       1707.90       935.79 o                         
  -5  20   4       1280.59       1153.09       948.21 o                         
  -4  20   4       3300.68       3505.54       954.41 o                         
  -3  20   4        224.06        -58.70       874.27 o                         
  -2  20   4        506.06        206.57       894.59 o                         
  -1  20   4       1400.01       1667.83       880.48 o                         
   0  20   4         96.29        897.97       900.23 o                         
   1  20   4       1694.15        846.25       673.60 o                         
   3  20   4        339.48        807.67       918.29 o                         
   4  20   4       1588.22       1610.26       924.50 o                         
   5  20   4        323.65        119.09       844.35 o                         
   7  20   4         25.08         36.69       865.80 o                         
   8  20   4        961.21       1367.00       909.83 o                         
  -4 -19   5        410.69        539.67       638.45 o                         
  -4 -17   5         26.39        283.44       512.93 o                         
  -4 -15   5        103.00        219.01       593.01 o                         
  -4 -13   5        185.63        230.21       669.21 o                         
  -4 -11   5        101.27        258.53       460.62 o                         
 -35   1   5       2378.09       3203.02       958.37 o                         
 -34   1   5        566.20        952.99       650.72 o                         
 -33   1   5       4943.22       5907.13       481.48 o                         
 -32   1   5        710.29        507.11       428.68 o                         
 -31   1   5        625.41        424.79       389.44 o                         
 -30   1   5          8.73         63.25       374.50 o                         
 -29   1   5        342.39        284.36       381.56 o                         
 -28   1   5          0.56         58.80       341.29 o                         
 -27   1   5         76.62        571.61       346.56 o                         
 -26   1   5          0.21        -12.66       312.61 o                         
 -25   1   5       3852.68       3342.59       326.98 o                         
 -24   1   5       1230.50       1107.76       281.78 o                         
 -23   1   5       2197.40       2376.50       276.50 o                         
 -22   1   5         26.10         41.98       255.27 o                         
 -21   1   5       6902.71       6605.60       294.43 o                         
 -20   1   5       3264.47       2898.72       269.57 o                         
 -19   1   5       3040.60       5187.21       269.10 o                         
 -18   1   5        344.94        342.86       226.74 o                         
 -17   1   5      55345.49      52197.02      1408.65 o                         
 -16   1   5          0.64         94.78       214.79 o                         
 -15   1   5      77750.63      69471.95      2137.58 o                         
 -14   1   5         62.86         75.78       203.13 o                         
 -13   1   5      44270.71      42964.27      1068.30 o                         
 -12   1   5        535.64        413.13       235.84 o                         
 -11   1   5       4213.48       3528.48       281.07 o                         
 -10   1   5        990.36        858.22       245.06 o                         
  -9   1   5      15682.38      17381.04       343.44 o                         
  -8   1   5       2185.45       1713.90       215.37 o                         
  -7   1   5     107455.31     106499.43      1787.24 o                         
  -6   1   5        810.80        837.49       217.51 o                         
  -5   1   5     280185.69     314786.69      7449.60 o                         
  -4   1   5        993.34        720.31       270.63 o                         
  -3   1   5      13387.84      11993.20       502.90 o                         
  -2   1   5          1.85         21.20       414.17 o                         
  -1   1   5      51506.27      66231.83      1723.55 o                         
   0   1   5       2916.27       2110.68       548.40 o                         
   1   1   5     118722.41     131564.23      6365.66 o                         
   2   1   5       1131.01        657.22       343.46 o                         
   3   1   5     194371.34     199917.41     13246.83 o                         
   4   1   5       1490.04       1252.63       456.59 o                         
   5   1   5        896.73        941.91       416.76 o                         
   6   1   5        133.42        131.69       380.12 o                         
   7   1   5      32089.01      26830.90       641.26 o                         
   8   1   5       1608.28       1391.85       326.73 o                         
   9   1   5       7636.21      10357.37       461.69 o                         
  10   1   5        108.51        254.55       310.38 o                         
  11   1   5      17520.61      14557.47       532.91 o                         
  12   1   5          9.14        -55.61       311.17 o                         
  13   1   5      14515.67      12526.26       420.76 o                         
  14   1   5         58.11         29.11       313.83 o                         
  15   1   5         20.94        846.39       339.56 o                         
  16   1   5         83.70        184.10       365.15 o                         
  17   1   5      11139.09      12918.38       436.83 o                         
  18   1   5        486.98        378.39       349.94 o                         
  19   1   5        200.88       1936.53       343.33 o                         
  20   1   5         57.61         24.12       323.59 o                         
  21   1   5       7304.26       7183.91       413.24 o                         
  22   1   5        128.28         98.26       363.51 o                         
  23   1   5       1765.06       1841.70       337.10 o                         
  24   1   5        186.26        256.26       395.87 o                         
  25   1   5       3283.27       3109.39       389.76 o                         
  26   1   5         68.65        236.38       371.26 o                         
  27   1   5       9947.89      10097.79       423.66 o                         
  28   1   5         36.26        111.35       340.51 o                         
  29   1   5        185.35        262.76       382.66 o                         
  30   1   5         32.53        560.19       350.84 o                         
 -35   3   5       1155.96        949.90       948.77 o                         
 -34   3   5        101.81        248.66       627.58 o                         
 -33   3   5       1774.60        945.04       403.21 o                         
 -32   3   5         54.37        318.74       381.39 o                         
 -31   3   5       4995.92       4214.52       410.87 o                         
 -30   3   5         97.83        229.55       344.82 o                         
 -29   3   5      17316.17      16928.63       546.76 o                         
 -28   3   5        306.45        114.09       391.90 o                         
 -27   3   5       1991.15       2527.33       402.65 o                         
 -26   3   5        506.81        655.29       386.07 o                         
 -25   3   5      15297.93      13533.25       475.42 o                         
 -24   3   5         21.34         77.63       330.08 o                         
 -23   3   5        160.67       1128.51       308.33 o                         
 -22   3   5       1656.75       1618.54       282.73 o                         
 -21   3   5       8080.75       7495.05       319.27 o                         
 -20   3   5        112.50       -259.75       278.01 o                         
 -19   3   5      58466.53      53100.53      1458.77 o                         
 -18   3   5          0.59         50.88       250.98 o                         
 -17   3   5      28153.49      23804.66       663.08 o                         
 -16   3   5        519.98        669.21       242.11 o                         
 -15   3   5      12295.63      10856.16       310.86 o                         
 -14   3   5        201.32        380.99       227.54 o                         
 -13   3   5      79561.88      67059.47      2295.72 o                         
 -12   3   5        464.98        223.43       260.68 o                         
 -11   3   5      25262.25      24742.02       707.47 o                         
 -10   3   5       1125.61        870.78       271.87 o                         
  -5  -2   6        259.71        320.46       238.94 o                         
  -4 -19   7          1.12        329.09       652.31 o                         
  -4 -17   7        119.18        -25.40       886.69 o                         
  -4 -15   7        300.78       1302.65       831.37 o                         
  -4 -13   7         16.41        446.17       522.06 o                         
  -4 -11   7       1108.68       1113.21       482.23 o                         
  -5  -2   8         22.64         84.12       236.15 o                         
  -4 -19   9        152.88       -113.05       497.94 o                         
  -4 -17   9          0.01         91.18       613.52 o                         
  -4 -15   9        321.69        -46.85       849.43 o                         
  -4 -13   9        458.59        242.53       620.30 o                         
  -4 -11   9       2567.53       2531.24       518.45 o                         
  -5  -2  10       1501.33       1330.78       256.15 o                         
  -4 -19  11       1015.61       1952.85       900.80 o                         
  -4 -17  11         56.69        637.07       603.38 o                         
  -4 -15  11        928.56       1051.46       611.97 o                         
  -4 -13  11        379.00        531.54       512.24 o                         
  -4 -11  11        156.54        194.17       484.65 o                         
  -5  -2  12         93.81        114.57       238.24 o                         
  -4 -19  13         43.47        844.92       921.68 o                         
  -4 -17  13          0.39        254.38       582.66 o                         
  -4 -15  13       1305.12       1175.66       861.85 o                         
  -4 -13  13        338.55        645.81       547.20 o                         
  -4 -11  13        926.65        583.01       478.95 o                         
  -5  -2  14       1426.66       1250.71       234.30 o                         
  -4 -17  15         82.15        892.61       598.64 o                         
  -4 -15  15        242.77        568.41       595.81 o                         
  -4 -13  15        231.78        559.35       548.32 o                         
  -4 -11  15         65.42        362.25       444.24 o                         
  -5  -2  16         58.84         68.80       207.65 o                         
  -4 -17  17        102.29        388.88       861.85 o                         
  -4 -15  17          2.71         41.40       562.20 o                         
  -4 -13  17          1.87       -251.29       483.02 o                         
  -4 -11  17         53.93        -84.36       410.89 o                         
  -5  -2  18        688.89        442.37       229.76 o                         
  -4 -15  19        200.07        470.63       493.66 o                         
  -4 -13  19        273.21        527.54       418.57 o                         
  -4 -11  19        446.90        750.15       431.08 o                         
  -5  -2  20        377.43        351.74       237.66 o                         
  -4 -17  21        403.69        -10.72       841.53 o                         
  -4 -15  21        745.31        157.66       435.69 o                         
  -4 -13  21          0.61         95.85       368.98 o                         
  -4 -11  21        200.99        196.51       378.21 o                         
  -5  -2  22        616.86        538.34       266.78 o                         
  -4 -13  23        113.99       -327.13       350.42 o                         
  -4 -11  23        297.72        287.31       370.86 o                         
  -5  -2  24        102.32       -149.38       327.09 o                         
  -4 -13  25         45.41        522.80       348.63 o                         
  -4 -11  25       2314.81       2510.76       393.86 o                         
  -5  -2  26        586.88        346.96       320.65 o                         
  -4 -11  27        738.48        431.57       434.99 o                         
  -5  -2  28        568.77         -8.36       378.70 o                         
  -4 -11  29          9.54        279.38       919.42 o                         
  -5  -2  30          6.46        -65.80       425.60 o                         
  -5  -2  32        318.22        494.21       441.66 o                         
  -5  -2  34        349.58        431.73       640.34 o                         
  -5  -8 -30          0.24       -660.92       932.97 o                         
  -5  -6 -30        528.63        430.64       892.33 o                         
  -5  -4 -30         85.54       -100.64       635.38 o                         
  -5  -6 -28        110.10        -92.07       354.74 o                         
  -5  -4 -28        213.25        -76.47       385.24 o                         
  -5  -8 -26        119.32        910.00       552.75 o                         
  -5  -6 -26        169.83       -289.46       446.77 o                         
  -5  -4 -26        471.24        624.47       382.30 o                         
  -5 -10 -24        224.11        198.94       491.65 o                         
  -5  -8 -24         20.69       -159.04       490.94 o                         
  -5  -6 -24        249.83        672.80       558.82 o                         
  -5  -4 -24         73.68        153.22       402.27 o                         
  -5 -12 -22         12.52        -36.25       382.15 o                         
  -5 -10 -22        281.89        478.65       366.12 o                         
  -5  -8 -22        423.84        203.75       421.43 o                         
  -5  -6 -22        244.11        222.20       406.55 o                         
  -5  -4 -22        386.02        356.05       366.82 o                         
  -5 -12 -20        123.34        885.43       423.25 o                         
  -5 -10 -20         10.70        347.16       467.18 o                         
  -5  -8 -20         87.39        469.54       417.94 o                         
  -5  -6 -20         51.70         67.14       411.49 o                         
  -5  -4 -20        667.30        757.19       405.70 o                         
  -5 -12 -18        127.81       -259.34       420.51 o                         
  -5 -10 -18         17.14        121.77       492.23 o                         
  -5  -8 -18        127.54        121.04       472.52 o                         
  -5  -6 -18         10.31        -38.37       377.53 o                         
  -5  -4 -18        187.37         95.44       375.31 o                         
  -5 -12 -16        368.65        702.79       484.65 o                         
  -5 -10 -16        607.95        511.54       630.18 o                         
  -5  -8 -16        905.65       1033.44       498.20 o                         
  -5  -6 -16        239.70         77.81       355.99 o                         
  -5  -4 -16        782.66        878.08       338.44 o                         
  -5 -12 -14          0.07       -115.83       426.67 o                         
  -5 -10 -14        540.18        508.57       533.80 o                         
  -5  -8 -14        134.17        346.62       466.15 o                         
  -5  -6 -14       1019.07       1021.09       456.20 o                         
  -5  -4 -14       1791.19       1449.60       325.91 o                         
  -5 -12 -12          9.29       -228.45       446.19 o                         
  -5 -10 -12         52.47        213.92       663.82 o                         
  -5  -8 -12         48.80         96.56       438.28 o                         
  -5  -6 -12        476.73        393.48       383.54 o                         
  -5  -4 -12       1027.14        955.83       334.13 o                         
  -5 -12 -10        231.65        -76.47       405.53 o                         
  -5 -10 -10         71.68         24.38       675.26 o                         
  -5  -8 -10        551.85        958.66       526.22 o                         
  -5  -6 -10        301.28         55.05       366.28 o                         
  -5  -4 -10        392.29        219.67       347.40 o                         
  -5 -12  -8        462.23        545.14       398.37 o                         
  -5 -10  -8       2165.37       1775.20       519.36 o                         
  -5  -8  -8       1036.68        878.58       514.51 o                         
  -5  -6  -8        260.08        210.76       384.78 o                         
  -5  -4  -8         72.19         36.62       358.34 o                         
  -5 -12  -6         51.68         44.86       333.49 o                         
  -5 -10  -6       1314.00       1085.74       410.26 o                         
  -5  -8  -6          0.33        251.71       437.10 o                         
  -5  -6  -6         75.86         42.13       388.55 o                         
  -5  -4  -6         76.34       -104.11       576.00 o                         
  -5 -12  -4        185.16         47.63       445.19 o                         
  -5 -10  -4        203.23       -103.24       372.89 o                         
  -5  -8  -4         18.55         91.11       443.43 o                         
  -5  -6  -4         97.40        381.93       537.47 o                         
  -5  -4  -4       1187.95        988.42       364.89 o                         
  -5 -12  -2        564.95        679.07       393.85 o                         
  -5 -10  -2         13.83        -45.20       423.71 o                         
  -5  -8  -2         22.66        148.88       421.95 o                         
  -5  -6  -2         17.62        -36.86       413.61 o                         
  -5  -4  -2        580.21        552.02       440.82 o                         
  -5 -12   0        194.62        121.02       408.59 o                         
  -5 -10   0          1.78        242.92       522.51 o                         
  -5  -8   0        118.26        354.03       331.88 o                         
  -5  -6   0        720.96        678.17       366.68 o                         
  -5  -4   0       1268.79       1052.14       415.85 o                         
  -5 -12   2        991.79        816.43       649.87 o                         
  -5 -10   2       1959.12       1544.54       452.78 o                         
  -5  -8   2        209.00         72.19       376.74 o                         
  -5  -6   2        444.36        446.67       338.63 o                         
  -5  -4   2         69.05        141.08       375.26 o                         
  -5 -12   4       1725.91       1932.06       434.40 o                         
  -5 -10   4          3.41        432.13       468.49 o                         
  -5  -8   4       1362.56       1687.69       449.49 o                         
  -5  -6   4        167.91        220.69       347.54 o                         
  -5  -4   4        141.38        401.81       372.30 o                         
  -9   3   5      22540.25      23481.64       445.36 o                         
  -8   3   5       1008.33        933.85       293.21 o                         
  -7   3   5       3826.89       4031.20       351.98 o                         
  -6   3   5         87.34        215.72       323.33 o                         
  -5   3   5      42361.48      41878.88       804.19 o                         
  -4   3   5        148.80        260.69       377.78 o                         
  -3   3   5      50366.09      58484.79       966.06 o                         
  -2   3   5        394.93        597.29       421.40 o                         
  -1   3   5     226560.00     252483.53      2498.11 o                         
   0   3   5        178.52        128.44       421.76 o                         
   1   3   5      98054.01     108547.77      2968.94 o                         
   2   3   5        844.98       1042.82       385.57 o                         
   3   3   5      11950.66       9574.98       561.33 o                         
   4   3   5       3277.73       2690.40       589.41 o                         
   5   3   5       4085.46       3663.98       496.90 o                         
   6   3   5        887.15        357.41       401.21 o                         
   7   3   5        996.13       2246.73       396.81 o                         
   8   3   5        237.88        358.36       316.05 o                         
   9   3   5      48958.46      49057.63      2200.20 o                         
  10   3   5          1.95        312.61       298.76 o                         
  11   3   5      48729.58      46723.98      2288.62 o                         
  12   3   5          3.09        126.57       275.42 o                         
  13   3   5      65445.40      57440.74      1843.24 o                         
  14   3   5         44.68        -12.23       298.10 o                         
  15   3   5      36159.61      31532.87       729.81 o                         
  16   3   5        117.03       -111.50       347.09 o                         
  17   3   5       2952.83       3490.33       386.39 o                         
  18   3   5         23.75       -357.17       357.54 o                         
  19   3   5       3573.70       3288.25       527.16 o                         
  20   3   5          7.10        390.90       388.90 o                         
  21   3   5      25611.84      23239.65       531.12 o                         
  22   3   5          7.81         38.43       334.32 o                         
  23   3   5       8355.69       7189.43       374.48 o                         
  24   3   5         39.05         46.83       365.67 o                         
  25   3   5       9498.17       9796.34       389.35 o                         
  26   3   5         76.50         23.20       373.55 o                         
  27   3   5       5853.04       5209.35       449.46 o                         
  28   3   5         32.09       -164.22       422.23 o                         
  29   3   5      20653.44      19228.55       495.81 o                         
  30   3   5          0.37        226.67       709.74 o                         
  31   3   5       2545.69       1771.68       918.86 o                         
  32   3   5         12.42        255.68       909.83 o                         
 -34   5   5         76.26        331.31       892.33 o                         
 -33   5   5       3630.43       4226.56       665.37 o                         
 -32   5   5         10.59        -10.28       436.81 o                         
 -31   5   5      16215.59      13451.51       559.04 o                         
 -30   5   5          4.74         84.68       374.41 o                         
 -29   5   5      23191.50      22481.76       930.51 o                         
 -28   5   5          1.68       -140.08       323.35 o                         
 -27   5   5       6212.97       5997.96       351.55 o                         
 -26   5   5        201.82         45.86       299.18 o                         
 -25   5   5      16421.44      16240.19       360.64 o                         
 -24   5   5          0.15        128.84       287.03 o                         
 -23   5   5       8976.34       9863.77       392.05 o                         
 -22   5   5       1276.05       1472.23       324.91 o                         
 -21   5   5      15419.66      14664.40       616.03 o                         
 -20   5   5         46.28        167.68       272.41 o                         
 -19   5   5      13923.84      13604.55       702.86 o                         
 -18   5   5         43.67        189.62       341.30 o                         
 -17   5   5       8645.51       6488.69       379.95 o                         
 -16   5   5        173.18        337.17       291.52 o                         
 -15   5   5     452567.19     412818.72     15269.68 o                         
 -14   5   5         25.28        -83.37       287.90 o                         
 -13   5   5      15208.80      15393.30       435.59 o                         
 -12   5   5        567.81        655.66       269.57 o                         
 -11   5   5      65533.32      63514.93      2175.01 o                         
 -10   5   5         57.71         20.79       301.32 o                         
  -9   5   5       4017.21       4172.82       372.58 o                         
  -8   5   5         35.28        -32.86       317.11 o                         
  -7   5   5       3499.96       4454.32       445.85 o                         
  -6   5   5         47.15        -31.47       427.61 o                         
  -5   5   5     160823.34     128655.73      1149.95 o                         
  -4   5   5       1566.79       1311.31       354.14 o                         
  -3   5   5      12873.10      12889.63       515.30 o                         
  -2   5   5         16.15       -281.96       369.41 o                         
  -1   5   5      85483.61      78503.01      1196.94 o                         
   0   5   5          5.11        134.18       390.67 o                         
   1   5   5     133350.19     116649.12      3454.63 o                         
   2   5   5        198.99        224.24       336.13 o                         
   3   5   5        801.66       2569.05       461.81 o                         
   4   5   5         80.80        332.31       463.62 o                         
   5   5   5         94.90         11.80       534.75 o                         
   6   5   5       1511.32       1505.71       581.83 o                         
   7   5   5        940.43       1393.11       410.39 o                         
   8   5   5        186.39        286.77       345.17 o                         
   9   5   5      93755.16      87639.65      4531.75 o                         
  10   5   5        256.46        156.94       357.18 o                         
  11   5   5     196372.47     176192.33     11175.67 o                         
  12   5   5        532.63        371.88       385.77 o                         
  13   5   5      53019.15      46079.94      1900.26 o                         
  14   5   5        234.11        573.55       399.87 o                         
  15   5   5      97266.50      88008.33      2948.71 o                         
  16   5   5          5.52        169.01       368.97 o                         
  17   5   5       4043.84       3645.34       411.84 o                         
  18   5   5        189.58        259.89       397.98 o                         
  19   5   5       7922.60       8587.72       640.04 o                         
  20   5   5         39.58        352.73       476.69 o                         
  21   5   5       6252.15       5677.88       449.74 o                         
  22   5   5         63.83        299.97       460.04 o                         
  23   5   5      36892.02      37171.39       876.27 o                         
  24   5   5         18.50        414.94       464.05 o                         
  25   5   5      37744.15      33234.58       779.79 o                         
  26   5   5         70.71       -282.82       412.92 o                         
  27   5   5       1818.84       1692.22       378.80 o                         
  28   5   5          7.16        316.05       347.61 o                         
  29   5   5       3301.64       3664.50       411.45 o                         
  30   5   5          0.98        266.03       637.75 o                         
 -32   7   5          8.78       -558.88      1042.18 o                         
 -31   7   5       3115.81       2524.13       405.85 o                         
 -30   7   5        765.35        881.91       392.85 o                         
 -29   7   5      14665.15      13153.38       493.39 o                         
 -28   7   5         41.53         98.60       430.84 o                         
 -27   7   5       3184.39       2706.99       403.36 o                         
 -26   7   5       1350.19       1156.88       383.36 o                         
 -25   7   5       6358.70       5840.57       391.89 o                         
 -24   7   5        305.78        510.98       389.60 o                         
 -23   7   5       4462.54       3046.31       346.79 o                         
 -22   7   5        434.42        622.93       316.44 o                         
 -21   7   5      18969.94      16558.19       653.30 o                         
 -20   7   5        274.38        314.11       335.17 o                         
 -19   7   5       4417.64       4547.03       337.33 o                         
 -18   7   5         92.22        -28.85       312.67 o                         
 -17   7   5      27003.09      21742.09       629.04 o                         
 -16   7   5       1558.39       1444.59       347.80 o                         
 -15   7   5       2422.43       2062.13       388.47 o                         
 -14   7   5         37.27        268.26       399.09 o                         
 -13   7   5      68335.02      58093.34      2476.07 o                         
 -12   7   5          1.91         14.86       349.02 o                         
 -11   7   5      20941.81      22189.33       689.61 o                         
 -10   7   5       1597.87       1641.97       335.49 o                         
  -9   7   5      52069.51      57895.15      2236.91 o                         
  -8   7   5       4765.45       4244.02       435.70 o                         
  -7   7   5      23609.07      22861.08       993.02 o                         
  -6   7   5       8071.16       8122.56       555.01 o                         
  -5   7   5      22035.38      25035.76       726.57 o                         
  -4   7   5       1717.00       1493.76       414.43 o                         
  -3   7   5       6895.76       9552.23       505.21 o                         
  -2   7   5       1877.27       1804.40       362.74 o                         
  -1   7   5      72058.78      75910.38      1261.93 o                         
   0   7   5       1094.25       1387.60       369.38 o                         
   1   7   5      81749.30      97986.42      2456.34 o                         
   2   7   5        216.55        586.42       745.02 o                         
   3   7   5      10696.33      11845.08       767.51 o                         
   4   7   5        396.49        462.97       393.13 o                         
   5   7   5      14487.77      13754.71      1157.89 o                         
   6   7   5          3.33        148.24       377.99 o                         
   7   7   5      30683.88      29360.86      2172.60 o                         
   8   7   5          2.71        463.67       418.38 o                         
   9   7   5      24820.28      24854.07      1299.62 o                         
  10   7   5       1419.79       1184.65       446.87 o                         
  11   7   5      19724.34      18312.81       895.60 o                         
  12   7   5       1222.38       1323.98       422.53 o                         
  13   7   5      36430.34      34962.38      1984.98 o                         
  14   7   5          1.00        264.38       409.53 o                         
  15   7   5       8187.46       8737.69       513.23 o                         
  16   7   5          5.04       -278.95       357.98 o                         
  17   7   5      22812.84      20736.56       877.34 o                         
  18   7   5          2.71       -188.15       407.19 o                         
  19   7   5       1542.04       2386.24       440.69 o                         
  20   7   5         69.47       -368.09       425.50 o                         
  21   7   5       7803.16       6731.04       469.35 o                         
  22   7   5          0.15       -282.27       464.27 o                         
  23   7   5       5603.36       5037.81       633.54 o                         
  24   7   5         10.68         96.09       598.35 o                         
  25   7   5       2003.86       2877.35       923.94 o                         
  26   7   5        309.42        605.10       611.82 o                         
  27   7   5       5981.62       6082.68       409.47 o                         
  28   7   5         46.12         48.79       416.82 o                         
  29   7   5      10011.55       9380.31       717.80 o                         
  30   7   5         92.55        188.51       891.20 o                         
 -32   9   5        159.08        -36.69       879.35 o                         
 -31   9   5       1359.45       1535.26       649.12 o                         
 -30   9   5        294.28        -77.62       501.79 o                         
 -29   9   5       8083.66       8202.80       408.73 o                         
 -28   9   5          8.50         47.90       432.10 o                         
 -27   9   5        171.96       1237.29       527.26 o                         
 -26   9   5          0.17         -0.23       368.99 o                         
 -25   9   5       3611.73       3958.03       399.28 o                         
 -24   9   5        180.28        386.47       368.66 o                         
 -23   9   5       1672.96       1566.17       375.22 o                         
 -22   9   5        339.33        682.55       334.46 o                         
 -21   9   5       2094.36       2520.39       357.54 o                         
 -20   9   5       1075.87       1081.77       339.50 o                         
 -19   9   5      18756.23      16948.72       499.21 o                         
 -18   9   5        136.75        310.11       384.23 o                         
 -17   9   5      14458.84      13102.23       520.44 o                         
 -16   9   5       1751.48       1626.23       416.82 o                         
 -15   9   5       3372.82       4201.03       415.71 o                         
 -14   9   5         17.82         89.30       405.50 o                         
 -13   9   5      51568.13      50707.79      2190.72 o                         
 -12   9   5        742.02        703.21       357.03 o                         
 -11   9   5       3563.67       6274.18       511.92 o                         
 -10   9   5        501.43        636.16       462.36 o                         
  -9   9   5       6661.56       6956.43       553.76 o                         
  -8   9   5       1213.48       1152.65       376.72 o                         
  -7   9   5      17022.33      17807.64       590.69 o                         
  -6   9   5         64.85        387.39       408.84 o                         
  -5   9   5        296.65        303.76       394.40 o                         
  -4   9   5        590.84        874.25       432.37 o                         
  -3   9   5      47735.64      48896.55      1074.75 o                         
  -2   9   5         54.56        157.91       430.01 o                         
  -1   9   5      21695.93      19695.98       646.38 o                         
   0   9   5       3653.27       3653.33       468.14 o                         
   1   9   5       7731.48       7734.68       555.99 o                         
   2   9   5       1959.44       1705.23       568.43 o                         
   3   9   5      14855.95      14423.19      1072.94 o                         
   4   9   5         26.90        185.58       386.47 o                         
   5   9   5       6174.60       5703.46       416.51 o                         
   6   9   5         60.20        162.13       354.43 o                         
   7   9   5       3240.84       6197.87       594.19 o                         
   8   9   5        566.83        566.09       521.11 o                         
   9   9   5      41529.54      43429.91      1146.38 o                         
  10   9   5         19.57         74.91       631.28 o                         
  11   9   5      17769.88      19713.23       798.41 o                         
  12   9   5        704.80        381.30       466.54 o                         
  13   9   5       2579.79       3685.89       489.18 o                         
  14   9   5        458.76        308.51       461.22 o                         
  15   9   5      11484.44       9707.05       862.42 o                         
  16   9   5        789.11        952.48       586.52 o                         
  17   9   5       3477.52       2610.23       574.93 o                         
  18   9   5       1236.71       1229.29       466.11 o                         
  19   9   5       1148.98       1456.51       480.49 o                         
  20   9   5         82.56         30.39       405.76 o                         
  21   9   5       8629.96       8127.96       592.09 o                         
  22   9   5        272.36        144.78       420.79 o                         
  23   9   5       1335.51       2399.71       432.50 o                         
  24   9   5         35.79        -90.06       414.30 o                         
  25   9   5       3133.04       2997.45       448.09 o                         
  26   9   5         48.79       -124.60       605.41 o                         
 -29  11   5       5445.04       5959.90       671.66 o                         
 -28  11   5         62.16       -374.58       613.33 o                         
 -27  11   5       2553.10       3135.49       451.39 o                         
 -26  11   5         90.49        311.34       380.92 o                         
 -25  11   5       4205.92       3948.84       370.05 o                         
 -24  11   5         94.17        201.21       415.67 o                         
 -23  11   5       1892.39       1784.56       347.96 o                         
 -22  11   5        593.22        611.98       309.62 o                         
 -21  11   5        685.51        836.71       380.25 o                         
 -20  11   5         16.89        170.43       358.20 o                         
 -19  11   5       5379.35       4667.00       409.83 o                         
 -18  11   5         99.61       -127.28       373.85 o                         
 -17  11   5      25964.38      25411.23      1108.86 o                         
 -16  11   5          0.75       -165.59       412.32 o                         
 -15  11   5     104294.66     101544.49      9112.34 o                         
 -14  11   5       1460.87       1170.97       601.03 o                         
 -13  11   5       1519.65       1869.50       541.64 o                         
 -12  11   5       1021.44       1080.61       455.00 o                         
 -11  11   5      19740.05      21195.84       660.28 o                         
 -10  11   5        306.86        143.92       429.22 o                         
  -9  11   5       3948.40       4583.08       610.10 o                         
  -8  11   5       3816.37       3290.05       580.25 o                         
  -7  11   5      34581.70      33977.21      1032.85 o                         
  -6  11   5          3.61        604.11       521.30 o                         
  -5  11   5     162220.44     165015.11      5081.79 o                         
  -4  11   5        235.13        153.57       513.93 o                         
  -3  11   5      23533.16      25517.84       685.04 o                         
  -2  11   5        977.38        753.29       482.10 o                         
  -1  11   5      43160.04      44954.72      1113.01 o                         
   0  11   5       1610.89       1178.14       561.54 o                         
   1  11   5      99719.18     104351.57      4340.02 o                         
   2  11   5        173.91        256.65       452.68 o                         
   3  11   5      69851.97      69278.77      1573.94 o                         
   4  11   5       4010.84       3873.54       379.79 o                         
   5  11   5       3640.60       3079.47       391.61 o                         
   6  11   5        839.42        875.77       438.23 o                         
   7  11   5       3493.06       2871.77       429.39 o                         
   8  11   5        275.02        209.95       445.92 o                         
   9  11   5      13511.56      15243.27       596.45 o                         
  10  11   5        132.28        640.24       451.48 o                         
  11  11   5      46001.41      47350.23      2239.85 o                         
  12  11   5         58.67        529.72       620.46 o                         
  13  11   5      13527.82      13703.96       962.46 o                         
  14  11   5        271.00        294.71       449.86 o                         
  15  11   5      10447.49       9069.81       575.11 o                         
  16  11   5         37.27        101.38       482.64 o                         
  17  11   5        972.53        488.13       500.21 o                         
  18  11   5        282.90         58.81       581.28 o                         
  19  11   5       1566.17       2089.71       498.41 o                         
  20  11   5        215.28        285.48       417.87 o                         
  21  11   5       8272.44       7824.23       469.42 o                         
  22  11   5        281.37        323.94       414.78 o                         
  23  11   5      14306.30      15385.50       542.72 o                         
  24  11   5        155.88        457.54       422.99 o                         
 -27  13   5        356.34        583.60       942.00 o                         
 -26  13   5        384.42       1005.21       839.28 o                         
 -25  13   5       4250.04       4721.96       408.45 o                         
 -24  13   5         26.13        415.99       382.32 o                         
 -23  13   5        824.13       1494.46       354.58 o                         
 -22  13   5         40.40        397.97       363.54 o                         
 -21  13   5       9767.33       7941.31       763.17 o                         
 -20  13   5          1.10         54.08       410.70 o                         
 -19  13   5       4973.37       4313.57       527.74 o                         
 -18  13   5        639.16        811.62       474.69 o                         
 -17  13   5       9179.84       7920.69       509.86 o                         
 -16  13   5          1.68        388.49       587.10 o                         
 -15  13   5        543.58       1035.80       994.49 o                         
 -14  13   5        229.97         80.91       578.66 o                         
 -13  13   5       2987.78       2750.24       964.57 o                         
 -12  13   5        487.76        307.83       590.07 o                         
 -11  13   5        877.43       1580.69       494.42 o                         
 -10  13   5        189.99        770.89       579.29 o                         
  -9  13   5       6353.83       5845.58       924.50 o                         
  -8  13   5         78.92        228.59       814.44 o                         
  -7  13   5       2915.59       3631.60       556.08 o                         
  -6  13   5       5288.13       5239.61       588.04 o                         
  -5  13   5       1223.13       1466.28       646.41 o                         
  -4  13   5        430.97        714.18       624.25 o                         
  -3  13   5       4278.54       3851.11       709.72 o                         
  -2  13   5        367.70       1090.30       435.69 o                         
  -1  13   5       8338.67       9254.73       464.52 o                         
   0  13   5        145.91        486.90       391.34 o                         
   1  13   5       5824.80       5445.98       442.48 o                         
   2  13   5        276.51        262.61       423.31 o                         
   3  13   5       8886.33       8215.24       521.01 o                         
   4  13   5       1145.11       1065.06       413.72 o                         
   5  13   5      12438.56      14333.62       475.34 o                         
   6  13   5        132.35        331.69       407.88 o                         
  -5 -12   6          0.07        367.15       507.16 o                         
  -5 -10   6       2731.33       3371.69       439.88 o                         
  -5  -8   6          9.77         -0.12       410.15 o                         
  -5  -6   6        425.69        554.60       409.57 o                         
  -5  -4   6        953.04        634.79       380.23 o                         
  -5 -12   8        989.98       1063.46       636.82 o                         
  -5 -10   8       2884.82       3224.79       474.58 o                         
  -5  -8   8        891.58        772.85       413.15 o                         
  -5  -6   8        182.89        433.11       373.35 o                         
  -5  -4   8        320.38        428.82       328.60 o                         
  -5 -12  10        672.14        312.00       467.75 o                         
  -5 -10  10         88.97        301.11       433.36 o                         
  -5  -8  10        369.99        453.68       348.79 o                         
  -5  -6  10         78.21       -171.36       342.74 o                         
  -5  -4  10        134.51        112.32       258.53 o                         
  -5 -12  12          0.00       -182.15       597.14 o                         
  -5 -10  12       1196.37        827.35       435.47 o                         
  -5  -8  12       1220.20       1354.99       402.98 o                         
  -5  -6  12       1687.84       1438.30       328.67 o                         
  -5  -4  12       1888.67       1627.03       300.42 o                         
  -5 -12  14        124.00        371.20       562.22 o                         
  -5 -10  14       1037.52        809.52       397.89 o                         
  -5  -8  14          0.04        216.42       378.30 o                         
  -5  -6  14        902.35        609.09       327.28 o                         
  -5  -4  14        551.57        548.62       262.82 o                         
  -5 -12  16        132.88        503.32       587.81 o                         
  -5 -10  16       1340.78        582.91       415.22 o                         
  -5  -8  16        449.21        395.74       387.56 o                         
  -5  -6  16       1373.10       1379.86       346.85 o                         
  -5  -4  16       2265.06       1758.68       302.25 o                         
  -5 -12  18          3.34        215.29       485.67 o                         
  -5 -10  18        687.05        674.87       426.20 o                         
  -5  -8  18          4.90       -303.20       365.05 o                         
  -5  -6  18         16.79        197.79       333.74 o                         
  -5  -4  18         48.68        198.74       262.22 o                         
  -5 -12  20         87.97        571.00       367.66 o                         
  -5 -10  20         34.46       -328.29       399.47 o                         
  -5  -8  20        306.09        409.90       335.90 o                         
  -5  -6  20       1499.80       1241.94       340.17 o                         
  -5  -4  20          0.08         -0.37       298.07 o                         
  -5 -12  22         56.75        352.75       316.78 o                         
  -5 -10  22        532.88        473.55       373.18 o                         
  -5  -8  22        545.87        295.19       338.04 o                         
  -5  -6  22       1060.09       1084.07       286.61 o                         
  -5  -4  22        192.74         72.60       265.71 o                         
  -5 -12  24        966.70       1264.30       349.56 o                         
  -5 -10  24        168.17         44.10       363.50 o                         
  -5  -8  24          0.59       -272.17       346.98 o                         
  -5  -6  24          4.87        141.95       298.67 o                         
  -5  -4  24        405.92         66.11       299.95 o                         
  -5 -12  26        568.72        424.12       357.90 o                         
  -5 -10  26         64.97        -40.90       321.84 o                         
  -5  -8  26         56.45        413.95       367.52 o                         
  -5  -6  26        186.09        101.93       295.31 o                         
  -5  -4  26         13.06       -236.51       351.18 o                         
  -5 -12  28         83.98        226.33       856.21 o                         
  -5 -10  28        563.71        111.42       397.42 o                         
  -5  -8  28        654.08        631.60       386.89 o                         
  -5  -6  28          1.31       -321.79       321.79 o                         
  -5  -4  28        283.53         53.38       352.92 o                         
  -5 -10  30         10.14       -643.09       643.09 o                         
  -5  -8  30          3.90       -134.81       356.52 o                         
  -5  -6  30        237.83        273.28       352.43 o                         
  -5  -4  30          3.09       -301.75       384.81 o                         
  -5  -6  32        203.54        418.99       495.97 o                         
  -5  -4  32        279.94        534.13       352.17 o                         
  -5  -4  34        251.90        456.61       923.94 o                         
  -6  -3 -31         24.59        478.62       924.50 o                         
  -6  -5 -29         87.47        433.34       635.80 o                         
  -6  -3 -29         13.99       -243.88       423.71 o                         
  -6  -1 -29        169.01        428.36       430.76 o                         
  -6  -5 -27         30.24       -495.11       495.11 o                         
  -6  -3 -27        599.32        686.66       425.55 o                         
  -6  -1 -27        169.08        351.12       369.93 o                         
  -6  -5 -25        416.70        490.69       475.60 o                         
  -6  -3 -25        186.83        135.47       410.09 o                         
  -6  -1 -25       1434.81       1373.87       382.11 o                         
  -6  -5 -23         15.76         16.13       742.20 o                         
  -6  -3 -23         66.80       -124.79       355.66 o                         
  -6  -1 -23        107.26       -132.38       371.51 o                         
  -6  -5 -21         70.89        236.21       579.34 o                         
  -6  -3 -21         20.85       -272.33       352.91 o                         
  -6  -1 -21        841.27       1251.84       372.42 o                         
  -5 -16 -20         70.75        257.37       886.12 o                         
  -5 -14 -20         35.97        173.72       379.58 o                         
  -6  -5 -19          4.38        234.16       477.14 o                         
  -6  -3 -19         19.66        -21.93       373.89 o                         
  -6  -1 -19       1388.67        969.00       362.86 o                         
  -5 -16 -18         42.23       -512.90       512.90 o                         
  -5 -14 -18          8.61         12.23       419.84 o                         
  -6  -5 -17        413.87        699.70       369.72 o                         
  -6  -3 -17        231.07       -293.22       334.96 o                         
  -6  -1 -17        587.01        647.63       340.96 o                         
  -5 -16 -16         85.09       -471.17       493.44 o                         
  -5 -14 -16        125.60         -7.79       414.38 o                         
  -6  -5 -15         27.49        229.75       380.48 o                         
  -6  -3 -15       1345.08       1390.55       335.91 o                         
  -6  -1 -15        485.15        357.53       339.76 o                         
  -5 -16 -14         97.76       -186.82       888.38 o                         
  -5 -14 -14         19.50       -433.92       433.92 o                         
  -6  -5 -13        253.54        365.11       374.01 o                         
  -6  -3 -13         40.23        -41.51       315.17 o                         
  -6  -1 -13         32.35         28.26       313.08 o                         
  -5 -18 -12          2.54        538.61       612.72 o                         
  -5 -16 -12         81.51       -445.61       617.06 o                         
  -5 -14 -12       1183.11        763.97       465.29 o                         
  -6  -5 -11          3.98         71.88       345.28 o                         
  -6  -3 -11        225.35        429.88       298.30 o                         
  -6  -1 -11         14.09         81.30       307.06 o                         
  -5 -18 -10        132.17       -294.49       649.42 o                         
  -5 -16 -10        287.29        253.94       506.42 o                         
  -5 -14 -10        178.43        -17.17       394.48 o                         
  -6  -5  -9        474.84        539.58       349.93 o                         
  -6  -3  -9         81.71         58.07       310.75 o                         
  -6  -1  -9        687.79        490.80       315.04 o                         
  -5 -20  -8         47.73        137.72       876.53 o                         
  -5 -18  -8        252.29        210.24       646.14 o                         
  -5 -16  -8        179.65        165.88       432.63 o                         
  -5 -14  -8          9.61       -130.98       395.86 o                         
  -6  -5  -7        992.17       1102.31       398.18 o                         
  -6  -3  -7          0.80        176.95       360.06 o                         
  -6  -1  -7         16.69        -11.53       353.13 o                         
  -5 -18  -6         39.35        113.33       522.19 o                         
  -5 -16  -6        190.14        158.83       394.42 o                         
  -5 -14  -6        522.42        604.31       370.55 o                         
  -6  -5  -5        650.97        784.41       604.42 o                         
  -6  -3  -5        382.12        432.72       353.04 o                         
  -6  -1  -5         57.47        251.21       395.67 o                         
  -5 -20  -4        139.40        841.53       910.95 o                         
  -5 -18  -4         21.35        125.33       449.51 o                         
  -5 -16  -4         32.06        193.39       394.18 o                         
  -5 -14  -4        110.60         79.95       388.27 o                         
  -6  -5  -3        420.95        287.23       361.19 o                         
  -6  -3  -3        546.64        627.13       522.22 o                         
  -6  -1  -3         82.93        137.13       387.97 o                         
  -5 -20  -2        106.94        680.68       900.23 o                         
  -5 -18  -2         10.70        134.16       520.62 o                         
  -5 -16  -2          6.22        472.93       449.82 o                         
  -5 -14  -2        160.83        -32.19       435.12 o                         
  -6  -5  -1       1088.02        888.59       396.45 o                         
  -6  -3  -1          6.60        128.90       399.64 o                         
  -6  -1  -1        141.22         54.13       391.62 o                         
  -5 -20   0        309.57        366.08       655.90 o                         
  -5 -18   0          4.18       -634.42       634.42 o                         
  -5 -16   0          6.40        -39.17       446.23 o                         
  -5 -14   0         30.78       -142.15       400.42 o                         
  -6  -5   1        758.93        594.72       418.62 o                         
  -6  -3   1       1594.99       1254.71       428.92 o                         
  -6  -1   1         77.04        229.82       443.66 o                         
  -5 -20   2        241.67         66.60       946.51 o                         
  -5 -18   2          0.09        338.01       509.96 o                         
  -5 -16   2        809.64        759.18       447.70 o                         
  -5 -14   2         45.30        177.13       428.37 o                         
  -6  -5   3        149.21        180.48       371.05 o                         
  -6  -3   3         13.99        -60.15       363.88 o                         
  -6  -1   3         19.48        -14.61       367.10 o                         
  -5 -20   4        551.59        447.01       938.61 o                         
  -5 -18   4          9.27        168.33       516.92 o                         
  -5 -16   4         10.06        -81.45       509.85 o                         
  -5 -14   4        429.87        361.75       638.25 o                         
  -6  -5   5         20.31        197.61       306.69 o                         
  -6  -3   5         37.62        -56.25       349.83 o                         
  -6  -1   5        349.24        331.32       224.24 o                         
   7  13   5        147.18        601.63       365.58 o                         
   8  13   5        153.87        451.19       371.35 o                         
   9  13   5       1012.63       1094.53       402.93 o                         
  10  13   5        701.05        533.17       454.49 o                         
  11  13   5      17034.72      16348.68       571.97 o                         
  12  13   5         18.00       -287.63       384.02 o                         
  13  13   5       9924.99       8374.74       419.51 o                         
  14  13   5        271.45        643.36       433.06 o                         
  15  13   5       3833.10       3745.66       401.61 o                         
  16  13   5        215.64        396.56       372.02 o                         
  17  13   5       2395.94       2652.99       434.35 o                         
  18  13   5         18.47       -175.95       397.38 o                         
  19  13   5       6529.52       6086.80       476.26 o                         
  20  13   5        329.78        222.16       387.42 o                         
  21  13   5       8309.10       7431.68       426.24 o                         
  22  13   5          2.58        511.69       422.26 o                         
 -24  15   5        296.55       1077.46       879.91 o                         
 -23  15   5        804.53       1518.82       921.68 o                         
 -22  15   5        978.08        156.32       431.18 o                         
 -21  15   5       2712.59       2942.19       396.69 o                         
 -20  15   5        495.90        464.86       375.29 o                         
 -19  15   5        768.37       2312.67       502.97 o                         
 -18  15   5        176.90         17.61       486.54 o                         
 -17  15   5       5656.58       5533.17       650.41 o                         
 -16  15   5        144.14        562.27       591.51 o                         
 -15  15   5      29380.62      24614.55       807.96 o                         
 -14  15   5         12.10       -169.32       822.34 o                         
 -13  15   5        118.06       -181.74       839.28 o                         
 -12  15   5         85.96        505.71       753.49 o                         
 -11  15   5       3428.07       3040.26       604.23 o                         
 -10  15   5         29.72        334.89       589.02 o                         
  -9  15   5        574.62        -14.67       862.42 o                         
  -8  15   5          4.41         66.34       552.79 o                         
  -7  15   5         54.17        170.45       823.47 o                         
  -6  15   5        884.13        327.92       845.48 o                         
  -5  15   5      18857.88      17346.87       901.64 o                         
  -4  15   5        239.13        662.40       433.13 o                         
  -3  15   5       1933.35       2363.62       458.57 o                         
  -2  15   5        288.01        136.78       436.40 o                         
  -1  15   5       1914.40       2279.46       403.54 o                         
   0  15   5         12.58        -90.59       390.16 o                         
   1  15   5      11181.81      10924.45       476.98 o                         
   2  15   5        338.01        235.84       439.98 o                         
   3  15   5       3566.28       4676.61       486.09 o                         
   4  15   5        565.17        824.37       406.90 o                         
   5  15   5        494.16        530.33       367.90 o                         
   6  15   5       1270.01        849.32       397.80 o                         
   7  15   5        103.08        373.21       389.51 o                         
   8  15   5         26.94       -117.76       438.82 o                         
   9  15   5       4207.54       4704.07       465.73 o                         
  10  15   5         77.25       -100.85       433.92 o                         
  11  15   5       5145.92       4167.09       460.93 o                         
  12  15   5        912.98       1414.99       516.44 o                         
  13  15   5       3654.25       4435.76       735.52 o                         
  14  15   5        617.84        641.09       505.82 o                         
  15  15   5       3430.53       2876.16       402.40 o                         
  16  15   5       1057.51       1038.85       439.25 o                         
  17  15   5       1428.88       1106.36       434.10 o                         
  18  15   5       1119.75       1603.07       442.01 o                         
  19  15   5       1376.39        363.71       656.87 o                         
  20  15   5         22.57       -167.28       626.72 o                         
 -21  17   5       6798.91       6536.41      1043.59 o                         
 -17  17   5       8987.86       9449.18       682.43 o                         
 -16  17   5        380.01         38.16       496.51 o                         
 -15  17   5       4893.25       3488.42       531.19 o                         
 -14  17   5        663.37       1216.71       499.52 o                         
 -13  17   5       4140.38       2925.43       517.89 o                         
 -12  17   5        367.06        711.88       500.13 o                         
 -11  17   5      18197.51      17985.11       608.69 o                         
 -10  17   5        165.05        428.68       491.87 o                         
  -9  17   5       8101.06       9270.54       696.67 o                         
  -8  17   5       1406.57        457.17       920.55 o                         
  -7  17   5      23900.28      23659.12      1003.14 o                         
  -6  17   5       1633.63       1432.00       517.30 o                         
  -5  17   5        546.57       1111.01       585.55 o                         
  -4  17   5         61.27        -18.73       500.84 o                         
  -3  17   5       2408.23       2970.82       532.60 o                         
  -2  17   5        284.45        596.61       515.76 o                         
  -1  17   5        734.93        410.19       459.45 o                         
   0  17   5        339.63        383.17       457.20 o                         
   1  17   5       2074.86       2445.22       550.69 o                         
   2  17   5        742.89        951.29       522.38 o                         
   3  17   5      15365.76      16943.76       672.44 o                         
   4  17   5        129.92        370.07       405.90 o                         
   5  17   5       1051.08       1687.47       425.57 o                         
   6  17   5         25.30        -27.69       440.02 o                         
   7  17   5      21341.97      21134.68       602.59 o                         
   8  17   5       1062.49       1079.50       527.72 o                         
   9  17   5       2249.16       1911.40       635.70 o                         
  10  17   5       1669.77       1432.71       638.78 o                         
  11  17   5       4258.25       3594.35      1022.43 o                         
  12  17   5        257.36        348.98       619.72 o                         
  13  17   5       1515.02       1115.27       640.13 o                         
  14  17   5        824.67        547.25       632.27 o                         
  15  17   5         32.97        922.24       822.34 o                         
 -13  19   5       7128.60       7009.95       980.94 o                         
 -12  19   5          2.44       -542.40       900.23 o                         
 -11  19   5        160.42       -707.20       875.96 o                         
 -10  19   5         23.22       -190.21       894.59 o                         
  -9  19   5       2252.12       2245.28       519.56 o                         
  -8  19   5        611.21        492.14       520.16 o                         
  -7  19   5       1984.07       2403.76       672.51 o                         
  -6  19   5        289.48         -1.15       836.17 o                         
  -5  19   5       2571.33       2253.50       639.51 o                         
  -4  19   5        953.47        705.79       528.60 o                         
  -3  19   5       3576.67       4244.65       668.26 o                         
  -2  19   5        450.76        289.16       631.76 o                         
  -1  19   5       8978.56       8624.39       738.25 o                         
   0  19   5       1110.67       1168.12       644.83 o                         
   1  19   5       3857.99       4517.87       681.25 o                         
   2  19   5       2127.98       1994.61       663.28 o                         
   3  19   5       1382.15       1122.86       671.35 o                         
   4  19   5        143.53        844.32       519.84 o                         
   5  19   5       2946.44       3533.03       903.05 o                         
   6  19   5        198.68        551.52       628.16 o                         
   7  19   5        386.68        257.19       633.95 o                         
   8  19   5        553.96        628.50       651.13 o                         
   9  19   5       2160.55       2147.73       657.70 o                         
  10  19   5         22.09       -433.85       615.59 o                         
  -1  21   5       5888.37       4731.43      1012.55 o                         
  -5 -20   6        944.84       1320.72       923.37 o                         
  -5 -18   6         22.34       -322.11       609.59 o                         
  -5 -16   6         97.75        111.65       618.15 o                         
  -5 -14   6        166.16        182.88       484.28 o                         
 -34   0   6       6790.96       6239.53       990.54 o                         
 -32   0   6      35112.73      30726.86      1847.31 o                         
 -30   0   6        417.50       1086.65       511.18 o                         
 -28   0   6        303.53        637.52       495.62 o                         
 -26   0   6       4865.34       3745.78       517.12 o                         
 -24   0   6       1870.11       1304.68       394.52 o                         
 -22   0   6      48880.95      42996.15      1796.18 o                         
 -20   0   6      91440.23      83917.34      4140.42 o                         
 -18   0   6      43375.62      45779.25      2204.64 o                         
 -16   0   6      30226.50      25711.17      1079.18 o                         
 -14   0   6      17969.51      19837.09      1103.24 o                         
 -12   0   6     176809.73     148875.67      1783.30 o                         
 -10   0   6     125227.06     103214.03      3239.40 o                         
  -8   0   6      43747.09      35530.16       980.14 o                         
  -6   0   6       1126.13       1400.65       267.91 o                         
  -4   0   6     263867.75     302271.75     16292.15 o                         
  -2   0   6     137813.14     173684.39      3299.91 o                         
   0   0   6     323376.75     393106.69      7719.41 o                         
   2   0   6      94577.94      85824.54     10258.67 o                         
   4   0   6      10386.77       8574.34       594.19 o                         
   6   0   6     183224.42     144214.44      1709.24 o                         
   8   0   6      48559.15      39055.76       901.56 o                         
  10   0   6      74888.28      66167.42      1040.13 o                         
  12   0   6       3301.64       2631.48       454.68 o                         
  14   0   6      52819.10      39361.87       802.73 o                         
  16   0   6     196285.34     159815.78      1967.53 o                         
  18   0   6       5964.36       5583.63       611.59 o                         
  20   0   6      40632.92      40119.11      2647.30 o                         
  22   0   6      13159.77      10645.90       557.54 o                         
  24   0   6       6331.42       6672.83       515.89 o                         
  26   0   6       2934.74       3365.96       920.81 o                         
  28   0   6       3023.77       3421.80       616.89 o                         
 -35   2   6         66.19        633.27       925.63 o                         
 -34   2   6       2233.22       1739.48       531.84 o                         
 -33   2   6        121.75        166.33       439.99 o                         
 -32   2   6       3108.30       3551.88       409.80 o                         
 -31   2   6         81.68        -18.93       379.91 o                         
 -30   2   6       5815.97       5183.01       415.80 o                         
 -29   2   6          0.87       -153.83       437.50 o                         
 -28   2   6       2031.09       2078.36       388.42 o                         
 -27   2   6          8.76        120.25       295.69 o                         
 -26   2   6       1130.55       1270.86       334.92 o                         
 -25   2   6        315.37        209.27       319.96 o                         
 -24   2   6      39311.83      36797.84      1071.58 o                         
 -23   2   6         77.21         62.11       295.56 o                         
 -22   2   6       9385.36       8901.96       336.62 o                         
 -21   2   6       1136.42       1059.14       253.64 o                         
 -20   2   6      50930.71      45887.72      1417.29 o                         
 -19   2   6          9.44         97.87       243.07 o                         
 -18   2   6      34516.29      32563.09      1122.57 o                         
 -17   2   6         16.23        136.46       218.79 o                         
 -16   2   6      17464.89      15407.77       324.97 o                         
 -15   2   6        619.94        595.12       221.48 o                         
 -14   2   6       4965.77       7641.88       294.40 o                         
 -13   2   6        627.71        563.69       245.84 o                         
 -12   2   6       2466.23       2583.30       274.21 o                         
 -11   2   6        132.81         26.15       234.80 o                         
 -10   2   6      49512.52      59031.15      1615.60 o                         
  -9   2   6         39.91        -38.54       225.49 o                         
  -8   2   6      49215.73      48338.56      1542.74 o                         
  -7   2   6       2231.72       1923.32       255.28 o                         
  -6   2   6       2234.64       7267.29       322.70 o                         
  -5   2   6        602.96        407.96       292.79 o                         
  -4   2   6     277532.38     304152.56      5261.04 o                         
  -3   2   6        359.76        384.69       362.96 o                         
  -2   2   6     364628.00     448256.69      5979.24 o                         
  -1   2   6       2205.93       1779.42       407.43 o                         
   0   2   6     302973.06     325790.06     15217.23 o                         
   1   2   6         84.41        117.85       336.47 o                         
   2   2   6      16646.08      20221.08       945.41 o                         
   3   2   6         40.32        197.54       353.58 o                         
   4   2   6      25589.69      24727.00       975.81 o                         
   5   2   6        139.85        316.57       360.34 o                         
   6   2   6      19983.66      24507.38       797.87 o                         
   7   2   6          0.87        103.31       402.70 o                         
   8   2   6      15953.60      12547.99       550.42 o                         
   9   2   6        691.15        532.00       317.44 o                         
  10   2   6      28577.72      25137.65      1105.79 o                         
  11   2   6         45.02         38.88       297.46 o                         
  12   2   6      38748.92      31250.29      1163.42 o                         
  13   2   6        489.61        458.47       327.03 o                         
  14   2   6      14978.06      15131.50       477.01 o                         
  15   2   6        967.53        675.04       369.98 o                         
  16   2   6      59493.12      51961.53      1978.42 o                         
  17   2   6         44.78        346.86       363.41 o                         
  18   2   6      26357.00      22150.48       651.41 o                         
  19   2   6         23.40       -285.93       340.90 o                         
  20   2   6       8978.51       9107.83       391.31 o                         
  21   2   6        387.81        772.40       340.75 o                         
  22   2   6       2840.20       3163.84       347.25 o                         
  23   2   6         62.55          5.22       337.58 o                         
  24   2   6       6416.09       6597.83       416.10 o                         
  25   2   6          0.62       -193.15       417.70 o                         
  26   2   6      15164.11      15110.32       510.82 o                         
  27   2   6         70.13        -56.78       354.57 o                         
  28   2   6       3902.37       3769.85       449.26 o                         
  29   2   6          1.13       -109.87       429.60 o                         
  30   2   6       5350.22       5751.88       971.35 o                         
  31   2   6         33.72       -277.12       918.86 o                         
 -34   4   6       1316.24        788.48       897.97 o                         
 -33   4   6         38.10         42.41       446.07 o                         
 -32   4   6       1105.31       1435.82       369.67 o                         
 -31   4   6          1.03       -173.53       348.20 o                         
 -30   4   6       1862.04       2949.33       391.22 o                         
 -29   4   6        178.97        215.89       350.18 o                         
 -28   4   6         34.36        194.30       350.18 o                         
 -27   4   6        640.93        748.02       354.92 o                         
 -26   4   6       1630.14       1683.06       324.43 o                         
 -25   4   6        502.43        456.23       285.77 o                         
 -24   4   6      15317.43      13073.69       444.39 o                         
 -23   4   6        317.40        398.40       274.54 o                         
 -22   4   6       9057.53       9741.03       373.85 o                         
 -21   4   6         40.48        139.59       307.48 o                         
 -20   4   6       1797.25       2745.19       290.35 o                         
 -19   4   6        136.32        376.87       265.27 o                         
 -18   4   6       3370.59       3502.52       289.67 o                         
 -17   4   6         82.92        175.51       254.01 o                         
 -16   4   6      19698.41      17537.05       657.87 o                         
 -15   4   6        989.94       1002.10       277.10 o                         
 -14   4   6       9674.39       8292.96       339.86 o                         
 -13   4   6       1782.42       1591.32       269.62 o                         
 -12   4   6      19416.46      19917.56       431.09 o                         
 -11   4   6        217.51        373.85       250.43 o                         
 -10   4   6      33074.59      31534.90       677.98 o                         
  -9   4   6       2335.74       1919.72       282.98 o                         
  -8   4   6       6381.52       6602.23       342.70 o                         
  -7   4   6       4380.11       3944.51       405.37 o                         
  -6   4   6        758.64       2240.93       398.96 o                         
  -5   4   6       2212.62       1724.95       397.08 o                         
  -4   4   6      39214.37      41218.30       746.00 o                         
  -3   4   6         98.37         91.02       388.61 o                         
  -2   4   6       4968.73       4368.12       472.23 o                         
  -1   4   6       2477.72       1891.12       387.17 o                         
   0   4   6      17371.57      18543.76       599.88 o                         
   1   4   6          7.51       -118.27       379.85 o                         
   2   4   6        796.84       1078.97       400.03 o                         
   3   4   6         89.63        -89.72       389.98 o                         
   4   4   6        773.23       1105.52       421.57 o                         
   5   4   6        177.23        508.63       593.99 o                         
   6   4   6       8856.39       9776.63       738.56 o                         
   7   4   6         40.20         82.15       398.41 o                         
   8   4   6       3110.81       4839.09       477.43 o                         
   9   4   6       2048.65       1794.26       388.77 o                         
  10   4   6      36585.71      34711.73      2399.29 o                         
  11   4   6         14.54        354.98       360.90 o                         
  12   4   6      52776.43      53484.62      3042.18 o                         
  13   4   6        871.98        961.22       358.53 o                         
  14   4   6      22750.96      20559.26       921.44 o                         
  15   4   6        228.81        695.69       358.09 o                         
  16   4   6        811.05       1515.42       419.42 o                         
  17   4   6         50.47        284.60       388.70 o                         
  18   4   6       2900.60       2420.26       410.84 o                         
  19   4   6         11.93        448.37       409.03 o                         
  20   4   6      11446.81      10158.56       702.81 o                         
  21   4   6        291.97        181.28       726.11 o                         
  22   4   6        717.60       1626.51       478.51 o                         
  23   4   6          5.40        315.96       414.80 o                         
  24   4   6       1338.88       1378.74       429.11 o                         
  25   4   6         30.12        115.34       420.34 o                         
  26   4   6       1890.19       1654.39       509.02 o                         
  27   4   6         56.05         71.67       427.22 o                         
  28   4   6       4851.35       4360.76       461.82 o                         
  29   4   6         15.98        235.09       581.15 o                         
  30   4   6       2901.06       3770.08       682.93 o                         
 -34   6   6       2843.59       3566.50       952.72 o                         
 -33   6   6         84.29       -146.26       611.05 o                         
 -32   6   6       5099.91       5679.40       558.83 o                         
 -31   6   6          1.97        -12.23       432.33 o                         
 -30   6   6       3783.23       3970.92       543.21 o                         
 -29   6   6       1054.17        962.72       438.17 o                         
 -28   6   6       1690.26       1546.37       390.65 o                         
 -27   6   6       1178.17       1142.65       356.99 o                         
 -26   6   6        770.59       1390.05       332.43 o                         
  -6  -5   7        126.60        227.72       360.82 o                         
  -6  -3   7       1555.77       1049.30       284.09 o                         
  -6  -1   7       2014.46       1914.45       227.61 o                         
  -5 -20   8        196.90        307.04       863.54 o                         
  -5 -18   8          9.42        189.48       622.09 o                         
  -5 -16   8         73.98        662.62       824.04 o                         
  -5 -14   8        469.16        959.28       584.61 o                         
  -6  -5   9          2.89         60.91       281.75 o                         
  -6  -3   9        485.50        384.19       235.59 o                         
  -6  -1   9         14.47        -66.27       188.36 o                         
  -5 -20  10          9.00        581.34       882.73 o                         
  -5 -18  10         13.24        299.65       624.00 o                         
  -5 -16  10        183.16         62.88       476.52 o                         
  -5 -14  10        507.04        648.49       595.69 o                         
  -6  -5  11       1319.44       1042.03       280.73 o                         
  -6  -3  11       4468.46       3897.93       257.73 o                         
  -6  -1  11       2954.34       2501.52       276.63 o                         
  -5 -18  12          4.15       -232.60       502.32 o                         
  -5 -16  12         19.34        388.52       456.01 o                         
  -5 -14  12         38.66        -97.08       857.90 o                         
  -6  -5  13       1252.61       1193.82       284.94 o                         
  -6  -3  13          2.77        105.86       249.63 o                         
  -6  -1  13       1474.30       1423.92       252.78 o                         
  -5 -18  14          5.90        319.95       484.28 o                         
  -5 -16  14         51.33       -366.87       826.29 o                         
  -5 -14  14        192.78        168.05       569.98 o                         
  -6  -5  15        104.45        141.96       302.13 o                         
  -6  -3  15       2687.19       2367.54       274.77 o                         
  -6  -1  15       1704.12       1508.70       217.60 o                         
  -5 -16  16        151.76         97.55       572.73 o                         
  -5 -14  16        930.46        203.91       596.17 o                         
  -6  -5  17       1424.08       1376.10       386.21 o                         
  -6  -3  17       1406.69       1298.71       249.34 o                         
  -6  -1  17       1346.57       1266.04       219.86 o                         
  -5 -16  18         86.49         30.89       427.46 o                         
  -5 -14  18        101.84       -317.28       474.32 o                         
  -6  -5  19       1112.49        887.33       274.28 o                         
  -6  -3  19        290.95        282.85       257.26 o                         
  -6  -1  19        388.83        349.07       241.54 o                         
  -5 -16  20         31.35        143.05       595.74 o                         
  -5 -14  20          0.00         13.18       416.77 o                         
  -6  -5  21        281.73        213.45       259.71 o                         
  -6  -3  21        201.48        382.68       266.87 o                         
  -6  -1  21         56.67        -38.48       254.87 o                         
  -5 -16  22        232.63       -453.22       910.95 o                         
  -5 -14  22         50.32        661.55       426.79 o                         
  -6  -5  23         90.42        220.90       317.99 o                         
  -6  -3  23        865.39        939.52       266.35 o                         
  -6  -1  23        161.23        105.67       290.39 o                         
  -6  -5  25          0.69        174.07       277.73 o                         
  -6  -3  25        180.23         75.45       323.80 o                         
  -6  -1  25          7.48         66.08       318.61 o                         
  -6  -5  27        626.14        364.25       317.49 o                         
  -6  -3  27          9.23        -41.23       347.40 o                         
  -6  -1  27        417.96        528.53       345.13 o                         
  -6  -5  29         30.10        336.14       352.68 o                         
  -6  -3  29        711.96        182.62       349.55 o                         
  -6  -1  29        770.61       1083.48       392.48 o                         
  -6  -5  31         90.63       -207.82       434.54 o                         
  -6  -3  31          5.76       -181.61       384.36 o                         
  -6  -1  31        126.72        263.14       379.18 o                         
  -6  -5  33        175.76       -197.90       511.65 o                         
  -6  -3  33        151.12        175.53       382.23 o                         
  -6  -1  33        190.96        408.30       510.04 o                         
  -6  -5  35         35.44       -583.60       875.96 o                         
  -6  -1  35        293.41        476.03       630.77 o                         
  -6  -7 -29        273.83       1160.42       858.47 o                         
  -6  -7 -27         38.36        199.71       488.17 o                         
  -6  -9 -25        548.55        170.79       480.30 o                         
  -6  -7 -25        333.94        816.70       877.09 o                         
  -6 -11 -23        115.55       -245.16       491.91 o                         
  -6  -9 -23          8.54        335.98       836.81 o                         
  -6  -7 -23        324.35        880.98       605.14 o                         
  -6 -13 -21         12.34        369.52       488.58 o                         
  -6 -11 -21        832.55       1403.81       591.55 o                         
  -6  -9 -21        151.48        166.36       367.15 o                         
  -6  -7 -21         13.73        225.05       398.13 o                         
  -6 -15 -19        563.80        111.90       609.62 o                         
  -6 -13 -19         45.24        259.63       481.14 o                         
  -6 -11 -19          7.81        296.25       564.11 o                         
  -6  -9 -19        852.99        994.35       476.14 o                         
  -6  -7 -19         57.14        -90.60       401.88 o                         
  -6 -15 -17        370.36        627.88       437.34 o                         
  -6 -13 -17         26.70        166.67       405.36 o                         
  -6 -11 -17        161.97        481.02       483.40 o                         
  -6  -9 -17        332.49       -231.81       567.32 o                         
  -6  -7 -17        111.54        286.00       430.09 o                         
  -6 -17 -15         26.37       -571.18       833.07 o                         
  -6 -15 -15        199.24        -56.79       495.94 o                         
  -6 -13 -15         47.11         71.01       383.30 o                         
  -6 -11 -15         67.99        116.40       423.58 o                         
  -6  -9 -15         26.71       -584.42       584.42 o                         
  -6  -7 -15         75.17        623.25       454.55 o                         
  -6 -17 -13         70.73         37.82       896.84 o                         
  -6 -15 -13          6.17       -124.47       451.75 o                         
  -6 -13 -13        306.59         78.46       441.63 o                         
  -6 -11 -13         71.92         19.34       387.50 o                         
  -6  -9 -13          2.10         35.71       521.76 o                         
  -6  -7 -13       1008.63       1241.25       482.19 o                         
  -6 -17 -11         19.11        518.50       622.98 o                         
  -6 -15 -11          9.55        -67.41       392.45 o                         
  -6 -13 -11        161.39        406.29       391.25 o                         
  -6 -11 -11        794.26        520.65       449.16 o                         
  -6  -9 -11         96.21          0.08       501.99 o                         
  -6  -7 -11        549.04        187.85       466.70 o                         
  -6 -17  -9        157.28        144.96       523.87 o                         
  -6 -15  -9         92.16       -259.27       428.07 o                         
  -6 -13  -9          1.30       -325.00       407.38 o                         
  -6 -11  -9          1.64         -0.53       387.51 o                         
  -6  -9  -9        659.69        640.41       509.05 o                         
  -6  -7  -9       2964.09       2597.91       520.09 o                         
  -6 -17  -7        333.84        591.55       455.93 o                         
  -6 -15  -7         71.78        238.53       393.90 o                         
  -6 -13  -7        273.72        189.91       370.85 o                         
  -6 -11  -7        288.43        321.92       394.12 o                         
  -6  -9  -7        255.89        323.01       394.96 o                         
  -6  -7  -7        308.07        426.59       472.09 o                         
  -6 -17  -5         10.90         82.57       403.77 o                         
  -6 -15  -5        547.03        747.37       362.99 o                         
  -6 -13  -5         57.01       -183.78       392.79 o                         
  -6 -11  -5        361.56        310.83       356.68 o                         
  -6  -9  -5         25.93         66.77       389.43 o                         
  -6  -7  -5          1.44        -43.60       551.19 o                         
  -6 -17  -3          0.74        178.43       399.52 o                         
  -6 -15  -3        298.04        351.51       398.28 o                         
  -6 -13  -3        182.47        125.10       393.89 o                         
  -6 -11  -3         20.51          6.84       360.57 o                         
  -6  -9  -3        641.31        945.84       373.41 o                         
  -6  -7  -3        365.25        205.05       592.71 o                         
  -6 -17  -1        474.74        546.53       514.32 o                         
  -6 -15  -1         17.76       -189.97       440.58 o                         
  -6 -13  -1         57.81       -107.72       380.50 o                         
  -6 -11  -1       2249.25       2651.12       569.28 o                         
  -6  -9  -1        260.15        143.74       374.99 o                         
  -6  -7  -1        167.21        232.54       338.43 o                         
  -6 -17   1       1252.25       1195.20       462.70 o                         
  -6 -15   1         78.56        303.99       382.87 o                         
  -6 -13   1        760.85        806.17       437.44 o                         
  -6 -11   1       1317.27        911.41       603.76 o                         
  -6  -9   1         11.98         41.83       418.53 o                         
  -6  -7   1       1320.39       1150.87       334.34 o                         
  -6 -17   3       1944.62       1953.56       517.64 o                         
  -6 -15   3         16.51         65.70       389.32 o                         
  -6 -13   3         48.34        323.07       614.54 o                         
  -6 -11   3       2204.40       2401.52       401.64 o                         
  -6  -9   3         16.90        121.17       419.91 o                         
  -6  -7   3       1717.84       1639.67       361.86 o                         
  -6 -17   5        703.65       1079.90       512.85 o                         
  -6 -15   5        380.82        177.22       864.11 o                         
  -6 -13   5       2277.76       2586.72       453.23 o                         
  -6 -11   5          1.56        509.26       418.88 o                         
  -6  -9   5         27.93       -105.33       371.52 o                         
  -6  -7   5       3476.47       3575.15       425.99 o                         
 -25   6   6        315.58        552.34       352.88 o                         
 -24   6   6       5714.41       5154.07       334.34 o                         
 -23   6   6        733.45        888.49       302.70 o                         
 -22   6   6      10285.96      11391.07       484.92 o                         
 -21   6   6         27.13       -240.52       262.36 o                         
 -20   6   6       1306.57       1826.86       306.25 o                         
 -19   6   6         14.79        -72.19       338.67 o                         
 -18   6   6      93628.53      85305.49      2498.57 o                         
 -17   6   6        401.99        592.87       335.99 o                         
 -16   6   6       2199.50       1584.56       329.58 o                         
 -15   6   6        754.53        477.28       357.24 o                         
 -14   6   6       3313.14       1795.17       453.72 o                         
 -13   6   6       2690.72       2529.85       313.86 o                         
 -12   6   6       1495.87       1949.22       380.53 o                         
 -11   6   6         10.69       -167.53       321.47 o                         
 -10   6   6      87004.39      96879.59      3674.85 o                         
  -9   6   6         20.43        266.71       318.79 o                         
  -8   6   6      11256.29      12977.05       502.56 o                         
  -7   6   6        148.08          5.10       374.01 o                         
  -6   6   6     222493.75     243279.73      3425.68 o                         
  -5   6   6        988.29       1128.32       344.55 o                         
  -4   6   6       3501.77       5202.87       403.72 o                         
  -3   6   6        249.83        232.44       355.47 o                         
  -2   6   6      34560.34      39531.63       796.85 o                         
  -1   6   6          6.22        127.88       332.99 o                         
   0   6   6      91725.50     107434.00      2424.25 o                         
   1   6   6          9.78         35.63       395.12 o                         
   2   6   6     118641.49     135794.20      2193.61 o                         
   3   6   6        989.39        216.17       752.92 o                         
   5   6   6        176.11        185.08       541.51 o                         
   6   6   6     126160.48     133289.86      7415.38 o                         
   7   6   6         70.22         33.10       444.14 o                         
   8   6   6      34589.29      31883.08      2467.17 o                         
   9   6   6         19.56        205.19       388.50 o                         
  10   6   6      84965.77      80596.28      5296.71 o                         
  11   6   6       1627.99       1653.27       448.70 o                         
  12   6   6      20779.17      22402.94      1958.92 o                         
  13   6   6       2071.27       1892.86       448.18 o                         
  14   6   6       6000.66       4838.54       511.94 o                         
  15   6   6        559.54       1002.21       406.87 o                         
  16   6   6      15938.54      14605.56       955.35 o                         
  17   6   6       1378.14       1377.42       395.42 o                         
  18   6   6        108.86       -155.47       368.34 o                         
  19   6   6        213.85        393.51       412.45 o                         
  20   6   6       6316.65       7721.34      1010.57 o                         
  21   6   6         43.89        409.23       487.70 o                         
  22   6   6       3238.39       3489.91       516.77 o                         
  23   6   6          7.35        211.18       454.09 o                         
  24   6   6      14689.57      13227.85       711.26 o                         
  25   6   6         44.30        456.49       582.02 o                         
  26   6   6        424.23        911.95       484.15 o                         
  27   6   6          6.41        203.11       490.89 o                         
  28   6   6        674.88       1225.58       504.78 o                         
  29   6   6          8.49        883.13       623.31 o                         
  30   6   6        155.35        272.04       884.99 o                         
 -32   8   6       1457.34        354.07       643.34 o                         
 -31   8   6        215.47        411.27       440.81 o                         
 -30   8   6        830.44       1311.75       394.19 o                         
 -29   8   6         23.02         82.76       372.62 o                         
 -28   8   6       2808.88       2848.88       401.51 o                         
 -27   8   6        179.32        158.44       382.50 o                         
 -26   8   6       1939.74       2429.46       355.97 o                         
 -25   8   6        270.36        145.84       315.58 o                         
 -24   8   6      15950.39      14018.61       376.54 o                         
 -23   8   6        777.43        620.18       270.75 o                         
 -22   8   6       1931.02       1588.75       327.87 o                         
 -21   8   6        643.48        870.78       342.37 o                         
 -20   8   6       8597.43       7425.04       436.26 o                         
 -19   8   6        224.95        279.81       343.92 o                         
 -18   8   6       4255.14       3760.90       407.77 o                         
 -17   8   6        127.67        314.80       367.54 o                         
 -16   8   6       3587.31       3023.37       417.94 o                         
 -15   8   6         94.20        207.31       384.29 o                         
 -14   8   6      13821.83      12085.38       540.03 o                         
 -13   8   6        438.74        984.18       406.39 o                         
 -12   8   6       3554.59       3866.66       384.78 o                         
 -11   8   6         60.04        681.06       449.45 o                         
 -10   8   6      29518.60      28814.32      1632.56 o                         
  -9   8   6         95.87        616.18       417.02 o                         
  -8   8   6       6700.11       6531.89       500.63 o                         
  -7   8   6       3501.60       3929.35       592.64 o                         
  -6   8   6      17835.35      18436.46       584.43 o                         
  -5   8   6         22.69       -119.42       337.26 o                         
  -4   8   6      82398.17      82874.70      1064.91 o                         
  -3   8   6        583.01        787.90       381.15 o                         
  -2   8   6     109981.02     108574.20      1404.86 o                         
  -1   8   6        333.31        587.02       326.68 o                         
   0   8   6      20477.33      22844.45       653.87 o                         
   1   8   6       2800.61       3066.40       490.19 o                         
   2   8   6       4183.68       4759.73       402.02 o                         
   3   8   6       3216.27       3064.10       499.41 o                         
   4   8   6       7964.28       6960.87       785.70 o                         
   5   8   6          0.77       -199.60       579.64 o                         
   6   8   6      22204.20      22623.55       950.11 o                         
   7   8   6       5077.96       5287.85       553.65 o                         
   8   8   6      79208.34      86470.77      3129.20 o                         
   9   8   6       1945.55       2308.42       733.53 o                         
  10   8   6      25456.45      24769.40      1062.31 o                         
  11   8   6       1191.10       1174.24       470.74 o                         
  12   8   6      10263.61       9759.18       803.66 o                         
  13   8   6        168.32        133.44       459.33 o                         
  14   8   6       8221.02       7426.82       643.33 o                         
  15   8   6         14.00        350.61       482.26 o                         
  16   8   6      15219.36      15163.70       942.38 o                         
  17   8   6         13.99         64.26       468.11 o                         
  18   8   6      12106.35      11194.42      1001.45 o                         
  19   8   6        689.07        890.12       424.13 o                         
  20   8   6      10494.69       8204.02       474.43 o                         
  21   8   6         18.96       -427.61       427.61 o                         
  22   8   6         64.02        527.52       416.20 o                         
  23   8   6        509.87        642.08       605.94 o                         
  24   8   6      15086.96      13875.41      1045.85 o                         
  25   8   6         27.70        663.79       715.67 o                         
  26   8   6      11203.22      10107.42       990.54 o                         
  27   8   6         63.96        691.40       841.53 o                         
  29   8   6         31.78        837.58       872.58 o                         
 -31  10   6        179.07        249.47       895.15 o                         
 -30  10   6        401.02        675.05       656.84 o                         
 -29  10   6        465.56         31.37       440.68 o                         
 -28  10   6         86.46        551.40       391.51 o                         
 -27  10   6        413.03        617.56       324.71 o                         
 -26  10   6       8375.33       7377.30       364.95 o                         
 -25  10   6          8.82       -177.60       315.37 o                         
 -24  10   6        583.61       1006.28       303.43 o                         
 -23  10   6       1266.40       1320.37       348.94 o                         
 -22  10   6      32688.44      28909.32      1149.79 o                         
 -21  10   6        696.58        559.98       363.37 o                         
 -20  10   6       2748.32       3787.17       422.13 o                         
 -19  10   6        610.21       1042.08       377.81 o                         
 -18  10   6      21255.37      19847.17       896.36 o                         
 -17  10   6       1073.37       1200.82       418.96 o                         
 -16  10   6       8993.36       8720.95       525.77 o                         
 -15  10   6       5009.90       5181.45       489.97 o                         
 -14  10   6        566.63       2355.35       789.04 o                         
 -13  10   6          2.13        558.53       481.33 o                         
 -12  10   6      10734.25      11746.16       734.68 o                         
 -11  10   6         70.48        234.70       485.01 o                         
 -10  10   6     183871.78     177379.59      6855.06 o                         
  -9  10   6       2156.25       1791.33       493.83 o                         
  -8  10   6       1824.60       2022.48       479.67 o                         
  -7  10   6       4397.73       4487.29       481.19 o                         
  -6  10   6      10827.49      11267.37       481.17 o                         
  -5  10   6       6341.14       6908.72       464.87 o                         
  -4  10   6       1462.39       1841.52       460.11 o                         
  -3  10   6        144.02        259.41       434.68 o                         
  -2  10   6      58666.67      59314.16      1466.30 o                         
  -1  10   6       1276.06       1836.09       443.15 o                         
   0  10   6      12298.95      13229.18       732.47 o                         
   1  10   6      16110.69      15310.07      1215.90 o                         
   2  10   6       6470.33       9810.54       700.95 o                         
   3  10   6       4788.19       4516.49       516.51 o                         
   4  10   6       1176.78       2029.29       354.89 o                         
   5  10   6       3050.62       2690.24       342.72 o                         
   6  10   6     201650.34     208878.58      7216.33 o                         
   7  10   6       7121.48       6446.01       449.29 o                         
   8  10   6       1348.28       2240.48       406.34 o                         
   9  10   6        606.09        495.26       397.75 o                         
  10  10   6       8220.98       8371.36       555.10 o                         
  11  10   6        475.91        607.68       399.08 o                         
  12  10   6       5885.14       5223.27       509.42 o                         
  13  10   6         68.37       -186.03       398.20 o                         
  14  10   6      10379.59       8343.07       790.34 o                         
  15  10   6        293.41        197.08       479.95 o                         
  16  10   6      16992.91      17029.92      1426.91 o                         
  17  10   6        638.48        954.16       497.34 o                         
  18  10   6       2913.83       3035.83       507.21 o                         
  19  10   6        752.85        898.65       423.10 o                         
  20  10   6       9210.35       7526.25       542.32 o                         
  21  10   6        230.95       -230.49       418.03 o                         
  22  10   6      15720.69      13215.94       453.39 o                         
  23  10   6       1043.70       1160.99       503.13 o                         
  24  10   6        474.09        644.38       416.78 o                         
  25  10   6        112.75       -414.36       414.36 o                         
 -28  12   6       2123.96       2472.67       956.67 o                         
 -27  12   6          5.47         19.06       428.61 o                         
 -26  12   6       5121.65       5313.43       331.47 o                         
 -25  12   6        411.59        749.19       304.84 o                         
 -24  12   6      18487.36      20531.93      1367.89 o                         
 -23  12   6       1462.41       2083.57       357.56 o                         
 -22  12   6       1522.08       1559.56       346.96 o                         
 -21  12   6         11.16       -412.01       412.01 o                         
 -20  12   6        761.65       2117.25       371.86 o                         
 -19  12   6        466.03        502.74       400.64 o                         
 -18  12   6       1371.79        955.35       478.19 o                         
 -17  12   6        275.33         95.89       474.59 o                         
 -16  12   6      22561.25      19336.35       768.48 o                         
 -15  12   6        560.78       1280.89       704.10 o                         
 -14  12   6       5337.95       7654.46       977.27 o                         
 -13  12   6       1561.07        586.84       606.10 o                         
 -12  12   6       8292.35       7792.35       538.19 o                         
 -11  12   6        340.45        790.30       495.30 o                         
 -10  12   6       5532.76       5835.74       655.31 o                         
  -9  12   6       1084.78       1172.41       549.20 o                         
  -8  12   6       7698.16       9214.64      1056.29 o                         
  -7  12   6       1123.90       1001.41       452.50 o                         
  -6  12   6       5437.84       5042.06       469.21 o                         
  -5  12   6          0.17        322.15       387.01 o                         
  -4  12   6        749.17       2091.74       395.39 o                         
  -3  12   6        855.42        830.17       509.66 o                         
  -2  12   6       1781.00       1820.13       629.28 o
[truncated: 1,158,303 more chars]
