# Supplementary material for: The hydrocarbon-bearing clathrasil chibaite and its host–guest structure at low temperature
Source: IUCrJ. 2018 Aug 8;5(Pt 5):595–607. doi: 10.1107/S2052252518009107 (PMC6126654; doi:10.1107/S2052252518009107)
Supplement: Supplementary file 9 [file m-05-00595-150k_cubicsup9.hkl]

data_150k_cubic                                                                 
_shelx_title ' chibait in Fd-3m No227; temperature 150 K' 
_shelx_refln_list_code          4                                               
_shelx_F_calc_maximum      724.94                                               
_exptl_crystal_F_000      4301.00                                               
_reflns_d_resolution_high  0.6465                                               
                                                                                
loop_                                                                           
 _space_group_symop_operation_xyz                                               
 'x, y, z'                                                                      
 '-y, x+1/4, z+1/4'                                                             
 '-x+1/4, -y+1/4, z'                                                            
 'y+1/4, -x, z+1/4'                                                             
 'x+1/4, -z, y+1/4'                                                             
 'x, -y+1/4, -z+1/4'                                                            
 'x+1/4, z+1/4, -y'                                                             
 'z+1/4, y+1/4, -x'                                                             
 '-x+1/4, y, -z+1/4'                                                            
 '-z, y+1/4, x+1/4'                                                             
 'z, x, y'                                                                      
 'y, z, x'                                                                      
 '-y+1/4, -z+1/4, x'                                                            
 'z, -x+1/4, -y+1/4'                                                            
 '-y+1/4, z, -x+1/4'                                                            
 '-z+1/4, -x+1/4, y'                                                            
 '-z+1/4, x, -y+1/4'                                                            
 'y, -z+1/4, -x+1/4'                                                            
 'y+1/4, x+1/4, -z'                                                             
 '-y, -x, -z'                                                                   
 '-x, z+1/4, y+1/4'                                                             
 '-x, -z, -y'                                                                   
 'z+1/4, -y, x+1/4'                                                             
 '-z, -y, -x'                                                                   
 'x, y+1/2, z+1/2'                                                              
 '-y, x+3/4, z+3/4'                                                             
 '-x+1/4, -y+3/4, z+1/2'                                                        
 'y+1/4, -x+1/2, z+3/4'                                                         
 'x+1/4, -z+1/2, y+3/4'                                                         
 'x, -y+3/4, -z+3/4'                                                            
 'x+1/4, z+3/4, -y+1/2'                                                         
 'z+1/4, y+3/4, -x+1/2'                                                         
 '-x+1/4, y+1/2, -z+3/4'                                                        
 '-z, y+3/4, x+3/4'                                                             
 'z, x+1/2, y+1/2'                                                              
 'y, z+1/2, x+1/2'                                                              
 '-y+1/4, -z+3/4, x+1/2'                                                        
 'z, -x+3/4, -y+3/4'                                                            
 '-y+1/4, z+1/2, -x+3/4'                                                        
 '-z+1/4, -x+3/4, y+1/2'                                                        
 '-z+1/4, x+1/2, -y+3/4'                                                        
 'y, -z+3/4, -x+3/4'                                                            
 'y+1/4, x+3/4, -z+1/2'                                                         
 '-y, -x+1/2, -z+1/2'                                                           
 '-x, z+3/4, y+3/4'                                                             
 '-x, -z+1/2, -y+1/2'                                                           
 'z+1/4, -y+1/2, x+3/4'                                                         
 '-z, -y+1/2, -x+1/2'                                                           
 'x+1/2, y, z+1/2'                                                              
 '-y+1/2, x+1/4, z+3/4'                                                         
 '-x+3/4, -y+1/4, z+1/2'                                                        
 'y+3/4, -x, z+3/4'                                                             
 'x+3/4, -z, y+3/4'                                                             
 'x+1/2, -y+1/4, -z+3/4'                                                        
 'x+3/4, z+1/4, -y+1/2'                                                         
 'z+3/4, y+1/4, -x+1/2'                                                         
 '-x+3/4, y, -z+3/4'                                                            
 '-z+1/2, y+1/4, x+3/4'                                                         
 'z+1/2, x, y+1/2'                                                              
 'y+1/2, z, x+1/2'                                                              
 '-y+3/4, -z+1/4, x+1/2'                                                        
 'z+1/2, -x+1/4, -y+3/4'                                                        
 '-y+3/4, z, -x+3/4'                                                            
 '-z+3/4, -x+1/4, y+1/2'                                                        
 '-z+3/4, x, -y+3/4'                                                            
 'y+1/2, -z+1/4, -x+3/4'                                                        
 'y+3/4, x+1/4, -z+1/2'                                                         
 '-y+1/2, -x, -z+1/2'                                                           
 '-x+1/2, z+1/4, y+3/4'                                                         
 '-x+1/2, -z, -y+1/2'                                                           
 'z+3/4, -y, x+3/4'                                                             
 '-z+1/2, -y, -x+1/2'                                                           
 'x+1/2, y+1/2, z'                                                              
 '-y+1/2, x+3/4, z+1/4'                                                         
 '-x+3/4, -y+3/4, z'                                                            
 'y+3/4, -x+1/2, z+1/4'                                                         
 'x+3/4, -z+1/2, y+1/4'                                                         
 'x+1/2, -y+3/4, -z+1/4'                                                        
 'x+3/4, z+3/4, -y'                                                             
 'z+3/4, y+3/4, -x'                                                             
 '-x+3/4, y+1/2, -z+1/4'                                                        
 '-z+1/2, y+3/4, x+1/4'                                                         
 'z+1/2, x+1/2, y'                                                              
 'y+1/2, z+1/2, x'                                                              
 '-y+3/4, -z+3/4, x'                                                            
 'z+1/2, -x+3/4, -y+1/4'                                                        
 '-y+3/4, z+1/2, -x+1/4'                                                        
 '-z+3/4, -x+3/4, y'                                                            
 '-z+3/4, x+1/2, -y+1/4'                                                        
 'y+1/2, -z+3/4, -x+1/4'                                                        
 'y+3/4, x+3/4, -z'                                                             
 '-y+1/2, -x+1/2, -z'                                                           
 '-x+1/2, z+3/4, y+1/4'                                                         
 '-x+1/2, -z+1/2, -y'                                                           
 'z+3/4, -y+1/2, x+1/4'                                                         
 '-z+1/2, -y+1/2, -x'                                                           
 '-x, -y, -z'                                                                   
 'y, -x-1/4, -z-1/4'                                                            
 'x-1/4, y-1/4, -z'                                                             
 '-y-1/4, x, -z-1/4'                                                            
 '-x-1/4, z, -y-1/4'                                                            
 '-x, y-1/4, z-1/4'                                                             
 '-x-1/4, -z-1/4, y'                                                            
 '-z-1/4, -y-1/4, x'                                                            
 'x-1/4, -y, z-1/4'                                                             
 'z, -y-1/4, -x-1/4'                                                            
 '-z, -x, -y'                                                                   
 '-y, -z, -x'                                                                   
 'y-1/4, z-1/4, -x'                                                             
 '-z, x-1/4, y-1/4'                                                             
 'y-1/4, -z, x-1/4'                                                             
 'z-1/4, x-1/4, -y'                                                             
 'z-1/4, -x, y-1/4'                                                             
 '-y, z-1/4, x-1/4'                                                             
 '-y-1/4, -x-1/4, z'                                                            
 'y, x, z'                                                                      
 'x, -z-1/4, -y-1/4'                                                            
 'x, z, y'                                                                      
 '-z-1/4, y, -x-1/4'                                                            
 'z, y, x'                                                                      
 '-x, -y+1/2, -z+1/2'                                                           
 'y, -x+1/4, -z+1/4'                                                            
 'x-1/4, y+1/4, -z+1/2'                                                         
 '-y-1/4, x+1/2, -z+1/4'                                                        
 '-x-1/4, z+1/2, -y+1/4'                                                        
 '-x, y+1/4, z+1/4'                                                             
 '-x-1/4, -z+1/4, y+1/2'                                                        
 '-z-1/4, -y+1/4, x+1/2'                                                        
 'x-1/4, -y+1/2, z+1/4'                                                         
 'z, -y+1/4, -x+1/4'                                                            
 '-z, -x+1/2, -y+1/2'                                                           
 '-y, -z+1/2, -x+1/2'                                                           
 'y-1/4, z+1/4, -x+1/2'                                                         
 '-z, x+1/4, y+1/4'                                                             
 'y-1/4, -z+1/2, x+1/4'                                                         
 'z-1/4, x+1/4, -y+1/2'                                                         
 'z-1/4, -x+1/2, y+1/4'                                                         
 '-y, z+1/4, x+1/4'                                                             
 '-y-1/4, -x+1/4, z+1/2'                                                        
 'y, x+1/2, z+1/2'                                                              
 'x, -z+1/4, -y+1/4'                                                            
 'x, z+1/2, y+1/2'                                                              
 '-z-1/4, y+1/2, -x+1/4'                                                        
 'z, y+1/2, x+1/2'                                                              
 '-x+1/2, -y, -z+1/2'                                                           
 'y+1/2, -x-1/4, -z+1/4'                                                        
 'x+1/4, y-1/4, -z+1/2'                                                         
 '-y+1/4, x, -z+1/4'                                                            
 '-x+1/4, z, -y+1/4'                                                            
 '-x+1/2, y-1/4, z+1/4'                                                         
 '-x+1/4, -z-1/4, y+1/2'                                                        
 '-z+1/4, -y-1/4, x+1/2'                                                        
 'x+1/4, -y, z+1/4'                                                             
 'z+1/2, -y-1/4, -x+1/4'                                                        
 '-z+1/2, -x, -y+1/2'                                                           
 '-y+1/2, -z, -x+1/2'                                                           
 'y+1/4, z-1/4, -x+1/2'                                                         
 '-z+1/2, x-1/4, y+1/4'                                                         
 'y+1/4, -z, x+1/4'                                                             
 'z+1/4, x-1/4, -y+1/2'                                                         
 'z+1/4, -x, y+1/4'                                                             
 '-y+1/2, z-1/4, x+1/4'                                                         
 '-y+1/4, -x-1/4, z+1/2'                                                        
 'y+1/2, x, z+1/2'                                                              
 'x+1/2, -z-1/4, -y+1/4'                                                        
 'x+1/2, z, y+1/2'                                                              
 '-z+1/4, y, -x+1/4'                                                            
 'z+1/2, y, x+1/2'                                                              
 '-x+1/2, -y+1/2, -z'                                                           
 'y+1/2, -x+1/4, -z-1/4'                                                        
 'x+1/4, y+1/4, -z'                                                             
 '-y+1/4, x+1/2, -z-1/4'                                                        
 '-x+1/4, z+1/2, -y-1/4'                                                        
 '-x+1/2, y+1/4, z-1/4'                                                         
 '-x+1/4, -z+1/4, y'                                                            
 '-z+1/4, -y+1/4, x'                                                            
 'x+1/4, -y+1/2, z-1/4'                                                         
 'z+1/2, -y+1/4, -x-1/4'                                                        
 '-z+1/2, -x+1/2, -y'                                                           
 '-y+1/2, -z+1/2, -x'                                                           
 'y+1/4, z+1/4, -x'                                                             
 '-z+1/2, x+1/4, y-1/4'                                                         
 'y+1/4, -z+1/2, x-1/4'                                                         
 'z+1/4, x+1/4, -y'                                                             
 'z+1/4, -x+1/2, y-1/4'                                                         
 '-y+1/2, z+1/4, x-1/4'                                                         
 '-y+1/4, -x+1/4, z'                                                            
 'y+1/2, x+1/2, z'                                                              
 'x+1/2, -z+1/4, -y-1/4'                                                        
 'x+1/2, z+1/2, y'                                                              
 '-z+1/4, y+1/2, -x-1/4'                                                        
 'z+1/2, y+1/2, x'                                                              
                                                                                
_cell_length_a    19.3944                                                       
_cell_length_b    19.3944                                                       
_cell_length_c    19.3944                                                       
_cell_angle_alpha  90.000                                                       
_cell_angle_beta   90.000                                                       
_cell_angle_gamma  90.000                                                       
                                                                                
_shelx_F_squared_multiplier     1.000                                           
                                                                                
loop_                                                                           
 _refln_index_h                                                                 
 _refln_index_k                                                                 
 _refln_index_l                                                                 
 _refln_F_squared_calc                                                          
 _refln_F_squared_meas                                                          
 _refln_F_squared_sigma                                                         
 _refln_observed_status                                                         
   0   2   2      44390.34      47481.23       438.11 o                         
   2   2   2     302414.31     315448.16      3261.31 o                         
   1   1   3      98993.54     104982.70       407.51 o                         
   1   3   3      77097.20      60887.39       777.30 o                         
   3   3   3     335601.16     369290.06      4020.83 o                         
   0   0   4     424466.81     405443.16      1757.30 o                         
   2   2   4     132622.27     124154.34       992.76 o                         
   0   4   4     406824.12     496034.53      6199.44 o                         
   2   4   4      41458.67      45581.01      2209.84 o                         
   4   4   4       3545.44       5658.77      1133.96 o                         
   1   1   5     305479.47     340801.34      1441.97 o                         
   1   3   5     205876.08     250126.52      2663.87 o                         
   3   3   5      47725.99      36404.65       864.45 o                         
   1   5   5      10874.19       7746.03       577.74 o                         
   3   5   5      29209.93      27662.64       954.83 o                         
   5   5   5     116557.83      99881.20      2458.35 o                         
   0   2   6      83794.73      79728.81      1436.17 o                         
   2   2   6       9337.12      32653.46      3328.33 o                         
   2   4   6       1691.46       4015.51       178.48 o                         
   4   4   6       2575.59      10423.96       802.03 o                         
   0   6   6     191901.86     163871.11      1583.59 o                         
   2   6   6      10699.59       9530.25       455.89 o                         
   4   6   6       1359.69       1833.25       257.58 o                         
   6   6   6     218894.78     205383.52      2759.12 o                         
   1   1   7       1593.70      15669.23      1458.80 o                         
   1   3   7      23102.63      23798.27      1010.68 o                         
   3   3   7     112354.97      85654.13      2879.60 o                         
   1   5   7       7994.57      26202.56      1494.98 o                         
   3   5   7          3.69       7339.45       447.20 o                         
   5   5   7       3059.05       7017.36       383.51 o                         
   1   7   7      49551.79      45544.44      1953.05 o                         
   3   7   7       4210.80       5564.59       342.57 o                         
   5   7   7      12072.89      12837.32       512.00 o                         
   7   7   7      31911.13      26559.46      1828.89 o                         
   0   0   8      10771.02      20220.19      1705.95 o                         
   2   2   8     118407.03      91495.54       886.29 o                         
   0   4   8      18666.34      35838.93      2216.61 o                         
   2   4   8        843.06       3578.52       138.52 o                         
   4   4   8      45903.33      42496.52      1295.14 o                         
   2   6   8      14884.76      21683.28       836.53 o                         
   4   6   8        497.86      14843.11       927.39 o                         
   6   6   8      17014.86      15976.05       912.40 o                         
   0   8   8      17614.65      20038.93      2178.51 o                         
   2   8   8      74068.08      53605.07       819.36 o                         
   4   8   8      69681.73      69735.38      2612.22 o                         
   6   8   8      26729.66      23665.85      1000.18 o                         
   8   8   8     462467.78     467056.62      8374.92 o                         
   1   1   9        412.02       5596.95       667.50 o                         
   1   3   9        371.84       5773.39       367.14 o                         
   3   3   9      48982.63      55671.75      4780.67 o                         
   1   5   9       5305.94       4789.21       276.27 o                         
   3   5   9      55282.00      51856.99      1038.96 o                         
   5   5   9       3489.04       5849.39       329.16 o                         
   1   7   9      30731.08      31345.00      1281.29 o                         
   3   7   9      19090.81      26398.42       850.75 o                         
   5   7   9      62362.21      48478.13      1313.34 o                         
   7   7   9       6510.32      12803.61      1161.74 o                         
   1   9   9      13123.39       8590.39       515.63 o                         
   3   9   9         84.96       1377.22       108.97 o                         
   5   9   9       1136.11       1429.78       213.65 o                         
   7   9   9       3972.77      29889.64      2988.36 o                         
   9   9   9      38998.16      39101.32      3566.43 o                         
   0   2  10      13000.16      11731.15       319.00 o                         
   2   2  10     115320.24     109388.38      2586.56 o                         
   2   4  10      52267.38      56268.89      1667.90 o                         
   4   4  10      15865.47      16562.38       557.44 o                         
   0   6  10      60503.50      55884.35       479.48 o                         
   2   6  10        958.79      10820.42       657.13 o                         
   4   6  10      76551.52      56362.18       944.18 o                         
   6   6  10       1877.66       7462.06       400.13 o                         
   2   8  10       6644.92      11243.16       631.28 o                         
   4   8  10      18858.78      22323.08       774.77 o                         
   6   8  10      15493.44      19292.35       799.21 o                         
   8   8  10       7115.27      15237.73       911.69 o                         
   0  10  10     525544.19     457824.88      4224.54 o                         
   2  10  10         26.47       2781.75       260.53 o                         
   4  10  10      22708.02      20649.88      1031.22 o                         
   6  10  10       3627.04       5515.40       342.78 o                         
   8  10  10      23299.17      24507.11      1343.40 o                         
  10  10  10      19314.61      16024.04      1145.14 o                         
   1   1  11       2340.65       4310.12       510.63 o                         
   1   3  11       7679.12      14865.32       796.08 o                         
   3   3  11        504.66       5069.37       520.25 o                         
   1   5  11      78693.60      65664.91       950.19 o                         
   3   5  11      24761.76      22201.11       754.47 o                         
   5   5  11      18541.94      24583.83       945.01 o                         
   1   7  11       1706.35       5684.66       322.06 o                         
   3   7  11      21371.16      25074.55      1116.93 o                         
   5   7  11      53646.54      43942.67      1239.07 o                         
   7   7  11       2772.97       4513.14       499.28 o                         
   1   9  11      33072.57      34589.03      1627.42 o                         
   3   9  11      26598.85      23210.59      1043.97 o                         
   5   9  11       1033.74       3428.31       235.08 o                         
   7   9  11        530.99       5594.62       295.11 o                         
   9   9  11       4642.67      24806.35      1821.12 o                         
   1  11  11       6997.41       3205.07       263.42 o                         
   3  11  11      21609.41      21395.04       649.17 o                         
   5  11  11     131836.92     116480.26      3672.46 o                         
   7  11  11      16223.45      16639.42       647.07 o                         
   9  11  11        186.30       2754.53       285.57 o                         
  11  11  11       7352.29       7499.85       697.79 o                         
   0   0  12     120434.01     103473.73      1893.12 o                         
   2   2  12      98618.50      88570.34      3661.30 o                         
   0   4  12       9247.24      16990.45      1609.83 o                         
   2   4  12       3992.56      18193.33      1125.48 o                         
   4   4  12      33029.61      39861.47      1344.93 o                         
   2   6  12       4578.82       9850.24       455.61 o                         
   4   6  12      26437.05      24655.31      1120.57 o                         
   6   6  12      58131.43      53199.52      3242.01 o                         
   0   8  12      25852.25      18789.41       560.76 o                         
   2   8  12      12829.12      13564.37       641.19 o                         
   4   8  12      36160.11      31598.85      1102.66 o                         
   6   8  12       1274.30      20557.98      1529.49 o                         
   8   8  12     108952.39     109501.23      3275.78 o                         
   2  10  12       1677.59       3949.56       216.47 o                         
   4  10  12       7213.13      28535.27      1358.34 o                         
   6  10  12      14614.06      17988.42       763.57 o                         
   8  10  12       2249.88       5819.78       411.80 o                         
  10  10  12      12309.88      15568.11       636.31 o                         
   0  12  12     101229.36      80455.03      2097.34 o                         
   2  12  12      20809.60      17084.85       777.79 o                         
   4  12  12         68.19        945.30       106.47 o                         
   6  12  12       3313.69       2551.69       186.27 o                         
   8  12  12      25336.97      21045.58       669.50 o                         
  10  12  12        311.25       4111.18       381.69 o                         
  12  12  12      40385.99      31761.68      2450.37 o                         
   1   1  13      26975.60      26939.14       752.80 o                         
   1   3  13      14755.26      10382.92       411.56 o                         
   3   3  13     179790.31     175443.56      3927.49 o                         
   1   5  13      11582.72      14927.64       571.29 o                         
   3   5  13      62994.99      61140.94      1685.39 o                         
   5   5  13      26582.30      31905.58      2436.29 o                         
   1   7  13      24999.28      23519.42       716.00 o                         
   3   7  13       5270.61       6417.03       243.47 o                         
   5   7  13      26210.78      36872.34      1938.07 o                         
   7   7  13      37547.35      42941.81      2444.46 o                         
   1   9  13      10625.93      21178.03       957.50 o                         
   3   9  13      73770.36      64574.14      1657.31 o                         
   5   9  13      39831.44      40976.93       969.60 o                         
   7   9  13       6269.77      10855.21       688.56 o                         
   9   9  13       1730.03       5830.96       708.56 o                         
   1  11  13      14776.26      16964.90       538.86 o                         
   3  11  13       5406.11       8391.62       508.74 o                         
   5  11  13       2144.47       6469.55       392.50 o                         
   7  11  13       2991.34       7736.61       456.21 o                         
   9  11  13      15566.26      15638.11       573.14 o                         
  11  11  13      14967.15      18211.55      1447.02 o                         
   1  13  13        905.39       2400.29       176.62 o                         
   3  13  13      13375.71      11667.22       233.57 o                         
   5  13  13       2096.95       7026.53       740.66 o                         
   7  13  13      32402.95      28922.42       575.84 o                         
   9  13  13       1519.47       4045.86       592.12 o                         
  11  13  13       5268.22       8649.80       455.53 o                         
  13  13  13      29395.35      28565.96      3233.57 o                         
   0   2  14      24582.68      20338.41      1030.13 o                         
   2   2  14      69746.75      59213.41      2111.37 o                         
   2   4  14       2078.08       5141.04       372.11 o                         
   4   4  14      62410.27      61149.68      2205.32 o                         
   0   6  14      17521.25      23067.97      1834.50 o                         
   2   6  14       1478.57      17678.94      1335.48 o                         
   4   6  14       2057.28       7454.67       549.00 o                         
   6   6  14       6313.42      19386.73      1228.28 o                         
   2   8  14      75886.20      71059.30      2345.10 o                         
   4   8  14      13477.86      17005.15       748.04 o                         
   6   8  14       5368.98       6470.64       360.52 o                         
   8   8  14      25034.84      22690.27      1039.25 o                         
   0  10  14       2227.39       1896.52       214.02 o                         
   2  10  14      22779.61      16259.93       335.13 o                         
   4  10  14       4164.32       5736.48       322.34 o                         
   6  10  14       2228.23       9100.20       507.94 o                         
   8  10  14       2931.57       4719.67       310.63 o                         
  10  10  14      13425.19      12893.77       847.63 o                         
   2  12  14       1898.45       2830.51       145.61 o                         
   4  12  14       1563.38      12178.88       590.22 o                         
   6  12  14        293.17       5244.77       310.64 o                         
   8  12  14      10829.47      13628.90       614.78 o                         
  10  12  14       4607.38       6362.85       446.34 o                         
  12  12  14       1773.22       8243.06       888.07 o                         
   0  14  14       1308.03       2202.81       165.94 o                         
   2  14  14       1996.19       6701.48       428.81 o                         
   4  14  14       7571.90       7592.22       708.77 o                         
   6  14  14       6683.72       9611.16       590.00 o                         
   8  14  14      13164.42      11495.04       394.01 o                         
  10  14  14        126.77        227.06       117.51 o                         
  12  14  14       1882.14       2296.45       180.49 o                         
  14  14  14      66886.39      50105.70       901.75 o                         
   1   1  15      22257.06      35764.39      2459.42 o                         
   1   3  15         44.35      17022.66      1137.38 o                         
   3   3  15      22656.34      31675.57      1749.34 o                         
   1   5  15        249.43       2327.05       138.39 o                         
   3   5  15      11823.28      19566.21      1108.15 o                         
   5   5  15     123764.69     104332.27      2229.77 o                         
   1   7  15      71822.73      51081.97      1351.25 o                         
   3   7  15       4644.13       8655.11       362.42 o                         
   5   7  15        194.56       4630.23       305.99 o                         
   7   7  15       1280.59       3703.34       393.35 o                         
   1   9  15        328.47       4539.30       334.46 o                         
   3   9  15      22167.15      22953.45       830.60 o                         
   5   9  15       2789.50       6253.72       324.91 o                         
   7   9  15        226.49       2633.25       200.58 o                         
   9   9  15        103.58       2507.63       342.52 o                         
   1  11  15       9736.44      12802.67       565.25 o                         
   3  11  15      21824.12      16150.27       603.38 o                         
   5  11  15       1225.93       5174.65       320.09 o                         
   7  11  15       5755.68      19010.56      1353.29 o                         
   9  11  15       3832.92       7459.47       500.34 o                         
  11  11  15      19414.79      16978.50       889.12 o                         
   1  13  15      11924.37      16791.60      1046.40 o                         
   3  13  15        208.08       2458.81       224.96 o                         
   5  13  15      19229.77      12206.95       411.49 o                         
   7  13  15      10729.51      10945.86       548.77 o                         
   9  13  15       1358.92       3347.54       266.40 o                         
  11  13  15        707.93       1901.46       159.91 o                         
  13  13  15       9855.32      13365.36       901.00 o                         
   1  15  15       4867.04       5743.43       436.62 o                         
   3  15  15       4465.72       4444.12       265.77 o                         
   5  15  15      16399.06      15620.92       441.76 o                         
   7  15  15         93.88        601.52       127.64 o                         
   9  15  15       6513.74       5830.83       133.07 o                         
  11  15  15        161.22       1669.02       187.45 o                         
  13  15  15       1873.46       1180.82       123.13 o                         
  15  15  15      12017.56       6544.25       937.66 o                         
   0   0  16      96050.85     101049.95      2742.01 o                         
   2   2  16      19571.91      22774.72       783.62 o                         
   0   4  16     136452.92     139953.81      2912.68 o                         
   2   4  16       7236.43      20687.71      1242.12 o                         
   4   4  16      16276.59      20425.76      1129.50 o                         
   2   6  16        386.88       6045.43       317.71 o                         
   4   6  16      18077.43       9030.88       370.51 o                         
   6   6  16        624.26       2407.47       123.95 o                         
   0   8  16         81.23       1807.89       119.21 o                         
   2   8  16       1041.96       3366.00       257.43 o                         
   4   8  16       3348.85       5146.49       344.54 o                         
   6   8  16        104.07       2144.29       139.61 o                         
   8   8  16          6.91       3007.37       361.68 o                         
   2  10  16      11118.86      13757.78       918.59 o                         
   4  10  16        210.13       3806.09       246.27 o                         
   6  10  16      87764.08      74656.17      1157.31 o                         
   8  10  16        101.91       9971.56       654.42 o                         
  10  10  16       8350.33      12084.33       921.15 o                         
   0  12  16        269.09       1787.72       111.77 o                         
   2  12  16      10055.18       8396.12       461.63 o                         
   4  12  16      15483.84      12306.56       559.85 o                         
   6  12  16       5584.74       8372.72       585.15 o                         
   8  12  16          0.02       1838.64        90.88 o                         
  10  12  16          0.07       2655.27       176.62 o                         
  12  12  16         75.55       1327.81       161.71 o                         
   2  14  16       1251.02       4512.43       261.24 o                         
   4  14  16       1374.69       4805.54       283.18 o                         
   6  14  16        192.66        998.79        87.83 o                         
   8  14  16       1016.90       1889.92       135.46 o                         
  10  14  16       1968.41       2531.24       181.30 o                         
  12  14  16        154.88       3403.61       208.13 o                         
  14  14  16         11.89        744.36       128.72 o                         
   0  16  16     124204.83      88806.12      1565.75 o                         
   2  16  16       2070.17       6302.25       623.81 o                         
   4  16  16         14.54       2381.89       153.42 o                         
   6  16  16       7356.33       4378.82       298.48 o                         
   8  16  16         15.30       1847.22       206.61 o                         
  10  16  16       1750.99       1612.49       157.48 o                         
  12  16  16      23883.31      20207.41      1462.37 o                         
  14  16  16       1351.40        783.57       124.98 o                         
  16  16  16       5321.04       7759.25      1219.17 o                         
   1   1  17       2822.54       9478.07       858.12 o                         
   1   3  17       5478.54       8537.25       426.89 o                         
   3   3  17       2559.18      14995.66      1234.42 o                         
   1   5  17       8878.53      13526.65       922.67 o                         
   3   5  17       4367.91       9083.03       367.68 o                         
   5   5  17      13931.60      18789.15      1587.20 o                         
   1   7  17        968.29       8010.97       407.09 o                         
   3   7  17       8025.41       9984.70       605.64 o                         
   5   7  17       1049.66       1898.30        91.71 o                         
   7   7  17          9.52       6240.85       606.48 o                         
   1   9  17       1680.96      11636.62       811.87 o                         
   3   9  17       1528.45       8064.25       481.50 o                         
   5   9  17       4406.23       9633.47       662.66 o                         
   7   9  17       5036.01      12010.18       759.87 o                         
   9   9  17       3693.11       4736.93       345.77 o                         
   1  11  17      23554.04      19111.39       965.89 o                         
   3  11  17       3296.60       4400.19       270.67 o                         
   5  11  17       8713.20      10520.44       471.29 o                         
   7  11  17      15430.32      10243.73       424.82 o                         
   9  11  17       1498.91       3446.31       189.82 o                         
  11  11  17       1573.11        728.30       114.90 o                         
   1  13  17        734.59       4966.65       296.57 o                         
   3  13  17       2884.66       4217.93       209.64 o                         
   5  13  17       7350.48       7271.95       193.32 o                         
   7  13  17        190.66        966.32        86.42 o                         
   9  13  17       2003.02       4034.73       240.39 o                         
  11  13  17        865.82       1536.51        87.58 o                         
  13  13  17        141.72        975.16       121.16 o                         
   1  15  17       2998.11       6635.86       411.62 o                         
   3  15  17       3649.23       5826.76       255.61 o                         
   5  15  17       1953.23       2394.65       117.26 o                         
   7  15  17        236.26       2072.40       184.40 o                         
   9  15  17      16429.29      12044.26       470.62 o                         
  11  15  17       4788.63       6458.21       524.46 o                         
  13  15  17       5274.95       9414.70       614.69 o                         
  15  15  17        193.17        850.14       141.28 o                         
   1  17  17      13191.19      11597.69       638.39 o                         
   3  17  17          0.16       1360.06       113.46 o                         
   5  17  17       4522.12       4899.15       462.47 o                         
   7  17  17      11855.90      14757.25      1176.50 o                         
   9  17  17        422.66       3562.05       466.86 o                         
  11  17  17        140.87       3244.84       370.14 o                         
  13  17  17        949.65       1375.50       124.02 o                         
  15  17  17        453.54       1620.19       426.07 o                         
   0   2  18       8467.41      10076.64       507.73 o                         
   2   2  18       5082.08       9654.95       988.14 o                         
   2   4  18       8237.57       8204.91       282.16 o                         
   4   4  18        628.73       3406.85       326.84 o                         
   0   6  18       2086.50       5571.06       396.46 o                         
   2   6  18       6686.89      10599.93       638.01 o                         
   4   6  18       8047.93      10650.83       547.08 o                         
   6   6  18         80.42        348.27       110.03 o                         
   2   8  18      67607.62      61898.70      1028.50 o                         
   4   8  18      16018.44      17706.43       808.86 o                         
   6   8  18         13.88       2156.59       152.73 o                         
   8   8  18       4374.50       2956.09       280.16 o                         
   0  10  18      16119.56      14714.45       594.86 o                         
   2  10  18         84.31       4322.41       248.16 o                         
   4  10  18        195.26       2359.10       147.29 o                         
   6  10  18       1461.10       4768.69       425.64 o                         
   8  10  18       1657.72       4286.37       364.47 o                         
  10  10  18       1057.64       1511.79       131.76 o                         
   2  12  18       9313.81       9485.90       268.86 o                         
   4  12  18       6392.19       6046.73       337.64 o                         
   6  12  18       2562.14       2746.28       142.82 o                         
   8  12  18       4685.93       4580.73       228.94 o                         
  10  12  18       5810.72       7553.85       304.75 o                         
  12  12  18       1612.08       2135.94       121.22 o                         
   0  14  18        879.22       1935.28       195.43 o                         
   2  14  18      12012.99      13661.22       732.48 o                         
   4  14  18        528.28       1658.37       119.48 o                         
   6  14  18       1035.94       3687.14       229.23 o                         
   8  14  18      13528.11      13645.38       692.30 o                         
  10  14  18       3086.06       8267.24       568.80 o                         
  12  14  18       6566.06       6416.36       490.95 o                         
  14  14  18       1959.22       2462.71       315.15 o                         
   2  16  18         63.60       3527.66       186.55 o                         
   4  16  18       2731.55       6812.30       493.37 o                         
   6  16  18       5519.44       8027.70       481.09 o                         
   8  16  18         44.49       2858.66       163.87 o                         
  10  16  18       1729.52       3342.16       184.98 o                         
  12  16  18         94.77       1217.88       112.22 o                         
  14  16  18       2016.50       4110.54       313.85 o                         
  16  16  18        110.23       -811.35       811.35 o                         
   0  18  18         40.40       4288.45      1123.94 o                         
   2  18  18       2597.71       2707.35       322.46 o                         
   4  18  18       1432.85       1815.36       181.39 o                         
   6  18  18        121.53       1940.41       126.74 o                         
   8  18  18      26357.26      20274.19      1094.23 o                         
  10  18  18       3570.45       3974.90       214.94 o                         
  12  18  18      12797.61      12067.83       800.68 o                         
  14  18  18       3723.70       1910.44       567.08 o                         
   1   1  19       2652.70       3766.50       363.54 o                         
   1   3  19       3345.26       3967.03       220.52 o                         
   3   3  19      53687.44      45867.62      1542.03 o                         
   1   5  19       6238.23       9734.36       406.93 o                         
   3   5  19      13847.40      14744.09       464.20 o                         
   5   5  19        801.62       3011.38       389.19 o                         
   1   7  19         63.40       8521.45       574.49 o                         
   3   7  19       1252.13       4889.22       238.56 o                         
   5   7  19       2750.07       6477.53       362.27 o                         
   7   7  19       8227.97      11848.99      1312.33 o                         
   1   9  19      17267.37      16970.47       627.19 o                         
   3   9  19       4771.11       8060.56       516.10 o                         
   5   9  19       2560.53       3554.50       183.41 o                         
   7   9  19        564.63       1882.97       159.69 o                         
   9   9  19      25562.71      22188.30      1787.85 o                         
   1  11  19       2211.02       5970.68       323.97 o                         
   3  11  19       4616.74       4001.28       166.64 o                         
   5  11  19        389.11        628.66        83.56 o                         
   7  11  19       7804.97      10114.07       657.65 o                         
   9  11  19         59.98       1799.53       109.54 o                         
  11  11  19       2235.90       2399.83       237.65 o                         
   1  13  19       1141.86       3422.87       194.40 o                         
   3  13  19        665.41        670.97        84.39 o                         
   5  13  19       1744.93       5331.37       336.13 o                         
   7  13  19      10238.64      12866.08       853.26 o                         
   9  13  19        292.52       3177.91       221.26 o                         
  11  13  19       1406.57       1667.64       151.14 o                         
  13  13  19      22652.22      16751.91      1080.92 o                         
   1  15  19        127.01       1423.77        89.67 o                         
   3  15  19       1924.59       6345.50       515.22 o                         
   5  15  19        272.21       3947.49       275.93 o                         
   7  15  19      10841.67      14137.04       800.79 o                         
   9  15  19         69.48       1746.54       132.92 o                         
  11  15  19       2808.50       4914.86       287.12 o                         
  13  15  19       8513.13       7304.45       458.12 o                         
  15  15  19       4968.85       4359.88      1161.83 o                         
   1  17  19       2656.28       7884.09       457.77 o                         
   3  17  19        502.73       2822.67       240.24 o                         
   5  17  19       5623.78       9894.68       703.08 o                         
   7  17  19        945.36       3127.09       230.98 o                         
   9  17  19        451.02       7102.60       640.25 o                         
  11  17  19       2333.50       2551.67       198.48 o                         
  13  17  19        310.44       2161.21       352.58 o                         
  15  17  19         22.40        313.66       560.67 o                         
   1  19  19       6202.51       6013.07       518.56 o                         
   3  19  19        138.84       1610.54       192.57 o                         
   5  19  19        474.07        684.29       129.60 o                         
   7  19  19       1211.22       6493.85       816.00 o                         
   9  19  19       7701.57       6048.69       585.19 o                         
  11  19  19       1678.47       2776.85       448.42 o                         
  13  19  19       5079.57       -674.10       788.02 o                         
   0   0  20      83098.78      72981.87      1001.31 o                         
   2   2  20        867.14       1077.47       131.51 o                         
   0   4  20      15245.81       9510.13       560.76 o                         
   2   4  20      22111.31      17454.14       757.58 o                         
   4   4  20      13931.52      13668.65      1012.02 o                         
   2   6  20       4626.58       5152.75       376.51 o                         
   4   6  20       1167.54       4799.73       267.01 o                         
   6   6  20      17497.56      13090.23       886.39 o                         
   0   8  20       3556.69       4273.63       321.21 o                         
   2   8  20       6082.61       7266.14       431.26 o                         
   4   8  20       1064.97       4130.49       337.24 o                         
   6   8  20       5928.59       5867.60       342.64 o                         
   8   8  20       1819.40       5455.72       543.57 o                         
   2  10  20        281.16        630.53        79.85 o                         
   4  10  20       5246.09       7146.52       271.59 o                         
   6  10  20       4136.15       4667.95       197.36 o                         
   8  10  20       1560.49       2028.03       131.68 o                         
  10  10  20      33122.82      22888.30       789.09 o                         
   0  12  20       6865.63       9205.71       653.23 o                         
   2  12  20       2335.13       7285.90       477.16 o                         
   4  12  20        331.02       3998.73       246.46 o                         
   6  12  20       1733.55       9079.39       739.87 o                         
   8  12  20        226.02       1448.15        98.70 o                         
  10  12  20        145.54       3130.28       219.70 o                         
  12  12  20        702.38        806.06       137.90 o                         
   2  14  20         84.27       2348.79       153.67 o                         
   4  14  20        347.08       1904.78       114.61 o                         
   6  14  20        445.43       4923.53       471.93 o                         
   8  14  20      16977.58      14686.21       641.95 o                         
  10  14  20       2522.74       2497.70       253.80 o                         
  12  14  20       9904.56      10110.12       691.32 o                         
  14  14  20       2887.41       5722.06       924.63 o                         
   0  16  20       6489.23       6650.90       386.04 o                         
   2  16  20         16.20       8792.69       724.36 o                         
   4  16  20       9979.45       8063.31       382.93 o                         
   6  16  20        620.72       4727.94       373.16 o                         
   8  16  20        148.25       2354.81       177.85 o                         
  10  16  20         24.48        440.46        93.47 o                         
  12  16  20        383.11       3209.91       483.81 o                         
  14  16  20       1370.96       4987.53      1142.76 o                         
   2  18  20        159.61       2539.68       146.19 o                         
   4  18  20       4953.74       5248.95       336.42 o                         
   6  18  20         38.77       1576.43       140.63 o                         
   8  18  20       4385.85       4465.12       423.79 o                         
  10  18  20       2009.50       1038.08       204.01 o                         
  12  18  20         13.59       1329.28       459.87 o                         
   0  20  20      13825.55       9257.00      1429.37 o                         
   2  20  20       1244.67        967.98       204.29 o                         
   4  20  20       3113.36       3616.70       478.56 o                         
   6  20  20       2823.06       2516.28       484.82 o                         
   8  20  20        779.42       1981.96       316.11 o                         
   1   1  21      15264.82       6551.74       300.23 o                         
   1   3  21       4059.26       6514.68       410.34 o                         
   3   3  21      11155.50      12118.73       764.14 o                         
   1   5  21      12021.79       9231.04       216.74 o                         
   3   5  21       5580.09       7135.33       377.84 o                         
   5   5  21       3318.94       6672.31       591.58 o                         
   1   7  21       1402.81       1904.69       179.47 o                         
   3   7  21         87.88        639.00        79.94 o                         
   5   7  21       9572.42       8902.40       464.11 o                         
   7   7  21      13515.99      10526.17       519.39 o                         
   1   9  21        288.52        810.07        78.41 o                         
   3   9  21       6677.30      10287.22       335.75 o                         
   5   9  21       1428.35       3586.92       189.87 o                         
   7   9  21        732.77       4794.98       303.78 o                         
   9   9  21      10254.03       7392.31       707.77 o                         
   1  11  21       1884.81       5819.25       369.97 o                         
   3  11  21        508.26       3889.23       247.06 o                         
   5  11  21      26627.74      19169.51       372.67 o                         
   7  11  21        279.64       1940.98       113.88 o                         
   9  11  21       7655.45       4814.11       194.23 o                         
  11  11  21       2855.30       1238.81       194.51 o                         
   1  13  21       8736.65      12155.79       473.21 o                         
   3  13  21         41.28       2194.46       133.44 o                         
   5  13  21       1022.51       5647.45       452.88 o                         
   7  13  21       6190.74       8231.79       503.36 o                         
   9  13  21        822.11       1559.84       124.71 o                         
  11  13  21       6267.84       7206.77       391.12 o                         
  13  13  21       4877.64       4488.31       439.80 o                         
   1  15  21       5998.38       7593.49       367.76 o                         
   3  15  21       6894.83      10771.47       771.27 o                         
   5  15  21        509.82       1401.16       113.49 o                         
   7  15  21        771.00       1417.00       122.59 o                         
   9  15  21         54.67        954.30        93.26 o                         
  11  15  21       2779.35       4360.25       392.59 o                         
  13  15  21         60.37       1739.10       333.31 o                         
   1  17  21        308.63       1320.20       115.09 o                         
   3  17  21       8686.15       6667.19       400.44 o                         
   5  17  21       1430.73       5652.53       437.00 o                         
   7  17  21        243.11       1757.48       161.41 o                         
   9  17  21        347.72        646.29       159.77 o                         
  11  17  21       9814.21      10125.40      1875.42 o                         
  13  17  21          0.07        887.68       743.16 o                         
   1  19  21       3407.05       4445.34       485.22 o                         
   3  19  21        163.42       1522.37       161.19 o                         
   5  19  21       1184.48       1830.21       262.61 o                         
   7  19  21       2670.74       2512.91       620.94 o                         
   9  19  21        332.42         71.18       284.44 o                         
   1  21  21        955.47        842.88       412.67 o                         
   3  21  21       2201.65       4376.37       798.36 o                         
   0   2  22        105.86        381.61       115.02 o                         
   2   2  22       3159.58       6374.97       491.55 o                         
   2   4  22        795.24       2606.87       184.19 o                         
   4   4  22       3550.81      12282.89      1268.24 o                         
   0   6  22        382.74        567.55       118.48 o                         
   2   6  22       3255.64       5039.68       181.52 o                         
   4   6  22      13229.02      11800.87       817.79 o                         
   6   6  22      10709.54      11958.45      1059.66 o                         
   2   8  22       6751.93       4581.56       203.19 o                         
   4   8  22         94.61       6501.71       406.15 o                         
   6   8  22         61.20        957.58        90.60 o                         
   8   8  22         29.73       3051.52       464.79 o                         
   0  10  22      35346.94      28536.09      1168.10 o                         
   2  10  22        430.38       3767.37       279.66 o                         
   4  10  22       3681.44       8298.57       653.24 o                         
   6  10  22         10.34       5835.27       338.77 o                         
   8  10  22       3262.07       6215.47       457.21 o                         
  10  10  22        384.35       1024.84       201.00 o                         
   2  12  22       7508.57      10278.52       675.49 o                         
   4  12  22       4496.69       6421.08       267.60 o                         
   6  12  22       1071.60       3614.28       192.41 o                         
   8  12  22        179.18       4128.20       238.08 o                         
  10  12  22       9610.02       5762.02       398.15 o                         
  12  12  22       3474.00       5329.69       599.66 o                         
   0  14  22       2388.75       2809.49       346.45 o                         
   2  14  22        720.58       4882.51       378.66 o                         
   4  14  22         35.25       1537.56       136.27 o                         
   6  14  22       1075.03       4327.69       341.59 o                         
   8  14  22        721.16       1138.40       100.41 o                         
  10  14  22        703.01       2477.21       271.21 o                         
  12  14  22        115.14       1475.23       227.07 o                         
  14  14  22        136.94       6221.11      3160.62 o                         
   2  16  22       1756.85       2757.49       231.54 o                         
   4  16  22       2464.05       4550.87       256.79 o                         
   6  16  22      26370.16      20871.30       837.01 o                         
   8  16  22       1114.59        822.16       144.84 o                         
  10  16  22         61.41        964.93       223.37 o                         
  12  16  22       1346.13       1134.40       683.87 o                         
   0  18  22       3891.80       6410.97       863.66 o                         
   2  18  22        435.08       1021.37       156.74 o                         
   4  18  22       2613.00       2882.70       355.64 o                         
   6  18  22         28.04        759.37       205.64 o                         
   8  18  22       1780.16       1337.74       226.25 o                         
   2  20  22          3.66        432.06       321.38 o                         
   4  20  22        303.47       2861.24       831.11 o                         
   1   1  23       2445.50       4245.00       344.82 o                         
   1   3  23       2133.37       3935.35       270.69 o                         
   3   3  23       2914.98       6225.17       257.59 o                         
   1   5  23        164.32        624.97        92.57 o                         
   3   5  23       7371.12       8179.44       383.74 o                         
   5   5  23      10542.49      11990.18       910.53 o                         
   1   7  23       1913.02       2880.47       192.57 o                         
   3   7  23       5377.68       5641.60       320.63 o                         
   5   7  23       9295.59       8861.75       452.31 o                         
   7   7  23        207.80       1369.24       155.97 o                         
   1   9  23       8393.94       8316.46       519.60 o                         
   3   9  23       1241.35       2080.65       104.18 o                         
   5   9  23        219.17       4954.08       363.68 o                         
   7   9  23       8457.50       8884.30       582.95 o                         
   9   9  23        833.11       5878.79       705.34 o                         
   1  11  23      14715.35      15283.04       776.45 o                         
   3  11  23       4326.58       5646.53       371.25 o                         
   5  11  23       1666.18       4496.09       304.42 o                         
   7  11  23       1525.80       3871.75       325.43 o                         
   9  11  23       1089.69       2686.96       177.82 o                         
  11  11  23       1352.48       4180.77       467.16 o                         
   1  13  23       3585.21       3219.37       129.87 o                         
   3  13  23      10080.00      10155.63       354.97 o                         
   5  13  23       2526.81       6711.10       442.70 o                         
   7  13  23        521.02       2510.33       178.03 o                         
   9  13  23       2050.48       3487.59       232.88 o                         
  11  13  23       2432.28       2451.78       421.09 o                         
  13  13  23       1776.10       -187.75       710.33 o                         
   1  15  23        611.54        962.15        93.25 o                         
   3  15  23       3840.72       6633.88       432.45 o                         
   5  15  23       4280.31       7259.91       642.71 o                         
   7  15  23       2247.93       2534.62       259.74 o                         
   9  15  23       4407.57       3335.67       399.20 o                         
  11  15  23          1.35       1282.55       577.60 o                         
   1  17  23       3716.42       3536.03       339.46 o                         
   3  17  23         90.30        525.36       165.38 o                         
   5  17  23       3895.60       3259.54       346.26 o                         
   7  17  23       1725.07        407.61       255.61 o                         
   9  17  23        610.12        218.48       636.95 o                         
   1  19  23        169.20       1510.63       691.46 o                         
   3  19  23       4612.42       2494.46      1350.85 o                         
   0   0  24      17004.08       8937.35       311.61 o                         
   2   2  24       9824.24      11538.01       665.08 o                         
   0   4  24        463.95       3010.80       401.35 o                         
   2   4  24        321.55       1613.09        99.06 o                         
   4   4  24       6823.12       5418.04       372.86 o                         
   2   6  24       2666.45       4247.68       305.58 o                         
   4   6  24       8879.79      12036.31       599.03 o                         
   6   6  24       1244.63       1433.92       139.96 o                         
   0   8  24       1166.13       2088.76       314.48 o                         
   2   8  24      15596.81      11400.30       543.45 o                         
   4   8  24       4158.33       6883.31       530.76 o                         
   6   8  24          4.72       2598.69       252.19 o                         
   8   8  24      26887.42      18613.35       414.88 o                         
   2  10  24         45.98       3513.17       254.74 o                         
   4  10  24          1.01       1034.54       104.29 o                         
   6  10  24        588.56       3151.10       219.24 o                         
   8  10  24       3675.09       4953.71       405.58 o                         
  10  10  24       1250.27        947.62       158.78 o                         
   0  12  24         91.93       1318.20       141.28 o                         
   2  12  24       5559.15       5804.29       344.67 o                         
   4  12  24        283.19       1956.46       146.06 o                         
   6  12  24        437.21       2846.32       287.60 o                         
   8  12  24       2779.62       3800.68       345.03 o                         
  10  12  24       3443.07       5608.88       615.85 o                         
  12  12  24       2801.91       1932.09       892.79 o                         
   2  14  24       5148.00       5897.28       248.29 o                         
   4  14  24      20554.10      14294.36       596.57 o                         
   6  14  24         44.94        720.20       123.96 o                         
   8  14  24       2110.75       3063.31       333.44 o                         
  10  14  24         85.73        778.93       327.44 o                         
   0  16  24         51.50       1314.46       290.48 o                         
   2  16  24        849.41       1067.39       196.64 o                         
   4  16  24        177.48        212.51       171.08 o                         
   6  16  24          8.29        757.01       232.59 o                         
   8  16  24         71.91        934.29       475.06 o                         
   1   1  25       1540.78       1999.19       195.69 o                         
   1   3  25      15873.89      12315.03       512.93 o                         
   3   3  25       3670.11       4204.92       314.99 o                         
   1   5  25       1293.00       4526.54       413.52 o                         
   3   5  25       4679.47       4014.35       355.69 o                         
   5   5  25       5232.80       5268.03       649.53 o                         
   1   7  25        270.94       8971.71       821.47 o                         
   3   7  25       2753.47       4278.03       343.58 o                         
   5   7  25        148.09       2414.38       209.33 o                         
   7   7  25        284.18       3599.96       537.09 o                         
   1   9  25        379.17       3795.45       229.40 o                         
   3   9  25      10741.49      10467.54       713.54 o                         
   5   9  25       1546.84       2887.08       216.21 o                         
   7   9  25      11817.13       9285.40       536.77 o                         
   9   9  25          5.29       1185.31       177.33 o                         
   1  11  25       2297.21       4021.84       304.75 o                         
   3  11  25       1505.44       6703.75       505.94 o                         
   5  11  25         15.36       1275.03        99.24 o                         
   7  11  25       4130.90       3874.28       466.23 o                         
   9  11  25       1504.19       3060.12       337.28 o                         
  11  11  25         42.60       1544.26       787.15 o                         
   1  13  25        705.81       2199.80       272.08 o                         
   3  13  25       2345.29       4415.19       245.63 o                         
   5  13  25       1531.56        765.69       129.67 o                         
   7  13  25        149.10        788.39       192.05 o                         
   9  13  25       3131.14       3596.07       698.04 o                         
   1  15  25       2344.17       2942.77       363.53 o                         
   3  15  25        179.97        727.86       211.41 o                         
   5  15  25        788.38       1528.22       335.64 o                         
   0   2  26       3525.85       2401.97       278.08 o                         
   2   2  26       8929.98       5325.26       334.07 o                         
   2   4  26        248.62       1663.66       146.63 o                         
   4   4  26      16223.45       8629.26       472.56 o                         
   0   6  26      36372.04      26600.69      1086.22 o                         
   2   6  26       1784.55       3730.18       351.85 o                         
   4   6  26         26.50        550.40       108.22 o                         
   6   6  26       3880.62       2845.29       224.86 o                         
   2   8  26         12.19       1289.06       102.35 o                         
   4   8  26        539.33       1466.32       130.99 o                         
   6   8  26       1648.93       3135.31       356.93 o                         
   8   8  26       4563.79       3003.80       281.88 o                         
   0  10  26       3185.45       4526.63       444.91 o                         
   2  10  26       2287.57       3036.07       196.98 o                         
   4  10  26       7116.84       6767.20       274.49 o                         
   6  10  26          2.92        607.36       134.49 o                         
   8  10  26          3.36       1135.39       253.29 o                         
  10  10  26        654.30        864.51       478.19 o                         
   2  12  26       1372.55       2255.60       157.92 o                         
   4  12  26       1066.01       1146.18       143.68 o                         
   6  12  26       5636.11       3260.39       261.95 o                         
   8  12  26       2143.07       3072.71       839.52 o                         
   0  14  26        207.44        624.70       486.52 o                         
   2  14  26        396.70        648.84       282.53 o                         
   4  14  26        247.58        555.55       293.71 o                         
   1   1  27      10352.66       9033.72      1000.72 o                         
   1   3  27        157.84       3107.82       325.52 o                         
   3   3  27        113.30        497.35       172.26 o                         
   1   5  27       3932.64       5495.95       530.02 o                         
   3   5  27       1572.13       1281.63       152.10 o                         
   5   5  27       6837.70       6441.81       400.59 o                         
   1   7  27       9077.75       8040.21       609.97 o                         
   3   7  27        253.68       1555.68       128.96 o                         
   5   7  27        996.60       1117.38       177.75 o                         
   7   7  27       3488.57       3337.77       525.14 o                         
   1   9  27       1865.16       2900.73       313.07 o                         
   3   9  27       2411.59       4191.66       393.66 o                         
   5   9  27       2012.01       2313.30       319.61 o                         
   7   9  27         90.97       1512.77       223.29 o                         
   1  11  27        437.32       1733.76       298.32 o                         
   3  11  27       3491.24       2804.55       278.61 o                         
   5  11  27        479.84       2297.54       293.82 o                         
   7  11  27        108.79        299.33       635.61 o                         
   1  13  27         99.44        825.06       510.14 o                         
   0   0  28       4486.42       4246.53       444.08 o                         
   2   2  28       2545.19       4324.32       705.20 o                         
   0   4  28       2472.34       2450.79       381.03 o                         
   2   4  28       6684.57       6902.53       598.84 o                         
   4   4  28        761.36       2764.85       627.74 o                         
   2   6  28        916.00       1426.24       310.48 o                         
   4   6  28       3301.49       4848.27       668.70 o                         
   6   6  28       1906.94       3680.98      1250.34 o                         
   0   8  28        114.78        270.03       315.41 o                         
   2   8  28        312.40       3168.79       526.00 o                         
   4   8  28       1402.50       1135.13       213.04 o                         
   6   8  28        374.04       2255.10       499.40 o                         
   2  10  28       1310.56        899.98       524.33 o                         
   4  10  28       1689.84       2041.76       716.46 o                         
   1   1  29       3974.38       4313.11       639.63 o                         
   1   3  29        654.59        584.93       180.14 o                         
   3   3  29        457.66        314.15       259.73 o                         
   1   5  29       1864.53       2011.34       346.74 o                         
   3   5  29         22.25       1044.38       218.14 o                         
   5   5  29         19.26        775.19       709.90 o                         
   1   7  29         71.60        -24.61       502.98 o                         
                                                                                
