# Supplementary material for: The hydrocarbon-bearing clathrasil chibaite and its host–guest structure at low temperature
Source: IUCrJ. 2018 Aug 8;5(Pt 5):595–607. doi: 10.1107/S2052252518009107 (PMC6126654; doi:10.1107/S2052252518009107)
Supplement: Supplementary file 10 [file m-05-00595-100k_mclsup10.hkl]

data_100k_mcl                                                                   
_shelx_title ' 100k_mcl1 monoklin reduziert A 1 2/n 1'                          
_shelx_refln_list_code          4                                               
_shelx_F_calc_maximum      739.62                                               
_exptl_crystal_F_000      4301.00                                               
_reflns_d_resolution_high  0.6442                                               
                                                                                
loop_                                                                           
 _space_group_symop_operation_xyz                                               
 'x, y, z'                                                                      
 '-x+1/2, y, -z+1/2'                                                            
 'x, y+1/2, z+1/2'                                                              
 '-x+1/2, y+1/2, -z+1'                                                          
 '-x, -y, -z'                                                                   
 'x-1/2, -y, z-1/2'                                                             
 '-x, -y+1/2, -z+1/2'                                                           
 'x-1/2, -y+1/2, z'                                                             
                                                                                
_cell_length_a    23.7054                                                       
_cell_length_b    13.6861                                                       
_cell_length_c    23.7051                                                       
_cell_angle_alpha  90.000                                                       
_cell_angle_beta  109.470                                                       
_cell_angle_gamma  90.000                                                       
                                                                                
_shelx_F_squared_multiplier     1.000                                           
                                                                                
loop_                                                                           
 _refln_index_h                                                                 
 _refln_index_k                                                                 
 _refln_index_l                                                                 
 _refln_F_squared_calc                                                          
 _refln_F_squared_meas                                                          
 _refln_F_squared_sigma                                                         
 _refln_observed_status                                                         
   0  -5 -33         26.32         40.40       623.48 o                         
   0  -3 -33         58.17         79.09       620.07 o                         
   0  -1 -33        777.62        773.44       918.91 o                         
   0  -7 -31         39.75       -356.41       901.34 o                         
   0  -5 -31         56.77         40.20       442.37 o                         
   0  -3 -31        263.86        379.50       436.06 o                         
   0  -1 -31         82.67        216.03       358.82 o                         
   0  -9 -29          0.05       -715.25       860.12 o                         
   0  -7 -29        223.79         87.87       391.91 o                         
   0  -5 -29         99.83        198.45       355.66 o                         
   0  -3 -29        342.39        885.05       378.07 o                         
   0  -1 -29         29.61       -172.49       321.19 o                         
   0 -11 -27        151.13       -291.55       866.18 o                         
   0  -9 -27       1150.46        687.03       592.60 o                         
   0  -7 -27        914.89       1177.33       341.31 o                         
   0  -5 -27          1.74         37.09       331.09 o                         
   0  -3 -27         77.24         76.02       310.56 o                         
   0  -1 -27         64.08        200.91       322.50 o                         
   0 -13 -25         15.13        384.29       862.54 o                         
   0 -11 -25         80.79       -233.53       365.67 o                         
   0  -9 -25          3.79        169.67       333.20 o                         
   0  -7 -25        372.43        524.12       333.36 o                         
   0  -5 -25         77.14        139.92       332.46 o                         
   0  -3 -25          8.07        375.99       289.50 o                         
   0  -1 -25         13.01         70.10       307.79 o                         
   0 -13 -23         29.90       -113.92       351.89 o                         
   0 -11 -23        120.13         94.28       348.32 o                         
   0  -9 -23          8.97       -317.35       366.46 o                         
   0  -7 -23        250.38       -128.05       328.17 o                         
   0  -5 -23        154.20          4.11       359.61 o                         
   0  -3 -23        676.50        568.27       321.10 o                         
   0  -1 -23         15.55       -287.53       287.53 o                         
   0 -15 -21        111.96        -36.02       652.78 o                         
   0 -13 -21          0.97       -418.00       418.00 o                         
   0 -11 -21          7.11        224.35       358.92 o                         
   0  -9 -21        246.65        464.51       329.52 o                         
   0  -7 -21        440.75        665.02       339.50 o                         
   0  -5 -21         45.44       -134.63       346.25 o                         
   0  -3 -21         90.29        166.28       332.78 o                         
   0  -1 -21          0.01       -326.30       326.30 o                         
   0 -15 -19        458.64        555.98       625.68 o                         
   0 -13 -19        155.81        127.62       471.93 o                         
   0 -11 -19         25.35        309.54       367.71 o                         
   0  -9 -19         70.80        444.67       343.13 o                         
   0  -7 -19        638.00       1234.79       328.00 o                         
   0  -5 -19         90.85        -98.18       347.19 o                         
   0  -3 -19        486.53        247.96       349.87 o                         
   0  -1 -19        443.45        566.05       337.92 o                         
   0 -15 -17        582.35        953.69       613.30 o                         
   0 -13 -17         14.03         42.99       409.31 o                         
   0 -11 -17        101.94        171.68       349.51 o                         
   0  -9 -17        587.31        241.69       370.95 o                         
   0  -7 -17        150.48         -3.67       367.97 o                         
   0  -5 -17        207.46        178.77       378.21 o                         
   0  -3 -17        226.12        -26.62       336.52 o                         
   0  -1 -17        451.69        509.07       275.48 o                         
   0 -17 -15          2.27        533.41       868.00 o                         
   0 -15 -15         10.15        347.74       601.73 o                         
   0 -13 -15        571.33        715.69       428.57 o                         
   0 -11 -15        963.46        395.01       389.38 o                         
   0  -9 -15        222.02        125.51       330.98 o                         
   0  -7 -15        517.39        558.02       420.02 o                         
   0  -5 -15        106.43        418.97       366.96 o                         
   0  -3 -15         21.50       -127.03       318.93 o                         
   0  -1 -15       1069.43        731.01       298.00 o                         
   0 -17 -13        139.02       -166.69       886.79 o                         
   0 -13 -13         93.31         61.90       379.66 o                         
   0 -11 -13        792.03        888.73       443.16 o                         
   0  -9 -13        443.32        447.17       428.51 o                         
   0  -7 -13        288.09        332.65       446.35 o                         
   0  -5 -13       2704.34       2218.78       357.03 o                         
   0  -3 -13        825.29        717.01       280.72 o                         
   0  -1 -13        612.44        379.03       298.05 o                         
   0 -19 -11       1314.20       2388.81       892.24 o                         
   0 -17 -11        274.73       -340.65       885.58 o                         
   0 -15 -11        578.82        902.55       771.01 o                         
   0 -13 -11         96.99        103.27       401.24 o                         
   0 -11 -11        406.54        413.68       395.60 o                         
   0  -9 -11       4002.19       3465.59       414.66 o                         
   0  -7 -11        921.00        527.45       470.95 o                         
   0  -5 -11        129.56          8.15       412.41 o                         
   0  -3 -11        490.11        162.03       337.17 o                         
   0  -1 -11          1.42         18.19       280.03 o                         
   0 -19  -9        415.01        229.49       619.55 o                         
   0 -17  -9       1380.24       1167.43       891.64 o                         
   0 -15  -9         23.69        244.88       442.67 o                         
   0 -13  -9         44.74         86.94       455.00 o                         
   0 -11  -9         15.51        -30.69       364.97 o                         
   0  -9  -9        725.26        654.51       351.08 o                         
   0  -7  -9       3136.58       2748.33       454.40 o                         
   0  -5  -9        434.14        247.20       490.54 o                         
   0  -3  -9        254.84        322.15       395.07 o                         
   0  -1  -9         36.12       -285.46       294.27 o                         
   0 -19  -7         24.12       -289.11       628.14 o                         
   0 -17  -7        735.01        398.84       913.46 o                         
   0 -15  -7        163.00        162.12       518.47 o                         
   0 -13  -7         34.37         56.60       443.71 o                         
   0 -11  -7          0.26        -61.70       435.85 o                         
   0  -9  -7          3.08         43.95       345.84 o                         
   0  -7  -7        186.32        282.80       344.43 o                         
   0  -5  -7        484.53        606.59       470.11 o                         
   0  -3  -7        279.05        158.25       500.63 o                         
   0  -1  -7        677.25        528.97       331.41 o                         
   0 -19  -5        545.85         29.09       911.03 o                         
   0 -17  -5        113.25        106.76       509.44 o                         
   0 -15  -5          0.25        149.09       491.83 o                         
   0 -13  -5        126.08        620.19       509.66 o                         
   0 -11  -5        512.95        370.05       501.61 o                         
   0  -9  -5       1813.08       1491.78       377.61 o                         
   0  -7  -5        468.89        264.56       360.87 o                         
   0  -5  -5          0.24        271.17       574.48 o                         
   0  -3  -5         91.22        264.44       512.27 o                         
   0  -1  -5       1117.11        636.37       372.90 o                         
   0 -19  -3        603.33        813.44       944.98 o                         
   0 -17  -3        222.98        382.91       487.32 o                         
   0 -15  -3        822.37        569.28       669.47 o                         
   0 -13  -3          0.33        225.27       432.61 o                         
   0 -11  -3       2425.14       2542.01       448.52 o                         
   0  -9  -3       2422.90       2307.95       400.77 o                         
   0  -7  -3        607.52        312.82       480.79 o                         
   0  -5  -3        966.25        713.15       468.19 o                         
   0  -3  -3         53.53        -38.29       491.64 o                         
   0  -1  -3         21.15         23.98       326.84 o                         
   0 -21  -1          7.11       -190.94       900.12 o                         
   0 -19  -1       1931.96       1593.71       615.74 o                         
   0 -17  -1        284.91        424.68       663.34 o                         
   0 -15  -1       2100.70       1796.03       469.05 o                         
   0 -13  -1        203.67        350.07       435.12 o                         
   0 -11  -1         22.43        223.25       411.24 o                         
   0  -9  -1       2987.09       2837.36       880.73 o                         
   0  -7  -1        653.16        547.28       367.36 o                         
   0  -5  -1       2903.25       2170.95       402.84 o                         
   0  -3  -1         27.68         16.36       314.10 o                         
   4   0   0     290688.81     210625.48      5356.50 o                         
   6   0   0     312188.91     283712.84     16301.70 o                         
   8   0   0       1870.10       1185.89       534.14 o                         
  10   0   0     131986.06      85302.67      2124.58 o                         
  12   0   0     190005.53     181843.61     11083.23 o                         
  14   0   0      55381.49      39694.00      2074.70 o                         
  16   0   0     478310.38     395982.75     21394.18 o                         
  18   0   0      26377.67      23247.17       744.78 o                         
  20   0   0      11748.76      10078.86       571.42 o                         
  22   0   0      11367.40      11089.23       670.32 o                         
  24   0   0      56393.14      53052.12      2544.94 o                         
  26   0   0      14023.40      12012.46       567.74 o                         
  28   0   0      59527.30      57727.20      1657.64 o                         
  30   0   0      11946.47       9786.57       666.68 o                         
  32   0   0       3145.48       2446.96       533.89 o                         
   0   2   0     104244.39      59766.57      1362.06 o                         
   1   2   0        313.27        126.16       319.65 o                         
   2   2   0     150820.69     110215.83      3025.12 o                         
   3   2   0        138.11        173.60       641.51 o                         
   4   2   0        679.11       2216.48       656.22 o                         
   5   2   0          2.32         79.38       522.31 o                         
   6   2   0     206346.19     174171.86      4439.64 o                         
   7   2   0          0.22       -117.52       340.31 o                         
   8   2   0       1333.99       2410.57       330.31 o                         
   9   2   0        252.64        101.75       309.49 o                         
  10   2   0       1372.82       2770.83       315.96 o                         
  11   2   0        767.56        922.81       299.33 o                         
  12   2   0       3418.38       3562.21       311.65 o                         
  13   2   0        119.17        139.68       284.47 o                         
  14   2   0      54005.86      47162.71      1466.65 o                         
  15   2   0        481.33        349.61       284.65 o                         
  16   2   0      35627.05      31415.24       853.12 o                         
  17   2   0       1158.53       1113.69       343.72 o                         
  18   2   0       9681.29       8738.34       400.72 o                         
  19   2   0        116.06        142.98       340.08 o                         
  20   2   0      17961.49      16292.85       624.53 o                         
  21   2   0        203.56        256.68       300.33 o                         
  22   2   0      13222.64      13613.44       389.27 o                         
  23   2   0         13.92         61.14       284.81 o                         
  24   2   0       3070.51       4711.91       296.64 o                         
  25   2   0         63.52        308.24       277.15 o                         
  26   2   0       5321.64       5189.13       319.71 o                         
  27   2   0         23.82        324.81       352.88 o                         
  28   2   0       6670.24       7250.30       414.26 o                         
  29   2   0          6.87        320.18       389.93 o                         
  30   2   0       4891.64       5703.78       408.22 o                         
  31   2   0          3.49        222.18       340.63 o                         
  32   2   0      10040.71       9713.58       487.72 o                         
  33   2   0         42.59        215.18       929.22 o                         
   0   4   0     359167.06     397308.09      8536.05 o                         
   1   4   0        894.63        823.33       415.09 o                         
   2   4   0     211496.56     227392.38      3794.15 o                         
   3   4   0       1448.02       1277.07       416.42 o                         
   4   4   0      12030.98      11188.86       733.90 o                         
   5   4   0       3519.88       2612.72       572.73 o                         
   6   4   0      28050.43      25851.77      2170.60 o                         
   7   4   0        102.67        322.35       564.88 o                         
   8   4   0      22403.98      23225.63      1242.95 o                         
   9   4   0       1131.29        971.70       418.55 o                         
  10   4   0       3554.44       3515.47       455.46 o                         
  11   4   0        336.98        179.08       350.71 o                         
  12   4   0      18346.41      17639.83      1081.84 o                         
  13   4   0        337.00         69.82       368.54 o                         
  14   4   0      15489.35      12599.64       434.65 o                         
  15   4   0        431.99        886.39       324.95 o                         
  16   4   0      27231.75      24341.57      1185.23 o                         
  17   4   0        633.85        656.71       385.11 o                         
  18   4   0      30046.82      23444.51       589.77 o                         
  19   4   0        170.78        141.93       352.50 o                         
  20   4   0       3628.53       4694.42       444.68 o                         
  21   4   0        233.92        519.68       362.36 o                         
  22   4   0       4250.47       7269.24       395.71 o                         
  23   4   0         84.58         61.97       311.66 o                         
  24   4   0        976.69       1740.19       353.37 o                         
  25   4   0         75.95         38.56       347.32 o                         
  26   4   0       3466.28       2812.19       354.58 o                         
  27   4   0         57.82        297.37       343.03 o                         
  28   4   0         53.21        939.71       349.99 o                         
  29   4   0        170.44        538.56       339.34 o                         
  30   4   0       2229.75       2427.61       366.66 o                         
  31   4   0          3.63        293.42       381.95 o                         
  32   4   0        777.26        938.36       644.27 o                         
  33   4   0         29.89        408.60       640.32 o                         
   0   6   0     211649.41     184412.78      4731.19 o                         
   1   6   0        902.04        778.74       352.89 o                         
   2   6   0      24094.29      21339.29       705.61 o                         
   3   6   0          3.98        113.77       325.42 o                         
   4   6   0       1960.28       1308.28       452.95 o                         
   5   6   0       2064.90       1859.99       580.21 o                         
   6   6   0      49250.66      42252.70      1343.82 o                         
   7   6   0        830.16        501.00       419.09 o                         
   8   6   0     129452.90     116453.66     10883.67 o                         
   9   6   0        340.37        312.15       390.21 o                         
  10   6   0      92777.11      77885.76      4713.27 o                         
  11   6   0          9.06        -15.34       394.25 o                         
  12   6   0        992.20       1928.11       725.91 o                         
  13   6   0        832.47        810.18       378.66 o                         
  14   6   0      26731.04      23592.35      1704.56 o                         
  15   6   0        232.53        377.95       441.91 o                         
  16   6   0      50339.50      42247.44      1610.02 o                         
  17   6   0         49.27        330.99       343.32 o                         
  18   6   0      25000.58      22127.93       745.63 o                         
  19   6   0        167.48       -256.80       318.05 o                         
  20   6   0       4437.55       3943.17       358.88 o                         
  21   6   0         69.52       -165.29       322.25 o                         
  22   6   0       8564.24       6946.02       412.50 o                         
  23   6   0         13.09        226.93       419.29 o                         
  24   6   0       3892.80       4343.43       496.22 o                         
  25   6   0        106.72        116.30       366.70 o                         
  26   6   0       5987.32       4989.21       372.01 o                         
  27   6   0        443.21        203.18       350.49 o                         
  28   6   0      18977.12      19306.49       530.93 o                         
  29   6   0        263.11        583.76       348.87 o                         
  30   6   0        558.28        868.35       346.54 o                         
  31   6   0         14.90        223.18       624.87 o                         
  32   6   0       1418.73       1650.84       652.08 o                         
   0   8   0      55070.42      56539.29      1283.47 o                         
   1   8   0         62.81        497.04       757.07 o                         
   2   8   0      29546.72      26792.61       810.46 o                         
   3   8   0         18.45        377.69       451.71 o                         
   4   8   0       1462.44       3429.14       386.05 o                         
   5   8   0        464.02        466.05       316.91 o                         
   6   8   0      10501.06      12146.25       546.21 o                         
   7   8   0        786.04        630.94       349.28 o                         
   8   8   0      42497.02      48606.02      1974.11 o                         
   9   8   0       2436.35       2345.56       383.87 o                         
  10   8   0      92077.63      89009.91      5330.10 o                         
  11   8   0       1529.08       2101.31       400.36 o                         
  12   8   0       7144.91       7052.18       512.49 o                         
  13   8   0       1320.98       1283.29       407.32 o                         
  14   8   0      60667.31      54228.01      3249.17 o                         
  15   8   0          1.30        252.75       398.20 o                         
  16   8   0       2984.64       2590.84       442.71 o                         
  17   8   0       1368.22       1043.02       366.81 o                         
  18   8   0      17860.11      15094.19       509.16 o                         
  19   8   0         32.47       -310.53       359.87 o                         
  20   8   0       6933.26       6430.00       366.22 o                         
  21   8   0        629.35        784.36       335.84 o                         
  22   8   0       4177.78       3508.73       363.82 o                         
  23   8   0         33.54        -12.10       326.70 o                         
  24   8   0        146.86        799.63       338.94 o                         
  25   8   0        153.19        323.15       332.34 o                         
  26   8   0       7677.88       6819.71       422.80 o                         
  27   8   0         72.04        406.80       481.30 o                         
  28   8   0       9937.97       9970.99       730.79 o                         
  29   8   0          8.86       -345.28       433.79 o                         
  30   8   0       1228.98       2129.38       886.79 o                         
   0  10   0     547043.00     524446.81      5001.90 o                         
   1  10   0        965.01        714.62       386.31 o                         
   2  10   0      24519.47      26380.12       774.23 o                         
   3  10   0        775.34        750.87       385.76 o                         
   4  10   0      11250.92      12550.13       557.26 o                         
   5  10   0          1.46        -15.93       351.91 o                         
   6  10   0      12550.94      12650.75       641.75 o                         
   7  10   0       9820.98       9727.91       822.81 o                         
   8  10   0       2873.71       3185.55       383.49 o                         
   9  10   0        343.25        689.89       391.83 o                         
  10  10   0     146157.75     134786.14      5790.72 o                         
  11  10   0        883.42        576.21       373.90 o                         
  12  10   0       6832.17       7121.50       445.71 o                         
  13  10   0         81.39       -252.02       398.47 o                         
  14  10   0      10776.29      11861.34       785.30 o                         
  15  10   0        240.10        324.49       375.78 o                         
  16  10   0      81940.35      75435.22      4264.11 o                         
  17  10   0       1168.01        965.99       416.75 o                         
  18  10   0       3584.32       4580.79       686.31 o                         
  19  10   0        879.38       1111.57       377.58 o                         
  20  10   0       3414.40       4127.28       397.02 o                         
  21  10   0        385.63        378.49       352.75 o                         
  22  10   0       6841.17       6415.12       407.20 o                         
  23  10   0          2.12        -62.36       363.94 o                         
  24  10   0      17226.06      16898.67       847.57 o                         
  25  10   0        118.37        -55.31       390.04 o                         
  26  10   0       6503.65       6208.89       464.87 o                         
  27  10   0        372.93        402.32       505.33 o                         
   0  12   0     142566.30     131368.73      1846.92 o                         
   1  12   0         26.18         -8.88       403.40 o                         
   2  12   0      38656.43      36551.62       735.01 o                         
   3  12   0         75.23        198.90       497.35 o                         
   4  12   0      12937.32      13179.32       559.48 o                         
   5  12   0        539.88        786.66       457.44 o                         
   6  12   0      23765.24      24798.99       844.45 o                         
   7  12   0        551.21        582.83       529.81 o                         
   8  12   0      19697.08      18651.51       982.63 o                         
   9  12   0       2432.08       2494.09       427.62 o                         
  10  12   0       2459.13       2228.39       371.25 o                         
  11  12   0         23.28         69.33       367.07 o                         
  12  12   0        589.11        751.81       376.00 o                         
  13  12   0        392.61        158.48       440.92 o                         
  14  12   0      13177.71      11964.67      1281.39 o                         
  15  12   0       1266.64       1048.29       506.83 o                         
  16  12   0       1019.41       1634.51       440.84 o                         
  17  12   0        104.57        589.81       397.66 o                         
  18  12   0       7195.28       7985.60       946.37 o                         
  19  12   0          2.33        103.82       405.76 o                         
  20  12   0       3110.09       2798.59       397.91 o                         
  21  12   0        267.36        255.79       364.82 o                         
  22  12   0      17794.29      15584.76      1004.54 o                         
  23  12   0          4.36        407.45       339.84 o                         
  24  12   0       1264.23       1913.53       361.98 o                         
  25  12   0       1103.10       1110.59       349.42 o                         
  26  12   0       1665.27       1119.55       889.21 o                         
   0  14   0       1622.29       1531.03       650.39 o                         
   1  14   0        742.95        857.42       452.25 o                         
   2  14   0      14764.24      14198.19       576.05 o                         
   3  14   0        333.31       -173.05       519.82 o                         
   4  14   0       7530.46       6334.94       585.99 o                         
   5  14   0        133.09        101.56       527.44 o                         
   6  14   0       7643.55       6891.21       594.58 o                         
   7  14   0        872.36       1033.32       522.58 o                         
   8  14   0       3539.08       2731.49       473.85 o                         
   9  14   0         90.87         -4.00       432.84 o                         
  10  14   0      10783.30      10168.98      1296.54 o                         
  11  14   0         39.85       -207.67       618.94 o                         
  12  14   0       2799.04       2888.88       879.51 o                         
  13  14   0         67.24        270.19       589.25 o                         
  14  14   0      16567.89      12760.82       914.06 o                         
  15  14   0       1121.06        718.95       495.61 o                         
  16  14   0       1507.89       2196.53       402.06 o                         
  17  14   0        671.17        556.86       356.45 o                         
  18  14   0       7416.33       7179.88       729.38 o                         
  19  14   0         57.60        368.30       386.05 o                         
  20  14   0       2945.81       2539.42       443.99 o                         
  21  14   0        443.17        796.18       596.82 o                         
  22  14   0       2483.99       3663.27       655.94 o                         
   0  16   0     135540.72     122721.61      2362.75 o                         
   1  16   0       1424.65        914.56       540.29 o                         
   2  16   0       9616.53       9023.45       613.20 o                         
   3  16   0        132.07        613.04       630.69 o                         
   4  16   0      12510.74      11972.21       625.57 o                         
   5  16   0          9.48        180.27       521.40 o                         
   6  16   0        344.20        279.74       516.90 o                         
   7  16   0        468.14        208.12       525.63 o                         
   8  16   0       4218.41       3616.69       660.90 o                         
   9  16   0       2151.82       3256.20       884.36 o                         
  10  16   0      38655.55      35515.76      1300.78 o                         
  11  16   0        105.35       -761.92       849.81 o                         
  12  16   0       1221.68       2308.19       890.42 o                         
  13  16   0       1849.73       2867.06       877.70 o                         
  15  16   0       1827.18       2494.89       983.16 o                         
  16  16   0      23999.99      21441.11      1178.34 o                         
  17  16   0        540.85       1950.57       828.60 o                         
  18  16   0      10288.97       8378.58      1610.83 o                         
  19  16   0        273.56        195.18       877.70 o                         
   1  18   0         51.52        180.02       777.08 o                         
   2  18   0       1499.48       1408.17       776.47 o                         
   3  18   0        123.58        202.93       633.70 o                         
   4  18   0        286.82        597.31       658.98 o                         
   5  18   0         81.10        481.82       631.17 o                         
   6  18   0       6304.99       5688.66       978.32 o                         
   7  18   0        386.21        654.84       619.64 o                         
   8  18   0        745.12       1419.30       634.59 o                         
   9  18   0        846.81        914.86       654.56 o                         
  10  18   0       2047.37       1923.04       660.25 o                         
  11  18   0         16.40        768.07       616.10 o                         
  12  18   0        792.91       1912.81       600.89 o                         
  13  18   0          4.77        343.52       618.74 o                         
  14  18   0        644.19       1783.25       662.56 o                         
   0  20   0      16696.92       9464.93      1056.51 o                         
   1  20   0        334.46        292.66       629.63 o                         
   2  20   0       3894.88       3268.48       682.21 o                         
   3  20   0        376.79       -458.85       866.18 o                         
   4  20   0        242.57        425.51       841.93 o                         
   7  20   0       1619.14        584.93       919.52 o                         
   8  20   0        210.31         18.18       894.67 o                         
   9  20   0         40.30        482.49       906.18 o                         
  10  20   0        183.06        989.83       931.64 o                         
 -33   1   1        656.72        623.41       653.42 o                         
 -32   1   1         77.11        -31.81       398.73 o                         
 -31   1   1        914.36       1056.69       362.92 o                         
 -30   1   1         11.64       -221.43       340.02 o                         
 -29   1   1        655.69        699.74       310.82 o                         
 -28   1   1        191.99        414.37       305.90 o                         
 -27   1   1        341.46       1411.86       336.92 o                         
 -26   1   1        113.76        301.11       324.56 o                         
 -25   1   1       9348.74       8867.01       359.10 o                         
 -24   1   1        677.24        654.90       320.19 o                         
 -23   1   1       2970.95       2910.07       283.39 o                         
 -22   1   1         53.15       -284.13       291.84 o                         
 -21   1   1       6422.83       6466.77       309.16 o                         
 -20   1   1        676.57        867.61       324.97 o                         
 -19   1   1      21687.15      22352.26      1045.99 o                         
 -18   1   1         22.29        224.19       317.65 o                         
 -17   1   1      33949.49      32339.47      1243.42 o                         
 -16   1   1         80.99         47.63       272.85 o                         
 -15   1   1      27007.70      26899.86       937.05 o                         
 -14   1   1         86.83         79.90       269.61 o                         
 -13   1   1      10437.96      11614.44       372.09 o                         
 -12   1   1        292.85        348.25       271.84 o                         
 -11   1   1         43.24        219.77       278.90 o                         
 -10   1   1       3150.15       2206.93       320.49 o                         
  -9   1   1      41531.80      33615.26       672.58 o                         
  -8   1   1       1425.07       1042.75       320.44 o                         
  -7   1   1      82088.94      70812.86      3733.30 o                         
  -6   1   1        316.54        419.52       353.94 o                         
  -5   1   1      67132.77      62780.73      2663.23 o                         
  -4   1   1          0.71        -40.01       361.25 o                         
  -3   1   1      94954.25      48679.60      1821.76 o                         
  -2   1   1         15.50         19.57       498.60 o                         
   2   1   1        129.50        110.27       399.65 o                         
   3   1   1     150005.64      89528.62      3485.70 o                         
   4   1   1         20.04        117.67       475.29 o                         
   5   1   1     124211.58     118667.23      4666.85 o                         
   6   1   1        315.94        177.18       369.62 o                         
   7   1   1      26043.32      23112.70       611.53 o                         
   8   1   1          0.86        -54.13       363.67 o                         
   9   1   1       5474.29       4602.46       378.40 o                         
  10   1   1         37.31        104.89       304.25 o                         
  11   1   1       8669.32       9702.05       407.95 o                         
  12   1   1        784.81        697.25       314.51 o                         
  13   1   1       7200.72       7079.88       367.73 o                         
  14   1   1         34.54        -75.23       304.66 o                         
  15   1   1      18714.71      17318.68       734.63 o                         
  16   1   1        578.91        726.63       311.49 o                         
  17   1   1      25295.06      21443.97       471.30 o                         
  18   1   1        304.15        161.16       299.82 o                         
  19   1   1      18422.08      17445.55       498.31 o                         
  20   1   1        469.27        544.97       327.26 o                         
  21   1   1      18800.40      17346.33       431.97 o                         
  22   1   1        518.96        485.32       337.47 o                         
  -1  -6 -32         26.64         74.56       897.70 o                         
  -1  -4 -32          1.75       -483.13       648.28 o                         
  -1  -2 -32          6.13       -508.29       508.29 o                         
  -1  -6 -30         91.20       -145.43       348.61 o                         
  -1  -4 -30        202.74        225.76       349.68 o                         
  -1  -2 -30        264.98          8.77       381.18 o                         
  -1  -8 -28         96.77        -21.58       414.07 o                         
  -1  -6 -28        244.22        211.25       346.09 o                         
  -1  -4 -28          3.39         99.49       339.86 o                         
  -1  -2 -28         77.53        253.85       386.80 o                         
  -1 -10 -26        167.43       -308.48       371.77 o                         
  -1  -8 -26         28.44       -180.86       355.84 o                         
  -1  -6 -26       1090.75        973.42       381.14 o                         
  -1  -4 -26       1277.08       1178.30       340.08 o                         
  -1  -2 -26          0.24       -212.97       281.46 o                         
  -1 -10 -24       1932.99       2233.40       383.25 o                         
  -1  -8 -24        266.30        538.19       338.07 o                         
  -1  -6 -24        579.39        681.93       541.17 o                         
  -1  -4 -24       1495.84       1016.78       338.59 o                         
  -1  -2 -24        310.48        101.37       318.45 o                         
  -1 -10 -22        549.93       1074.98       336.06 o                         
  -1  -8 -22         46.93        155.26       325.49 o                         
  -1  -6 -22        508.88        463.96       350.60 o                         
  -1  -4 -22        682.76        430.70       497.68 o                         
  -1  -2 -22          7.37         51.98       332.89 o                         
  -1 -10 -20         11.20         75.29       421.22 o                         
  -1  -8 -20         12.35        -38.94       332.63 o                         
  -1  -6 -20       1226.43       1304.18       379.32 o                         
  -1  -4 -20        721.44        885.50       334.37 o                         
  -1  -2 -20         80.00       -100.22       331.97 o                         
  -1 -10 -18       1074.31        945.91       419.44 o                         
  -1  -8 -18         20.61        -59.42       368.04 o                         
  -1  -6 -18         23.28         13.94       374.49 o                         
  -1  -4 -18         67.07       -175.26       329.82 o                         
  -1  -2 -18         15.22         47.42       335.10 o                         
  -1 -10 -16        199.88       -188.65       379.39 o                         
  -1  -8 -16        556.68        -43.12       446.56 o                         
  -1  -6 -16         29.87       -412.41       412.41 o                         
  -1  -4 -16         31.26       -214.25       341.39 o                         
  -1  -2 -16       1573.22       1126.38       311.41 o                         
  -1 -10 -14        985.47       1343.74       380.59 o                         
  -1  -8 -14        244.20       -380.61       419.43 o                         
  -1  -6 -14        834.23       1060.75       437.70 o                         
  -1  -4 -14       3726.27       2625.23       376.25 o                         
  -1  -2 -14        153.76         76.72       277.78 o                         
  -1 -10 -12        293.46        139.35       374.45 o                         
  -1  -8 -12       1142.09        951.02       535.11 o                         
  -1  -6 -12       1240.21       1230.53       365.04 o                         
  -1  -4 -12          7.67        187.07       351.44 o                         
  -1  -2 -12       3175.14       2612.82       308.09 o                         
  -1 -10 -10        180.70        354.09       400.82 o                         
  -1  -8 -10        648.12        580.63       407.56 o                         
  -1  -6 -10        269.41          8.36       465.17 o                         
  -1  -4 -10       3119.00       2441.97       406.43 o                         
  -1  -2 -10        598.12        255.97       295.93 o                         
  -1 -10  -8       3936.34       3565.92       425.68 o                         
  -1  -8  -8        300.46        523.63       396.41 o                         
  -1  -6  -8        292.91        247.12       435.82 o                         
  -1  -4  -8        834.78        586.52       382.54 o                         
  -1  -2  -8        617.14        469.94       339.92 o                         
  -1 -10  -6       7480.70       6945.87       428.69 o                         
  -1  -8  -6       1002.86        946.05       415.32 o                         
  -1  -6  -6          0.30       -125.26       384.46 o                         
  -1  -4  -6         47.73       -105.75       613.77 o                         
  -1  -2  -6         69.60         62.24       384.61 o                         
  -1 -10  -4       2011.67       1901.72       477.98 o                         
  -1  -8  -4         42.71        100.79       518.17 o                         
  -1  -6  -4        227.22        212.29       601.82 o                         
  -1  -4  -4          2.49         71.82       445.13 o                         
  -1  -2  -4        600.90        307.25       575.65 o                         
  -1 -10  -2         35.76         34.00       423.53 o                         
  -1  -8  -2        390.88        415.17       454.12 o                         
  -1  -6  -2          5.40          6.70       394.76 o                         
  -1  -4  -2        616.03        246.28       395.17 o                         
  -1  -2  -2         20.63        -19.67       396.56 o                         
  -1 -10   0        393.99        114.10       552.03 o                         
  -1  -8   0         25.65        240.42       529.75 o                         
  -1  -6   0        368.28        422.19       391.68 o                         
  -1  -4   0        365.26        408.97       487.30 o                         
  -1  -2   0        127.90         47.91       312.99 o                         
  23   1   1       8835.52       9691.07       595.46 o                         
  24   1   1        138.73        461.27       349.79 o                         
  25   1   1       8321.08       7634.61       338.13 o                         
  26   1   1        198.99        231.49       323.55 o                         
  27   1   1      11565.79      13002.07       491.86 o                         
  28   1   1        101.13        181.10       321.82 o                         
  29   1   1        421.84         48.46       348.48 o                         
  30   1   1         15.20        -13.66       345.61 o                         
  31   1   1        908.31        729.75       356.70 o                         
  32   1   1         56.22        258.76       709.79 o                         
 -34   3   1          0.41        704.34       924.97 o                         
 -33   3   1       4412.44       6230.95       716.59 o                         
 -32   3   1        102.61         47.06       502.13 o                         
 -31   3   1       3299.30       3819.45       449.66 o                         
 -30   3   1        674.38       1087.99       439.67 o                         
 -29   3   1       1374.60       2875.69       399.64 o                         
 -28   3   1         83.05        585.96       336.48 o                         
 -27   3   1        651.36        988.02       321.11 o                         
 -26   3   1        839.70       1026.37       313.95 o                         
 -25   3   1       1536.43       1673.51       301.07 o                         
 -24   3   1        175.00        314.37       292.58 o                         
 -23   3   1      30028.00      27742.18      1196.37 o                         
 -22   3   1         14.16        289.75       288.97 o                         
 -21   3   1      18230.87      17706.26       532.51 o                         
 -20   3   1       1168.24       1188.01       293.16 o                         
 -19   3   1      23862.14      21438.46       634.02 o                         
 -18   3   1       1871.90       1508.68       342.00 o                         
 -17   3   1       3688.06       3140.52       334.57 o                         
 -16   3   1       1331.48       1133.34       317.27 o                         
 -15   3   1      27485.82      22963.82      1195.14 o                         
 -14   3   1        121.70       -133.57       283.62 o                         
 -13   3   1      38669.91      30171.12      1182.22 o                         
 -12   3   1        311.43         33.20       283.79 o                         
 -11   3   1      29674.12      28049.79      1794.68 o                         
 -10   3   1       2018.98       1623.29       396.61 o                         
  -9   3   1      10520.62      10453.60      1370.70 o                         
  -8   3   1       3813.54       2472.14       487.12 o                         
  -7   3   1       1157.54        919.17       477.10 o                         
  -6   3   1       4274.90       3051.29       668.21 o                         
  -5   3   1     284389.62     273534.81     17646.06 o                         
  -4   3   1       1126.88        846.47       439.50 o                         
  -3   3   1     114693.30     130837.49      2780.94 o                         
  -2   3   1       1920.24       1570.05       429.89 o                         
  -1   3   1      68197.98      74772.88      1118.81 o                         
   0   3   1         67.80         90.45       311.98 o                         
   1   3   1      10151.09       8888.86       450.52 o                         
   2   3   1        107.58        183.63       436.96 o                         
   3   3   1     285214.50     298367.03     11999.83 o                         
   4   3   1       2065.38       1760.58       561.51 o                         
   5   3   1      93941.81      84736.93      6152.91 o                         
   6   3   1        162.45        330.45       578.56 o                         
   7   3   1      17273.30      17386.20       903.82 o                         
   8   3   1       3406.56       2584.98       430.15 o                         
   9   3   1       5855.81       4381.79       449.07 o                         
  10   3   1        355.04        626.13       350.65 o                         
  11   3   1      45434.92      38030.82       645.71 o                         
  12   3   1        144.73        -89.79       281.27 o                         
  13   3   1      76567.38      59651.53      1341.76 o                         
  14   3   1        699.39        649.07       283.83 o                         
  15   3   1      97783.20      82096.70      1891.92 o                         
  16   3   1        291.75        217.80       285.61 o                         
  17   3   1      44397.95      34354.22       778.65 o                         
  18   3   1        135.74        297.46       294.50 o                         
  19   3   1       3892.88       4644.85       364.38 o                         
  20   3   1          2.81        121.09       322.81 o                         
  21   3   1       4302.12       3441.48       386.64 o                         
  22   3   1         36.46        140.39       320.50 o                         
  23   3   1      20541.56      18121.19       449.67 o                         
  24   3   1         91.51        295.27       311.64 o                         
  25   3   1       5198.61       5675.71       324.71 o                         
  26   3   1         13.46        191.16       318.17 o                         
  27   3   1       1054.67       1200.44       323.72 o                         
  28   3   1          0.02        -50.24       311.68 o                         
  29   3   1       2644.55       2480.62       403.01 o                         
  30   3   1        222.67       -207.60       377.08 o                         
  31   3   1      13295.65      13500.80       612.95 o                         
  32   3   1          8.84         17.81       631.52 o                         
  33   3   1       6806.38       8053.96       714.13 o                         
 -33   5   1      15828.19      17730.18      1753.57 o                         
 -32   5   1        482.13        858.64       631.90 o                         
 -31   5   1        579.45        555.63       397.48 o                         
 -30   5   1        107.10        430.84       360.26 o                         
 -29   5   1         68.59        257.75       354.80 o                         
 -28   5   1         66.37        229.56       333.68 o                         
 -27   5   1      16992.77      17701.10       549.03 o                         
 -26   5   1         17.23         20.93       347.47 o                         
 -25   5   1         56.03        447.01       345.04 o                         
 -24   5   1        359.00        302.89       313.82 o                         
 -23   5   1      17329.61      14235.84       533.02 o                         
 -22   5   1       1012.24        921.38       371.45 o                         
 -21   5   1       5454.01       5087.71       381.24 o                         
 -20   5   1         27.33       -141.53       311.49 o                         
 -19   5   1      15020.42      13268.72       407.39 o                         
 -18   5   1       1928.02       1882.81       339.64 o                         
 -17   5   1     110599.56      99170.52      3490.84 o                         
 -16   5   1        443.78        612.83       350.94 o                         
 -15   5   1      45900.85      36893.95      1856.96 o                         
 -14   5   1          0.40       -123.13       326.37 o                         
 -13   5   1       1804.62       2371.82       384.05 o                         
 -12   5   1       1091.90        957.82       412.26 o                         
 -11   5   1      68917.15      57758.19      3090.65 o                         
 -10   5   1       3085.00       2371.77       448.31 o                         
  -9   5   1       4440.22       4889.66      1141.37 o                         
  -8   5   1          9.23        276.91       436.97 o                         
  -7   5   1       3636.02       3047.95       511.50 o                         
  -6   5   1       1800.40       1745.54       401.44 o                         
  -5   5   1      79235.84      75102.64      1432.92 o                         
  -4   5   1        537.91        323.96       383.64 o                         
  -3   5   1       4551.41       5524.66       397.89 o                         
  -2   5   1        282.60        427.75       368.65 o                         
  -1   5   1       4260.42       4073.34       431.66 o                         
   0   5   1       7110.95       6825.14       584.56 o                         
   1   5   1        822.03        765.98       375.62 o                         
   2   5   1        543.22        309.43       410.65 o                         
   3   5   1      15581.32      18293.67       708.56 o                         
   4   5   1        215.65        409.80       635.09 o                         
   5   5   1     176908.52     134755.73      7541.84 o                         
   6   5   1       3046.53       2499.51       556.83 o                         
   7   5   1       2513.02       2518.47       444.60 o                         
   8   5   1         60.94        274.86       414.61 o                         
   9   5   1      34489.72      27768.41      1748.92 o                         
  10   5   1       1940.95       1255.20       419.42 o                         
  11   5   1      87214.09      82510.26      5631.28 o                         
  12   5   1         35.47        143.09       385.68 o                         
  13   5   1      21993.44      16612.52       898.55 o                         
  14   5   1        547.61        329.64       367.09 o                         
  15   5   1        887.76       1861.13       411.62 o                         
  16   5   1        680.92        443.03       372.74 o                         
  17   5   1      36035.62      30312.62      1089.72 o                         
  18   5   1       1185.04        689.79       355.29 o                         
  19   5   1       9667.88       9747.95       412.92 o                         
  20   5   1        725.94        528.59       363.84 o                         
  21   5   1      85838.28      70917.29      1634.74 o                         
  22   5   1        818.21        541.05       410.46 o                         
  23   5   1      12818.81      11167.10       649.12 o                         
  24   5   1        820.91        561.82       336.11 o                         
  25   5   1       3231.36       3410.19       357.81 o                         
  26   5   1         59.57        475.80       341.65 o                         
  27   5   1       5135.69       4470.44       362.97 o                         
  28   5   1          0.46        278.18       343.17 o                         
  29   5   1       3347.57       3498.02       377.10 o                         
  30   5   1         28.72        -14.03       344.61 o                         
  31   5   1       3928.80       3741.86       657.43 o                         
  32   5   1        310.12        496.23       655.55 o                         
  33   5   1        392.72        289.74       939.52 o                         
 -31   7   1        745.36        285.49       920.13 o                         
 -30   7   1         29.91         76.47       424.30 o                         
 -29   7   1        441.51        773.05       405.65 o                         
 -28   7   1         79.75        338.45       364.84 o                         
 -27   7   1        120.60       1143.42       392.14 o                         
 -26   7   1          1.32        442.64       367.73 o                         
 -25   7   1       5415.15       4625.75       401.14 o                         
 -24   7   1         13.01        151.43       339.15 o                         
 -23   7   1       7064.35       7092.48       341.32 o                         
 -22   7   1         95.78        -73.41       339.94 o                         
 -21   7   1      11275.97       9775.47       388.29 o                         
 -20   7   1          0.10         51.47       328.50 o                         
 -19   7   1      15039.99      13482.92       763.33 o                         
 -18   7   1        480.63        244.37       336.93 o                         
 -17   7   1      10043.31       8929.28       440.41 o                         
 -16   7   1        283.39        312.10       336.38 o                         
 -15   7   1       2224.08       3801.33       462.89 o                         
 -14   7   1       1546.24       1473.90       429.73 o                         
 -13   7   1      35477.35      31619.13      2258.71 o                         
 -12   7   1        129.66          1.70       392.53 o                         
 -11   7   1      10393.96      10179.87       513.18 o                         
 -10   7   1         60.05        222.05       379.12 o                         
  -9   7   1      39284.11      37194.68      1953.91 o                         
  -8   7   1        419.13        610.33       342.47 o                         
  -7   7   1      15005.35      17919.07       596.82 o                         
  -6   7   1       2888.01       2756.70       391.06 o                         
  -5   7   1      53730.58      59210.68      1698.18 o                         
  -4   7   1       3471.58       2863.60       540.93 o                         
  -3   7   1      48264.06      54207.02      1010.24 o                         
  -2   7   1       2642.57       2175.59       499.15 o                         
  -1   7   1      53092.40      57315.32       864.07 o                         
   0   7   1       1599.80       1739.12       494.28 o                         
   1   7   1       8282.07       7841.85       508.44 o                         
   2   7   1       1556.38       2042.64       423.81 o                         
   3   7   1        236.38       1086.08       454.99 o                         
   4   7   1       4225.07       4033.22       685.54 o                         
   5   7   1      57461.17      54971.75      1787.52 o                         
   6   7   1        219.36        415.76       410.15 o                         
   7   7   1       1354.78        924.53       408.65 o                         
   8   7   1       5661.56       4884.03       451.24 o                         
   9   7   1       4903.34       8823.34       725.19 o                         
  10   7   1         16.98       -214.38       432.52 o                         
  11   7   1      11762.45       9159.86       648.07 o                         
  12   7   1        187.43         27.33       417.50 o                         
  13   7   1      26565.24      20072.56      1015.26 o                         
  14   7   1          2.76        112.52       484.79 o                         
  15   7   1      95873.27      80822.52      6714.01 o                         
  16   7   1        569.25        471.33       409.85 o                         
  17   7   1      11732.23       9132.44       489.65 o                         
  18   7   1        731.38        668.62       352.22 o                         
  19   7   1       3653.80       4594.66       407.73 o                         
  20   7   1        283.82        591.27       430.60 o                         
  21   7   1       1916.48       2229.36       343.45 o                         
  22   7   1       1183.03       1457.07       350.44 o                         
  23   7   1         45.94       -184.84       334.91 o                         
  24   7   1        318.86        396.63       403.91 o                         
  25   7   1       3892.37       4627.52       452.46 o                         
  26   7   1         11.01        266.26       617.30 o                         
  27   7   1       6735.93       6990.35       725.99 o                         
  28   7   1         73.68        -24.54       339.52 o                         
  29   7   1        354.72        447.31       352.09 o                         
  30   7   1          0.24       -627.87       627.87 o                         
 -31   9   1       1471.41       1748.72       911.64 o                         
 -29   9   1       4354.82       5663.09       667.98 o                         
 -28   9   1        404.69        420.98       447.13 o                         
 -27   9   1       1011.55       1630.95       467.92 o                         
 -26   9   1        183.32        168.01       378.66 o                         
 -25   9   1        863.99        613.60       342.44 o                         
 -24   9   1       1718.75       2371.63       353.76 o                         
 -23   9   1       6218.09       6877.71       411.43 o                         
 -22   9   1        340.81        740.66       353.84 o                         
 -21   9   1      10261.15       9696.45       696.15 o                         
 -20   9   1        611.00        621.93       374.05 o                         
 -19   9   1      17535.43      14538.01       651.69 o                         
 -18   9   1          0.06       -177.89       369.48 o                         
 -17   9   1       3733.34       4920.11       434.36 o                         
 -16   9   1        620.27        591.63       396.31 o                         
 -15   9   1       4314.99       3659.43       417.41 o                         
 -14   9   1       3925.47       3868.82       412.66 o                         
 -13   9   1       9405.16       8930.79       530.45 o                         
 -12   9   1        212.15        250.63       380.92 o                         
 -11   9   1      10565.06      11712.82       481.51 o                         
 -10   9   1       4162.96       4015.06       414.43 o                         
  -9   9   1      48545.12      42551.86      1792.22 o                         
  -8   9   1          4.37        213.26       357.82 o                         
  -7   9   1      11006.28      12851.22       590.18 o                         
  -6   9   1          1.57        549.00       383.01 o                         
  -5   9   1      49810.81      48975.14      1358.61 o                         
  -4   9   1         90.04        381.80       349.91 o                         
  -3   9   1      10524.81      10307.17       512.14 o                         
  -2   9   1       1206.19        956.08       371.12 o                         
  -1   9   1      11620.96      12749.80       604.99 o                         
   0   9   1       7316.33       6563.45       659.09 o                         
   1   9   1      21270.44      19752.39      1283.81 o                         
   2   9   1         27.06        -25.64       559.34 o                         
   3   9   1       2637.21       2626.78       479.59 o                         
   4   9   1       1639.56       1894.72       422.16 o                         
   5   9   1      17021.98      19446.62       556.70 o                         
   6   9   1        719.97        670.40       383.59 o                         
   7   9   1      69515.33      68079.98      2122.25 o                         
   8   9   1        473.02        412.15       338.58 o                         
   9   9   1      43509.70      45767.17      1845.48 o                         
  10   9   1        369.17        331.89       374.94 o                         
  11   9   1      19607.90      20755.41      1174.27 o                         
  12   9   1         24.46        152.40       418.30 o                         
  13   9   1      18629.90      15034.52      1197.38 o                         
  14   9   1       1031.38        929.82       345.68 o                         
  15   9   1      18771.72      18053.45      1187.38 o                         
  16   9   1       1349.55       1661.62       387.90 o                         
  17   9   1      25618.03      23605.17      1556.62 o                         
  18   9   1         20.17         52.24       336.41 o                         
  19   9   1      22840.83      18902.48       737.46 o                         
  20   9   1        157.00         71.41       354.52 o                         
  21   9   1        888.93        656.76       339.23 o                         
  22   9   1        103.40        270.15       321.45 o                         
  23   9   1       1108.94       1243.06       349.78 o                         
  24   9   1        641.05        977.54       339.05 o                         
  25   9   1       4637.42       5093.28       365.28 o                         
  26   9   1        419.73        250.87       415.94 o                         
  27   9   1       3297.24       4400.26       797.56 o                         
  28   9   1          0.39        253.94       590.72 o                         
 -27  11   1       3486.82       3289.25       436.31 o                         
 -26  11   1        906.25       1008.58       357.68 o                         
 -25  11   1       5139.78       4766.58       490.61 o                         
 -24  11   1         68.04        -87.89       334.17 o                         
 -23  11   1       3840.05       3950.18       353.08 o                         
 -22  11   1          7.81        162.22       339.65 o                         
 -21  11   1       3431.34       3834.70       451.54 o                         
 -20  11   1          7.39       -138.12       349.36 o                         
 -19  11   1       2841.78       2769.71       386.25 o                         
 -18  11   1         83.05        478.68       389.64 o                         
 -17  11   1       8734.28       9375.51       758.86 o                         
 -16  11   1         14.96       -146.82       381.12 o                         
 -15  11   1      35047.92      33466.54      1440.56 o                         
 -14  11   1        170.87        607.33       396.40 o                         
 -13  11   1       2245.69       2417.49       409.72 o                         
 -12  11   1        266.22        348.47       426.72 o                         
 -11  11   1       3103.33       3935.01       407.13 o                         
 -10  11   1        562.85        768.29       365.99 o                         
  -9  11   1       2257.35       3093.78       436.13 o                         
  -8  11   1       2936.15       3135.61       479.95 o                         
  -7  11   1      43952.79      40627.83      1528.02 o                         
  -6  11   1       3748.60       2735.59       491.50 o                         
  -5  11   1      80670.48      87977.50      1257.46 o                         
  -4  11   1       1163.82       1497.49       611.74 o                         
  -3  11   1       7072.90       7158.75       601.33 o                         
  -2  11   1        290.84        338.95       454.06 o                         
  -1  11   1        518.05       1222.30       461.12 o                         
   0  11   1         54.95        140.72       342.52 o                         
   1  11   1       8738.21       7652.28       435.15 o                         
   2  11   1        180.46        548.83       368.99 o                         
   3  11   1       4276.65       7957.24       611.37 o                         
   4  11   1       2087.90       1732.26       521.29 o                         
   5  11   1     100264.18     111047.84      3642.44 o                         
   6  11   1       7677.84       6864.82       585.39 o                         
   7  11   1      10212.69       9235.01       475.40 o                         
   8  11   1          1.57        317.25       330.11 o                         
   9  11   1      15433.17      15337.48       535.20 o                         
  10  11   1        245.53        422.03       404.90 o                         
  11  11   1       7525.51      10355.26       498.92 o                         
  12  11   1         19.02        129.82       404.48 o                         
  13  11   1      11525.74      11540.46       773.93 o                         
  14  11   1         36.55         27.21       386.32 o                         
  -1 -10   2       4432.12       3627.14       626.97 o                         
  -1  -8   2        337.04        108.45       379.65 o                         
  -1  -6   2       7734.88       6376.44       465.95 o                         
  -1  -4   2          3.79        -57.87       406.90 o                         
  -1  -2   2         25.62         -3.54       343.10 o                         
  -1 -10   4          0.78         95.02       384.09 o                         
  -1  -8   4         51.07        415.96       355.74 o                         
  -1  -6   4        638.16        478.88       421.43 o                         
  -1  -4   4          2.87        161.96       407.76 o                         
  -1  -2   4          0.06        -39.03       549.41 o                         
  -1 -10   6        372.22        519.97       360.73 o                         
  -1  -8   6        129.40         25.82       285.07 o                         
  -1  -6   6          0.57        215.59       400.41 o                         
  -1  -4   6        840.38        788.53       503.05 o                         
  -1  -2   6       1062.36        692.06       538.54 o                         
  -1 -10   8       1195.03        722.86       475.51 o                         
  -1  -8   8        133.05        144.30       341.43 o                         
  -1  -6   8         45.31        197.60       375.78 o                         
  -1  -4   8         55.29        291.47       518.57 o                         
  -1  -2   8          5.17          0.87       362.71 o                         
  -1 -10  10        231.90        440.71       370.69 o                         
  -1  -8  10          5.36         78.09       333.02 o                         
  -1  -6  10        201.84        354.04       382.70 o                         
  -1  -4  10          7.31        -25.70       443.51 o                         
  -1  -2  10        347.27        273.10       263.67 o                         
  -1 -10  12       2074.89       2168.32       401.22 o                         
  -1  -8  12       1124.72       1085.77       434.66 o                         
  -1  -6  12        222.01         87.60       361.86 o                         
  -1  -4  12        511.44        871.80       348.83 o                         
  -1  -2  12        571.25        469.69       275.75 o                         
  -1 -10  14        103.20        121.53       391.88 o                         
  -1  -8  14       1379.24       1105.37       415.35 o                         
  -1  -6  14         89.15        388.32       380.44 o                         
  -1  -4  14        823.16        873.65       335.32 o                         
  -1  -2  14          9.66       -113.33       265.82 o                         
  -1 -10  16          0.29        359.65       423.29 o                         
  -1  -8  16         10.31         87.94       361.17 o                         
  -1  -6  16        277.39        213.80       315.95 o                         
  -1  -4  16       2347.07       1711.07       323.77 o                         
  -1  -2  16       1301.98       1103.94       270.50 o                         
  -1 -10  18        164.59        327.61       363.64 o                         
  -1  -8  18       1367.29       1138.56       360.51 o                         
  -1  -6  18         95.72         26.54       322.61 o                         
  -1  -4  18         82.46        261.05       330.07 o                         
  -1  -2  18       2987.60       2654.85       333.46 o                         
  -1 -10  20        102.85        163.86       349.35 o                         
  -1  -8  20        152.97         90.74       330.59 o                         
  -1  -6  20        115.85       -228.29       337.10 o                         
  -1  -4  20        135.76         86.31       321.57 o                         
  -1  -2  20        345.33        474.94       294.44 o                         
  -1 -10  22        253.52        226.36       363.87 o                         
  -1  -8  22        200.27         60.07       363.30 o                         
  -1  -6  22        431.17        278.58       376.44 o                         
  -1  -4  22       1083.59       1410.82       353.10 o                         
  -1  -2  22       2153.34       2217.02       285.99 o                         
  -1 -10  24          4.34       -281.04       372.47 o                         
  -1  -8  24        249.26        486.80       375.84 o                         
  -1  -6  24         25.51         61.12       337.93 o                         
  -1  -4  24          9.28        237.59       332.64 o                         
  -1  -2  24        869.16        823.56       277.39 o                         
  -1 -10  26        944.73       1068.98       342.27 o                         
  -1  -8  26       1160.44       1291.70       429.22 o                         
  -1  -6  26         21.07         61.82       357.07 o                         
  -1  -4  26        231.90        360.91       322.67 o                         
  -1  -2  26          8.89       -305.77       305.77 o                         
  -1 -10  28        429.72        161.64       587.11 o                         
  -1  -8  28        141.07        530.17       375.08 o                         
  -1  -6  28        140.75        186.12       382.03 o                         
  -1  -4  28       2343.18       2556.97       349.52 o                         
  -1  -2  28       1126.13        946.12       373.55 o                         
  -1  -8  30         10.88        790.41       852.24 o                         
  -1  -6  30         97.91        223.88       388.25 o                         
  -1  -4  30         43.81        112.54       354.50 o                         
  -1  -2  30        459.23        490.74       390.53 o                         
  -1  -6  32          0.00       -366.72       861.33 o                         
  -1  -4  32          6.30         80.77       633.51 o                         
  -1  -2  32        540.50        564.62       396.27 o                         
  -1  -4  34        289.36        147.88       629.74 o                         
  -1  -2  34        322.41        251.55       866.78 o                         
  -2  -3 -31        126.96        282.89       428.13 o                         
  -2  -1 -31       1259.23        890.38       392.41 o                         
  -2  -3 -29          5.35        292.60       382.99 o                         
  -2  -1 -29       1080.73        877.21       351.70 o                         
  -2  -3 -27        425.52        137.61       316.35 o                         
  -2  -1 -27          7.53        331.48       323.59 o                         
  -2  -3 -25         91.41       -194.70       331.82 o                         
  -2  -1 -25         40.22       -278.46       362.81 o                         
  -1 -12 -24       1282.28        834.61       385.74 o                         
  -2  -3 -23        796.13        776.71       337.98 o                         
  -2  -1 -23         19.23        223.75       363.73 o                         
  -1 -14 -22       1122.13        894.94       433.71 o                         
  -1 -12 -22        149.14        -23.34       370.41 o                         
  -2  -3 -21         79.83       -270.34       320.42 o                         
  -2  -1 -21        215.18        279.36       330.48 o                         
  -1 -14 -20        184.43        805.53       512.68 o                         
  -1 -12 -20         27.64        575.59       359.89 o                         
  -2  -3 -19        576.23        249.76       363.24 o                         
  -2  -1 -19         79.85          8.45       325.03 o                         
  -1 -16 -18         95.50        530.49       485.80 o                         
  -1 -14 -18         58.32        916.81       491.31 o                         
  -1 -12 -18         24.54       -272.18       488.30 o                         
  -2  -3 -17        291.17        179.59       304.37 o                         
  -2  -1 -17          6.29        -41.23       330.01 o                         
  -1 -16 -16         14.89       -298.83       792.23 o                         
  -1 -14 -16        164.34        240.46       415.36 o                         
  -1 -12 -16          1.34        192.17       423.73 o                         
  -2  -3 -15         19.28         -7.89       289.98 o                         
  -2  -1 -15       4664.17       3952.77       339.47 o                         
  -1 -18 -14        529.02        939.29       619.12 o                         
  -1 -16 -14        401.95        239.43       904.37 o                         
  -1 -14 -14        284.79        -44.57       442.21 o                         
  -1 -12 -14       1141.40        836.06       500.37 o                         
  -2  -3 -13         87.96        350.82       262.51 o                         
  -2  -1 -13         82.39         76.21       324.19 o                         
  -1 -18 -12        109.24        377.22       623.75 o                         
  -1 -16 -12       2811.72       2766.44       894.06 o                         
  -1 -14 -12       1028.23       1003.77       973.47 o                         
  -1 -12 -12         55.77         31.90       387.33 o                         
  -2  -3 -11       1524.66       1054.10       303.70 o                         
  -2  -1 -11        177.35        162.33       328.98 o                         
  -1 -18 -10         16.09       -252.28       616.03 o                         
  -1 -16 -10         22.87        960.74       879.51 o                         
  -1 -14 -10         71.35        255.82       658.08 o                         
  -1 -12 -10          0.69         99.24       324.79 o                         
  -2  -3  -9         22.72         59.05       361.40 o                         
  -2  -1  -9        257.73         37.14       307.01 o                         
  -1 -20  -8        414.34       1207.44       918.31 o                         
  -1 -18  -8        140.73        155.32       687.06 o                         
  -1 -16  -8        106.75        369.50       616.54 o                         
  -1 -14  -8        915.39        620.11       533.24 o                         
  -1 -12  -8       1448.59       1276.19       425.07 o                         
  -2  -3  -7       1714.72       1337.35       493.53 o                         
  -2  -1  -7         10.18        -76.86       347.72 o                         
  -1 -18  -6        858.30        924.34       645.25 o                         
  -1 -16  -6       1014.21       1228.82       521.37 o                         
  -1 -14  -6       2902.92       3308.10       471.98 o                         
  -1 -12  -6        681.58        540.23       538.87 o                         
  -2  -3  -5        289.90        283.00       481.77 o                         
  -2  -1  -5        461.22        456.33       390.48 o                         
  -1 -18  -4        214.75         43.12       526.86 o                         
  -1 -16  -4         78.89       -363.17       512.64 o                         
  -1 -14  -4        577.91        487.07       450.87 o                         
  -1 -12  -4          3.53         73.20       423.68 o                         
  -2  -3  -3        140.36        323.02       430.76 o                         
  -2  -1  -3         21.95        -35.90       326.27 o                         
  -1 -20  -2         99.99        141.84       904.37 o                         
  -1 -18  -2         43.05         72.37       619.78 o                         
  -1 -16  -2        146.42        402.26       449.37 o                         
  -1 -14  -2       1220.33       1818.08       544.10 o                         
  -1 -12  -2       1503.63       1950.03       379.91 o                         
  -2  -3  -1         43.92         52.31       368.30 o                         
  -2  -1  -1         52.87         34.64       329.98 o                         
  -1 -20   0        136.55       -202.39       622.12 o                         
  -1 -18   0         21.03        952.86       897.09 o                         
  -1 -16   0        581.65        945.65       519.12 o                         
  -1 -14   0        303.33        301.36       448.83 o                         
  -1 -12   0         10.69         71.35       391.32 o                         
  -2  -3   1        783.99        536.15       361.17 o                         
  -2  -1   1          6.33         50.49       443.67 o                         
  15  11   1       5104.30       5993.71       403.37 o                         
  16  11   1        229.49        409.27       385.73 o                         
  17  11   1       7020.11       6221.04       543.62 o                         
  18  11   1        275.95        -11.08       391.10 o                         
  19  11   1       4544.46       3271.61       384.29 o                         
  20  11   1         51.68       -360.25       360.25 o                         
  21  11   1      30388.16      27124.88      1472.38 o                         
  22  11   1        846.97        998.62       364.76 o                         
  23  11   1      12588.06      12111.76       801.42 o                         
  24  11   1          3.39       -340.85       380.37 o                         
  25  11   1      10092.32       9289.14       430.27 o                         
  26  11   1         71.38       -200.27       389.78 o                         
 -25  13   1       1691.90       1722.66       807.99 o                         
 -24  13   1         41.37         -5.38       358.57 o                         
 -23  13   1       4826.67       4927.06       438.03 o                         
 -22  13   1         96.64        219.89       419.53 o                         
 -21  13   1      10039.59      10287.08       912.60 o                         
 -20  13   1        417.17        764.98       490.91 o                         
 -19  13   1       1358.56       3152.72       504.68 o                         
 -18  13   1       1475.06       1505.51       427.16 o                         
 -17  13   1       9598.35       8256.59       843.48 o                         
 -16  13   1         84.77        -85.68       481.78 o                         
 -15  13   1       4762.61       4227.97       508.57 o                         
 -14  13   1         34.45        594.28       466.27 o                         
 -13  13   1      10269.00       8819.70       751.56 o                         
 -12  13   1        134.70        102.07       482.45 o                         
 -11  13   1        916.75       1322.26       465.16 o                         
 -10  13   1        340.50        554.38       522.38 o                         
  -9  13   1       5273.70       4901.00       567.06 o                         
  -8  13   1       3062.50       3397.94       546.85 o                         
  -7  13   1        313.71        689.62       648.67 o                         
  -6  13   1       1931.67       2048.25       557.14 o                         
  -5  13   1      18108.07      18421.90       733.60 o                         
  -4  13   1        443.44        481.89       513.73 o                         
  -3  13   1       6092.24       6252.33       495.23 o                         
  -2  13   1       1565.85       1559.13       457.77 o                         
  -1  13   1       3434.31       4394.64       461.45 o                         
   0  13   1        498.84        645.65       458.20 o                         
   1  13   1       4454.08       4646.92       479.24 o                         
   2  13   1          6.88         81.07       508.56 o                         
   3  13   1       7426.34       8247.67       597.74 o                         
   4  13   1       2945.92       3152.25       481.43 o                         
   5  13   1       3434.56       4794.88       444.12 o                         
   6  13   1         53.77        379.99       459.70 o                         
   7  13   1       9840.91       9402.79       477.23 o                         
   8  13   1       7284.46       7216.93       502.91 o                         
   9  13   1      17407.49      15516.31      1417.92 o                         
  10  13   1        946.21        985.03       474.39 o                         
  11  13   1       1459.54       1403.54       404.37 o                         
  12  13   1       3639.57       3655.03       407.49 o                         
  13  13   1      34287.70      28061.11      1799.43 o                         
  14  13   1         34.38        277.63       374.77 o                         
  15  13   1      12604.46      12540.92       969.50 o                         
  16  13   1        170.03        426.09       416.51 o                         
  17  13   1       8441.88       7679.64       522.13 o                         
  18  13   1        744.35       1346.78       612.48 o                         
  19  13   1       1826.41       1273.75       624.63 o                         
  20  13   1          0.12       -456.46       456.46 o                         
  21  13   1       1974.60       1535.44       511.12 o                         
  22  13   1       2288.27       2091.71       516.81 o                         
  23  13   1      11751.78      11420.00      1059.57 o                         
  24  13   1         18.50        -95.75       584.30 o                         
 -22  15   1        688.55        241.85       911.03 o                         
 -21  15   1        152.55        385.26       435.77 o                         
 -20  15   1         21.14         44.86       471.00 o                         
 -19  15   1        517.59        784.29       471.61 o                         
 -18  15   1        159.14        346.32       426.93 o                         
 -17  15   1      12090.95      12945.42      1112.69 o                         
 -16  15   1       1082.33       1618.29       609.23 o                         
 -15  15   1         37.78        682.78       597.03 o                         
 -14  15   1        101.83        456.43       832.84 o                         
 -13  15   1        715.83       1202.59       862.54 o                         
 -12  15   1        264.09        115.77       841.93 o                         
 -11  15   1       5267.15       5128.24       659.15 o                         
 -10  15   1       1091.22       1080.91       641.60 o                         
  -9  15   1        681.15        682.08       446.59 o                         
  -8  15   1         90.56        254.76       434.57 o                         
  -7  15   1       2207.11       2765.19       543.16 o                         
  -6  15   1        344.60       -132.85       642.16 o                         
  -5  15   1       2372.51       3145.58       660.89 o                         
  -4  15   1       2059.37       1622.01       554.81 o                         
  -3  15   1       1431.11       2111.36       522.44 o                         
  -2  15   1        364.35        353.36       460.40 o                         
  -1  15   1       5844.74       5587.62       577.78 o                         
   0  15   1       5145.26       4988.98       589.79 o                         
   1  15   1        896.10        875.79       543.57 o                         
   2  15   1         31.55        315.86       522.08 o                         
   3  15   1        332.37       1321.26       511.29 o                         
   4  15   1        127.85         38.01       452.71 o                         
   5  15   1       9066.13       9289.05       610.60 o                         
   6  15   1         99.47         91.16       522.06 o                         
   7  15   1       2509.48       2917.80       565.39 o                         
   8  15   1        385.24        308.29       517.60 o                         
   9  15   1       1812.58       1988.92       648.71 o                         
  10  15   1        854.02        862.98       646.59 o                         
  11  15   1       1972.30       1475.35       875.88 o                         
  14  15   1        170.75        474.00       863.15 o                         
  15  15   1        545.66       1742.25       593.13 o                         
  16  15   1        472.28       -874.66       874.66 o                         
  17  15   1       6343.95       4975.29       515.90 o                         
  18  15   1        392.67        505.24       434.44 o                         
  19  15   1       1341.49       1645.78       450.11 o                         
  20  15   1         88.69        208.63       430.53 o                         
  21  15   1       5019.92       5254.06       660.87 o                         
  22  15   1        959.32       1666.29       895.88 o                         
 -16  17   1        292.62        -51.52       860.12 o                         
 -15  17   1      13502.20      12232.58      1050.45 o                         
 -14  17   1       2189.09       1712.36       906.18 o                         
 -13  17   1        175.96        946.19       910.43 o                         
 -12  17   1        164.89        284.28       857.09 o                         
 -11  17   1       3133.70       3989.64       938.92 o                         
 -10  17   1        150.00        438.24       868.60 o                         
  -9  17   1      11728.02      11763.43      1086.21 o                         
  -8  17   1       1272.40       1523.84       885.58 o                         
  -7  17   1         56.01         24.95       621.13 o                         
  -6  17   1       2833.57       2011.01       672.91 o                         
  -5  17   1       1860.87       2287.63      1305.94 o                         
  -4  17   1        112.47       -227.30       877.70 o                         
  -3  17   1       3525.46       5092.82       977.10 o                         
  -2  17   1       1797.88       1353.52       939.52 o                         
  -1  17   1      20992.89      24050.33      2322.44 o                         
   0  17   1        697.84        743.14       523.84 o                         
   1  17   1       2070.96       1584.13       460.24 o                         
   2  17   1       2501.06       2188.43       545.17 o                         
   3  17   1       3369.60       3613.99       555.20 o                         
   4  17   1        158.11        -89.21       525.06 o                         
   5  17   1        795.00       1605.64       541.40 o                         
   6  17   1       1311.73       1459.50       451.29 o                         
   7  17   1       5097.04       4530.90       892.24 o                         
   8  17   1       3300.74       3596.70       865.88 o                         
   9  17   1       6245.98       6311.05      1312.91 o                         
  10  17   1        496.91        727.52       621.52 o                         
  11  17   1       1286.23       2167.05       630.40 o                         
  12  17   1        601.14        484.13       609.35 o                         
  13  17   1       7313.22       6880.76       680.21 o                         
  14  17   1       1541.87       1141.36       642.98 o                         
  15  17   1      15920.16      12932.24       942.86 o                         
  16  17   1          5.30       -196.85       587.46 o                         
  17  17   1       4757.20       2919.19       908.00 o                         
 -12  19   1         78.83         92.74       884.36 o                         
 -11  19   1        711.87        769.80       961.34 o                         
 -10  19   1       2052.05       2776.23       767.98 o                         
  -9  19   1       5991.87       5094.07       667.84 o                         
  -8  19   1         21.77       -270.07       632.91 o                         
  -7  19   1       3233.58       3193.16       932.85 o                         
  -6  19   1         68.89       -400.66       932.85 o                         
  -5  19   1      16498.19      16003.40      1128.03 o                         
  -4  19   1       1993.64       1862.03       685.55 o                         
  -3  19   1       1328.35       1604.65       616.99 o                         
  -2  19   1         81.53        114.65       603.15 o                         
  -1  19   1       4131.98       3890.23       920.73 o                         
   0  19   1       4731.98       2571.26       963.16 o                         
   1  19   1       5432.31       3568.97       944.98 o                         
   2  19   1       1391.69       1623.25       909.82 o                         
   3  19   1         82.71        308.53       934.07 o                         
   4  19   1       1442.36        620.08       944.98 o                         
   5  19   1       4465.09       3456.49       792.84 o                         
   6  19   1       1523.88       1965.49       648.05 o                         
   7  19   1       7506.88       5723.76       987.71 o                         
   8  19   1         45.02        632.36       628.38 o                         
   9  19   1      13693.92      11007.25      1706.60 o                         
  10  19   1         86.11        256.25       637.56 o                         
  11  19   1       3958.57       3608.37       934.07 o                         
  12  19   1        831.13       1131.67       894.06 o                         
  -1  21   1        203.24        797.68       928.01 o                         
   0  21   1         17.42        142.27       628.37 o                         
   1  21   1       4067.47       4166.63       964.37 o                         
  -1 -20   2        671.44        784.82       646.54 o                         
  -1 -18   2        596.52        840.11       918.91 o                         
  -1 -16   2        271.24        122.74       648.89 o                         
  -1 -14   2        869.29       1000.22       465.50 o                         
  -1 -12   2       1085.55        960.91       423.63 o                         
 -34   0   2       5435.97       4498.19       927.40 o                         
 -32   0   2       3704.53       2141.77       662.32 o                         
 -30   0   2       3236.35       1971.84       438.11 o                         
 -28   0   2      21002.31      16019.10       533.83 o                         
 -26   0   2      23653.28      19662.52       759.45 o                         
 -24   0   2      24429.06      20082.62      1154.60 o                         
 -22   0   2       9069.15      10585.29       555.47 o                         
 -20   0   2      63996.50      56539.30      2322.87 o                         
 -18   0   2      32710.84      26514.08      1398.60 o                         
 -16   0   2      22849.36      17144.11       821.86 o                         
 -14   0   2      29651.23      28189.22      1928.16 o                         
 -12   0   2      12844.62       9728.18       443.75 o                         
 -10   0   2      19695.96      12759.11       544.05 o                         
  -8   0   2      50881.20      42912.77      2110.21 o                         
  -6   0   2     123073.31     129791.91      6116.26 o                         
  -4   0   2     152429.78     104072.52      3224.17 o                         
  -2   0   2         79.25        124.54       358.08 o                         
   2   0   2      94196.23      43371.60      2542.66 o                         
   4   0   2      46835.09      42537.71      1303.23 o                         
   6   0   2      43277.54      33796.42      1029.72 o                         
   8   0   2      36269.84      26953.03       848.89 o                         
  10   0   2       3620.80       3026.30       471.73 o                         
  12   0   2       9235.17       9590.64       566.40 o                         
  14   0   2      30496.07      24551.14       701.69 o                         
  16   0   2      73841.62      57025.50      4124.86 o                         
  18   0   2      36535.22      28172.56       614.75 o                         
  20   0   2       2273.85       3140.54       486.54 o                         
  22   0   2      15640.47      12618.83       574.26 o                         
  24   0   2      10112.86       7516.83       652.82 o                         
  26   0   2       5587.56       6307.84       635.03 o                         
  28   0   2       2803.55       3421.06       435.86 o                         
  30   0   2       1452.45        152.46       481.79 o                         
  32   0   2       3370.29       3384.10       893.46 o                         
 -34   2   2       2906.24       1702.66       943.77 o                         
 -33   2   2        193.85       -175.42       632.09 o                         
 -32   2   2       1119.74       1198.05       389.15 o                         
 -31   2   2         15.03       -273.58       347.68 o                         
 -30   2   2      32413.56      28192.78       500.01 o                         
 -29   2   2         67.86        358.02       380.97 o                         
 -28   2   2        366.38        621.13       372.20 o                         
 -27   2   2        223.38        252.96       322.75 o                         
 -26   2   2        223.05        133.93       291.74 o                         
 -25   2   2        164.36       -158.88       304.68 o                         
 -24   2   2        414.73       1243.43       299.52 o                         
 -23   2   2          0.71        369.43       279.53 o                         
 -22   2   2      22030.03      22495.57       828.39 o                         
 -21   2   2        594.75        842.49       268.37 o                         
 -20   2   2      20274.06      19954.25       669.59 o                         
 -19   2   2        233.22        273.52       275.50 o                         
 -18   2   2       7353.38       7205.72       312.34 o                         
 -17   2   2          5.18        -39.62       237.66 o                         
 -16   2   2        265.15       1035.67       265.54 o                         
 -15   2   2       1503.90       1176.49       261.71 o                         
 -14   2   2      79329.13      72184.72      2154.72 o                         
 -13   2   2        915.15        630.26       252.58 o                         
 -12   2   2      11027.36       9613.64       377.12 o                         
 -11   2   2        249.87        247.40       243.69 o                         
 -10   2   2      11209.05       9886.14       498.84 o                         
  -9   2   2        290.65        373.02       343.63 o                         
  -8   2   2       4077.11       3487.13       356.40 o                         
  -7   2   2         45.85        -39.19       356.98 o                         
  -6   2   2     378037.41     394460.03     20315.19 o                         
  -5   2   2        153.42         29.69       404.12 o                         
  -4   2   2      64346.02      68374.30      2136.16 o                         
  -3   2   2         18.43         34.53       443.09 o                         
  -2   2   2     311087.94     276761.09      3266.55 o                         
  -1   2   2         62.75         55.64       318.79 o                         
   0   2   2     161327.61     126213.19      2937.97 o                         
   1   2   2         50.54         38.67       382.49 o                         
   2   2   2     311077.66     334063.59     13039.79 o                         
   3   2   2        449.28        261.83       445.20 o                         
   4   2   2     300119.53     310970.94     23883.39 o                         
   5   2   2        277.45        171.21       355.28 o                         
   6   2   2      13372.11      14453.73       619.22 o                         
   7   2   2       1305.31        700.24       415.97 o                         
   8   2   2     133002.66     103330.42      1566.82 o                         
   9   2   2        309.52        275.09       307.50 o                         
  10   2   2      79208.36      66901.98      2581.96 o                         
  11   2   2        435.83        367.17       268.05 o                         
  12   2   2      11717.86       9513.28       352.25 o                         
  13   2   2        873.89        768.55       279.69 o                         
  14   2   2      16930.73      14906.81       470.67 o                         
  15   2   2          3.33        176.13       293.47 o                         
  16   2   2        302.22        754.27       322.91 o                         
  17   2   2        504.23        451.70       353.60 o                         
  18   2   2     114922.05      96286.55      1519.78 o                         
  19   2   2        106.47         13.30       336.82 o                         
  20   2   2       1147.24       1343.16       328.00 o                         
  21   2   2        227.89        455.03       342.37 o                         
  22   2   2       4680.48       4696.93       409.92 o                         
  23   2   2        108.97        304.36       316.67 o                         
  24   2   2      11241.37      12096.25       539.42 o                         
  25   2   2        295.70        457.70       312.85 o                         
  26   2   2        766.82       1404.36       305.39 o                         
  27   2   2          7.14        -19.99       315.07 o                         
  28   2   2       1809.16       2254.66       351.30 o                         
  29   2   2        528.98        768.20       393.15 o                         
  30   2   2        869.01        517.04       388.68 o                         
  31   2   2        105.00         46.75       383.25 o                         
  32   2   2       8455.71       8486.61      1017.71 o                         
 -34   4   2       2098.67       1340.41       661.94 o                         
 -33   4   2          3.07        243.51       634.86 o                         
 -32   4   2       2098.09       2032.37       529.69 o                         
 -31   4   2        100.27        -88.44       442.99 o                         
 -30   4   2       1621.94       1593.49       433.22 o                         
 -29   4   2         12.88        199.84       338.62 o                         
 -28   4   2      20664.17      18962.24       720.50 o                         
 -27   4   2        583.47        733.76       348.77 o                         
 -26   4   2       4283.78       3960.51       359.62 o                         
 -25   4   2         54.89         10.94       333.57 o                         
 -24   4   2      20741.54      18345.74       905.74 o                         
 -23   4   2        114.03        -59.81       291.15 o                         
 -22   4   2       5434.91       5149.66       309.07 o                         
 -21   4   2       1293.17       1038.29       309.05 o                         
 -20   4   2        623.06       1632.51       339.03 o                         
 -19   4   2         19.88       -177.42       319.65 o                         
 -18   4   2      44125.72      33906.90       929.83 o                         
 -17   4   2       2330.33       2373.85       318.10 o                         
 -16   4   2      15587.01      15780.14       410.49 o                         
 -15   4   2        800.58        853.63       288.11 o                         
 -14   4   2       3227.46       3695.33       288.77 o                         
 -13   4   2       2522.84       2109.50       290.61 o                         
 -12   4   2      36647.92      33028.18      1889.97 o                         
 -11   4   2       2064.53       1333.84       341.85 o                         
 -10   4   2       1253.79       4438.40       439.33 o                         
  -9   4   2        814.39        409.27       371.64 o                         
  -8   4   2      51750.67      45288.93      2258.70 o                         
  -7   4   2       5281.92       3886.65       485.88 o                         
  -6   4   2      10712.02       9439.53       558.66 o                         
  -5   4   2        325.09        300.79       394.32 o                         
  -4   4   2      58208.34      53740.56      1145.77 o                         
  -3   4   2       1619.52       1089.69       426.94 o                         
  -2  -3   3         62.14        116.41       388.24 o                         
  -2  -1   3         35.75         19.66       240.53 o                         
  -1 -20   4        629.51        713.43       873.45 o                         
  -1 -18   4        285.79        359.34       619.17 o                         
  -1 -16   4        614.07       1512.50       632.91 o                         
  -1 -14   4       1926.46       2025.58       462.01 o                         
  -1 -12   4          6.61       -449.89       486.76 o                         
  -2  -3   5        171.67        127.53       392.08 o                         
  -2  -1   5          2.00         36.63       283.89 o                         
  -1 -20   6        502.54        389.14       900.73 o                         
  -1 -18   6         42.57         -9.09       894.06 o                         
  -1 -16   6         25.87       -285.93       498.51 o                         
  -1 -14   6       1548.87       1391.89       682.38 o                         
  -1 -12   6       2472.95       2115.75       556.25 o                         
  -2  -3   7       5433.26       3769.36       491.92 o                         
  -2  -1   7        642.49        453.21       265.61 o                         
  -1 -20   8         69.47        944.37       888.61 o                         
  -1 -18   8          6.06        218.82       938.92 o                         
  -1 -16   8         48.24        443.15       507.84 o                         
  -1 -14   8         23.61        -44.25       437.94 o                         
  -1 -12   8        190.41         44.41       494.53 o                         
  -2  -3   9        680.30        538.75       354.32 o                         
  -2  -1   9         24.90         42.45       269.48 o                         
  -1 -20  10         33.81        -91.53       901.94 o                         
  -1 -18  10        162.44        130.32       910.43 o                         
  -1 -16  10        329.77       1228.81       595.53 o                         
  -1 -14  10        840.80       1220.45       523.67 o                         
  -1 -12  10        166.04        401.25       407.77 o                         
  -2  -3  11         63.03         18.60       277.64 o                         
  -2  -1  11        869.10        786.32       281.46 o                         
  -1 -18  12        184.56       -107.89       951.65 o                         
  -1 -16  12        183.55       -210.81       598.75 o                         
  -1 -14  12         50.46       -740.71       832.84 o                         
  -1 -12  12         30.41        131.67       357.54 o                         
  -2  -3  13        148.97         98.71       237.79 o                         
  -2  -1  13          0.42        161.27       247.98 o                         
  -1 -18  14         37.65       -223.67       864.36 o                         
  -1 -16  14        546.00       1188.65       846.78 o                         
  -1 -14  14        701.12       1117.95       566.26 o                         
  -1 -12  14        215.22         45.62       490.59 o                         
  -2  -3  15        736.49        272.18       260.77 o                         
  -2  -1  15         29.80       -148.99       260.44 o                         
  -1 -16  16        571.90        530.38       860.72 o                         
  -1 -14  16        605.97       1335.04       610.39 o                         
  -1 -12  16        648.17       1114.05       474.93 o                         
  -2  -3  17         20.93        121.31       247.86 o                         
  -2  -1  17       1650.51       1682.61       253.97 o                         
  -1 -16  18        193.36        239.25       621.91 o                         
  -1 -14  18        347.10        518.84       345.35 o                         
  -1 -12  18         25.79        264.34       375.48 o                         
  -2  -3  19       1483.36       1301.05       310.58 o                         
  -2  -1  19       2212.91       1979.97       276.93 o                         
  -1 -14  20        223.66        531.92       422.03 o                         
  -1 -12  20         52.96        403.13       381.61 o                         
  -2  -3  21        631.22        508.51       273.88 o                         
  -2  -1  21        188.24        281.40       286.27 o                         
  -1 -14  22        210.46        138.58       424.21 o                         
  -1 -12  22        857.68        731.44       353.61 o                         
  -2  -3  23        180.61        465.21       285.41 o                         
  -2  -1  23         13.43        -39.81       280.05 o                         
  -1 -14  24        649.38       1340.79       878.91 o                         
  -1 -12  24        340.85        425.18       345.72 o                         
  -2  -3  25         10.51       -179.73       291.31 o                         
  -2  -1  25        817.86        915.69       306.33 o                         
  -1 -12  26        147.19       -500.36       613.71 o                         
  -2  -3  27          1.37       -101.17       327.23 o                         
  -2  -1  27         28.29       -173.06       325.93 o                         
  -2  -3  29        881.55        233.61       393.32 o                         
  -2  -1  29        809.65        828.37       347.59 o                         
  -2  -3  31         12.82       -140.01       414.77 o                         
  -2  -1  31         97.33        163.05       344.71 o                         
  -2  -3  33        719.77        213.46       641.42 o                         
  -2  -1  33        773.86       1114.97       633.27 o                         
  -2  -5 -31         32.37        198.71       639.91 o                         
  -2  -7 -29        332.93        381.55       348.95 o                         
  -2  -5 -29        601.58        636.39       353.24 o                         
  -2  -9 -27        272.02        172.73       374.59 o                         
  -2  -7 -27         32.90       -331.27       332.29 o                         
  -2  -5 -27         57.88        268.58       340.03 o                         
  -2 -11 -25        905.07        339.87       436.84 o                         
  -2  -9 -25        197.23        270.89       346.98 o                         
  -2  -7 -25        571.60       -325.51       402.38 o                         
  -2  -5 -25        539.69        972.94       340.40 o                         
  -2 -13 -23        310.01        265.97       491.45 o                         
  -2 -11 -23        502.73        445.18       376.65 o                         
  -2  -9 -23        179.71        217.54       349.83 o                         
  -2  -7 -23       1857.28       1997.48       353.75 o                         
  -2  -5 -23         98.50        321.69       470.49 o                         
  -2 -13 -21        146.90         36.54       505.66 o                         
  -2 -11 -21        784.10        995.52       375.50 o                         
  -2  -9 -21         33.48        142.02       320.74 o                         
  -2  -7 -21          7.44        -64.42       370.79 o                         
  -2  -5 -21         97.80        309.24       370.45 o                         
  -2 -13 -19        526.63        564.03       548.40 o                         
  -2 -11 -19        420.62        228.63       376.27 o                         
  -2  -9 -19       2056.02       1796.34       384.72 o                         
  -2  -7 -19       4276.87       4324.54       396.72 o                         
  -2  -5 -19       1329.22       1518.23       413.55 o                         
  -2 -13 -17        621.36        908.63       497.27 o                         
  -2 -11 -17        151.10          7.89       395.41 o                         
  -2  -9 -17        818.18        936.71       429.24 o                         
  -2  -7 -17        105.41        360.14       402.68 o                         
  -2  -5 -17        573.37        439.88       356.36 o                         
  -2 -13 -15          2.16       -247.43       604.30 o                         
  -2 -11 -15        991.11        976.28       425.64 o                         
  -2  -9 -15         48.79        235.02       383.60 o                         
  -2  -7 -15         20.73       -287.31       448.71 o                         
  -2  -5 -15        150.11         77.91       417.94 o                         
  -2 -13 -13         46.81        101.91       438.12 o                         
  -2 -11 -13         18.92         -9.69       385.06 o                         
  -2  -9 -13        905.07        668.73       430.52 o                         
  -2  -7 -13        872.30        759.24       430.34 o                         
  -2  -5 -13        902.90        298.65       421.83 o                         
  -2 -13 -11          0.64        475.27       397.70 o                         
  -2 -11 -11         39.41       -191.77       391.65 o                         
  -2  -9 -11       3173.27       2736.55       500.71 o                         
  -2  -7 -11         44.24         19.46       496.17 o                         
  -2  -5 -11        435.11        501.46       364.37 o                         
  -2 -13  -9        548.86        150.67       561.66 o                         
  -2 -11  -9       1393.20       1806.96       369.05 o                         
  -2  -9  -9        177.19         52.53       422.91 o                         
  -2  -7  -9        909.77        848.12       394.02 o                         
  -2  -5  -9       2268.75       2162.18       407.66 o                         
  -2 -13  -7        565.86        462.94       411.23 o                         
  -2 -11  -7        665.52        358.23       304.34 o                         
  -2  -9  -7        224.32        222.85       405.33 o                         
  -2  -7  -7        197.52         89.39       380.13 o                         
  -2  -5  -7        455.23        204.43       429.44 o                         
  -2 -13  -5        118.01        106.52       448.66 o                         
  -2 -11  -5        141.01        417.48       468.59 o                         
  -2  -9  -5        754.42        578.38       465.41 o                         
  -2  -7  -5         72.13          0.40       567.96 o                         
  -2  -5  -5        205.82        343.17       585.47 o                         
  -2 -13  -3        716.92        812.52       388.88 o                         
  -2 -11  -3       1529.51       1505.78       414.35 o                         
  -2  -9  -3        599.51        273.99       560.11 o                         
  -2  -7  -3       3745.83       3405.14       530.53 o                         
  -2  -5  -3        141.59        103.92       440.02 o                         
  -2 -13  -1          2.81        126.47       435.20 o                         
  -2 -11  -1         73.68        151.42       362.07 o                         
  -2  -9  -1         11.05         33.34       690.40 o                         
  -2  -7  -1        635.44        611.58       457.33 o                         
  -2  -5  -1        221.79        280.36       390.20 o                         
  -2 -13   1        639.30        527.50       436.51 o                         
  -2 -11   1        118.75        190.15       441.29 o                         
  -2  -9   1        492.46        628.26       438.15 o                         
  -2  -7   1       1078.89        921.26       474.17 o                         
  -2  -5   1        115.38         87.98       452.51 o                         
  -2   4   2      59276.53      57651.69       936.68 o                         
  -1   4   2          9.30          0.33       426.39 o                         
   0   4   2     324773.06     345494.72      9941.86 o                         
   1   4   2       1508.86        973.68       455.64 o                         
   2   4   2     115050.17     122254.70      5023.86 o                         
   3   4   2       2832.21       2274.54       459.24 o                         
   4   4   2       7520.86       8091.21       627.92 o                         
   5   4   2       1191.75       1020.16       549.64 o                         
   6   4   2       2431.58       2079.02       572.77 o                         
   7   4   2         91.53       -111.12       460.73 o                         
   8   4   2      12181.70      10705.39       810.33 o                         
   9   4   2       5468.04       4403.10       425.33 o                         
  10   4   2      52300.53      47444.70      3847.08 o                         
  11   4   2        296.90        434.12       420.24 o                         
  12   4   2      23298.42      21739.74       592.73 o                         
  13   4   2       1562.99       1090.12       389.32 o                         
  14   4   2      31592.29      26838.90       505.97 o                         
  15   4   2        959.86        889.18       308.15 o                         
  16   4   2      81621.54      66079.20      1472.33 o                         
  17   4   2         57.43        236.98       333.16 o                         
  18   4   2      11325.71       9981.93       399.95 o                         
  19   4   2         24.07        -35.00       324.08 o                         
  20   4   2        194.95        269.09       373.41 o                         
  21   4   2        415.20        519.41       367.58 o                         
  22   4   2       3729.75       5266.31       391.64 o                         
  23   4   2          0.00        187.79       411.04 o                         
  24   4   2       2284.91       1903.44       386.08 o                         
  25   4   2        151.44         67.16       377.07 o                         
  26   4   2       3835.65       4095.26       369.87 o                         
  27   4   2         11.34         71.03       345.93 o                         
  28   4   2       1038.57       1682.62       360.53 o                         
  29   4   2         69.80        266.30       351.66 o                         
  30   4   2       6168.39       5801.40       387.02 o                         
  31   4   2         27.40        -26.72       631.64 o                         
  32   4   2       1293.28       1200.62       658.69 o                         
  33   4   2          3.07       -381.87       911.64 o                         
 -32   6   2        321.54        948.01       956.49 o                         
 -31   6   2         23.52        147.18       386.97 o                         
 -30   6   2       1583.07       1946.62       392.51 o                         
 -29   6   2        366.96        175.81       347.29 o                         
 -28   6   2      11591.04       8110.00       482.95 o                         
 -27   6   2         50.05        -88.14       433.33 o                         
 -26   6   2      11169.71      10398.61       442.25 o                         
 -25   6   2         34.32         44.24       378.01 o                         
 -24   6   2      12768.08      10575.90       491.96 o                         
 -23   6   2        388.30        182.25       342.22 o                         
 -22   6   2      12364.12      11285.49       375.99 o                         
 -21   6   2         63.44       -177.72       320.14 o                         
 -20   6   2      23307.17      20817.53      1043.98 o                         
 -19   6   2        900.17        799.81       338.89 o                         
 -18   6   2      18173.54      14526.65       641.38 o                         
 -17   6   2        254.48        649.19       322.79 o                         
 -16   6   2      23183.89      20649.45      1273.06 o                         
 -15   6   2       2334.00       1998.14       393.95 o                         
 -14   6   2      22383.26      20484.58      1166.64 o                         
 -13   6   2       3252.88       3012.74       416.95 o                         
 -12   6   2       3676.38       3678.29       397.69 o                         
 -11   6   2       4706.73       4191.69       482.32 o                         
 -10   6   2       4810.14       6162.30       479.13 o                         
  -9   6   2       3581.56       2770.13       441.19 o                         
  -8   6   2      76628.19      76801.31      3392.41 o                         
  -7   6   2       1015.03       1141.98       318.71 o                         
  -6   6   2      34176.99      41585.37       763.92 o                         
  -5   6   2        892.11        991.83       340.01 o                         
  -4   6   2       5815.02       5344.11       575.32 o                         
  -3   6   2       1000.78        684.00       503.41 o                         
  -2   6   2      23844.63      21996.47       684.74 o                         
  -1   6   2      18945.13      15377.56       651.15 o                         
   0   6   2      10175.66      12923.34       620.24 o                         
   1   6   2         13.23        108.51       371.23 o                         
   2   6   2      21486.60      28745.40      1197.04 o                         
   3   6   2       2195.97       1838.30       510.05 o                         
   4   6   2      15429.77      15393.90      1598.40 o                         
   5   6   2         37.09        233.48       490.61 o                         
   6   6   2     103600.08     107177.02      6534.84 o                         
   7   6   2        138.63        -13.52       419.28 o                         
   8   6   2      11554.11       9155.67       664.57 o                         
   9   6   2        794.60        795.49       440.84 o                         
  10   6   2      15368.09      14826.41       896.90 o                         
  11   6   2         63.39         44.81       395.13 o                         
  12   6   2      30073.33      25181.27      2169.72 o                         
  13   6   2       2750.92       2254.46       452.03 o                         
  14   6   2      16632.97      16145.05      1307.17 o                         
  15   6   2        396.32        524.77       397.18 o                         
  16   6   2       1950.45       3550.65       416.17 o                         
  17   6   2        316.06        245.68       350.13 o                         
  18   6   2       7254.42       7340.53       418.12 o                         
  19   6   2         12.65        275.74       366.80 o                         
  20   6   2       6321.00       7617.76       417.36 o                         
  21   6   2         13.80       -226.45       362.73 o                         
  22   6   2       1676.51       2349.83       373.80 o                         
  23   6   2         85.99         36.96       399.06 o                         
  24   6   2       7918.40       6861.39       646.37 o                         
  25   6   2          1.23        -11.66       362.97 o                         
  26   6   2       1327.81       1966.31       353.95 o                         
  27   6   2          2.54        -22.71       335.85 o                         
  28   6   2       4407.89       4702.99       372.01 o                         
  29   6   2         46.77        137.58       348.47 o                         
  30   6   2        440.56        829.38       627.58 o                         
  31   6   2         16.74        457.12       621.63 o                         
  32   6   2        911.80        988.01       944.98 o                         
 -31   8   2        254.25       -360.05       893.46 o                         
 -30   8   2      33033.07      30125.82      2171.48 o                         
 -29   8   2         63.23        -40.18       375.00 o                         
 -28   8   2        752.67       1146.01       350.85 o                         
 -27   8   2        486.61        379.85       397.84 o                         
 -26   8   2       3054.97       2723.27       395.07 o                         
 -25   8   2        707.01        567.07       374.05 o                         
 -24   8   2          3.38        612.51       332.92 o                         
 -23   8   2         21.12         55.91       333.51 o                         
 -22   8   2       9990.39       9565.07       472.87 o                         
 -21   8   2        345.57        826.72       368.73 o                         
 -20   8   2      29236.24      24862.60      1270.46 o                         
 -19   8   2        631.77        371.68       365.85 o                         
 -18   8   2        989.65       1059.14       329.72 o                         
 -17   8   2        179.33        242.21       351.25 o                         
 -16   8   2        501.41       1408.12       388.82 o                         
 -15   8   2        614.32        427.50       389.33 o                         
 -14   8   2      89039.18      82122.21      5823.88 o                         
 -13   8   2         42.58        236.55       442.30 o                         
 -12   8   2       5280.16       5833.91       459.77 o                         
 -11   8   2       4503.35       3797.19       393.29 o                         
 -10   8   2      25324.30      26733.86      1137.04 o                         
  -9   8   2        803.61        987.10       357.02 o                         
  -8   8   2      35022.57      35707.20      1286.93 o                         
  -7   8   2        249.32        248.04       304.78 o                         
  -6   8   2      88260.61      84086.35      1331.73 o                         
  -5   8   2        475.20        491.10       365.20 o                         
  -4   8   2      30758.79      33416.89       660.51 o                         
  -3   8   2        162.16        329.81       336.39 o                         
  -2   8   2      42721.05      46656.55       880.40 o                         
  -1   8   2        825.51        621.25       547.28 o                         
   0   8   2      52201.94      50999.82      1701.14 o                         
   1   8   2        957.38        736.45       471.58 o                         
   2   8   2      84712.81      90433.56      2474.28 o                         
   3   8   2          3.46        244.52       550.56 o                         
   4   8   2      93258.77     104407.06      4309.98 o                         
   5   8   2        150.82         33.86       577.90 o                         
   6   8   2       9577.91      13495.34       721.38 o                         
   7   8   2        717.77        570.08       406.09 o                         
   8   8   2     226161.80     218841.75     17453.32 o                         
   9   8   2       7603.50       5977.91       492.22 o                         
  10   8   2       8606.49       8484.67       749.70 o                         
  11   8   2         45.72         46.47       474.23 o                         
  12   8   2       8545.43       8292.08       727.12 o                         
  13   8   2       5272.63       5258.05       530.40 o                         
  14   8   2       4631.80       3832.96       491.33 o                         
  15   8   2        511.42        136.66       448.26 o                         
  16   8   2       5305.09       5295.73       533.08 o                         
  17   8   2       5469.07       5132.43       454.31 o                         
  18   8   2      70559.69      55694.29      1595.81 o                         
  19   8   2        233.27        401.34       409.28 o                         
  20   8   2       4465.29       3530.18       394.59 o                         
  21   8   2        424.17        809.10       328.63 o                         
  22   8   2       4772.57       4892.10       369.49 o                         
  23   8   2        141.05        254.43       327.91 o                         
  24   8   2      25846.66      23285.63       853.30 o                         
  25   8   2       1581.92       1298.84       431.09 o                         
  26   8   2       2155.19       2432.73       496.50 o                         
  27   8   2        326.35         15.73       422.09 o                         
  28   8   2       4829.07       4987.47       367.56 o                         
  29   8   2          4.91        -42.92       623.81 o                         
 -30  10   2        682.94        483.70       944.98 o                         
 -28  10   2       7381.83       5129.54       457.35 o                         
 -27  10   2       1707.55       1621.07       363.92 o                         
 -26  10   2      11559.23      10128.91       391.48 o                         
 -25  10   2          3.10       -131.95       333.34 o                         
 -24  10   2      12619.52      10291.87       393.27 o                         
 -23  10   2        199.25        461.49       334.60 o                         
 -22  10   2       7571.55       7336.80       369.63 o                         
 -21  10   2       2917.49       2982.12       388.55 o                         
 -20  10   2       7179.87       7194.27       478.79 o                         
 -19  10   2         52.64       -126.16       349.03 o                         
 -18  10   2       7793.83       6904.59       366.93 o                         
 -17  10   2       1314.14       1637.71       404.12 o                         
 -16  10   2       2308.92       3055.27       416.70 o                         
 -15  10   2       2512.86       2369.26       379.97 o                         
 -14  10   2       3197.44       2773.11       430.22 o                         
 -13  10   2        388.71        357.45       399.36 o                         
 -12  10   2        849.84        952.05       396.83 o                         
 -11  10   2       4488.85       3967.60       410.92 o                         
 -10  10   2      25684.15      24309.90       984.77 o                         
  -9  10   2         79.66         78.29       398.20 o                         
  -8  10   2      28845.81      32980.31       990.37 o                         
  -7  10   2          1.15         44.44       442.36 o                         
  -6  10   2      49312.26      46812.16       893.53 o                         
  -5  10   2       5409.80       4719.88       484.11 o                         
  -4  10   2      17215.92      16282.09       697.55 o                         
  -3  10   2        256.43        498.36       399.96 o                         
  -2  10   2      10140.37       9765.41       508.70 o                         
  -1  10   2      10855.61       8498.18       564.77 o                         
   0  10   2      34474.78      37187.80       875.30 o                         
   1  10   2         87.60        119.53       559.75 o                         
   2  10   2      23752.71      25394.43      1476.56 o                         
   3  10   2         87.34        200.76       443.08 o                         
   4  10   2      22477.23      23466.75       658.28 o                         
   5  10   2         63.39        128.63       308.29 o                         
   6  10   2       8687.41       9455.02       451.39 o                         
   7  10   2       1943.53       1981.01       397.17 o                         
   8  10   2       8726.96      10616.19       507.48 o                         
   9  10   2       3640.54       3425.26       433.59 o                         
  10  10   2      16471.81      17638.07      1297.14 o                         
  11  10   2       1119.42        739.22       556.97 o                         
  12  10   2       3886.20       4525.04       700.58 o                         
  13  10   2        538.93        851.78       380.12 o                         
  14  10   2       5228.71       6933.68       438.09 o                         
  15  10   2        346.87        548.89       378.28 o                         
  16  10   2      17666.77      15549.26       785.33 o                         
  17  10   2        342.88        678.91       385.73 o                         
  18  10   2       4457.49       3954.66       439.18 o                         
  19  10   2         99.38       -285.31       377.91 o                         
  20  10   2         12.69        429.20       371.28 o                         
  21  10   2          4.49        357.91       329.66 o                         
  22  10   2       3168.27       2371.51       355.95 o                         
  23  10   2        263.56        286.58       338.86 o                         
  24  10   2       4938.14       3907.46       363.95 o                         
  25  10   2        684.89       1260.85       380.31 o                         
  26  10   2       3087.41       2362.20       393.00 o                         
  27  10   2        447.67        929.22       881.33 o                         
 -27  12   2         11.90        245.49       861.94 o                         
 -26  12   2       1415.23       1271.07       383.07 o                         
 -25  12   2        277.89        114.96       369.29 o                         
 -24  12   2       2603.97       1206.95       381.57 o                         
 -23  12   2        335.19        145.94       371.58 o                         
 -22  12   2       3089.42       5839.97       878.83 o                         
 -21  12   2         26.13        145.62       429.93 o                         
 -20  12   2      11785.38       9856.62       865.44 o                         
 -19  12   2          4.42       -102.08       375.29 o                         
 -18  12   2       4833.45       4534.08       435.78 o                         
 -17  12   2        155.84         12.86       412.91 o                         
 -16  12   2       4532.81       3659.95       429.92 o                         
 -15  12   2        582.32        608.11       413.97 o                         
 -14  12   2        280.21        670.16       456.16 o                         
 -13  12   2         92.02        187.66       424.97 o                         
 -12  12   2       4149.36       3566.28       489.05 o                         
 -11  12   2        135.20        165.44       455.60 o                         
 -10  12   2       2649.98       2963.63       436.42 o                         
  -9  12   2       2145.53       1892.63       512.05 o                         
  -8  12   2       1119.73       2332.44      1008.02 o                         
  -7  12   2       1265.58       1437.12       556.08 o                         
  -6  12   2       4414.49       4682.11       602.84 o                         
  -5  12   2       2593.21       2463.31       556.48 o                         
  -4  12   2      16167.84      15525.30       698.84 o                         
  -3  12   2        230.15       -121.14       494.69 o                         
  -2  12   2      16966.07      17017.26       691.73 o                         
  -1  12   2       2658.86       2136.79       392.19 o                         
   0  12   2      19305.29      17973.60       514.47 o                         
   1  12   2       3682.87       3378.38       458.02 o                         
   2  12   2       1542.54       1728.37       460.08 o                         
   3  12   2       4401.56       4002.51       475.45 o                         
   4  12   2        277.96       1171.44       389.26 o                         
   5  12   2       1809.48       1781.97       444.25 o                         
   6  12   2        113.89        926.20       519.53 o                         
   7  12   2         74.31        268.53       396.13 o                         
   8  12   2       4170.07       4033.77       434.99 o                         
   9  12   2       1228.63       1263.00       337.98 o                         
  10  12   2       9712.13       9949.15       426.33 o                         
  11  12   2       1646.56       1803.55       369.23 o                         
  12  12   2         92.56        547.91       393.86 o                         
  13  12   2       3556.50       3690.85       376.14 o                         
  14  12   2       3284.99       4566.32       546.73 o                         
  15  12   2       1940.44       1965.67       511.65 o                         
  16  12   2       1202.23       1025.32       501.70 o                         
  17  12   2        205.33       -132.22       615.69 o                         
  18  12   2       4718.68       3814.68       626.15 o                         
  19  12   2         36.45        669.36       756.16 o                         
  20  12   2       4344.36       5104.66       512.20 o                         
  21  12   2         98.69       -133.24       458.30 o                         
  22  12   2       1036.58       1860.47       433.56 o                         
  23  12   2        188.52        351.94       429.55 o                         
  24  12   2        538.95        894.82       426.94 o                         
  25  12   2       1601.20       1756.00       900.73 o                         
 -24  14   2       6418.58       6999.02      1135.64 o                         
 -23  14   2        180.78        278.66       372.42 o                         
 -22  14   2       1227.31       1467.46       398.58 o                         
 -21  14   2        743.45        496.04       384.69 o                         
 -20  14   2       1372.07       2233.66       388.40 o                         
 -19  14   2        613.76       1215.40       391.22 o                         
 -18  14   2       2350.15       3006.08       444.41 o                         
 -17  14   2        603.97        957.11       495.30 o                         
 -16  14   2       7688.36       6917.67      1550.51 o                         
 -15  14   2          3.08       -348.47       592.05 o                         
 -14  14   2       1368.40       1766.68       586.78 o                         
 -13  14   2        107.12       -191.27       589.13 o                         
 -12  14   2       1812.36        760.10       884.97 o                         
 -11  14   2         25.37       -388.54       841.93 o                         
 -10  14   2       4213.21       3731.16       566.05 o                         
  -9  14   2         17.65         24.03       502.13 o                         
  -8  14   2      11881.75      11022.50       778.96 o                         
  -7  14   2          0.67       -270.38       639.76 o                         
  -6  14   2       9890.80       9427.04       652.38 o                         
  -5  14   2         37.77        -42.18       499.51 o                         
  -4  14   2       2185.66       1711.59       455.16 o                         
  -3  14   2        366.97        112.36       447.29 o                         
  -2  14   2       4646.32       4300.04       548.48 o                         
  -1  14   2       2129.17       2310.26       553.06 o                         
   0  14   2      34055.32      32262.55      1075.08 o                         
   1  14   2       2988.96       2733.71       558.06 o                         
   2  14   2       1145.63       1438.51       456.49 o                         
   3  14   2       2450.12       2086.92       423.88 o                         
   4  14   2      13578.85      12557.54       503.75 o                         
   5  14   2        237.71       -125.64       453.15 o                         
   6  14   2      10218.52       9093.10       536.26 o                         
   7  14   2       3878.62       3632.40       449.79 o                         
   8  14   2       6671.10       6005.19       577.46 o                         
   9  14   2        146.35        260.29       432.48 o                         
  10  14   2        904.45       1098.38       667.13 o                         
  11  14   2         54.72        147.65       665.98 o                         
  12  14   2       6483.03       5907.62       707.13 o                         
  13  14   2         60.45          5.21       384.38 o                         
  14  14   2      10766.26      10140.77       574.69 o                         
  15  14   2         27.57       -242.01       501.72 o                         
  16  14   2      20104.94      18658.85      1647.01 o                         
  17  14   2       3033.40       2524.38       515.94 o                         
  18  14   2       1718.35       2119.50       484.56 o                         
  19  14   2        265.51        629.85       476.68 o                         
  20  14   2       2582.01       4062.97       592.62 o                         
  21  14   2        436.28        587.21       445.49 o                         
  -2 -13   3        200.63        313.09       443.21 o                         
  -2 -11   3       3225.31       3260.02       527.49 o                         
  -2  -9   3          0.52        219.84       372.32 o                         
  -2  -7   3        393.88        356.49       406.24 o                         
  -2  -5   3        371.85        354.95       387.02 o                         
  -2 -13   5        169.58        430.91       516.27 o                         
  -2 -11   5        517.48        309.48       492.32 o                         
  -2  -9   5          3.41       -130.36       376.75 o                         
  -2  -7   5        770.41        765.50       340.07 o                         
  -2  -5   5          1.26        -39.58       405.69 o                         
  -2 -13   7        746.28        522.23       540.15 o                         
  -2 -11   7        663.18        700.58       474.41 o                         
  -2  -9   7        114.19        236.59       372.86 o                         
  -2  -7   7        416.83        541.69       368.65 o                         
  -2  -5   7        251.65        443.00       358.29 o                         
  -2 -13   9        838.07       1024.75       596.82 o                         
  -2 -11   9        198.90        894.78       517.27 o                         
  -2  -9   9       2078.15       2419.95       397.53 o                         
  -2  -7   9        476.70        371.67       323.44 o                         
  -2  -5   9         74.97       -107.86       389.60 o                         
  -2 -13  11          8.18         59.05       424.61 o                         
  -2 -11  11         83.42        -59.15       375.31 o                         
  -2  -9  11         63.00        406.40       392.35 o                         
  -2  -7  11        235.31         90.09       383.42 o                         
  -2  -5  11          5.35        -50.51       337.71 o                         
  -2 -13  13        417.57        478.91       595.12 o                         
  -2 -11  13        124.99        133.36       390.01 o                         
  -2  -9  13       1289.58       1405.35       414.50 o                         
  -2  -7  13         96.82        141.25       344.36 o                         
  -2  -5  13         64.24         97.22       322.80 o                         
  -2 -13  15         94.73       -125.01       541.97 o                         
  -2 -11  15        851.97        906.61       457.90 o                         
  -2  -9  15        313.94        274.62       382.00 o                         
  -2  -7  15       3304.58       2941.62       418.73 o                         
  -2  -5  15        375.97        408.00       278.44 o                         
  -2 -13  17       1538.69       1739.98       436.70 o                         
  -2 -11  17        373.80        123.39       412.34 o                         
  -2  -9  17          0.51       -351.72       426.78 o                         
  -2  -7  17        861.70        805.24       338.92 o                         
  -2  -5  17        562.30        375.71       327.91 o                         
  -2 -13  19         20.61        149.75       366.63 o                         
  -2 -11  19        523.04        664.47       341.30 o                         
  -2  -9  19        303.26        421.47       365.24 o                         
  -2  -7  19       1328.83       1443.23       350.24 o                         
  -2  -5  19        246.66        206.68       323.61 o                         
  -2 -13  21        440.10        563.48       428.89 o                         
  -2 -11  21         13.46        -45.47       380.86 o                         
  -2  -9  21         18.53         30.81       366.49 o                         
  -2  -7  21         76.40        371.88       399.89 o                         
  -2  -5  21        500.54        331.83       299.73 o                         
  -2 -13  23          5.92        240.95       377.03 o                         
  -2 -11  23        213.44        273.98       322.76 o                         
  -2  -9  23         10.23        -88.93       342.33 o                         
  -2  -7  23         96.03        167.81       333.16 o                         
  -2  -5  23         86.53        398.47       363.22 o                         
  -2 -13  25          6.69        482.17       804.96 o                         
  -2 -11  25        553.25        823.25       378.40 o                         
  -2  -9  25        104.54        214.42       336.70 o                         
  -2  -7  25        550.13        990.02       411.34 o                         
  -2  -5  25        257.18        335.48       329.45 o                         
  -2 -11  27          4.53        405.17       375.48 o                         
  -2  -9  27         33.28         73.33       479.41 o                         
  -2  -7  27       1192.28        891.42       353.18 o                         
  -2  -5  27          1.90        158.67       372.84 o                         
  -2  -9  29        782.92        597.24       429.05 o                         
  -2  -7  29       1303.17       1494.20       400.65 o                         
  -2  -5  29        484.43        617.28       356.81 o                         
  -2  -9  31         13.94        406.72       834.66 o                         
  -2  -7  31         89.60       -406.08       622.09 o                         
  -2  -5  31         71.54        149.12       371.59 o                         
  -2  -5  33          1.30         58.29       657.63 o                         
  -3  -4 -32        169.15         40.27       641.81 o                         
  -3  -2 -32         32.44        220.64       883.15 o                         
  -3  -6 -30          3.69         34.61       622.18 o                         
  -3  -4 -30        172.68       -389.83       389.83 o                         
  -3  -2 -30        633.44        365.20       398.07 o                         
  -3  -6 -28         10.76         72.83       349.56 o                         
  -3  -4 -28        361.73        757.73       346.70 o                         
  -3  -2 -28       1497.91       1074.86       346.98 o                         
  -3  -6 -26        502.09        769.12       375.00 o                         
  -3  -4 -26        138.86        205.17       371.97 o                         
  -3  -2 -26         88.32         67.41       325.76 o                         
  -3  -6 -24          2.06       -296.46       582.89 o                         
  -3  -4 -24         41.04         -0.83       409.41 o                         
  -3  -2 -24        323.70        361.13       300.99 o                         
  -3  -6 -22         58.04        333.01       358.37 o                         
  -3  -4 -22        341.37        475.33       412.38 o                         
  -3  -2 -22        245.72        212.00       327.59 o                         
  -2 -15 -21         33.49       -803.40      1231.99 o                         
  -3  -6 -20        678.08        623.33       361.55 o                         
  -3  -4 -20        282.71        493.77       359.16 o                         
  -3  -2 -20         58.32        187.74       331.14 o                         
  -2 -15 -19       1355.35       1319.30       383.84 o                         
  -3  -6 -18          6.29       -358.81       358.81 o                         
  -3  -4 -18        135.00        109.88       343.16 o                         
  -3  -2 -18         31.29       -182.33       337.26 o                         
  -2 -17 -17        172.50        207.30       858.91 o                         
  -2 -15 -17        637.07        539.42       382.50 o                         
  -3  -6 -16        769.22        121.77       396.82 o                         
  -3  -4 -16        124.30        321.50       340.71 o                         
  -3  -2 -16          1.48        139.00       329.94 o                         
  -2 -17 -15          1.45         10.22       586.98 o                         
  -2 -15 -15        267.47        607.61       594.23 o                         
  -3  -6 -14         36.42        110.31       440.52 o                         
  -3  -4 -14         89.09        -53.69       303.52 o                         
  -3  -2 -14        339.61         59.28       310.79 o                         
  -2 -17 -13        570.46        392.39       611.11 o                         
  -2 -15 -13         65.47        178.81       891.03 o                         
  -3  -6 -12         74.02         68.04       373.04 o                         
  -3  -4 -12        145.02        346.78       317.76 o                         
  -3  -2 -12         20.92        -64.77       282.57 o                         
  -2 -19 -11         95.70       -450.36       853.45 o                         
  -2 -17 -11        441.74       -150.60       600.67 o                         
  -2 -15 -11         15.67        258.91       621.59 o                         
  -3  -6 -10        567.20        392.89       387.98 o                         
  -3  -4 -10        877.94        966.42       414.79 o                         
  -3  -2 -10        425.98        381.07       309.48 o                         
  -2 -19  -9          2.72        180.87       639.27 o                         
  -2 -17  -9          1.57        290.06       598.19 o                         
  -2 -15  -9        534.04         49.54       519.94 o                         
  -3  -6  -8         42.85        107.15       412.45 o                         
  -3  -4  -8          6.00          9.56       341.03 o                         
  -3  -2  -8       3390.03       2325.76       382.16 o                         
  -2 -19  -7       1382.19       1076.39       647.90 o                         
  -2 -17  -7        347.20        160.81       496.03 o                         
  -2 -15  -7        661.44        979.29       459.16 o                         
  -3  -6  -6        559.90        360.83       404.87 o                         
  -3  -4  -6         34.51       -264.59       593.88 o                         
  -3  -2  -6          0.85        117.10       417.26 o                         
  -2 -19  -5       1041.77        572.56       614.70 o                         
  -2 -17  -5        446.53        682.09       522.15 o                         
  -2 -15  -5        167.09        232.10       516.27 o                         
  -3  -6  -4        234.17        334.99       450.95 o                         
  -3  -4  -4        304.65        127.73       398.51 o                         
  -3  -2  -4        436.72        354.47       332.65 o                         
  -2 -19  -3          1.39        515.83       841.33 o                         
  -2 -17  -3        180.34        279.68       511.73 o                         
  -2 -15  -3        236.09        281.30       503.19 o                         
  -3  -6  -2        896.56        751.64       372.50 o                         
  -3  -4  -2       1156.33        968.75       494.47 o                         
  -3  -2  -2        183.43        151.71       324.63 o                         
  -2 -19  -1        568.20       1175.92       892.24 o                         
  -2 -17  -1       1021.13       1331.78       465.71 o                         
  -2 -15  -1         12.88        159.53       426.92 o                         
  -3  -6   0          1.63         67.79       474.80 o                         
  -3  -4   0        591.19        404.76       363.80 o                         
  -3  -2   0         56.39        -88.10       360.64 o                         
  -2 -21   1          2.54         69.48       608.79 o                         
  -2 -19   1         33.29        540.07       833.45 o                         
  -2 -17   1        734.03        560.94       465.77 o                         
  -2 -15   1        148.75        481.96       522.29 o                         
  -3  -6   2        408.60        398.12       487.45 o                         
  -3  -4   2        661.21        550.40       377.94 o                         
  -3  -2   2          7.52          9.22       449.19 o                         
  22  14   2       2218.15       1175.23       515.16 o                         
 -19  16   2       1023.25        629.49       426.26 o                         
 -18  16   2       5997.19       4078.55       457.20 o                         
 -17  16   2        654.34       -390.36       809.81 o                         
 -16  16   2       6761.62       3613.22       923.76 o                         
 -15  16   2        207.92        695.85       854.66 o                         
 -14  16   2       2981.78       2944.64       894.67 o                         
 -13  16   2       4181.13       4598.80       631.69 o                         
 -12  16   2        698.34       1041.04       584.53 o                         
 -11  16   2        743.96        799.87       605.09 o                         
 -10  16   2      13419.55      10108.39       912.85 o                         
  -9  16   2       6968.16       6730.13       682.02 o                         
  -8  16   2       1716.54       2503.89       521.55 o                         
  -7  16   2         23.64        224.49       503.54 o                         
  -6  16   2       3455.05       3164.67       908.61 o                         
  -5  16   2       2420.11       2567.62       929.82 o                         
  -4  16   2       4640.64       3981.76       967.40 o                         
  -3  16   2         36.26       -112.14       519.15 o                         
  -2  16   2       5326.59       5119.84       565.95 o                         
  -1  16   2        664.36        859.59       539.42 o                         
   0  16   2       3994.97       3024.41       490.42 o                         
   1  16   2        358.63        636.93       456.61 o                         
   2  16   2          4.76        223.23       453.60 o                         
   3  16   2       2552.60       2688.22       554.61 o                         
   4  16   2        595.78       1100.01       531.80 o                         
   5  16   2          1.91        461.81       522.91 o                         
   6  16   2       2946.95       2951.55       468.71 o                         
   7  16   2       3515.77       2397.94       481.43 o                         
   8  16   2       1651.74       2087.23       507.50 o                         
   9  16   2          0.12        202.78       506.93 o                         
  10  16   2       2489.69       2761.15       639.33 o                         
  11  16   2        376.45       -172.84       594.84 o                         
  12  16   2       3508.20       3372.24       622.76 o                         
  13  16   2         34.81         35.86       678.27 o                         
  14  16   2       5136.20       3810.82       905.58 o                         
  15  16   2        125.34        132.75       844.96 o                         
  16  16   2       1130.03        408.78       630.70 o                         
  17  16   2        683.32        826.43       594.37 o                         
  18  16   2        928.40       1380.31       676.76 o                         
  19  16   2       1064.27        993.47       903.76 o                         
 -15  18   2          5.69       -404.30       873.45 o                         
 -14  18   2       7605.91       7456.17       976.50 o                         
 -13  18   2          0.08       1145.61       898.91 o                         
 -12  18   2       6072.85       7391.92       989.23 o                         
 -11  18   2        155.81         38.19       875.88 o                         
 -10  18   2       1059.81       1297.75       891.64 o                         
  -9  18   2          2.47        212.15       889.82 o                         
  -8  18   2       2702.88       2663.39       934.07 o                         
  -7  18   2         67.25       -576.44       889.82 o                         
  -6  18   2      16768.26      15843.38      1124.40 o                         
  -5  18   2          4.86        485.99       622.34 o                         
  -4  18   2       3179.16       3115.49       624.72 o                         
  -3  18   2        147.58         89.08       640.44 o                         
  -2  18   2       1084.20       1050.35       638.42 o                         
  -1  18   2       1461.08       1580.22       944.98 o                         
   0  18   2       3479.82       5286.35       672.68 o                         
   1  18   2        105.44        293.00       609.85 o                         
   2  18   2      18059.94      15818.63       662.97 o                         
   3  18   2        612.12         10.55       519.73 o                         
   4  18   2      11207.46      10381.24       607.25 o                         
   5  18   2         45.85       -115.14       499.67 o                         
   6  18   2       2805.90       3110.61       632.55 o                         
   7  18   2        520.39        458.79       603.43 o                         
   8  18   2      15938.29      14384.17       764.71 o                         
   9  18   2        847.64       1314.03       623.94 o                         
  10  18   2       1115.96       1378.57       706.76 o                         
  11  18   2          5.18         21.40       634.98 o                         
  12  18   2       4054.09       4041.37       871.33 o                         
  13  18   2        252.91       -466.30       626.95 o                         
  14  18   2        651.82        313.90       730.71 o                         
 -10  20   2        149.80        267.92       881.94 o                         
  -9  20   2         69.73       -147.90       850.42 o                         
  -8  20   2       5409.05       5400.74       931.04 o                         
  -7  20   2        217.32        711.01       934.07 o                         
  -6  20   2       3135.28       3548.97       930.43 o                         
  -5  20   2        671.78        939.52       895.88 o                         
  -4  20   2        497.63        318.83       892.85 o                         
  -3  20   2          8.05       -365.50       881.94 o                         
  -2  20   2       3313.39       3259.18       647.82 o                         
  -1  20   2       1644.57        826.22       617.32 o                         
   0  20   2       4100.39       3227.11       961.95 o                         
   1  20   2        244.91       -295.80       870.42 o                         
   4  20   2       1695.45       2084.53       910.43 o                         
   5  20   2        217.27        631.00       883.76 o                         
   7  20   2        666.85        294.59       915.88 o                         
   8  20   2        502.54        767.98       899.52 o                         
   9  20   2          4.07        -35.16       872.85 o                         
  -2 -19   3        183.12         79.74       565.40 o                         
  -2 -17   3        483.13        345.50       925.58 o                         
  -2 -15   3         30.10        782.74       617.03 o                         
 -34   1   3          0.66        872.27       641.33 o                         
 -33   1   3        887.14       1910.63       525.21 o                         
 -32   1   3        174.01        171.30       379.58 o                         
 -31   1   3      10692.72       9595.96       411.85 o                         
 -30   1   3          6.32        252.05       343.94 o                         
 -29   1   3       4942.27       4488.61       375.89 o                         
 -28   1   3        123.18        287.49       311.01 o                         
 -27   1   3        567.32        807.17       298.98 o                         
 -26   1   3        391.15         91.07       299.80 o                         
 -25   1   3       5699.67       6366.66       338.44 o                         
 -24   1   3          9.70        338.18       295.52 o                         
 -23   1   3      11302.59      10183.82       329.86 o                         
 -22   1   3        717.88        520.62       263.45 o                         
 -21   1   3       2545.80       3807.55       281.80 o                         
 -20   1   3        283.60        519.55       264.50 o                         
 -19   1   3       8130.98       7832.88       325.86 o                         
 -18   1   3        883.10        836.74       259.75 o                         
 -17   1   3      13533.11      13608.84       380.82 o                         
 -16   1   3         41.97          1.13       243.06 o                         
 -15   1   3      87694.19      79226.94      3169.46 o                         
 -14   1   3         14.39        -45.55       216.88 o                         
 -13   1   3      34519.13      24912.23       904.68 o                         
 -12   1   3         49.19         69.19       207.71 o                         
 -11   1   3      12839.58      14287.87       593.87 o                         
 -10   1   3        134.98        109.41       248.60 o                         
  -9   1   3       5178.61       4187.64       300.91 o                         
  -8   1   3        131.43        199.64       230.78 o                         
  -7   1   3     231610.47     233746.34      7592.08 o                         
  -6   1   3         77.59         72.31       207.57 o                         
  -5   1   3      21150.46      19232.79       449.17 o                         
  -4   1   3         60.58          6.09       182.71 o                         
  -3   1   3     154388.28     121255.21      2107.99 o                         
  -2   1   3         87.57        -11.48       272.22 o                         
  -1   1   3      98483.84      63482.77       907.15 o                         
   0   1   3         51.81        -12.05       347.38 o                         
   1   1   3     153751.59     113579.30      6242.12 o                         
   2   1   3         53.75          8.80       313.03 o                         
   3   1   3      19787.20      16099.06      1094.99 o                         
   4   1   3         46.74         17.43       370.87 o                         
   5   1   3     254406.33     235119.38     17256.10 o                         
   6   1   3        253.67        212.34       362.03 o                         
   7   1   3       1360.71       2221.44       358.82 o                         
   8   1   3        476.73        309.61       338.40 o                         
   9   1   3       3466.35       3692.56       377.77 o                         
  10   1   3        317.36        400.01       369.68 o                         
  11   1   3       6032.34       5651.31       398.83 o                         
  12   1   3        102.42        -42.35       318.48 o                         
  13   1   3      59118.18      47021.68       842.97 o                         
  14   1   3         78.15        205.48       316.14 o                         
  15   1   3       9749.05      11820.34       486.93 o                         
  16   1   3       1060.63        847.16       358.16 o                         
  17   1   3      16301.93      14995.63       598.80 o                         
  18   1   3          0.76          8.79       324.65 o                         
  19   1   3       2222.71       3279.30       355.78 o                         
  20   1   3        728.55        757.79       329.28 o                         
  21   1   3      33229.34      28303.95       636.23 o                         
  22   1   3        282.03        263.86       348.31 o                         
  23   1   3      14291.96      11264.16       447.63 o                         
  24   1   3        527.90        614.05       384.46 o                         
  25   1   3       1603.05       1779.22       387.89 o                         
  26   1   3         32.82        168.79       368.71 o                         
  27   1   3       2982.09       3099.16       389.97 o                         
  28   1   3        119.67        204.04       323.96 o                         
  29   1   3       4692.88       4020.00       377.91 o                         
  30   1   3         44.69        -77.14       352.65 o                         
  31   1   3        227.94       1070.80       503.30 o                         
 -34   3   3         39.16       -198.82       920.73 o                         
 -33   3   3      17994.56      18128.16       638.80 o                         
 -32   3   3          0.05        131.07       439.13 o                         
 -31   3   3       7901.09       9124.21       507.53 o                         
 -30   3   3          5.31        -72.32       507.65 o                         
 -29   3   3        522.95        169.00       430.33 o                         
 -28   3   3         16.52        176.93       381.65 o                         
 -27   3   3       6866.70       6423.02       396.17 o                         
 -26   3   3         95.31        331.57       313.52 o                         
 -25   3   3      12443.74      12876.35       410.75 o                         
 -24   3   3         21.02        204.61       299.25 o                         
 -23   3   3      35160.89      32989.59       940.71 o                         
 -22   3   3          2.80        249.75       276.95 o                         
 -21   3   3       1952.08       1920.19       269.76 o                         
 -20   3   3         43.73        144.23       278.73 o                         
 -19   3   3     101844.81      95094.66      3846.27 o                         
 -18   3   3        169.50         46.83       268.68 o                         
 -17   3   3      17258.37      15842.66       435.38 o                         
 -16   3   3          9.12         26.33       251.48 o                         
 -15   3   3       2691.98       2333.18       246.79 o                         
 -14   3   3        136.94        303.30       237.18 o                         
 -13   3   3      60511.07      55566.45      2671.80 o                         
 -12   3   3         40.24        -11.14       266.85 o                         
 -11   3   3      82358.73      72105.27      3735.09 o                         
 -10   3   3        419.26        400.39       303.58 o                         
  -9   3   3     197258.67     157788.30      7514.73 o                         
  -8   3   3        863.66        661.05       394.78 o                         
  -7   3   3      17135.11      17055.25       580.72 o                         
  -6   3   3         23.35        144.74       413.49 o                         
  -5   3   3      26451.63      28799.45      1110.49 o                         
  -4   3   3        167.63        470.56       370.04 o                         
  -3   3   3     290936.91     329303.16      2779.65 o                         
  -2   3   3        152.21        138.84       398.61 o                         
  -1   3   3     106447.42     125620.04      2955.00 o                         
   0   3   3        131.12         88.28       469.30 o                         
   1   3   3     293485.97     324910.06     18330.58 o                         
   2   3   3        343.80        285.51       483.92 o                         
   3   3   3       2124.07       1670.48       464.06 o                         
   4   3   3        891.01        593.25       415.91 o                         
   5   3   3       7316.88       8629.61       733.60 o                         
   6   3   3       2027.60       1028.43       475.78 o                         
   7   3   3     106739.59      82911.88      5105.62 o                         
   8   3   3        400.81        369.28       300.14 o                         
   9   3   3      27291.24      32962.44      1566.33 o                         
  10   3   3       3362.32       2355.61       311.05 o                         
  11   3   3       9017.55      10369.09       525.82 o                         
  12   3   3        544.72        309.93       273.81 o                         
  13   3   3      32709.79      31152.32      1062.76 o                         
  14   3   3        252.65        220.86       281.36 o                         
  15   3   3     117077.38      95154.70      1918.17 o                         
  16   3   3         71.85        171.31       321.92 o                         
  17   3   3      26275.00      22788.51       607.11 o                         
  18   3   3         26.51        226.66       321.57 o                         
  19   3   3      26224.94      23894.72       732.36 o                         
  20   3   3        453.73        668.91       337.39 o                         
  21   3   3        741.48        766.88       336.41 o                         
  22   3   3          2.90        297.94       339.02 o                         
  23   3   3       3673.23       2458.72       392.70 o                         
  24   3   3         36.66         93.47       333.00 o                         
  25   3   3       1435.90       1110.72       332.03 o                         
  26   3   3         57.25        221.47       336.81 o                         
  27   3   3       3189.45       3464.09       334.76 o                         
  28   3   3         19.69         15.70       348.95 o                         
  29   3   3      19108.39      18135.28       604.92 o                         
  30   3   3          1.67       -379.13       379.13 o                         
  31   3   3      10659.64      11155.21       744.69 o                         
  32   3   3          1.84         88.55       653.38 o                         
 -34   5   3        328.24        399.45       914.06 o                         
 -33   5   3       1819.68       1856.62       878.91 o                         
 -32   5   3          1.49       -271.34       517.29 o                         
 -31   5   3      16484.13      14994.12       971.46 o                         
 -30   5   3         27.57         59.43       373.57 o                         
 -29   5   3       5068.05       5367.65       383.06 o                         
 -28   5   3         50.52        555.84       339.49 o                         
 -27   5   3       1633.89       1836.50       346.01 o                         
 -26   5   3         38.78        -28.89       381.30 o                         
 -25   5   3        912.10       1774.07       359.12 o                         
 -24   5   3        807.49        877.76       349.87 o                         
 -23   5   3       8495.52       6602.13       425.41 o                         
 -22   5   3          3.33        -36.27       344.68 o                         
 -21   5   3      18390.26      15061.94       608.63 o                         
 -20   5   3        498.41        298.24       324.42 o                         
 -19   5   3      21411.40      18116.46       501.48 o                         
 -18   5   3        304.70        578.12       298.43 o                         
 -17   5   3      10622.54       8688.51       503.62 o                         
 -16   5   3         29.23        175.57       301.15 o                         
 -15   5   3      39880.69      32362.61      1855.40 o                         
 -14   5   3       3859.20       3334.10       371.13 o                         
 -13   5   3      11188.67      10097.61       554.58 o                         
 -12   5   3        316.82        712.87       368.16 o                         
 -11   5   3      19925.00      19413.44       979.58 o                         
 -10   5   3       5007.52       3672.89       446.51 o                         
  -9   5   3      25489.44      23961.34       931.53 o                         
  -8   5   3         10.04       -178.73       358.06 o                         
  -7   5   3        152.47       2316.14       336.18 o                         
  -6   5   3        147.08        238.49       383.28 o                         
  -5   5   3      29999.20      27987.48       850.41 o                         
  -4   5   3       1186.57       1082.62       508.75 o                         
  -3   5   3      35067.18      35685.57       864.90 o                         
  -2   5   3        910.79        729.81       443.95 o                         
  -1   5   3       3509.99       5359.26       476.31 o                         
   0   5   3       2366.64       2071.31       410.59 o                         
   1   5   3      16212.84      18982.49       585.98 o                         
   2   5   3        346.79        415.48       405.79 o                         
   3   5   3          3.15        515.50       448.20 o                         
   4   5   3          7.19        -95.66       488.60 o                         
   5   5   3       1304.72       2125.46       623.19 o                         
   6   5   3        992.45        858.18       411.40 o                         
   7   5   3      17091.54      19102.67      1646.76 o                         
   8   5   3       1252.25       1179.65       496.88 o                         
   9   5   3      14293.38      11526.29       677.72 o                         
  10   5   3        248.72        235.78       361.57 o                         
  11   5   3      13001.81      11487.02       827.08 o                         
  12   5   3       4980.31       4362.61       440.44 o                         
  13   5   3      67903.41      53102.18      2031.94 o                         
  14   5   3        791.66        845.21       391.46 o                         
  15   5   3       1556.54       3085.01       428.60 o                         
  16   5   3       1536.37       1673.58       349.06 o                         
  17   5   3      18253.17      14842.02       659.48 o                         
  18   5   3        148.85         69.49       356.21 o                         
  19   5   3       1403.96       1875.61       367.24 o                         
  20   5   3        660.74        765.37       350.73 o                         
  21   5   3      14759.76      12685.13       512.16 o                         
  22   5   3        183.44         -5.03       404.17 o                         
  23   5   3       7799.11       6816.59       597.96 o                         
  24   5   3         39.94        -60.75       411.54 o                         
  25   5   3       2704.62       2229.72       410.69 o                         
  26   5   3        209.87        205.24       344.83 o                         
  27   5   3        825.85       1239.62       355.17 o                         
  28   5   3        140.92        -55.83       345.96 o                         
  29   5   3       5395.14       4482.24       380.09 o                         
  30   5   3        136.55         34.81       527.50 o                         
  31   5   3        292.62        584.01       626.86 o                         
  32   5   3          1.72       -344.90       912.85 o                         
 -32   7   3        112.14        550.98       886.79 o                         
 -31   7   3        121.31        489.01       502.68 o                         
 -30   7   3       1399.79       1264.00       362.66 o                         
 -29   7   3       1297.93       1277.46       357.65 o                         
 -28   7   3       1450.74        987.69       323.27 o                         
 -27   7   3       1017.37       1308.45       324.03 o                         
 -26   7   3        218.55        347.28       358.85 o                         
 -25   7   3        533.78        869.01       363.80 o                         
 -24   7   3        865.23        417.75       356.82 o                         
 -23   7   3       6837.26       6642.75       379.98 o                         
 -22   7   3         88.09        -75.15       327.62 o                         
 -21   7   3       4022.86       4031.72       349.87 o                         
 -20   7   3       1061.58       1544.71       358.90 o                         
 -19   7   3       4629.58       5087.39       379.68 o                         
 -18   7   3        459.77        811.33       321.43 o                         
 -17   7   3       6621.45       6415.35       394.69 o                         
 -16   7   3        471.01        632.10       351.28 o                         
 -15   7   3       9972.85       9563.61       612.68 o                         
 -14   7   3       6938.34       6280.84       462.00 o                         
 -13   7   3       7046.29       7385.15       443.69 o                         
 -12   7   3        243.20         14.93       416.85 o                         
 -11   7   3      18062.46      17970.04      1396.24 o                         
 -10   7   3        298.81        267.04       325.29 o                         
  -9   7   3      73381.09      69535.80      2298.06 o                         
  -8   7   3        721.61        873.51       325.52 o                         
  -7   7   3      11623.33      13196.74       489.06 o                         
  -6   7   3       4621.86       4580.34       445.32 o                         
  -3  -6   4        446.78        231.52       408.11 o                         
  -3  -4   4        287.28        173.85       439.89 o                         
  -3  -2   4       2234.13       1331.81       468.24 o                         
  -2 -19   5        219.64       -188.70       656.25 o                         
  -2 -17   5        155.50        469.76       883.76 o                         
  -2 -15   5         84.69        548.65       494.72 o                         
  -3  -6   6        111.30        -42.54       327.31 o                         
  -3  -4   6        106.14         83.36       379.02 o                         
  -3  -2   6        169.68        101.43       300.83 o                         
  -2 -19   7        288.09        540.97       618.87 o                         
  -2 -17   7          5.43        290.89       645.15 o                         
  -2 -15   7        185.14       -286.99       620.76 o                         
  -3  -6   8       1970.95       1535.37       354.04 o                         
  -3  -4   8       1588.28       1332.03       407.29 o                         
  -3  -2   8       6887.00       5024.08       403.46 o                         
  -2 -19   9        289.01        589.78       864.36 o                         
  -2 -17   9        115.64       -180.44       602.40 o                         
  -2 -15   9         20.68       -204.55       499.13 o                         
  -3  -6  10          2.24        254.08       407.57 o                         
  -3  -4  10       2916.71       2558.44       432.14 o                         
  -3  -2  10        258.61        323.95       252.78 o                         
  -2 -19  11       1022.11       1108.64       906.18 o                         
  -2 -17  11        495.74        803.77       620.54 o                         
  -2 -15  11        155.65        364.16       949.22 o                         
  -3  -6  12        103.75        125.71       363.08 o                         
  -3  -4  12          1.58        173.97       312.49 o                         
  -3  -2  12       2618.61       1908.50       252.98 o                         
  -2 -19  13        281.85        284.89       878.30 o                         
  -2 -17  13         16.23       -101.78       598.98 o                         
  -2 -15  13         13.59         23.03       831.63 o                         
  -3  -6  14        576.18        556.21       330.23 o                         
  -3  -4  14         36.52        104.20       280.70 o                         
  -3  -2  14         35.98         74.24       210.01 o                         
  -2 -17  15        701.04       1128.08       621.16 o                         
  -2 -15  15        705.59       1037.04       598.93 o                         
  -3  -6  16       3483.60       3244.47       397.63 o                         
  -3  -4  16        209.67        291.48       273.88 o                         
  -3  -2  16        311.94        375.71       239.18 o                         
  -2 -15  17         32.31        152.42       472.63 o                         
  -3  -6  18         59.40        119.88       315.10 o                         
  -3  -4  18        393.46        472.35       288.52 o                         
  -3  -2  18       1330.84       1143.38       259.10 o                         
  -2 -15  19        148.99       -272.21       419.89 o                         
  -3  -6  20       3045.93       3133.10       357.39 o                         
  -3  -4  20       2897.86       2250.05       314.67 o                         
  -3  -2  20         70.26        390.85       264.18 o                         
  -2 -15  21        553.95       1031.05       437.27 o                         
  -3  -6  22        225.68        367.37       391.83 o                         
  -3  -4  22         99.02        185.99       269.24 o                         
  -3  -2  22       1061.35        745.81       278.78 o                         
  -3  -6  24         36.45         -5.17       334.31 o                         
  -3  -4  24        654.71        447.84       322.12 o                         
  -3  -2  24        368.46        644.26       285.44 o                         
  -3  -6  26         78.63        305.06       331.72 o                         
  -3  -4  26         25.20       -339.98       339.98 o                         
  -3  -2  26          6.61         90.27       297.07 o                         
  -3  -6  28         18.00       -244.07       348.52 o                         
  -3  -4  28        213.35         38.81       354.83 o                         
  -3  -2  28         70.14        254.03       376.03 o                         
  -3  -6  30       1542.90       1238.20       342.17 o                         
  -3  -4  30       1303.62       1037.63       453.10 o                         
  -3  -2  30         84.48       -194.87       342.53 o                         
  -3  -6  32        290.15        844.70       587.89 o                         
  -3  -4  32        307.50        560.20       507.24 o                         
  -3  -2  32        188.83        204.84       450.83 o                         
  -3  -4  34        557.96        350.37       644.78 o                         
  -3  -2  34        455.40       -249.12       920.13 o                         
  -3  -8 -28         49.56       -218.66       427.39 o                         
  -3 -10 -26        188.57        387.95       377.74 o                         
  -3  -8 -26          5.32         37.11       421.61 o                         
  -3 -12 -24        530.97        847.45       434.59 o                         
  -3 -10 -24        841.58        883.76       380.63 o                         
  -3  -8 -24          0.08       -263.36       332.69 o                         
  -3 -14 -22          9.00        399.18       618.91 o                         
  -3 -12 -22         23.73        272.89       499.36 o                         
  -3 -10 -22       1668.16       1612.25       382.54 o                         
  -3  -8 -22       1262.52       1442.84       371.43 o                         
  -3 -16 -20         21.57        500.67       915.28 o                         
  -3 -14 -20        468.41        517.36       438.21 o                         
  -3 -12 -20        514.36        737.48       477.60 o                         
  -3 -10 -20          3.26        387.01       423.55 o                         
  -3  -8 -20          4.33        -66.37       362.66 o                         
  -3 -16 -18        281.39        155.16       616.53 o                         
  -3 -14 -18         24.97         78.43       427.76 o                         
  -3 -12 -18         13.84       -182.58       574.76 o                         
  -3 -10 -18          2.87        350.49       408.12 o                         
  -3  -8 -18         49.34       -412.80       412.80 o                         
  -3 -16 -16          9.07       -425.29       610.03 o                         
  -3 -14 -16          0.86        270.73       435.61 o                         
  -3 -12 -16         14.71        114.70       499.94 o                         
  -3 -10 -16        741.71        411.86       437.75 o                         
  -3  -8 -16        159.15         94.16       452.78 o                         
  -3 -18 -14        119.88       -405.39       625.66 o                         
  -3 -16 -14         20.01        541.89       833.45 o                         
  -3 -14 -14        189.66        162.88       482.36 o                         
  -3 -12 -14        395.81        346.71       427.10 o                         
  -3 -10 -14        432.73        557.05       402.74 o                         
  -3  -8 -14         82.19        147.06       413.51 o                         
  -3 -18 -12         76.42       -392.92       621.05 o                         
  -3 -16 -12        102.04       -591.15       591.15 o                         
  -3 -14 -12         44.17         70.51       385.83 o                         
  -3 -12 -12        274.61        287.95       429.16 o                         
  -3 -10 -12        158.30       -228.16       619.52 o                         
  -3  -8 -12        385.15        312.62       438.15 o                         
  -3 -18 -10         15.20       -291.26       612.75 o                         
  -3 -16 -10         11.26        157.44       611.03 o                         
  -3 -14 -10        651.93        615.35       637.72 o                         
  -3 -12 -10         37.73        257.64       398.51 o                         
  -3 -10 -10        399.85        568.78       532.55 o                         
  -3  -8 -10          9.86         94.49       352.47 o                         
  -3 -20  -8        181.28        -70.31       899.52 o                         
  -3 -18  -8         23.28        -87.57       616.14 o                         
  -3 -16  -8        991.69        911.90       459.22 o                         
  -3 -14  -8       1903.15       1518.29       539.37 o                         
  -3 -12  -8        743.60        411.35       409.86 o                         
  -3 -10  -8        886.55        938.71       435.78 o                         
  -3  -8  -8         36.18        126.98       369.67 o                         
  -3 -18  -6        596.75        458.40       627.09 o                         
  -3 -16  -6        155.33        282.92       442.66 o                         
  -3 -14  -6        856.73       1036.78       411.25 o                         
  -3 -12  -6         12.46        128.38       448.80 o                         
  -3 -10  -6       2154.14       1796.35       349.76 o                         
  -3  -8  -6       1800.27       1573.57       478.49 o                         
  -3 -20  -4        218.39        685.55       940.13 o                         
  -3 -18  -4        157.63        210.18       520.97 o                         
  -3 -16  -4        269.10        326.04       519.85 o                         
  -3 -14  -4         29.71       -198.90       440.97 o                         
  -3 -12  -4        786.12       1039.05       435.11 o                         
  -3 -10  -4        245.06        462.97       358.93 o                         
  -3  -8  -4       1017.84        836.48       811.02 o                         
  -3 -18  -2        249.91        -23.31       510.07 o                         
  -3 -16  -2       1042.17       1135.56       460.55 o                         
  -3 -14  -2       1000.33        799.42       447.18 o                         
  -3 -12  -2       1797.06       2059.94       401.21 o                         
  -3 -10  -2         35.66        -62.18       415.26 o                         
  -3  -8  -2          1.41        168.00       446.50 o                         
  -3 -20   0        153.83       -484.31       898.91 o                         
  -3 -18   0         50.45        263.47       612.83 o                         
  -3 -16   0         53.92       -148.45       446.41 o                         
  -3 -14   0        136.08        362.17       444.00 o                         
  -3 -12   0         30.72        -30.42       400.99 o                         
  -3 -10   0        316.55         25.35       523.40 o                         
  -3  -8   0          7.53        131.40       541.27 o                         
  -3 -20   2          3.29        -24.25       922.55 o                         
  -3 -18   2         60.25        487.09       520.71 o                         
  -3 -16   2         14.81         16.86       435.42 o                         
  -3 -14   2        149.83        142.81       511.56 o                         
  -3 -12   2         93.96        -53.69       586.99 o                         
  -3 -10   2        104.70        414.96       374.89 o                         
  -3  -8   2         66.21        108.65       374.89 o                         
  -5   7   3      15245.17      15007.92       558.27 o                         
  -4   7   3        348.29        406.71       383.38 o                         
  -3   7   3       7025.61       5601.13       542.74 o                         
  -2   7   3        964.72       1207.84       483.01 o                         
  -1   7   3      20003.30      22094.98       737.50 o                         
   0   7   3       1487.99        949.62       542.32 o                         
   1   7   3         99.53        499.95       525.46 o                         
   2   7   3       9174.72       8187.85       730.31 o                         
   3   7   3        697.00       3182.35       531.61 o                         
   4   7   3          0.46        -89.10       848.60 o                         
   5   7   3      12306.09      12812.37       787.23 o                         
   6   7   3       1054.63       1040.76       412.65 o                         
   7   7   3      66168.65      67548.65      3823.06 o                         
   8   7   3       4022.15       3708.08       423.23 o                         
   9   7   3       6107.82       6196.93       513.29 o                         
  10   7   3         49.40        -80.93       460.76 o                         
  11   7   3       2157.56       2952.28       419.15 o                         
  12   7   3        880.40        580.82       405.68 o                         
  13   7   3       1079.50       1090.24       418.33 o                         
  14   7   3       1134.50        830.16       418.73 o                         
  15   7   3      18111.36      15708.82      1068.99 o                         
  16   7   3        101.48        -76.87       405.48 o                         
  17   7   3       1900.29       3029.77       441.88 o                         
  18   7   3        143.90        357.57       347.52 o                         
  19   7   3      10575.50       8885.25       424.59 o                         
  20   7   3        316.42        352.05       353.75 o                         
  21   7   3        859.65        878.62       362.19 o                         
  22   7   3          0.09        -58.97       363.23 o                         
  23   7   3       2479.87       2673.82       400.14 o                         
  24   7   3         17.83        268.36       406.29 o                         
  25   7   3       2380.37       2025.09       418.80 o                         
  26   7   3        268.72        712.53       367.07 o                         
  27   7   3       2780.49       4021.06       375.85 o                         
  28   7   3        102.15        556.33       340.74 o                         
  29   7   3       2992.24       3657.50       711.92 o                         
  30   7   3        709.58       1312.30       922.55 o                         
  31   7   3       2767.96       3044.05       961.34 o                         
 -31   9   3       4363.04       3555.03       955.89 o                         
 -30   9   3         33.70        506.62       515.17 o                         
 -29   9   3       5136.49       4629.78       348.72 o                         
 -28   9   3        711.17        754.87       415.25 o                         
 -27   9   3       3692.66       4400.01       563.91 o                         
 -26   9   3         76.15         -0.28       366.25 o                         
 -25   9   3        975.05       1844.49       349.22 o                         
 -24   9   3          2.49        194.29       321.09 o                         
 -23   9   3       4832.43       5639.96       334.36 o                         
 -22   9   3       1404.72       1684.21       324.18 o                         
 -21   9   3       1584.48       1619.73       353.91 o                         
 -20   9   3         33.17        -73.85       348.42 o                         
 -19   9   3       9637.55       8669.55       433.29 o                         
 -18   9   3        150.99        301.02       367.37 o                         
 -17   9   3      12084.75      12164.92       561.98 o                         
 -16   9   3       1198.79       1509.20       384.36 o                         
 -15   9   3      58846.80      51736.24      2705.55 o                         
 -14   9   3          2.21       -375.95       410.14 o                         
 -13   9   3      19933.06      18064.32       553.44 o                         
 -12   9   3       1025.23       1014.59       388.33 o                         
 -11   9   3      36006.66      35354.48      1344.73 o                         
 -10   9   3        365.14        303.60       338.84 o                         
  -9   9   3      25757.50      35536.73      1438.01 o                         
  -8   9   3          6.93         58.61       467.53 o                         
  -7   9   3      67862.80      68676.17      1104.43 o                         
  -6   9   3          0.08        444.44       407.13 o                         
  -5   9   3      22841.85      22286.92       570.29 o                         
  -4   9   3       3670.38       3749.01       398.63 o                         
  -3   9   3          4.47        391.53       397.87 o                         
  -2   9   3          1.29        464.86       372.52 o                         
  -1   9   3      25735.96      27811.24       669.52 o                         
   0   9   3       5934.44       6285.71       461.99 o                         
   1   9   3       4677.87       6679.70       980.74 o                         
   2   9   3       1468.39       1768.12       881.33 o                         
   3   9   3       5072.30       8049.92       501.15 o                         
   4   9   3         20.91        261.00       423.09 o                         
   5   9   3      30836.48      34074.57       853.57 o                         
   6   9   3       2305.41       2677.54       429.82 o                         
   7   9   3       1026.31       1319.28       415.48 o                         
   8   9   3         39.03        146.77       488.70 o                         
   9   9   3      64176.40      59518.62      8350.10 o                         
  10   9   3          0.03         94.13       451.85 o                         
  11   9   3       7780.58       9875.04       515.12 o                         
  12   9   3        353.36        193.59       480.95 o                         
  13   9   3      16936.54      14541.19       779.04 o                         
  14   9   3         53.04        486.35       381.13 o                         
  15   9   3       7170.10       6590.21       447.23 o                         
  16   9   3         70.48        612.02       470.62 o                         
  17   9   3       3691.60       4116.19       475.42 o                         
  18   9   3        538.16        607.28       416.35 o                         
  19   9   3       7394.46       6593.40       448.40 o                         
  20   9   3         14.74        126.95       362.04 o                         
  21   9   3      13107.49      11725.33       437.67 o                         
  22   9   3        574.59        594.97       344.59 o                         
  23   9   3      16503.71      15860.42       547.17 o                         
  24   9   3        224.98       -283.91       380.82 o                         
  25   9   3       3453.04       3453.53       398.54 o                         
  26   9   3          0.02          1.04       421.96 o                         
  27   9   3        165.24       1133.07       504.75 o                         
 -29  11   3       4985.42       5507.42       958.92 o                         
 -27  11   3       1723.09       1626.66       385.87 o                         
 -26  11   3        500.73        871.19       387.70 o                         
 -25  11   3       2928.26       2902.76       406.66 o                         
 -24  11   3        256.24        465.40       375.65 o                         
 -23  11   3       8588.58       6642.83       513.78 o                         
 -22  11   3         21.80         80.81       372.82 o                         
 -21  11   3      10653.56      10916.37       768.32 o                         
 -20  11   3         38.52        149.66       354.21 o                         
 -19  11   3       8519.13       7229.83       480.27 o                         
 -18  11   3        830.84        470.85       422.52 o                         
 -17  11   3        892.28        781.95       412.74 o                         
 -16  11   3        906.26        822.44       399.89 o                         
 -15  11   3       8537.77       9143.48       711.49 o                         
 -14  11   3        527.51        782.13       424.87 o                         
 -13  11   3       7086.84       5927.84       462.87 o                         
 -12  11   3        799.79       1146.80       484.08 o                         
 -11  11   3       1924.42       2014.11       542.30 o                         
 -10  11   3        227.79         32.64       491.86 o                         
  -9  11   3       6638.32       5574.78       491.05 o                         
  -8  11   3        359.58        682.52       478.53 o                         
  -7  11   3      43954.95      43879.83       974.57 o                         
  -6  11   3       8179.76       7447.27       645.63 o                         
  -5  11   3      13649.58      17441.28       771.87 o                         
  -4  11   3       9562.28       8952.63       537.26 o                         
  -3  11   3      22012.49      21822.43       622.42 o                         
  -2  11   3       7899.77       6839.86       582.70 o                         
  -1  11   3       3300.33       3078.64       616.14 o                         
   0  11   3       5939.92       6135.69       668.61 o                         
   1  11   3       5333.59       7463.92       675.88 o                         
   2  11   3       3746.24       3434.90       384.55 o                         
   3  11   3       2039.96       2667.42       397.48 o                         
   4  11   3       5708.86       4704.49       537.78 o                         
   5  11   3      90942.98      92335.53      1072.50 o                         
   6  11   3        298.37        451.64       330.94 o                         
   7  11   3       1583.26       3219.29       420.56 o                         
   8  11   3        349.09        443.66       383.97 o                         
   9  11   3       5556.86       6542.39       456.45 o                         
  10  11   3         37.27        117.75       452.80 o                         
  11  11   3        786.72       1762.51       369.25 o                         
  12  11   3       2107.07       1980.44       456.01 o                         
  13  11   3      14797.22      13664.69       777.58 o                         
  14  11   3        803.01       1106.77       517.17 o                         
  15  11   3       1533.64       2170.21       541.49 o                         
  16  11   3        239.95        782.92       473.02 o                         
  17  11   3        298.22         58.93       573.64 o                         
  18  11   3        218.04        213.99       575.38 o                         
  19  11   3        630.45       1184.78       427.25 o                         
  20  11   3        895.43       1221.29       409.52 o                         
  21  11   3      16832.19      14930.81      1422.40 o                         
  22  11   3        561.46        884.44       352.49 o                         
  23  11   3       4757.63       4591.40       403.07 o                         
  24  11   3          0.86       -121.57       362.64 o                         
  25  11   3       5200.02       4942.29       419.98 o                         
 -26  13   3        114.02        695.25       868.00 o                         
 -25  13   3       7826.69       8029.35       600.09 o                         
 -24  13   3       1214.14       1303.13       359.80 o                         
 -23  13   3      17064.82      13960.45       666.00 o                         
 -22  13   3        557.72        332.25       357.43 o                         
 -21  13   3       8688.51       7841.42       418.12 o                         
 -20  13   3         98.90        247.00       314.45 o                         
 -19  13   3      16968.94      15658.33       838.04 o                         
 -18  13   3       1046.75       1387.81       380.20 o                         
 -17  13   3      10470.41      11637.76      1248.65 o                         
 -16  13   3         31.21        -48.31       567.26 o                         
 -15  13   3        176.96        521.45       596.14 o                         
 -14  13   3       2445.02       2540.96       619.83 o                         
 -13  13   3       5373.22       4350.07       668.88 o                         
 -12  13   3        696.57       1778.23       744.65 o                         
 -11  13   3        790.59       2905.27       478.95 o                         
 -10  13   3         10.25        747.31       612.80 o                         
  -9  13   3     116783.69      99456.35      9838.62 o                         
  -8  13   3         10.31        665.85       701.61 o                         
  -7  13   3      10972.22      11186.18       563.09 o                         
  -6  13   3        312.39        565.45       518.06 o                         
  -5  13   3       2468.11       5444.62       579.41 o                         
  -4  13   3        684.62        486.99       531.20 o                         
  -3  13   3      21225.18      22364.27       916.44 o                         
  -2  13   3        491.39       1278.57       491.58 o                         
  -1  13   3       5177.00       5494.21       478.77 o                         
   0  13   3          0.81        110.02       435.87 o                         
   1  13   3       8122.31      10042.40       470.07 o                         
   2  13   3       1755.96       1556.46       406.13 o                         
   3  13   3         85.00        338.06       390.53 o                         
   4  13   3        109.83         46.31       441.47 o                         
   5  13   3       6742.47       9065.13       531.20 o                         
   6  13   3        874.08        654.42       407.57 o                         
   7  13   3      94479.98      96933.77      2368.80 o                         
   8  13   3        694.08        829.62       664.43 o                         
   9  13   3       2423.81       2875.01       494.13 o                         
  10  13   3        467.99        711.67       408.02 o                         
  11  13   3       1196.19       2727.91       476.32 o                         
  12  13   3        495.24        667.13       390.12 o                         
  13  13   3       7857.55       8634.84       529.83 o                         
  14  13   3        304.21       -469.39       504.46 o                         
  15  13   3      18524.45      17788.67       963.38 o                         
  16  13   3        160.79       -101.82       490.54 o                         
  17  13   3       1202.98       2022.26       489.01 o                         
  18  13   3         32.02         96.96       472.55 o                         
  19  13   3      11574.18      10927.96       566.56 o                         
  20  13   3         14.92       -183.66       359.24 o                         
  21  13   3       5870.12       5063.93       503.82 o                         
  22  13   3        650.73       1007.59       418.59 o                         
  23  13   3       2843.83       1151.41       504.40 o                         
 -22  15   3        285.23        797.68       871.63 o                         
 -21  15   3       6893.07       5962.05       573.94 o                         
 -20  15   3         11.97       -196.46       443.05 o                         
 -19  15   3        829.90       1522.11       429.21 o                         
 -18  15   3         27.13        -25.09       496.50 o                         
 -17  15   3       3954.33       5003.48       641.09 o                         
 -16  15   3        776.25        955.21       555.44 o                         
 -15  15   3       5840.62       6785.34      1134.40 o                         
 -14  15   3       1202.66        937.70       868.60 o                         
 -13  15   3       3274.55       4199.36       888.00 o                         
 -12  15   3        147.46       1324.42       850.42 o                         
 -11  15   3       8332.34       8010.28       846.78 o                         
 -10  15   3       1826.64       1875.18       610.04 o                         
  -9  15   3       1260.26       1201.80       603.22 o                         
  -8  15   3        126.05        150.32       838.30 o                         
  -7  15   3      10895.45      11905.26      1018.32 o                         
  -6  15   3        175.44        576.31       585.84 o                         
  -5  15   3       5162.71       4447.64       701.01 o                         
  -4  15   3       1505.82       1265.29       522.37 o                         
  -3  15   3       2540.86       2772.94       646.63 o                         
  -2  15   3         73.72        437.89       514.97 o                         
  -1  15   3       1639.70       2190.42       467.95 o                         
   0  15   3       2014.24       2281.65       460.42 o                         
   1  15   3        274.74       1190.30       440.74 o                         
   2  15   3        578.26        743.17       459.36 o                         
   3  15   3       2914.12       2477.67       429.58 o                         
   4  15   3          0.05         85.47       452.40 o                         
   5  15   3       9213.14       9925.37       581.72 o                         
   6  15   3        490.01        663.83       404.73 o                         
   7  15   3       1258.28       1620.83       406.75 o                         
   8  15   3        121.72        246.39       398.73 o                         
   9  15   3      13255.52      13561.30       751.53 o                         
  10  15   3          1.21        480.84       492.15 o                         
  11  15   3        664.14       1150.53       449.98 o                         
  12  15   3       4116.14       4797.62       901.94 o                         
  13  15   3      10590.01       6225.70       886.18 o                         
  14  15   3         46.97       -297.63       632.13 o                         
  15  15   3       3046.38       3149.12       457.71 o                         
  16  15   3       3142.70       2821.34       411.14 o                         
  17  15   3        885.71       1152.79       392.29 o                         
  18  15   3        547.68        805.14       386.70 o                         
  19  15   3       2917.10       2186.38       448.64 o                         
  20  15   3        245.29        186.02       615.45 o                         
 -19  17   3       2528.19       3487.75       946.19 o                         
 -17  17   3        199.23         12.73       860.72 o                         
 -16  17   3       2459.71       2678.55       909.82 o                         
 -15  17   3       4106.78       3341.17       649.55 o                         
 -14  17   3       1491.96       1580.98       628.69 o                         
 -13  17   3       3179.52       2809.98       637.94 o                         
 -12  17   3         22.37        694.08       612.81 o                         
 -11  17   3      11102.06      10376.33      1917.23 o                         
 -10  17   3         56.46        -56.23       770.71 o                         
  -9  17   3        420.35        397.86       610.87 o                         
  -8  17   3       4129.05       4800.23       641.56 o                         
  -7  17   3       2572.23       3094.36       964.98 o                         
  -6  17   3       4568.98       3913.26      1002.56 o                         
  -5  17   3       5254.56       5445.61      1033.47 o                         
  -4  17   3        503.79        531.96       501.03 o                         
  -3  17   3        219.71        548.34       514.29 o                         
  -2  17   3       1183.34        340.41       524.87 o                         
  -1  17   3       1441.02       1920.79       473.58 o                         
   0  17   3        546.14        195.20       461.31 o                         
   1  17   3       2287.72       2549.39       480.39 o                         
   2  17   3        441.70        639.06       542.43 o                         
   3  17   3        358.22       1411.61       536.55 o                         
   4  17   3        604.48        530.40       514.30 o                         
   5  17   3      14741.83      15058.71       950.57 o                         
   6  17   3         13.78        -31.15       442.82 o                         
   7  17   3       1616.67       3244.81       541.44 o                         
   8  17   3       7343.37       7512.92       963.46 o                         
   9  17   3       5865.48       4924.96       665.26 o                         
  10  17   3       3358.26       2418.42       638.54 o                         
  11  17   3        557.57       1091.07       608.59 o                         
  12  17   3       2181.90        642.09       643.41 o                         
  13  17   3       3956.71       3283.67       652.42 o                         
  14  17   3        710.93        341.90       624.91 o                         
  15  17   3       2581.24       3098.59       646.98 o                         
  16  17   3        179.16        538.01       628.11 o                         
 -13  19   3        523.58       1537.18       951.04 o                         
 -12  19   3        238.26        435.21       873.45 o                         
 -11  19   3       1992.98       1594.76       914.06 o                         
 -10  19   3         69.69       -213.36       911.64 o                         
  -9  19   3      20326.17      21538.16       811.48 o                         
  -8  19   3        995.87        790.77       623.51 o                         
  -7  19   3       2565.53       3936.93       658.56 o                         
  -6  19   3       2331.45       2160.26       669.17 o                         
  -5  19   3       4532.94       4226.73       687.06 o                         
  -4  19   3          0.64        374.57       639.40 o                         
  -3  19   3        153.10        694.03       868.00 o                         
  -2  19   3        448.52        598.26       852.84 o                         
  -1  19   3       2870.67       2683.40       941.34 o                         
   0  19   3       1477.74       1816.51       644.56 o                         
   1  19   3        152.61        124.78       614.91 o                         
   2  19   3          3.40        -74.18       629.73 o                         
   3  19   3       3249.51       2964.96       673.72 o                         
   4  19   3       1249.49       1187.22       681.21 o                         
   5  19   3       1227.71       1706.57       661.87 o                         
   6  19   3       1028.68        498.70       648.20 o                         
   7  19   3       8166.85       7389.34       716.38 o                         
   8  19   3       1612.40        801.56       652.53 o                         
   9  19   3       5105.65       4672.35       705.70 o                         
  10  19   3          6.40         -7.39       614.27 o                         
  11  19   3        877.96       1598.40       883.76 o                         
  -1  21   3        155.14        268.24       615.83 o                         
  -3 -20   4         87.49        237.61       885.58 o                         
  -3 -18   4         50.52       -102.28       595.52 o                         
  -3 -16   4         49.55        184.48       618.39 o                         
  -3 -14   4         62.31         71.62       513.72 o                         
  -3 -12   4        591.59        488.47       512.20 o                         
  -3 -10   4        749.81        851.46       412.51 o                         
  -3  -8   4        120.41        239.12       340.11 o                         
 -34   0   4       8342.94      10178.97      1007.41 o                         
 -32   0   4       8124.35       6331.12       683.45 o                         
 -30   0   4       2302.50       2028.02       437.40 o                         
 -28   0   4       4841.08       4363.34       459.30 o                         
 -26   0   4      21523.81      16328.98       679.64 o                         
  -3 -20   6         22.99        233.37       866.78 o                         
  -3 -18   6        631.87        417.15       614.85 o                         
  -3 -16   6        160.07        660.09       910.43 o                         
  -3 -14   6        199.01        243.03       521.00 o                         
  -3 -12   6        388.80        345.49       501.21 o                         
  -3 -10   6         69.48        152.37       427.42 o                         
  -3  -8   6        255.27        264.43       333.25 o                         
  -3 -20   8         26.98        -46.67       907.40 o                         
  -3 -18   8         32.28         29.18       467.22 o                         
  -3 -16   8       1317.55       1535.36       914.06 o                         
  -3 -14   8          1.82        213.01       627.73 o                         
  -3 -12   8        221.61        220.31       635.46 o                         
  -3 -10   8       1861.71       1739.35       524.70 o                         
  -3  -8   8        157.76        352.71       349.34 o                         
  -3 -20  10        122.37       -224.88       919.52 o                         
  -3 -18  10        222.82        751.02       603.91 o                         
  -3 -16  10        368.16        -75.83       589.33 o                         
  -3 -14  10        148.38        319.12       491.16 o                         
  -3 -12  10        704.65        550.49       500.59 o                         
  -3 -10  10        270.15        431.98       533.05 o                         
  -3  -8  10        267.54         70.85       347.72 o                         
  -3 -18  12        262.98        283.18       627.94 o                         
  -3 -16  12          0.17        134.78       564.35 o                         
  -3 -14  12         99.33        533.41       839.51 o                         
  -3 -12  12        420.10        404.16       445.51 o                         
  -3 -10  12         10.35       -238.36       395.99 o                         
  -3  -8  12          0.29        -35.30       374.85 o                         
  -3 -18  14        114.41         36.98       824.35 o                         
  -3 -16  14        599.00        900.73       780.11 o                         
  -3 -14  14         25.02         98.29       564.43 o                         
  -3 -12  14         66.72        294.27       599.38 o                         
  -3 -10  14         86.97        165.13       423.64 o                         
  -3  -8  14        848.96        655.75       403.26 o                         
  -3 -16  16        243.49       1289.87       872.24 o                         
  -3 -14  16         29.27       -596.83       596.83 o                         
  -3 -12  16          2.19       -446.72       486.68 o                         
  -3 -10  16        209.71        523.95       376.72 o                         
  -3  -8  16        169.89        438.04       403.51 o                         
  -3 -16  18        706.84        580.25       487.76 o                         
  -3 -14  18         50.41        364.15       465.60 o                         
  -3 -12  18         44.52       -349.44       424.27 o                         
  -3 -10  18         59.73        153.46       364.17 o                         
  -3  -8  18          5.60        277.90       346.82 o                         
  -3 -16  20         99.87        -18.79       853.45 o                         
  -3 -14  20        118.11        333.84       390.09 o                         
  -3 -12  20       1212.65        694.72       383.99 o                         
  -3 -10  20        115.30         34.78       413.15 o                         
  -3  -8  20          0.69         17.70       342.86 o                         
  -3 -14  22        141.66         -8.62       380.96 o                         
  -3 -12  22        233.62        256.97       394.64 o                         
  -3 -10  22        465.76        263.04       459.22 o                         
  -3  -8  22        183.89        207.56       328.22 o                         
  -3 -14  24        669.81        341.64       506.10 o                         
  -3 -12  24        882.89       1058.26       382.09 o                         
  -3 -10  24        476.34        803.60       374.24 o                         
  -3  -8  24         75.47        131.94       307.46 o                         
  -3 -12  26        186.74        884.43       384.12 o                         
  -3 -10  26        488.96        992.60       372.94 o                         
  -3  -8  26        817.93        771.82       351.04 o                         
  -3 -10  28        376.19        521.49       438.61 o                         
  -3  -8  28         55.06         -5.28       370.87 o                         
  -3 -10  30        147.20        406.72       935.89 o                         
  -3  -8  30         65.07        141.39       379.28 o                         
  -4  -7 -31        379.61        386.72       921.94 o                         
  -4  -5 -31         37.27       -165.43       611.35 o                         
  -4  -3 -31         38.10          4.45       634.12 o                         
  -4  -1 -31         23.43        -78.80       873.45 o                         
  -4  -7 -29          0.76        -50.37       628.73 o                         
  -4  -5 -29          7.51       -348.22       348.22 o                         
  -4  -3 -29          0.19         70.16       352.81 o                         
  -4  -1 -29        367.91        437.86       347.19 o                         
  -4  -9 -27          3.02        304.55       582.23 o                         
  -4  -7 -27          0.32        211.65       424.53 o                         
  -4  -5 -27        456.95        725.48       343.63 o                         
  -4  -3 -27        515.15        518.10       328.78 o                         
  -4  -1 -27        461.91        400.15       357.11 o                         
  -4  -9 -25         46.67        139.81       363.44 o                         
  -4  -7 -25        372.86        577.02       480.91 o                         
  -4  -5 -25        273.87        180.93       408.34 o                         
  -4  -3 -25        271.25        725.21       337.07 o                         
  -4  -1 -25         27.10       -285.39       355.61 o                         
  -4  -9 -23        833.89        946.27       369.61 o                         
  -4  -7 -23        225.34         43.65       396.91 o                         
  -4  -5 -23        148.31        195.55       413.67 o                         
  -4  -3 -23         27.38        153.35       346.34 o                         
  -4  -1 -23        817.43        480.47       361.43 o                         
  -4  -9 -21        289.85        653.70       412.13 o                         
  -4  -7 -21        338.41        768.76       370.15 o                         
  -4  -5 -21        321.14        168.83       475.83 o                         
  -4  -3 -21         25.69        210.37       354.48 o                         
  -4  -1 -21        413.53        517.16       376.00 o                         
  -4  -9 -19        292.13         -3.86       439.64 o                         
  -4  -7 -19        293.13        495.04       370.83 o                         
  -4  -5 -19         11.97        260.51       355.04 o                         
  -4  -3 -19          0.05        290.37       330.04 o                         
  -4  -1 -19          0.01        242.03       322.76 o                         
  -4  -9 -17        496.89        525.16       542.53 o                         
  -4  -7 -17        378.19        556.82       382.08 o                         
  -4  -5 -17         76.27         51.69       358.79 o                         
  -4  -3 -17       3302.45       3013.37       353.62 o                         
  -4  -1 -17       2477.07       2452.42       369.19 o                         
  -4  -9 -15        185.61         91.57       526.32 o                         
  -4  -7 -15       2003.36       1783.98       444.84 o                         
  -4  -5 -15        424.92        305.00       394.75 o                         
  -4  -3 -15        445.25        457.13       331.43 o                         
  -4  -1 -15          7.66         78.44       340.28 o                         
  -4  -9 -13          3.16       -180.99       384.45 o                         
  -4  -7 -13        485.18        519.82       423.10 o                         
  -4  -5 -13        381.50        650.18       400.94 o                         
  -4  -3 -13          0.77         63.70       268.12 o                         
  -4  -1 -13        126.71        230.83       323.70 o                         
  -4  -9 -11        370.51        -95.42       578.59 o                         
  -4  -7 -11        585.86        763.19       375.56 o                         
  -4  -5 -11        188.84        301.93       365.97 o                         
  -4  -3 -11        480.51        276.46       282.20 o                         
  -4  -1 -11         65.23         77.30       327.91 o                         
  -4  -9  -9         57.17        297.40       394.91 o                         
  -4  -7  -9        856.98        416.77       491.81 o                         
  -4  -5  -9       1066.36        942.35       346.69 o                         
  -4  -3  -9        143.06         76.36       331.18 o                         
  -4  -1  -9         93.36         85.02       300.96 o                         
  -4  -9  -7        306.85        292.85       474.38 o                         
  -4  -7  -7          0.02        -23.11       314.90 o                         
  -4  -5  -7        982.37        898.17       430.13 o                         
  -4  -3  -7       1250.44        951.61       410.91 o                         
  -4  -1  -7       1117.29        640.46       374.18 o                         
  -4  -9  -5         16.89         70.09       336.99 o                         
  -4  -7  -5        199.07         99.33       380.67 o                         
  -4  -5  -5         59.70          3.34       522.94 o                         
  -4  -3  -5       1650.24       1399.74       566.20 o                         
  -4  -1  -5        663.34        518.52       353.70 o                         
  -4  -9  -3          8.54         92.29       510.64 o                         
  -4  -7  -3          0.19       -156.38       743.13 o                         
  -4  -5  -3          2.93        -20.26       414.33 o                         
  -4  -3  -3        363.78        236.99       442.90 o                         
  -4  -1  -3         19.08         24.48       330.11 o                         
  -4  -9  -1        669.40        802.64       524.84 o                         
  -4  -7  -1       1725.00       1376.65       396.68 o                         
  -4  -5  -1         88.05        143.01       401.86 o                         
  -4  -3  -1        843.24        675.61       538.29 o                         
  -4  -1  -1          8.18         53.31       339.49 o                         
  -4  -9   1         36.76         30.40       523.96 o                         
  -4  -7   1       1417.37       1474.37       474.07 o                         
  -4  -5   1        219.62        252.52       381.05 o                         
  -4  -3   1        460.08        281.85       448.60 o                         
  -4  -1   1          0.29         -0.21       468.41 o                         
  -4  -9   3       1498.52       1574.61       451.87 o                         
  -4  -7   3        142.20        450.40       442.61 o                         
  -4  -5   3        484.45        387.74       387.08 o                         
  -4  -3   3         68.44         92.97       395.54 o                         
  -4  -1   3         24.74         27.30       299.98 o                         
 -24   0   4      29600.54      26659.37      1133.49 o                         
 -22   0   4      20771.40      21222.49      1235.61 o                         
 -20   0   4      88449.30      79955.17      4352.48 o                         
 -18   0   4        196.17        436.84       335.46 o                         
 -16   0   4       8893.88       8797.74       487.29 o                         
 -14   0   4       1494.87       2192.58       308.70 o                         
 -12   0   4      58279.75      52622.95      2418.15 o                         
 -10   0   4      65285.59      63148.29      2319.18 o                         
  -8   0   4      95514.59      91496.53      4719.10 o                         
  -6   0   4     287754.59     326687.75      8334.46 o                         
  -4   0   4     295366.81     329287.91      9759.95 o                         
  -2   0   4     144203.20     121153.12      3553.57 o                         
   0   0   4     296893.88     307213.47     12811.63 o                         
   2   0   4      61747.17      72276.19      6332.48 o                         
   4   0   4     477003.62     471057.38     40348.52 o                         
   6   0   4      26791.71      17719.06       798.90 o                         
   8   0   4       3902.65       5059.84       490.72 o                         
  10   0   4       5786.48       5163.02       518.09 o                         
  12   0   4     115518.21      99375.59      3631.27 o                         
  14   0   4       8942.35       6997.80       517.86 o                         
  16   0   4       2074.30       1968.40       512.03 o                         
  18   0   4      33550.11      28218.67      2011.18 o                         
  20   0   4      42220.70      36901.15      2427.56 o                         
  22   0   4      12856.97      12353.98       585.12 o                         
  24   0   4        396.09       1084.32       454.27 o                         
  26   0   4       4365.65       4399.76       648.91 o                         
  28   0   4      12483.76      14637.60       857.09 o                         
  30   0   4       2663.26       3634.63       511.86 o                         
 -35   2   4        192.25        539.47       910.43 o                         
 -34   2   4       1439.86       1372.51       896.18 o                         
 -33   2   4        763.37       1030.46       492.96 o                         
 -32   2   4       1179.68       1243.13       447.09 o                         
 -31   2   4        842.65        721.59       436.81 o                         
 -30   2   4      15801.26      15574.85       479.22 o                         
 -29   2   4        180.73       -286.94       390.17 o                         
 -28   2   4       2495.94       2408.25       395.75 o                         
 -27   2   4        114.36          9.84       306.10 o                         
 -26   2   4      10570.17       9699.64       358.79 o                         
 -25   2   4         30.08         85.58       297.47 o                         
 -24   2   4      13443.73      12644.67       374.09 o                         
 -23   2   4       3890.63       3727.99       298.76 o                         
 -22   2   4       5693.97       5496.94       290.15 o                         
 -21   2   4        153.85        273.76       253.65 o                         
 -20   2   4      29571.75      24584.86       751.23 o                         
 -19   2   4       2956.36       2704.12       267.66 o                         
 -18   2   4       6255.88       5071.74       283.71 o                         
 -17   2   4        364.25        328.76       243.55 o                         
 -16   2   4      32411.57      28496.46      1706.68 o                         
 -15   2   4         11.95        -14.25       213.20 o                         
 -14   2   4      30522.92      26445.04      1234.79 o                         
 -13   2   4        573.05        374.24       226.10 o                         
 -12   2   4      15780.82      13788.82       401.40 o                         
 -11   2   4       1520.26       1306.73       280.43 o                         
 -10   2   4      38211.16      31875.05      1312.09 o                         
  -9   2   4         44.08        106.80       293.48 o                         
  -8   2   4       2501.31       1626.75       298.23 o                         
  -7   2   4       5740.32       4042.07       321.84 o                         
  -6   2   4     248821.78     250711.98      7447.36 o                         
  -5   2   4        569.07        485.19       316.15 o                         
  -4   2   4      99541.62     125706.52      2850.22 o                         
  -3   2   4       5472.10       4247.98       445.76 o                         
  -2   2   4      71060.30      87706.32      1322.96 o                         
  -1   2   4          0.16         84.84       425.99 o                         
   0   2   4        639.09       2407.46       524.19 o                         
   1   2   4       1471.78        930.93       415.82 o                         
   2   2   4     310798.34     321835.34     30173.06 o                         
   3   2   4       1069.67        801.46       470.77 o                         
   4   2   4      37367.88      41266.07      2555.20 o                         
   5   2   4       1242.85        976.72       377.24 o                         
   6   2   4      58735.68      50950.66      3198.32 o                         
   7   2   4        873.51        857.23       429.65 o                         
   8   2   4       2237.32       1745.95       346.28 o                         
   9   2   4        108.67        195.54       316.35 o                         
  10   2   4      82407.73      69004.28      3584.45 o                         
  11   2   4        915.75        547.80       284.75 o                         
  12   2   4      46057.81      39465.08      1942.84 o                         
  13   2   4         51.55         24.79       315.23 o                         
  14   2   4      25023.90      24522.70       633.64 o                         
  15   2   4        358.70        105.30       309.22 o                         
  16   2   4      14755.21      13788.97       483.10 o                         
  17   2   4          1.54        -36.62       334.60 o                         
  18   2   4      30166.64      24798.36       487.67 o                         
  19   2   4        528.99        322.36       329.49 o                         
  20   2   4        242.36        731.65       338.12 o                         
  21   2   4          0.01       -243.76       333.73 o                         
  22   2   4        128.37       1189.59       344.87 o                         
  23   2   4        480.10        514.20       325.32 o                         
  24   2   4       5252.36       4857.24       367.03 o                         
  25   2   4          6.85        331.05       332.32 o                         
  26   2   4       1403.74       1682.11       349.75 o                         
  27   2   4        163.80         95.53       334.10 o                         
  28   2   4       1214.92        463.11       373.09 o                         
  29   2   4          0.07         96.11       337.95 o                         
  30   2   4         57.59       1147.69       397.14 o                         
  31   2   4          3.79        340.90       626.99 o                         
 -34   4   4       4099.50       4681.85       974.68 o                         
 -33   4   4        236.81        579.27       427.77 o                         
 -32   4   4       6618.08       5599.58       477.39 o                         
 -31   4   4         51.51        148.00       381.73 o                         
 -30   4   4       7115.53       8340.88       500.30 o                         
 -29   4   4          2.35        -45.12       411.36 o                         
 -28   4   4       1286.63       1747.87       360.19 o                         
 -27   4   4         29.93       -182.88       342.65 o                         
 -26   4   4        582.63        880.05       339.21 o                         
 -25   4   4         18.17        242.92       346.31 o                         
 -24   4   4       9234.94       9357.82       351.89 o                         
 -23   4   4        137.72        246.38       332.02 o                         
 -22   4   4       1617.69       2015.31       298.87 o                         
 -21   4   4         37.15        202.13       295.24 o                         
 -20   4   4        718.02        549.16       288.78 o                         
 -19   4   4       3208.88       2733.09       306.95 o                         
 -18   4   4      31646.84      29307.63      1415.18 o                         
 -17   4   4       1587.50       1185.57       277.74 o                         
 -16   4   4       1523.35       1732.13       284.17 o                         
 -15   4   4        349.80        337.83       279.47 o                         
 -14   4   4       3393.14       3085.48       281.99 o                         
 -13   4   4        457.08        561.76       273.72 o                         
 -12   4   4      12124.09      15237.92       564.09 o                         
 -11   4   4        188.18        -34.19       344.60 o                         
 -10   4   4      29026.70      28295.13      1467.23 o                         
  -9   4   4       1721.93       1282.92       410.90 o                         
  -8   4   4       9148.18       8754.13       459.66 o                         
  -7   4   4         86.15        153.05       340.80 o                         
  -6   4   4      25369.50      27673.37       735.01 o                         
  -5   4   4        530.91        483.00       496.74 o                         
  -4   4   4       6022.45      10798.20       579.10 o                         
  -3   4   4        703.62        786.62       393.69 o                         
  -2   4   4      52635.33      54890.29      1134.15 o                         
  -1   4   4          7.04         66.81       368.24 o                         
   0   4   4      26736.09      35754.06      2112.52 o                         
   1   4   4          6.10         52.72       384.40 o                         
   2   4   4       9798.75       9758.81       660.02 o                         
   3   4   4        746.17        301.19       467.97 o                         
   4   4   4      37158.58      35653.15      3029.49 o                         
   5   4   4       3504.85       2256.44       519.09 o                         
   6   4   4       1763.78        903.49       562.88 o                         
   7   4   4        160.64         42.61       398.98 o                         
   8   4   4     134400.17     122105.23     10146.92 o                         
   9   4   4         41.05        221.45       395.92 o                         
  10   4   4       4847.34       4099.04       457.01 o                         
  11   4   4        364.44        268.93       382.09 o                         
  12   4   4      25137.31      24940.97       943.30 o                         
  13   4   4          3.58          6.01       306.05 o                         
  14   4   4      11428.46      13255.85       412.52 o                         
  15   4   4        805.02        800.04       346.26 o                         
  16   4   4      16588.87      16840.13       444.62 o                         
  17   4   4       1120.59       1020.51       350.76 o                         
  18   4   4       1836.18       2342.48       387.35 o                         
  19   4   4         19.48         92.49       351.87 o                         
  20   4   4       1331.96       1762.74       375.13 o                         
  21   4   4        192.54        666.00       358.30 o                         
  22   4   4       8688.46       8280.32       510.29 o                         
  23   4   4        118.09       -214.21       364.23 o                         
  24   4   4       2575.96       2863.08       424.40 o                         
  25   4   4        155.00       -311.09       417.01 o                         
  26   4   4       1868.05       1997.36       376.86 o                         
  27   4   4        165.78        253.88       369.04 o                         
  28   4   4         52.33       -239.27       339.30 o                         
  29   4   4         64.34        -91.84       341.72 o                         
  30   4   4       2037.62       2496.19       700.70 o                         
  31   4   4         71.73        -40.19       634.59 o                         
  32   4   4       1625.75       2114.83       963.77 o                         
 -33   6   4          0.09       -322.47       859.51 o                         
 -32   6   4       9212.13       8950.77      1375.34 o                         
 -31   6   4        123.79        107.99       389.43 o                         
 -30   6   4       3675.63       4561.24       389.36 o                         
 -29   6   4        217.99        154.58       325.13 o                         
 -28   6   4       5268.00       5082.68       355.56 o                         
 -27   6   4          1.45        -74.03       301.12 o                         
 -26   6   4       4255.52       4152.24       318.71 o                         
 -25   6   4        738.83       1069.99       321.29 o                         
 -24   6   4       5555.14       5697.75       373.72 o                         
 -23   6   4        153.41        299.23       305.10 o                         
 -22   6   4        247.81       1095.16       317.46 o                         
 -21   6   4        246.07         89.30       325.85 o                         
 -20   6   4        793.75       1616.63       316.86 o                         
 -19   6   4        211.99       -141.21       308.94 o                         
 -18   6   4      30016.46      23685.13       725.05 o                         
 -17   6   4        584.71        896.53       346.37 o                         
 -16   6   4       2347.51       2435.44       377.05 o                         
 -15   6   4       1340.56       1207.24       353.62 o                         
 -14   6   4      88196.81      76885.14      4426.35 o                         
 -13   6   4        487.78        263.95       386.50 o                         
 -12   6   4      36798.12      28090.13      1091.25 o                         
 -11   6   4        501.97        634.92       361.12 o                         
 -10   6   4      21708.22      22054.40       773.61 o                         
  -9   6   4         57.79        -40.86       351.41 o                         
  -8   6   4      26133.90      23193.14       547.21 o                         
  -7   6   4        538.54        373.58       319.61 o                         
  -6   6   4       7451.61       9064.27       489.64 o                         
  -5   6   4        504.26        475.94       403.34 o                         
  -4   6   4         71.15        132.36       386.57 o                         
  -3   6   4       1094.32        836.70       417.94 o                         
  -2   6   4      12558.15      14799.40       589.95 o                         
  -1   6   4       1563.04       1153.12       372.36 o                         
   0   6   4       1878.67        929.53       366.45 o                         
   1   6   4        556.54        744.77       368.54 o                         
   2   6   4      11593.67      11811.46       650.35 o                         
   3   6   4        573.55        443.77       563.19 o                         
   4   6   4      11765.17      13363.82      1357.44 o                         
   5   6   4        160.23        325.90       457.75 o                         
   6   6   4      10349.30       9727.46       772.44 o                         
   7   6   4        965.33       1094.68       406.53 o                         
   8   6   4       4468.42       3688.98       510.76 o                         
   9   6   4       1352.19       1334.28       417.04 o                         
  10   6   4      34423.46      28260.17      2200.96 o                         
  11   6   4          1.43       -223.37       374.66 o                         
  12   6   4        120.57       1454.43       407.95 o                         
  13   6   4       1300.80       1432.92       412.28 o                         
  14   6   4      45321.82      34924.81      1554.96 o                         
  15   6   4        621.72        795.36       380.62 o                         
  16   6   4      16151.44      13925.61       782.14 o                         
  17   6   4       1298.47       1245.31       336.27 o                         
  18   6   4       2280.16       2453.40       354.46 o                         
  19   6   4         63.37        478.37       354.88 o                         
  20   6   4       4519.44       4416.70       524.68 o                         
  21   6   4         11.04         40.08       388.67 o                         
  22   6   4       6680.13       6607.05       471.10 o                         
  23   6   4         61.81       -478.76       478.76 o                         
  24   6   4       1519.97        892.69       472.62 o                         
  25   6   4         17.01       -254.17       502.85 o                         
  26   6   4       8847.38       7364.46       536.66 o                         
  27   6   4        101.94        297.84       344.50 o                         
  28   6   4       3702.18       3959.19       388.04 o                         
  29   6   4         76.32        175.71       422.12 o                         
  30   6   4        707.72       1319.23       650.39 o                         
  31   6   4         63.88        679.49       912.25 o                         
 -31   8   4         68.13        314.65       494.20 o                         
 -30   8   4      10724.82      10296.82       763.65 o                         
 -29   8   4        255.37        426.05       349.57 o                         
 -28   8   4      16244.54      13888.07       535.93 o                         
 -27   8   4        544.76        905.05       348.67 o                         
 -26   8   4      19600.05      18602.68      1444.36 o                         
 -25   8   4         15.37        154.77       381.54 o                         
 -24   8   4       7920.10       7843.19       365.69 o                         
 -23   8   4        356.35        341.32       315.00 o                         
 -22   8   4       9835.76       8376.48       372.47 o                         
 -21   8   4         16.83        120.16       287.19 o                         
 -20   8   4       1137.55       1009.32       296.34 o                         
 -19   8   4        490.79        905.47       344.24 o                         
 -18   8   4      15469.13      13140.62       623.06 o                         
 -17   8   4         56.67         50.22       366.39 o                         
 -16   8   4      23090.54      21540.98      1257.19 o                         
 -15   8   4          6.43        269.74       415.02 o                         
 -14   8   4      64233.60      58491.85      3025.91 o                         
 -13   8   4       2079.91       2121.65       458.43 o                         
 -12   8   4      69356.12      63815.20      3391.66 o                         
 -11   8   4        210.06        113.85       345.92 o                         
 -10   8   4      33978.38      31207.94       816.04 o                         
  -9   8   4       6088.59       5662.16       376.26 o                         
  -8   8   4       5626.95       6478.81       544.45 o                         
  -7   8   4        260.25        254.29       384.90 o                         
  -6   8   4      53519.90      51799.40       784.69 o                         
  -5   8   4       4167.18       3594.82       384.33 o                         
  -4   8   4      52738.35      58619.41       826.81 o                         
  -3   8   4        294.92         64.91       441.45 o                         
  -2   8   4      28962.69      30415.80       779.29 o                         
  -1   8   4        125.08        105.06       544.12 o                         
   0   8   4       2630.28       2759.26       462.10 o                         
   1   8   4        104.62        222.07       428.26 o                         
   2   8   4     110876.02     116705.06      4903.99 o                         
   3   8   4       2493.00       2149.38       814.66 o                         
   4   8   4        787.32       3110.16       670.19 o                         
   5   8   4          2.95        118.80       440.92 o                         
   6   8   4      13047.68      13421.32       973.99 o                         
   7   8   4       3783.31       3342.21       462.70 o                         
   8   8   4      84846.82      86743.01      5043.33 o                         
   9   8   4        156.12         34.23       384.67 o                         
  10   8   4       1922.28       6104.38       539.60 o                         
  11   8   4        233.96        782.38       451.51 o                         
  12   8   4     132045.31     119943.59      8897.39 o                         
  13   8   4        154.49        228.05       409.72 o                         
  14   8   4       1288.85       2741.66       413.32 o                         
  15   8   4        100.39        112.08       400.58 o                         
  16   8   4      38254.59      29835.60      1128.53 o                         
  17   8   4        629.82       1359.24       409.55 o                         
  18   8   4       3853.75       3737.48       440.72 o                         
  19   8   4         40.37         63.35       370.10 o                         
  20   8   4       6738.72       7448.90       416.20 o                         
  21   8   4         88.70        239.76       354.11 o                         
  22   8   4        694.17        886.74       378.65 o                         
  23   8   4        399.40       1104.65       431.30 o                         
  24   8   4       6845.72       5868.88       396.61 o                         
  25   8   4         53.96        139.07       415.58 o                         
  26   8   4       4152.60       4286.97       521.00 o                         
  27   8   4        271.52        266.40       506.55 o                         
  28   8   4        675.70       -169.48       628.06 o                         
  29   8   4        203.20       1139.55       898.91 o                         
 -31  10   4         12.88        145.47       920.13 o                         
 -30  10   4        584.12        592.12       641.84 o                         
 -29  10   4        280.59        -36.17       623.60 o                         
 -28  10   4        438.45        647.50       433.96 o                         
 -27  10   4         45.90         99.07       345.24 o                         
 -26  10   4       8280.76       5962.68       624.69 o                         
 -25  10   4        226.54        -19.32       368.71 o                         
 -24  10   4      11077.29      10753.99       732.69 o                         
 -23  10   4         14.26        -53.67       374.49 o                         
 -22  10   4        482.39       1107.28       378.43 o                         
 -21  10   4       2216.22       2104.15       391.21 o                         
  -4  -9   5        240.69        363.73       361.73 o                         
  -4  -7   5        760.40        875.54       362.41 o                         
  -4  -5   5        753.46        600.93       418.60 o                         
  -4  -3   5         45.54         68.10       336.80 o                         
  -4  -1   5        459.06        344.12       212.48 o                         
  -4  -9   7        362.64         77.13       373.93 o                         
  -4  -7   7        999.76       1066.08       390.74 o                         
  -4  -5   7        255.71        230.23       361.21 o                         
  -4  -3   7        426.23        142.82       401.78 o                         
  -4  -1   7       1400.88       1185.91       208.00 o                         
  -4  -9   9         47.34        -27.73       400.26 o                         
  -4  -7   9        221.84        146.11       337.17 o                         
  -4  -5   9        509.70        397.38       386.15 o                         
  -4  -3   9        108.02        138.76       307.79 o                         
  -4  -1   9       1530.39       1192.46       247.12 o                         
  -4  -9  11       2829.73       3024.99       383.02 o                         
  -4  -7  11        346.98        444.04       362.07 o                         
  -4  -5  11        754.40        557.03       364.31 o                         
  -4  -3  11       2797.30       1829.00       320.54 o                         
  -4  -1  11        547.49        288.62       257.06 o                         
  -4  -9  13        464.89        609.29       433.77 o                         
  -4  -7  13        247.54        101.15       392.14 o                         
  -4  -5  13        995.71        994.21       340.58 o                         
  -4  -3  13         99.89        -31.65       247.18 o                         
  -4  -1  13        321.65        234.61       209.68 o                         
  -4  -9  15          5.43       -223.61       392.07 o                         
  -4  -7  15       1280.08       1098.39       381.36 o                         
  -4  -5  15        914.47        833.76       329.43 o                         
  -4  -3  15       1475.86       1004.77       248.43 o                         
  -4  -1  15       1846.72       1801.57       233.35 o                         
  -4  -9  17        265.33        653.31       380.75 o                         
  -4  -7  17        324.32        280.86       350.94 o                         
  -4  -5  17        728.41        326.42       304.37 o                         
  -4  -3  17       1003.96        998.78       235.87 o                         
  -4  -1  17        260.68        167.13       227.86 o                         
  -4  -9  19         57.73       -414.50       414.50 o                         
  -4  -7  19        720.84        867.78       312.74 o                         
  -4  -5  19        508.38        647.29       302.30 o                         
  -4  -3  19         80.94        110.38       269.44 o                         
  -4  -1  19       2155.31       1615.81       265.60 o                         
  -4  -9  21       1269.74       1346.18       345.55 o                         
  -4  -7  21          5.20         70.41       341.66 o                         
  -4  -5  21        303.92        424.24       303.09 o                         
  -4  -3  21        119.60        170.65       247.22 o                         
  -4  -1  21        736.68        829.62       256.66 o                         
  -4  -9  23         17.91        -41.20       360.30 o                         
  -4  -7  23         83.36        147.12       295.58 o                         
  -4  -5  23       1055.65        891.80       350.21 o                         
  -4  -3  23         88.59        265.43       268.09 o                         
  -4  -1  23         54.30         21.62       264.36 o                         
  -4  -9  25        937.77        773.58       413.80 o                         
  -4  -7  25          3.20       -151.57       343.65 o                         
  -4  -5  25         89.97         59.29       343.51 o                         
  -4  -3  25          0.40        384.01       330.41 o                         
  -4  -1  25       3700.44       3896.53       323.03 o                         
  -4  -9  27        584.39        678.22       389.56 o                         
  -4  -7  27         20.23       -125.59       284.80 o                         
  -4  -5  27         84.74        -89.32       350.63 o                         
  -4  -3  27        185.61        298.64       385.99 o                         
  -4  -1  27         91.56       -210.09       315.96 o                         
  -4  -9  29        250.15        270.35       350.33 o                         
  -4  -7  29       1153.02       1154.81       355.12 o                         
  -4  -5  29        419.34        136.53       322.72 o                         
  -4  -3  29         70.19        703.08       434.09 o                         
  -4  -1  29        703.10        463.46       354.03 o                         
  -4  -9  31        175.74         83.65       929.22 o                         
  -4  -7  31         53.59        297.20       378.99 o                         
  -4  -5  31        173.67        -27.96       391.82 o                         
  -4  -3  31          7.44         34.34       417.33 o                         
  -4  -1  31       1063.83        886.08       396.00 o                         
  -4  -5  33        294.30        203.66       873.45 o                         
  -4  -3  33        248.58        291.75       432.10 o                         
  -4  -1  33        400.67         13.11       435.21 o                         
  -4  -3  35          2.95        268.52       904.37 o                         
  -5  -2 -30        189.10        197.76       609.09 o                         
  -5  -2 -28        573.42        418.59       383.77 o                         
  -5  -2 -26         12.01        -82.70       330.71 o                         
  -4 -11 -25         15.79         53.84       360.19 o                         
  -5  -2 -24          4.43        159.46       330.05 o                         
  -4 -11 -23          4.03        -85.94       384.50 o                         
  -5  -2 -22        140.86        177.15       324.51 o                         
  -4 -13 -21         95.63        -38.67       377.61 o                         
  -4 -11 -21          0.57       -428.43       428.43 o                         
  -5  -2 -20          5.56        418.95       336.47 o                         
  -4 -15 -19         30.82        -42.76       429.89 o                         
  -4 -13 -19         45.43        337.21       405.47 o                         
  -4 -11 -19        110.90        537.47       453.23 o                         
  -5  -2 -18         59.07        110.30       320.74 o                         
  -4 -15 -17        111.33         42.22       402.51 o                         
  -4 -13 -17        533.94        637.99       412.29 o                         
  -4 -11 -17        138.60        104.86       838.30 o                         
  -5  -2 -16        612.80        726.74       358.76 o                         
  -4 -17 -15        323.51         94.17       621.47 o                         
  -4 -15 -15         95.94        -64.36       375.29 o                         
  -4 -13 -15        597.27        543.88       385.66 o                         
  -4 -11 -15         93.39       -755.86       841.33 o                         
  -5  -2 -14         72.21        149.84       330.73 o                         
  -4 -17 -13       1729.67       1936.25       636.22 o                         
  -4 -15 -13        232.48        440.23       614.99 o                         
  -4 -13 -13        103.72        301.23       391.55 o                         
  -4 -11 -13        900.62        869.21       935.89 o                         
  -5  -2 -12          2.03        149.58       314.75 o                         
  -4 -19 -11        601.89        712.82       958.92 o                         
  -4 -17 -11         36.41       -370.82       642.67 o                         
  -4 -15 -11        466.18         94.15       493.25 o                         
  -4 -13 -11        712.90        439.71       396.43 o                         
  -4 -11 -11         46.86         86.80       464.58 o                         
  -5  -2 -10        424.01        401.48       310.38 o                         
  -4 -19  -9         61.59        -95.34       653.05 o                         
  -4 -17  -9          0.55       -643.72       643.72 o                         
  -4 -15  -9        467.94        290.45       440.12 o                         
  -4 -13  -9          6.07        143.27       337.64 o                         
  -4 -11  -9         24.70        380.24       402.38 o                         
  -5  -2  -8        278.60        302.10       301.48 o                         
  -4 -19  -7          4.61        158.31       645.01 o                         
  -4 -17  -7        111.82        509.67       491.02 o                         
  -4 -15  -7        316.23        402.71       396.27 o                         
  -4 -13  -7        225.77        432.91       380.72 o                         
  -4 -11  -7        322.74        -17.31       425.04 o                         
  -5  -2  -6         51.91        217.54       418.30 o                         
  -4 -19  -5        108.59       -320.50       932.55 o                         
  -4 -17  -5         62.25        116.94       442.06 o                         
  -4 -15  -5        336.98        369.06       368.60 o                         
  -4 -13  -5        559.87        693.82       406.00 o                         
  -4 -11  -5       1649.61       1664.50       348.71 o                         
  -5  -2  -4        507.43        495.71       356.87 o                         
  -4 -19  -3        510.14       1094.30       651.51 o                         
  -4 -17  -3        246.80        414.93       517.27 o                         
  -4 -15  -3          0.02         73.26       447.25 o                         
  -4 -13  -3         44.84       -359.00       432.49 o                         
  -4 -11  -3       2330.80       1908.21       436.98 o                         
  -5  -2  -2        113.28        104.22       365.32 o                         
  -4 -19  -1        588.88        -67.66       634.74 o                         
  -4 -17  -1         64.55       -222.93       521.99 o                         
  -4 -15  -1         52.20         45.75       397.69 o                         
  -4 -13  -1       1202.75       1412.77       392.46 o                         
  -4 -11  -1        852.44        700.40       396.08 o                         
  -5  -2   0          0.95        104.43       400.41 o                         
  -4 -21   1         49.14        385.51       916.49 o                         
  -4 -19   1        813.96       1538.93       640.75 o                         
  -4 -17   1         45.92         41.52       449.52 o                         
  -4 -15   1        840.79        949.39       428.32 o                         
  -4 -13   1        181.05       -181.09       385.77 o                         
  -4 -11   1        475.16        741.70       536.97 o                         
  -5  -2   2         62.64         74.29       412.37 o                         
  -4 -19   3          0.26       -891.64       891.64 o                         
  -4 -17   3        205.69       -320.69       506.45 o                         
  -4 -15   3        614.80       1034.69       490.90 o                         
  -4 -13   3        279.52        201.32       619.82 o                         
  -4 -11   3       3904.07       4217.00       477.63 o                         
  -5  -2   4        232.33        216.29       328.31 o                         
 -20  10   4      10315.22      10888.47       674.28 o                         
 -19  10   4        214.22        714.04       391.47 o                         
 -18  10   4       1092.47        567.09       405.71 o                         
 -17  10   4        777.66        995.37       412.71 o                         
 -16  10   4       1719.65       1378.47       430.37 o                         
 -15  10   4       1303.45       1035.93       467.81 o                         
 -14  10   4       5874.57       5307.84       486.94 o                         
 -13  10   4        992.30       1118.06       381.48 o                         
 -12  10   4        776.30       1118.34       390.87 o                         
 -11  10   4          1.88        413.12       443.96 o                         
 -10  10   4      41196.37      39250.16      1321.45 o                         
  -9  10   4       9894.76       8771.18       628.54 o                         
  -8  10   4        940.87       6643.59       635.43 o                         
  -7  10   4        306.98        569.12       464.99 o                         
  -6  10   4        576.24        858.49       371.41 o                         
  -5  10   4          6.56        109.93       393.09 o                         
  -4  10   4      45975.07      41508.16       767.28 o                         
  -3  10   4       1836.53       1598.71       475.83 o                         
  -2  10   4      23689.37      26869.06       749.67 o                         
  -1  10   4          1.90        328.13       414.03 o                         
   0  10   4      17140.58      17398.13      1121.37 o                         
   1  10   4       4927.20       4430.91       839.51 o                         
   2  10   4      43259.38      45610.11      1755.39 o                         
   3  10   4        600.23        554.98       382.04 o                         
   4  10   4      17450.61      20725.26       690.90 o                         
   5  10   4        269.90        293.38       361.41 o                         
   6  10   4        710.33       1135.76       404.75 o                         
   7  10   4       5966.16       5805.81       491.54 o                         
   8  10   4      14580.44      18254.56       613.06 o                         
   9  10   4        177.44        422.94       522.25 o                         
  10  10   4      17712.74      18616.82       986.35 o                         
  11  10   4         59.44       -374.60       913.46 o                         
  12  10   4      12720.23      15877.93      1232.90 o                         
  13  10   4        247.27        249.67       490.62 o                         
  14  10   4       4927.27       5326.37       594.21 o                         
  15  10   4        792.70       1068.39       645.44 o                         
  16  10   4         80.81        736.01       493.39 o                         
  17  10   4       2576.45       2912.18       515.21 o                         
  18  10   4        999.07       1254.45       528.52 o                         
  19  10   4          9.36       -104.29       467.31 o                         
  20  10   4       8372.40       7893.36       536.63 o                         
  21  10   4        649.39        973.25       364.26 o                         
  22  10   4       1589.46       1850.98       379.14 o                         
  23  10   4       1656.78       2077.16       381.77 o                         
  24  10   4        511.26        550.95       374.02 o                         
  25  10   4          0.28         45.24       415.44 o                         
  26  10   4       1898.93       1222.77       520.77 o                         
 -27  12   4         17.43       -583.53       639.87 o                         
 -26  12   4        660.85        739.34       383.61 o                         
 -25  12   4        334.04        347.02       356.10 o                         
 -24  12   4       2455.54       2189.55       348.40 o                         
 -23  12   4       2412.92       2262.07       348.77 o                         
 -22  12   4        389.63        566.90       342.58 o                         
 -21  12   4         27.70        196.96       373.04 o                         
 -20  12   4        603.72       1349.29       385.72 o                         
 -19  12   4        130.42        244.28       367.96 o                         
 -18  12   4       1099.00        894.30       413.17 o                         
 -17  12   4        977.93       1172.11       429.15 o                         
 -16  12   4       2309.50       1552.86       583.84 o                         
 -15  12   4       1012.02       1506.75       616.21 o                         
 -14  12   4       8957.94      10438.22       795.26 o                         
 -13  12   4       1726.09       1883.86       582.24 o                         
 -12  12   4       2192.41       2765.67       523.12 o                         
 -11  12   4        620.69        772.35       497.17 o                         
 -10  12   4        524.68       1070.47       439.49 o                         
  -9  12   4       7401.38       8629.75       595.48 o                         
  -8  12   4       1958.80       2452.77       603.64 o                         
  -7  12   4       2002.25       1818.36       581.88 o                         
  -6  12   4        971.81        978.34       545.10 o                         
  -5  12   4       4205.53       4008.52       539.37 o                         
  -4  12   4        952.80        983.34       495.91 o                         
  -3  12   4       1449.00       1388.19       625.37 o                         
  -2  12   4       8265.44       7600.77       738.23 o                         
  -1  12   4         16.19        253.31       541.80 o                         
   0  12   4      20623.50      21129.67       552.63 o                         
   1  12   4          8.64       -260.85       371.51 o                         
   2  12   4        125.53        812.00       402.16 o                         
   3  12   4       1925.45       2408.71       415.91 o                         
   4  12   4        607.77        784.28       428.72 o                         
   5  12   4        622.25        810.98       404.51 o                         
   6  12   4      12103.49      12275.11       565.83 o                         
   7  12   4       1339.49       1609.08       425.61 o                         
   8  12   4       7429.06       9136.37       545.17 o                         
   9  12   4        804.96        957.51       378.35 o                         
  10  12   4      20539.13      21994.39       655.03 o                         
  11  12   4        416.99        395.05       407.27 o                         
  12  12   4       4918.96       5761.23       616.23 o                         
  13  12   4       2020.22       1974.06       504.96 o                         
  14  12   4       3071.69       3355.24       426.21 o                         
  15  12   4       1378.22       1798.41       398.48 o                         
  16  12   4       2215.02       2456.31       490.40 o                         
  17  12   4        102.98       -242.69       714.95 o                         
  18  12   4       3090.99       2678.88       507.30 o                         
  19  12   4        207.36          5.27       469.97 o                         
  20  12   4        279.97       1092.07       412.44 o                         
  21  12   4         28.82        -15.13       430.44 o                         
  22  12   4       3564.80       4880.75       402.68 o                         
  23  12   4        702.73        610.69       407.08 o                         
  24  12   4       5152.41       5147.22       636.56 o                         
 -25  14   4        272.14        206.69       866.78 o                         
 -24  14   4      20322.64      20176.66      3906.90 o                         
 -23  14   4          0.15        335.39       428.04 o                         
 -22  14   4       7287.75       6086.91       416.63 o                         
 -21  14   4        494.86        511.02       382.55 o                         
 -20  14   4       4568.08       4118.71       432.26 o                         
 -19  14   4        291.16       -135.94       497.26 o                         
 -18  14   4       8898.45       7226.69       538.21 o                         
 -17  14   4       1956.20       1983.91      1113.18 o                         
 -16  14   4       1521.41       1457.86       924.07 o                         
 -15  14   4       2142.04       1556.31       591.27 o                         
 -14  14   4      18322.35      17968.32      2488.22 o                         
 -13  14   4          2.31       -418.93       597.03 o                         
 -12  14   4       1983.52       1763.88       806.17 o                         
 -11  14   4       2403.56       2577.32       801.93 o                         
 -10  14   4      20831.57      13909.17      1043.78 o                         
  -9  14   4          3.66        165.47       605.90 o                         
  -8  14   4       9453.08      10654.53       981.04 o                         
  -7  14   4          0.35        314.59       858.30 o                         
  -6  14   4      26967.82      23218.93       936.67 o                         
  -5  14   4       1246.78       1598.36       671.05 o                         
  -4  14   4       1795.96       2039.67       521.50 o                         
  -3  14   4        152.61        364.14       497.17 o                         
  -2  14   4       1814.53       3073.84       518.41 o                         
  -1  14   4       4718.53       4170.81       432.82 o                         
   0  14   4      16084.76      15425.80       508.88 o                         
   1  14   4       1415.47       1430.53       395.19 o                         
   2  14   4      23397.32      21918.79       823.97 o                         
   3  14   4         72.76        -50.05       447.56 o                         
   4  14   4      17374.77      15938.36       580.59 o                         
   5  14   4        214.07        248.02       353.88 o                         
   6  14   4      26017.41      26090.86       825.32 o                         
   7  14   4        149.23        380.50       395.19 o                         
   8  14   4       7078.39       6841.02       491.76 o                         
   9  14   4        869.71        724.60       364.98 o                         
  10  14   4       1279.62       1155.00       460.58 o                         
  11  14   4        200.60        431.85       406.11 o                         
  12  14   4       7050.69       7380.50       619.51 o                         
  13  14   4        282.79        569.13       442.92 o                         
  14  14   4       8028.32       7530.36       479.89 o                         
  15  14   4          2.92         54.06       423.56 o                         
  16  14   4      24394.40      23432.76      1680.67 o                         
  17  14   4        122.23        -49.37       415.00 o                         
  18  14   4       4573.05       3792.63       452.14 o                         
  19  14   4        309.81        620.61       432.26 o                         
  20  14   4       1645.47       1610.41       383.40 o                         
  21  14   4         31.96       -283.15       383.24 o                         
  22  14   4       4652.69       5446.20       982.56 o                         
 -21  16   4        449.32       1156.18       640.15 o                         
 -20  16   4       3526.23       3513.21       967.40 o                         
 -19  16   4       1180.15       1149.62       500.95 o                         
 -18  16   4        149.53        529.59       511.61 o                         
 -17  16   4         29.65       -202.45       793.44 o                         
 -16  16   4        491.46        523.71       854.06 o                         
 -15  16   4          0.02       -433.39       858.91 o                         
 -14  16   4       8572.93       6183.27       934.07 o                         
 -13  16   4        756.00        378.66       612.56 o                         
 -12  16   4       4081.03       3988.41       659.56 o                         
 -11  16   4          3.80        280.10       572.30 o                         
 -10  16   4      18903.04      15771.97      1849.65 o                         
  -9  16   4        145.66        347.41       578.92 o                         
  -8  16   4       5150.72       7371.92       951.65 o                         
  -7  16   4        214.91        116.57       620.50 o                         
  -6  16   4       1753.34       1740.50       634.12 o                         
  -5  16   4         84.11        292.67       505.94 o                         
  -4  16   4       2444.78       2908.76       521.79 o                         
  -3  16   4        121.37        120.86       445.32 o                         
  -2  16   4       2114.81       2382.09       462.47 o                         
  -1  16   4       1504.05       1547.20       457.24 o                         
   0  16   4      21886.35      23265.00       776.38 o                         
   1  16   4        193.21        -39.20       440.62 o                         
   2  16   4       1410.68       2400.30       523.79 o                         
   3  16   4        659.12        828.60       458.58 o                         
   4  16   4       7871.69      10145.44       478.98 o                         
   5  16   4        125.26        192.25       403.38 o                         
   6  16   4       4936.45       3623.08       416.13 o                         
   7  16   4          0.14       -125.60       398.68 o                         
   8  16   4       2969.55       2599.56       457.28 o                         
   9  16   4        943.18        829.05       503.01 o                         
  10  16   4       3888.73       4378.94       543.15 o                         
  11  16   4         13.21       -189.62       601.34 o                         
  12  16   4       6522.36       5587.20      1041.66 o                         
  13  16   4        594.24        352.33       599.66 o                         
  14  16   4       6898.21       5583.19       960.13 o                         
  15  16   4        762.17        413.39       857.69 o                         
  16  16   4       4488.91       3512.00       611.07 o                         
  17  16   4       1297.24       1251.63       513.50 o                         
  18  16   4       1849.96       1589.95       536.82 o                         
  19  16   4        491.84       1156.30       640.44 o                         
  20  16   4       3110.25       3103.45       952.86 o                         
 -15  18   4        212.40        637.06       852.24 o                         
 -14  18   4       3463.09       2920.94       529.53 o                         
 -13  18   4       1130.59       1178.30       503.00 o                         
 -12  18   4       3553.28       4741.71       557.58 o                         
 -11  18   4       1272.06       1530.42       501.25 o                         
 -10  18   4        427.56        891.19       637.94 o                         
  -9  18   4       2178.56       1823.23       656.42 o                         
  -8  18   4       1825.60       2070.46       492.72 o                         
  -7  18   4       1124.81       1533.53       622.98 o                         
  -6  18   4       2392.29       3880.69       665.92 o                         
  -5  18   4         56.01        253.67       610.20 o                         
  -4  18   4       7477.82       6908.10       578.12 o                         
  -3  18   4        123.74       -264.67       515.64 o                         
  -2  18   4       1508.45       1287.17       539.13 o                         
  -1  18   4        699.97        857.69       634.40 o                         
   0  18   4        266.44       2593.08       974.38 o                         
   1  18   4        526.00       1042.99       632.35 o                         
   2  18   4      13776.51      12205.39       640.29 o                         
   3  18   4        386.08        423.35       514.75 o                         
   4  18   4        294.04       1521.04       462.55 o                         
   5  18   4        161.73        577.37       521.83 o                         
   6  18   4       4480.31       3614.85       557.74 o                         
   7  18   4        775.61        406.51       617.20 o                         
   8  18   4       2305.81       2868.21       644.66 o                         
   9  18   4        278.91        594.65       615.17 o                         
  10  18   4        481.27       1909.33       639.26 o                         
  11  18   4        535.14        841.42       653.59 o                         
  12  18   4       8409.37       7353.35       722.86 o                         
  13  18   4          5.11       -275.91       618.48 o                         
  14  18   4        477.76        606.75       883.15 o                         
 -10  20   4        565.26        106.68       916.49 o                         
  -9  20   4        298.50        313.38       926.79 o                         
  -8  20   4        467.99        260.64       900.12 o                         
  -7  20   4          0.00        260.64       898.30 o                         
  -6  20   4       2462.57       2893.12       928.61 o                         
  -5  20   4       1333.86       1257.75       971.04 o                         
  -4  20   4       3637.87       3220.44       919.52 o                         
  -3  20   4        214.28        743.74       932.25 o                         
  -2  20   4        485.43        452.18       904.97 o                         
  -1  20   4       1541.88       1703.26       871.63 o                         
   0  20   4        103.67        812.23       926.19 o                         
   1  20   4       1906.99       1702.94       652.27 o                         
   3  20   4        534.90        720.70       940.73 o                         
   4  20   4       1764.40        357.62       895.88 o                         
   5  20   4        287.32        867.39       933.46 o                         
   7  20   4         16.67        739.49       887.39 o                         
   8  20   4       1119.05       1283.81       917.09 o                         
  -4 -19   5        538.24        540.34       627.99 o                         
  -4 -17   5         11.32         35.20       487.88 o                         
  -4 -15   5         80.58         -1.01       615.23 o                         
  -4 -13   5        252.04        264.08       642.92 o                         
  -4 -11   5        240.26        194.98       474.21 o                         
 -35   1   5       2428.10       2216.67       962.56 o                         
 -34   1   5        608.56        830.16       646.49 o                         
 -33   1   5       4647.01       4520.00       476.47 o                         
 -32   1   5        855.29        846.18       430.17 o                         
 -31   1   5        497.29       1188.34       386.55 o                         
 -30   1   5         16.56        -97.61       383.91 o                         
 -29   1   5        308.17        578.83       379.19 o                         
 -28   1   5          2.96        -20.97       341.04 o                         
 -27   1   5         98.79        557.78       346.87 o                         
 -26   1   5          2.42         67.79       309.25 o                         
 -25   1   5       3606.19       3222.22       302.35 o                         
 -24   1   5       1417.28       1581.47       286.36 o                         
 -23   1   5       1646.62       1798.28       277.89 o                         
 -22   1   5         57.24       -102.55       255.91 o                         
 -21   1   5       6428.95       5882.11       295.35 o                         
 -20   1   5       3918.85       3355.04       284.22 o                         
 -19   1   5       2972.62       5235.89       267.97 o                         
 -18   1   5        316.64        272.35       230.96 o                         
 -17   1   5      54119.07      52619.39      2130.74 o                         
 -16   1   5         24.57       -111.17       220.17 o                         
 -15   1   5      75140.25      68566.35      3040.72 o                         
 -14   1   5         27.36         50.86       206.16 o                         
 -13   1   5      40346.62      39396.86      1556.82 o                         
 -12   1   5        767.25        739.56       238.74 o                         
 -11   1   5       5276.74       4150.66       285.46 o                         
 -10   1   5       1437.45       1154.94       272.13 o                         
  -9   1   5      14832.86      16654.94       457.78 o                         
  -8   1   5       2543.65       1933.67       215.71 o                         
  -7   1   5     109451.86     109743.91      2427.70 o                         
  -6   1   5        810.91        814.68       220.97 o                         
  -5   1   5     277521.34     319458.22     10053.88 o                         
  -4   1   5       1124.38        884.90       275.04 o                         
  -3   1   5      14925.08      13575.33       570.52 o                         
  -2   1   5          4.89        -79.27       423.37 o                         
  -1   1   5      50523.79      66797.23      2037.45 o                         
   0   1   5       2736.14       2126.11       566.84 o                         
   1   1   5     120300.04     132772.86      9562.97 o                         
   2   1   5       1129.66        908.68       339.79 o                         
   3   1   5     186179.00     194634.38     16820.46 o                         
   4   1   5       1624.71       1283.78       441.12 o                         
   5   1   5       1037.53       1092.87       419.37 o                         
   6   1   5        305.91        106.36       388.35 o                         
   7   1   5      32671.05      25982.97       641.44 o                         
   8   1   5       1627.50       1096.67       354.84 o                         
   9   1   5       6041.33       8945.17       537.50 o                         
  10   1   5        153.39        151.48       298.26 o                         
  11   1   5      16449.60      14128.29       746.27 o                         
  12   1   5          2.63        -24.92       312.01 o                         
  13   1   5      13119.72      11310.20       410.33 o                         
  14   1   5         69.46        172.89       304.32 o                         
  15   1   5         30.24        809.25       337.13 o                         
  16   1   5        325.61        763.44       358.68 o                         
  17   1   5      11457.18      13411.83       453.68 o                         
  18   1   5        661.93        204.69       362.11 o                         
  19   1   5        178.50       1987.79       344.56 o                         
  20   1   5         75.36        565.09       325.80 o                         
  21   1   5       6477.99       5879.77       399.97 o                         
  22   1   5         96.68        464.35       346.43 o                         
  23   1   5       1870.50       2061.62       347.90 o                         
  24   1   5        182.82        397.12       352.74 o                         
  25   1   5       3395.43       3478.04       394.22 o                         
  26   1   5         70.44        280.04       352.04 o                         
  27   1   5      10556.48      11328.32       439.60 o                         
  28   1   5         53.85         67.60       345.40 o                         
  29   1   5        287.38        923.12       397.21 o                         
  30   1   5         46.93       -131.69       350.09 o                         
 -35   3   5       1208.50       1601.43       908.00 o                         
 -34   3   5        123.72       -139.41       908.61 o                         
 -33   3   5       1664.56       1093.79       387.84 o                         
 -32   3   5         60.27        358.29       390.31 o                         
 -31   3   5       4874.78       4422.48       419.39 o                         
 -30   3   5        151.02        469.66       382.52 o                         
 -29   3   5      17503.69      16268.27       881.28 o                         
 -28   3   5        198.39        227.86       382.19 o                         
 -27   3   5       2388.77       2514.03       401.43 o                         
 -26   3   5        798.41       1009.89       388.26 o                         
 -25   3   5      15231.19      13715.63       643.13 o                         
 -24   3   5         14.70         23.16       324.93 o                         
 -23   3   5        186.29       1203.85       311.36 o                         
 -22   3   5       1992.87       1883.71       291.11 o                         
 -21   3   5       7925.07       7630.44       317.24 o                         
 -20   3   5        317.10        207.40       280.66 o                         
 -19   3   5      63287.56      56796.64      2300.47 o                         
 -18   3   5          0.05        156.22       252.71 o                         
 -17   3   5      28828.51      23745.00       966.48 o                         
 -16   3   5        654.30        512.26       241.10 o                         
  -5  -2   6        341.93        256.49       249.39 o                         
  -4 -19   7          2.54        236.46       613.98 o                         
  -4 -17   7        193.81        283.07       902.55 o                         
  -4 -15   7        372.10        565.53       871.63 o                         
  -4 -13   7        126.22        465.43       521.87 o                         
  -4 -11   7       1146.73       1459.92       486.35 o                         
  -5  -2   8         13.33         44.83       242.15 o                         
  -4 -19   9        133.89        -92.58       505.25 o                         
  -4 -17   9          0.03       -271.58       621.05 o                         
  -4 -15   9        416.33        295.80       841.33 o                         
  -4 -13   9        527.17        611.26       603.08 o                         
  -4 -11   9       2725.17       2619.75       535.43 o                         
  -5  -2  10       1706.95       1353.81       245.55 o                         
  -4 -19  11       1323.57       1474.75       886.18 o                         
  -4 -17  11         52.02       1014.20       595.10 o                         
  -4 -15  11        941.03       1215.45       610.74 o                         
  -4 -13  11        589.15        974.72       516.68 o                         
  -4 -11  11        166.69        350.57       478.09 o                         
  -5  -2  12         69.55         41.23       225.54 o                         
  -4 -19  13         36.58        337.62       872.24 o                         
  -4 -17  13          1.18       -156.72       871.03 o                         
  -4 -15  13       1609.11       1863.89       801.32 o                         
  -4 -13  13        617.39        857.24       564.33 o                         
  -4 -11  13       1242.84       1369.41       489.80 o                         
  -5  -2  14       1785.47       1536.55       234.16 o                         
  -4 -17  15         29.92       -129.76       615.48 o                         
  -4 -15  15        419.00        252.83       572.70 o                         
  -4 -13  15        295.02        277.69       571.14 o                         
  -4 -11  15          1.40        -13.84       461.95 o                         
  -5  -2  16         54.92         -6.15       203.74 o                         
  -4 -17  17        188.98        332.77       880.73 o                         
  -4 -15  17         10.00       -226.51       601.68 o                         
  -4 -13  17         33.41        701.69       487.12 o                         
  -4 -11  17         14.15        -41.45       410.20 o                         
  -5  -2  18        708.57        445.19       239.43 o                         
  -4 -15  19        263.21          4.36       458.03 o                         
  -4 -13  19        484.43        760.45       421.70 o                         
  -4 -11  19        513.33        420.25       430.61 o                         
  -5  -2  20        382.59        269.52       242.66 o                         
  -4 -17  21        330.73        593.41       857.69 o                         
  -4 -15  21        757.51        -72.12       385.37 o                         
  -4 -13  21         13.56        219.89       334.73 o                         
  -4 -11  21        290.73        535.79       380.94 o                         
  -5  -2  22        794.01        573.27       269.36 o                         
  -4 -15  23        810.62        591.60       876.48 o                         
  -4 -13  23        121.64        243.95       337.66 o                         
  -4 -11  23        302.48        601.03       376.50 o                         
  -5  -2  24        198.79        209.37       323.36 o                         
  -4 -13  25         24.54        -59.06       350.00 o                         
  -4 -11  25       2443.84       2373.88       393.98 o                         
  -5  -2  26        564.26        467.93       314.84 o                         
  -4 -11  27       1062.55        735.67       363.41 o                         
  -5  -2  28        687.80        346.95       381.62 o                         
  -4 -11  29         12.98        237.94       667.13 o                         
  -5  -2  30          1.43        404.09       434.12 o                         
  -5  -2  32        408.16        741.68       445.66 o                         
  -5  -2  34        492.95        803.93       620.16 o                         
  -5  -8 -30          0.25       -507.34       892.85 o                         
  -5  -6 -30        502.44        664.94       924.97 o                         
  -5  -4 -30         46.62       -436.30       654.83 o                         
  -5  -6 -28        159.94        272.06       362.11 o                         
  -5  -4 -28        216.17        211.44       393.26 o                         
  -5  -8 -26        134.79       -143.55       405.99 o                         
  -5  -6 -26        129.32       -100.60       417.13 o                         
  -5  -4 -26        361.63         91.30       372.33 o                         
  -5 -10 -24        213.24        191.75       351.24 o                         
  -5  -8 -24         49.02        150.68       449.52 o                         
  -5  -6 -24        197.17        278.13       480.71 o                         
  -5  -4 -24         47.08        -45.06       402.94 o                         
  -5 -12 -22         34.89        398.85       375.24 o                         
  -5 -10 -22        415.63        304.32       343.06 o                         
  -5  -8 -22        522.45        165.21       430.07 o                         
  -5  -6 -22        332.57        673.28       407.08 o                         
  -5  -4 -22        319.68        305.78       471.35 o                         
  -5 -12 -20        103.99       -296.65       415.13 o                         
  -5 -10 -20         32.61        376.07       490.32 o                         
  -5  -8 -20        123.62         24.86       414.10 o                         
  -5  -6 -20         89.20        188.35       370.77 o                         
  -5  -4 -20        685.22        645.58       406.98 o                         
  -5 -12 -18        121.46        336.10       423.67 o                         
  -5 -10 -18         11.36       -133.06       418.70 o                         
  -5  -8 -18        149.30        -77.58       466.21 o                         
  -5  -6 -18          8.48         37.46       336.14 o                         
  -5  -4 -18        206.59         91.99       369.87 o                         
  -5 -12 -16        357.28        682.40       409.24 o                         
  -5 -10 -16        733.64       1370.05       633.00 o                         
  -5  -8 -16       1043.62        908.22       525.52 o                         
  -5  -6 -16        214.80       -123.48       357.39 o                         
  -5  -4 -16        633.78        857.64       337.12 o                         
  -5 -12 -14          0.09         14.93       392.99 o                         
  -5 -10 -14        444.66        306.39       531.96 o                         
  -5  -8 -14        144.60        315.48       463.57 o                         
  -5  -6 -14       1099.46       1171.24       467.70 o                         
  -5  -4 -14       1648.88       1049.13       319.11 o                         
  -5 -12 -12         43.11        141.34       424.55 o                         
  -5 -10 -12        127.79        345.83       655.93 o                         
  -5  -8 -12         54.06         -5.97       450.11 o                         
  -5  -6 -12        716.32        920.56       385.34 o                         
  -5  -4 -12        905.50        993.43       329.14 o                         
  -5 -12 -10        239.87        481.46       394.71 o                         
  -5 -10 -10         86.45         90.57       525.38 o                         
  -5  -8 -10        594.46        807.14       528.40 o                         
  -5  -6 -10        232.27        111.86       363.82 o                         
  -5  -4 -10        191.69        476.72       346.33 o                         
  -5 -12  -8        576.91        863.99       395.49 o                         
  -5 -10  -8       2170.66       2161.91       531.41 o                         
  -5  -8  -8        998.50       1131.50       487.25 o                         
  -5  -6  -8        369.05        322.45       397.70 o                         
  -5  -4  -8         85.24        -47.90       339.46 o                         
  -5 -12  -6         33.40        332.88       357.64 o                         
  -5 -10  -6       1209.20       1309.00       409.19 o                         
  -5  -8  -6          9.47        256.67       439.03 o                         
  -5  -6  -6        136.29        232.41       392.88 o                         
  -5  -4  -6        103.85        -61.82       564.60 o                         
  -5 -12  -4        254.05        321.18       447.82 o                         
  -5 -10  -4        110.19        286.32       347.22 o                         
  -5  -8  -4          1.20        -49.96       522.00 o                         
  -5  -6  -4         65.42         79.32       529.75 o                         
  -5  -4  -4       1430.95       1231.55       364.31 o                         
  -5 -12  -2        738.77        817.26       399.37 o                         
  -5 -10  -2         25.88        216.32       438.87 o                         
  -5  -8  -2         61.58         28.69       436.24 o                         
  -5  -6  -2         15.14        186.20       392.28 o                         
  -5  -4  -2        486.56        344.95       428.25 o                         
  -5 -12   0        220.42        210.51       400.94 o                         
  -5 -10   0          0.60        253.47       510.21 o                         
  -5  -8   0        189.45        -35.86       345.60 o                         
  -5  -6   0        843.05       1107.97       362.33 o                         
  -5  -4   0       1437.09       1361.61       432.90 o                         
  -5 -12   2       1058.76       1191.68       634.37 o                         
  -5 -10   2       2208.70       2255.69       469.16 o                         
  -5  -8   2        194.02        424.40       364.01 o                         
  -5  -6   2        364.23        263.98       323.23 o                         
  -5  -4   2        132.73         91.14       381.32 o                         
  -5 -12   4       1717.02       1975.73       392.79 o                         
  -5 -10   4          2.68       -133.83       448.78 o                         
  -5  -8   4       1701.36       2094.15       462.67 o                         
  -5  -6   4        205.88        141.46       361.12 o                         
  -5  -4   4        216.76        176.16       369.47 o                         
 -15   3   5      12913.26      11364.13       534.93 o                         
 -14   3   5        332.43        391.84       234.70 o                         
 -13   3   5      84625.04      70087.55      3505.30 o                         
 -12   3   5        577.89        356.00       260.23 o                         
 -11   3   5      27386.87      24977.41       956.65 o                         
 -10   3   5       1543.12       1047.52       280.97 o                         
  -9   3   5      24253.89      24528.72       702.69 o                         
  -8   3   5        838.73        940.67       302.32 o                         
  -7   3   5       4220.61       4439.99       362.54 o                         
  -6   3   5         52.82        189.88       323.31 o                         
  -5   3   5      42082.18      41990.46       818.13 o                         
  -4   3   5        111.53        176.30       393.60 o                         
  -3   3   5      49287.65      58677.10       980.49 o                         
  -2   3   5        420.47        546.63       406.33 o                         
  -1   3   5     225130.45     261378.75      4472.11 o                         
   0   3   5        223.43        395.44       477.78 o                         
   1   3   5      98466.55     110099.03      4693.99 o                         
   2   3   5        710.05        824.46       387.19 o                         
   3   3   5      12408.36      10595.36       569.84 o                         
   4   3   5       4041.94       3561.79       621.75 o                         
   5   3   5       5104.80       4390.90       495.00 o                         
   6   3   5       1247.62        644.28       403.23 o                         
   7   3   5       1064.80       2262.61       381.97 o                         
   8   3   5        105.32        185.90       308.44 o                         
   9   3   5      45878.70      44575.57      2951.17 o                         
  10   3   5         19.46        288.82       299.23 o                         
  11   3   5      53392.93      47865.10      3009.00 o                         
  12   3   5         47.45        117.63       283.78 o                         
  13   3   5      68003.74      57958.30      2447.47 o                         
  14   3   5         24.60        114.23       307.38 o                         
  15   3   5      35744.59      30428.89       752.12 o                         
  16   3   5        160.79        -95.92       341.25 o                         
  17   3   5       2673.71       3421.28       352.30 o                         
  18   3   5         18.61        280.04       333.54 o                         
  19   3   5       4079.27       3535.17       356.12 o                         
  20   3   5          0.39         53.68       332.02 o                         
  21   3   5      26422.63      21173.55       459.00 o                         
  22   3   5          9.65        150.03       339.14 o                         
  23   3   5       8201.74       6960.05       380.81 o                         
  24   3   5         63.73        385.66       359.40 o                         
  25   3   5       9337.69       8951.56       390.04 o                         
  26   3   5        128.10        414.97       324.05 o                         
  27   3   5       6119.18       5692.42       438.74 o                         
  28   3   5         15.61        189.99       433.97 o                         
  29   3   5      20432.58      19568.45       633.27 o                         
  30   3   5          0.43       -127.09       634.05 o                         
  31   3   5       2144.47       1503.24       890.42 o                         
  32   3   5         39.29       -381.87       895.88 o                         
 -34   5   5        100.77        262.46       915.88 o                         
 -33   5   5       3241.16       3792.50       643.34 o                         
 -32   5   5         11.15       -421.58       421.58 o                         
 -31   5   5      13775.86      11159.36       521.98 o                         
 -30   5   5          9.93        360.89       376.07 o                         
 -29   5   5      25385.19      24477.64      1275.31 o                         
 -28   5   5          0.20       -219.30       308.99 o                         
 -27   5   5       6133.18       5647.35       431.46 o                         
 -26   5   5        276.33         22.62       313.71 o                         
 -25   5   5      16609.75      16259.12       620.49 o                         
 -24   5   5          0.03        -62.76       291.85 o                         
 -23   5   5       9290.46      10557.56       621.99 o                         
 -22   5   5       1624.62       1954.07       330.86 o                         
 -21   5   5      14245.80      14432.70       926.18 o                         
 -20   5   5        121.86        144.25       275.16 o                         
 -19   5   5      13011.52      12715.43       813.44 o                         
 -18   5   5         48.66        292.89       340.02 o                         
 -17   5   5      11072.78       8314.12       416.10 o                         
 -16   5   5        246.11        382.90       290.47 o                         
 -15   5   5     441184.06     393620.31     20445.12 o                         
 -14   5   5          0.23        197.80       285.78 o                         
 -13   5   5      16022.23      15821.35       779.70 o                         
 -12   5   5        621.66        731.23       272.79 o                         
 -11   5   5      64062.29      60897.54      2939.29 o                         
 -10   5   5         19.87        203.11       296.04 o                         
  -9   5   5       4314.70       4372.59       391.67 o                         
  -8   5   5          0.24       -244.18       315.98 o                         
  -7   5   5       4670.22       5419.02       466.32 o                         
  -6   5   5         46.91        337.28       425.34 o                         
  -5   5   5     162419.12     133047.92      1187.02 o                         
  -4   5   5       1845.43       1478.78       344.18 o                         
  -3   5   5      13423.67      13675.94       522.34 o                         
  -2   5   5          3.09       -103.66       375.34 o                         
  -1   5   5      84980.61      79234.72      1000.66 o                         
   0   5   5          0.60         -2.01       413.86 o                         
   1   5   5     133311.09     117214.27      4735.91 o                         
   2   5   5        504.13        404.11       374.92 o                         
   3   5   5        722.32       2707.44       458.46 o                         
   4   5   5        146.23        108.68       484.89 o                         
   5   5   5         75.05        342.81       554.45 o                         
   6   5   5       2069.17       1670.55       596.97 o                         
   7   5   5       1058.48       1514.29       421.00 o                         
   8   5   5        219.67        217.30       361.17 o                         
   9   5   5      91092.53      82375.63      6267.54 o                         
  10   5   5        464.72        470.82       366.61 o                         
  11   5   5     189575.62     167811.08     14680.09 o                         
  12   5   5        474.18        193.15       371.95 o                         
  13   5   5      54746.99      46273.32      3196.33 o                         
  14   5   5        508.14        645.07       400.28 o                         
  15   5   5      88658.31      76848.66      4374.96 o                         
  16   5   5         33.42       -216.26       347.94 o                         
  17   5   5       4344.64       3482.07       369.79 o                         
  18   5   5        272.15        375.76       356.32 o                         
  19   5   5       8171.76       7842.01       476.73 o                         
  20   5   5         44.24       -288.29       403.59 o                         
  21   5   5       7094.03       6088.10       452.33 o                         
  22   5   5         17.59       -173.03       462.60 o                         
  23   5   5      39578.16      38371.39      1234.98 o                         
  24   5   5         32.83        166.12       404.60 o                         
  25   5   5      36723.24      31364.36       755.99 o                         
  26   5   5        142.26         95.14       413.03 o                         
  27   5   5       1939.64       1698.68       390.93 o                         
  28   5   5         19.96        347.36       343.77 o                         
  29   5   5       3711.48       4394.31       457.62 o                         
  30   5   5         13.01        170.02       634.54 o                         
 -32   7   5          5.69        106.16       672.70 o                         
 -31   7   5       3903.64       3916.65       410.51 o                         
 -30   7   5        797.38        958.62       434.01 o                         
 -29   7   5      15078.49      13340.24      1223.36 o                         
 -28   7   5         87.28       -198.92       379.07 o                         
 -27   7   5       3331.09       3048.66       356.61 o                         
 -26   7   5       1464.82       1163.41       320.78 o                         
 -25   7   5       6797.56       6082.71       388.16 o                         
 -24   7   5        447.31        500.24       322.09 o                         
 -23   7   5       4649.53       3059.42       294.23 o                         
 -22   7   5        460.98        656.82       314.94 o                         
 -21   7   5      18716.72      15653.06       639.85 o                         
 -20   7   5        296.17        251.00       307.13 o                         
 -19   7   5       5069.78       5067.30       341.54 o                         
 -18   7   5         91.32        172.58       310.62 o                         
 -17   7   5      29173.67      22806.90      1200.42 o                         
 -16   7   5       1909.90       1820.70       347.61 o                         
 -15   7   5       2594.60       2092.72       390.02 o                         
 -14   7   5         95.29        158.50       402.98 o                         
 -13   7   5      72879.38      62317.48      4001.01 o                         
 -12   7   5         40.53        101.49       358.63 o                         
 -11   7   5      20892.62      22461.59       718.43 o                         
 -10   7   5       1759.18       2034.32       336.48 o                         
  -9   7   5      52544.62      56930.88      2176.60 o                         
  -8   7   5       5600.60       4695.13       441.29 o                         
  -7   7   5      24952.69      25387.95       905.45 o                         
  -6   7   5       9160.17       8689.17       551.65 o                         
  -5   7   5      22568.62      26004.49       739.03 o                         
  -4   7   5       1862.45       1413.58       412.51 o                         
  -3   7   5       8298.58      11063.47       608.93 o                         
  -2   7   5       1886.96       2069.82       364.99 o                         
  -1   7   5      75061.59      80142.82      1131.15 o                         
   0   7   5       1148.46       1096.58       360.75 o                         
   1   7   5      81748.30      99991.21      1927.91 o                         
   2   7   5        176.68        355.20       777.08 o                         
   3   7   5      10892.04      12344.39       793.80 o                         
   4   7   5        487.59        406.17       457.97 o                         
   5   7   5      15023.75      13638.67      1247.15 o                         
   6   7   5          9.46        235.31       453.37 o                         
   7   7   5      28889.82      28308.88      2295.11 o                         
   8   7   5          1.15        -14.04       429.51 o                         
   9   7   5      24758.62      25771.01      2047.42 o                         
  10   7   5       1435.15       1620.38       453.36 o                         
  11   7   5      22766.13      19991.09      1441.58 o                         
  12   7   5       1116.55       1182.41       415.07 o                         
  13   7   5      37128.21      35910.82      2943.33 o                         
  14   7   5          0.07       -150.47       400.19 o                         
  15   7   5       9422.28       9900.72       669.03 o                         
  16   7   5         39.43         42.30       365.28 o                         
  17   7   5      24100.82      21243.88      1276.18 o                         
  18   7   5          0.65        248.83       414.00 o                         
  19   7   5       1457.45       2504.16       432.03 o                         
  20   7   5         15.83        273.79       424.66 o                         
  21   7   5       7993.27       6291.70       463.17 o                         
  22   7   5          4.91          4.88       408.63 o                         
  23   7   5       5414.03       4734.94       436.25 o                         
  24   7   5          0.47        154.41       421.77 o                         
  25   7   5       1861.40       3820.94       515.09 o                         
  26   7   5        282.42        -70.19       554.36 o                         
  27   7   5       5984.75       6830.21       470.05 o                         
  28   7   5         12.80       -341.31       483.27 o                         
  29   7   5       9720.11       8986.08      1049.84 o                         
  30   7   5        112.51       -197.60       929.22 o                         
 -32   9   5        103.75        173.36       897.70 o                         
 -31   9   5       1201.22       1878.95       669.27 o                         
 -30   9   5        292.05        125.62       507.32 o                         
 -29   9   5       7249.83       7603.77       389.83 o                         
 -28   9   5          0.09         84.73       372.41 o                         
 -27   9   5        199.93       1498.07       364.45 o                         
 -26   9   5          0.92        167.26       311.96 o                         
 -25   9   5       3523.38       4080.23       398.71 o                         
 -24   9   5         86.45        259.73       369.47 o                         
 -23   9   5       1643.54       1171.30       382.67 o                         
 -22   9   5        316.42        401.81       333.69 o                         
 -21   9   5       1989.58       2754.72       350.84 o                         
 -20   9   5       1225.72        884.67       341.60 o                         
 -19   9   5      20304.39      18182.86      1460.48 o                         
 -18   9   5        129.15        236.32       386.91 o                         
 -17   9   5      13515.26      12091.69       779.45 o                         
 -16   9   5       2271.16       2041.10       416.94 o                         
 -15   9   5       3419.53       3863.66       422.13 o                         
 -14   9   5        154.04         65.73       418.74 o                         
 -13   9   5      50615.59      50124.20      2253.65 o                         
 -12   9   5        786.09        822.34       363.69 o                         
 -11   9   5       3954.22       6410.37       515.44 o                         
 -10   9   5        730.44        464.02       476.80 o                         
  -9   9   5       6258.00       6222.74       564.66 o                         
  -8   9   5       1570.54       1477.37       395.66 o                         
  -7   9   5      16203.01      17929.97       593.40 o                         
  -6   9   5         42.13        552.54       406.33 o                         
  -5   9   5        545.90        157.87       412.73 o                         
  -4   9   5        589.53       1046.91       441.55 o                         
  -3   9   5      52118.11      51770.60       901.33 o                         
  -2   9   5          8.36        180.45       432.75 o                         
  -1   9   5      21240.04      19191.60       646.59 o                         
   0   9   5       4440.79       4031.81       488.27 o                         
   1   9   5       7424.68       7955.93       569.20 o                         
   2   9   5       1847.81       1635.96       461.97 o                         
   3   9   5      14127.75      13872.29      1503.84 o                         
   4   9   5         41.36        363.28       385.54 o                         
   5   9   5       8232.44       7148.92       490.34 o                         
   6   9   5          2.87         21.00       366.36 o                         
   7   9   5       3058.58       6326.71       596.02 o                         
   8   9   5        851.17        580.98       546.34 o                         
   9   9   5      39748.07      43093.34      1749.25 o                         
  10   9   5          7.54         82.69       609.98 o                         
  11   9   5      18489.22      20885.21       935.81 o                         
  12   9   5        683.13        601.52       453.29 o                         
  13   9   5       3020.43       3920.39       498.34 o                         
  14   9   5        621.64        597.11       477.54 o                         
  15   9   5      10523.12       7965.99       686.75 o                         
  16   9   5        822.62        434.06       602.38 o                         
  17   9   5       3151.55       3027.31       594.10 o                         
  18   9   5       1413.26       1678.07       468.87 o                         
  19   9   5       1693.72       1730.97       494.13 o                         
  20   9   5        155.05        643.30       392.68 o                         
  21   9   5       9550.41       8057.27       485.65 o                         
  22   9   5        298.12        490.56       418.66 o                         
  23   9   5       1082.90       2115.29       407.35 o                         
  24   9   5         27.38        206.16       376.48 o                         
  25   9   5       3009.49       3392.21       389.79 o                         
  26   9   5         47.28        140.96       583.09 o                         
 -29  11   5       5781.48       6388.00      1103.48 o                         
 -28  11   5         67.22        589.79       501.52 o                         
 -27  11   5       2770.92       3369.31       368.18 o                         
 -26  11   5        147.87        422.50       352.92 o                         
 -25  11   5       3548.72       3611.28       368.56 o                         
 -24  11   5        211.69       -191.31       370.58 o                         
 -23  11   5       2289.53       2565.90       327.33 o                         
 -22  11   5        703.32        551.70       307.42 o                         
 -21  11   5        715.07        660.48       374.36 o                         
 -20  11   5         45.46         79.90       364.33 o                         
 -19  11   5       5343.32       5112.70       401.80 o                         
 -18  11   5        149.03        289.34       359.16 o                         
 -17  11   5      26285.51      26034.14      1765.18 o                         
 -16  11   5         22.78        290.47       394.46 o                         
 -15  11   5     100715.80      95695.70      9449.90 o                         
 -14  11   5       2241.35       1348.03       594.42 o                         
 -13  11   5       1698.84       1807.82       512.21 o                         
 -12  11   5       1418.76       1553.53       525.72 o                         
 -11  11   5      20301.05      20231.39       687.71 o                         
 -10  11   5        175.35        689.47       438.70 o                         
  -9  11   5       3815.01       4642.20       593.89 o                         
  -8  11   5       4606.97       3930.38       600.55 o                         
  -7  11   5      37369.04      36025.08       740.40 o                         
  -6  11   5         10.44       -298.88       534.35 o                         
  -5  11   5     156842.45     159291.02      2366.74 o                         
  -4  11   5        588.48        502.53       509.78 o                         
  -3  11   5      26525.74      29636.72       756.83 o                         
  -2  11   5       1267.48       1008.95       477.69 o                         
  -1  11   5      37993.74      42509.26      1601.13 o                         
   0  11   5       1256.36       1330.28       592.83 o                         
   1  11   5     101312.44     111287.14      2988.89 o                         
   2  11   5        345.38         35.10       460.52 o                         
   3  11   5      67740.70      68617.41       912.55 o                         
   4  11   5       4040.41       3973.03       378.77 o                         
   5  11   5       3953.54       3091.81       452.34 o                         
   6  11   5        841.27       1014.79       451.71 o                         
   7  11   5       3182.17       2901.17       423.67 o                         
   8  11   5        323.57        324.52       454.33 o                         
   9  11   5      14487.72      16952.73       984.57 o                         
  10  11   5        208.75        672.46       456.67 o                         
  11  11   5      44623.03      44714.27      2853.42 o                         
  12  11   5         41.50        -81.04       617.29 o                         
  13  11   5      12789.21      13101.78      1037.81 o                         
  14  11   5        533.73        545.74       397.37 o                         
  15  11   5       9702.60       7622.72       902.04 o                         
  16  11   5        103.51       -444.45       480.93 o                         
  17  11   5        977.69       1159.65       506.09 o                         
  18  11   5        569.19        977.50       600.47 o                         
  19  11   5       1411.38       1775.34       502.81 o                         
  20  11   5        199.69        307.49       420.68 o                         
  21  11   5       7905.54       6111.67       460.57 o                         
  22  11   5        248.41        127.03       340.98 o                         
  23  11   5      15213.86      15935.85       590.10 o                         
  24  11   5        239.69        -27.50       350.28 o                         
  25  11   5       9940.16       7199.77       979.53 o                         
 -27  13   5        330.56        858.30       921.94 o                         
 -26  13   5        430.32        656.67       560.56 o                         
 -25  13   5       4105.11       4332.25       416.60 o                         
 -24  13   5          0.10        -85.26       348.50 o                         
 -23  13   5        830.20       1201.70       357.39 o                         
 -22  13   5         55.91       -204.17       372.59 o                         
 -21  13   5      10120.55       7793.50       570.78 o                         
 -20  13   5          0.98       -376.74       417.58 o                         
 -19  13   5       5303.12       3823.98       512.31 o                         
 -18  13   5        621.74        726.97       481.53 o                         
 -17  13   5       8872.64       7485.01      1021.88 o                         
 -16  13   5         11.81        618.02      1034.08 o                         
 -15  13   5        525.88        658.09       575.83 o                         
 -14  13   5        226.66         67.00       541.09 o                         
 -13  13   5       2679.81       3195.12       570.05 o                         
 -12  13   5        465.77        225.40       601.98 o                         
 -11  13   5        933.14       1379.74       498.64 o                         
 -10  13   5        231.61        741.13       574.21 o                         
  -9  13   5       5852.30       6633.03       859.51 o                         
  -8  13   5          2.64        594.63       851.63 o                         
  -7  13   5       2711.63       3425.86       525.65 o                         
  -6  13   5       6182.00       6072.36       596.82 o                         
  -5  13   5       1163.61       1722.84       669.95 o                         
  -4  13   5        617.34        237.51       652.66 o                         
  -3  13   5       4666.47       4388.08       726.64 o                         
  -2  13   5        415.35        853.61       433.55 o                         
  -5 -12   6          0.10        150.37       517.11 o                         
  -5 -10   6       2857.03       2876.91       442.86 o                         
  -5  -8   6          8.65        111.93       359.80 o                         
  -5  -6   6        461.72        612.26       391.56 o                         
  -5  -4   6       1024.05        853.39       388.81 o                         
  -5 -12   8       1101.86       1061.98       643.19 o                         
  -5 -10   8       3038.40       3574.98       495.20 o                         
  -5  -8   8       1152.06       1288.31       406.03 o                         
  -5  -6   8        176.47        373.53       377.44 o                         
  -5  -4   8        518.75        502.29       342.94 o                         
  -5 -12  10        768.53       1636.93       479.64 o                         
  -5 -10  10         55.81        271.81       428.46 o                         
  -5  -8  10        310.29        316.36       346.71 o                         
  -5  -6  10         57.51        290.04       353.27 o                         
  -5  -4  10        161.38        204.53       264.16 o                         
  -5 -12  12          0.19       -189.90       589.54 o                         
  -5 -10  12       1169.20       1420.88       441.97 o                         
  -5  -8  12       1352.30       1399.27       415.48 o                         
  -5  -6  12       1674.24       1487.95       335.77 o                         
  -5  -4  12       2275.29       1497.15       301.05 o                         
  -5 -12  14        203.69        243.25       552.65 o                         
  -5 -10  14        960.46        750.09       399.68 o                         
  -5  -8  14          0.84        240.31       384.92 o                         
  -5  -6  14        701.23       1014.78       345.39 o                         
  -5  -4  14        546.33        442.90       258.05 o                         
  -5 -12  16        174.69        194.02       575.44 o                         
  -5 -10  16       1127.10        947.61       411.84 o                         
  -5  -8  16        540.05        378.08       390.78 o                         
  -5  -6  16       1310.01       1076.86       329.29 o                         
  -5  -4  16       2222.78       1577.95       309.80 o                         
  -5 -12  18         11.38        -68.25       518.67 o                         
  -5 -10  18        825.56        784.69       435.43 o                         
  -5  -8  18          4.86        131.63       366.34 o                         
  -5  -6  18         27.86       -327.64       327.64 o                         
  -5  -4  18         44.50        235.70       265.11 o                         
  -5 -12  20        112.07        607.03       551.07 o                         
  -5 -10  20         20.91        142.96       390.78 o                         
  -5  -8  20        289.09        510.86       329.48 o                         
  -5  -6  20       1496.94       1346.77       315.17 o                         
  -5  -4  20         19.40        -57.82       297.95 o                         
  -5 -12  22         73.70        161.23       300.31 o                         
  -5 -10  22        500.11        384.10       382.48 o                         
  -5  -8  22        595.64        277.52       314.79 o                         
  -5  -6  22       1039.79       1080.91       283.58 o                         
  -5  -4  22        151.67        122.68       269.85 o                         
  -5 -12  24       1217.54       1565.65       350.35 o                         
  -5 -10  24        204.27        261.83       368.57 o                         
  -5  -8  24          0.01       -274.91       322.46 o                         
  -5  -6  24          8.16          0.97       290.44 o                         
  -5  -4  24        458.13        208.27       298.59 o                         
  -5 -12  26        629.09        594.81       340.05 o                         
  -5 -10  26         20.15       -238.65       292.80 o                         
  -5  -8  26         88.14        213.16       378.30 o                         
  -5  -6  26        186.04        370.14       278.32 o                         
  -5  -4  26         50.36        303.85       352.36 o                         
  -5 -12  28        112.58         54.55       912.85 o                         
  -5 -10  28        587.02        605.46       351.83 o                         
  -5  -8  28        848.18       1121.94       336.09 o                         
  -5  -6  28          2.36        -19.20       316.16 o                         
  -5  -4  28        322.25        442.68       353.80 o                         
  -5 -10  30         14.87       -237.63       618.25 o                         
  -5  -8  30          7.76        -19.34       354.35 o                         
  -5  -6  30        172.18        334.11       342.76 o                         
  -5  -4  30          0.89        -54.18       384.70 o                         
  -5  -6  32        206.01        383.61       488.77 o                         
  -5  -4  32        191.03         21.19       353.69 o                         
  -5  -4  34        322.03       -250.94       903.76 o                         
  -6  -3 -31         40.27        567.35       852.24 o                         
  -6  -3 -29          8.41       -167.23       433.58 o                         
  -6  -1 -29        207.38          3.47       429.73 o                         
  -6  -5 -27         13.60        446.53       481.99 o                         
  -6  -3 -27        627.32        585.25       421.72 o                         
  -6  -1 -27        139.88        -73.54       371.93 o                         
  -6  -5 -25        436.53        290.13       414.91 o                         
  -6  -3 -25        227.02        272.08       425.93 o                         
  -6  -1 -25       1527.46       1811.14       384.41 o                         
  -6  -5 -23         51.81        630.58       469.78 o                         
  -6  -3 -23         52.10        -49.72       364.05 o                         
  -6  -1 -23        103.91        -51.50       364.76 o                         
  -6  -5 -21         57.40         87.59       394.39 o                         
  -6  -3 -21          5.96         13.93       360.53 o                         
  -6  -1 -21        693.41        220.91       365.27 o                         
  -5 -16 -20         84.03       -747.37       915.88 o                         
  -5 -14 -20         17.29        -93.50       389.09 o                         
  -6  -5 -19          0.04        297.98       401.46 o                         
  -6  -3 -19         28.23         -7.32       336.95 o                         
  -6  -1 -19       1542.37       1541.44       357.05 o                         
  -5 -16 -18         69.33       -206.07       514.65 o                         
  -5 -14 -18          8.72       -128.84       425.92 o                         
  -6  -5 -17        548.14        562.39       367.59 o                         
  -6  -3 -17        349.42        360.70       331.89 o                         
  -6  -1 -17        680.52        576.42       339.50 o                         
  -5 -16 -16         71.26        361.42       500.29 o                         
  -5 -14 -16         94.48        -87.26       429.02 o                         
  -6  -5 -15         37.34         16.60       331.86 o                         
  -6  -3 -15       1549.33       1498.37       341.92 o                         
  -6  -1 -15        594.72        229.50       342.10 o                         
  -5 -16 -14        111.24       1154.10       864.36 o                         
  -5 -14 -14         61.54       -130.03       445.11 o                         
  -6  -5 -13        324.50        448.75       371.10 o                         
  -6  -3 -13         25.54        -86.78       301.82 o                         
  -6  -1 -13         67.02         65.44       325.00 o                         
  -5 -18 -12          5.66        271.38       613.98 o                         
  -5 -16 -12        158.78        539.16       612.03 o                         
  -5 -14 -12       1096.09        387.83       455.58 o                         
  -6  -5 -11          4.21        388.72       344.81 o                         
  -6  -3 -11        248.03        303.34       298.26 o                         
  -6  -1 -11         10.67        -68.98       296.49 o                         
  -5 -18 -10        125.98       -179.37       620.39 o                         
  -5 -16 -10        276.80        -90.67       497.30 o                         
  -5 -14 -10        220.18       -277.48       395.62 o                         
  -6  -5  -9        561.74        739.72       343.71 o                         
  -6  -3  -9         83.48         65.52       323.20 o                         
  -6  -1  -9        662.58        363.75       294.72 o                         
  -5 -20  -8         55.74       -403.69       900.73 o                         
  -5 -18  -8        326.07        813.80       647.59 o                         
  -5 -16  -8        251.89        116.54       433.45 o                         
  -5 -14  -8         13.02       -389.75       404.83 o                         
  -6  -5  -7       1501.15       1202.04       416.71 o                         
  -6  -3  -7          1.76        -40.49       347.40 o                         
  -6  -1  -7         10.84         96.88       350.57 o                         
  -5 -18  -6         64.36        105.71       508.31 o                         
  -5 -16  -6        196.89        273.94       402.86 o                         
  -5 -14  -6        569.66        847.96       394.61 o                         
  -6  -5  -5        844.80        935.74       549.16 o                         
  -6  -3  -5        509.37        412.39       356.65 o                         
  -6  -1  -5        124.90         78.04       406.30 o                         
  -5 -20  -4        117.31       -884.36       884.36 o                         
  -5 -18  -4         66.03        456.61       442.45 o                         
  -5 -16  -4         51.14        541.50       391.44 o                         
  -5 -14  -4         87.40        249.09       390.00 o                         
  -6  -5  -3        405.19        190.26       360.21 o                         
  -6  -3  -3        827.82        760.25       505.05 o                         
  -6  -1  -3        103.57         56.95       376.61 o                         
  -5 -20  -2         88.71        383.69       914.67 o                         
  -5 -18  -2         18.72       -116.54       529.09 o                         
  -5 -16  -2          0.78       -288.71       453.40 o                         
  -5 -14  -2         97.05        180.31       433.51 o                         
  -6  -5  -1       1243.82       1207.49       471.90 o                         
  -6  -3  -1         66.32        275.85       417.77 o                         
  -6  -1  -1        128.99        -18.60       382.99 o                         
  -5 -20   0        347.45        371.62       646.52 o                         
  -5 -18   0         33.11       1017.31       620.29 o                         
  -5 -16   0          3.87       -168.62       455.62 o                         
  -5 -14   0         54.34        168.26       388.00 o                         
  -6  -5   1        735.06        406.50       418.34 o                         
  -6  -3   1       1745.34       1695.67       474.42 o                         
  -6  -1   1        129.23        162.74       447.14 o                         
  -5 -20   2        274.27         58.19       928.61 o                         
  -5 -18   2          1.99        127.11       510.86 o                         
  -5 -16   2        988.06        978.46       437.27 o                         
  -5 -14   2         15.42        -92.65       423.61 o                         
  -6  -5   3         60.05         31.08       365.61 o                         
  -6  -3   3          9.53         34.72       355.89 o                         
  -6  -1   3         31.68        198.79       387.51 o                         
  -5 -20   4        544.59       1367.46       893.46 o                         
  -5 -18   4         22.87       -224.38       494.38 o                         
  -5 -16   4         34.34       -127.22       489.78 o                         
  -5 -14   4        509.03        -61.64       649.53 o                         
  -6  -5   5         19.15        165.97       321.89 o                         
  -6  -3   5         21.57        258.05       362.81 o                         
  -6  -1   5        331.08        300.31       220.21 o                         
  -1  13   5       7818.07       8773.11       454.17 o                         
   0  13   5        308.81        276.14       392.23 o                         
   1  13   5       5260.37       4819.92       438.19 o                         
   2  13   5        289.03        405.15       382.91 o                         
   3  13   5       9240.40       8642.17       514.38 o                         
   4  13   5       1371.28       1139.34       409.19 o                         
   5  13   5      13578.01      16233.03       513.79 o                         
   6  13   5        323.28        640.27       422.71 o                         
   7  13   5        164.14        764.26       366.99 o                         
   8  13   5         13.79        289.05       372.28 o                         
   9  13   5        811.51        534.55       407.14 o                         
  10  13   5        517.34        719.24       433.38 o                         
  11  13   5      18513.03      17562.49       832.95 o                         
  12  13   5          0.16        188.06       380.76 o                         
  13  13   5      10268.42       8652.73       428.28 o                         
  14  13   5        429.19       -106.86       384.85 o                         
  15  13   5       3503.34       3410.91       413.35 o                         
  16  13   5        365.53        248.58       368.80 o                         
  17  13   5       2303.12       3145.52       443.70 o                         
  18  13   5          1.68        259.18       415.03 o                         
  19  13   5       7286.88       6998.80       626.86 o                         
  20  13   5        354.20        631.60       389.73 o                         
  21  13   5       8433.73       6795.81       425.89 o                         
  22  13   5          0.01       -221.62       484.35 o                         
 -24  15   5        460.45       -116.99       868.60 o                         
 -23  15   5        916.03       1584.88       807.69 o                         
 -22  15   5       1193.86       1186.99       378.96 o                         
 -21  15   5       2787.58       2383.17       402.47 o                         
 -20  15   5        498.79        128.61       381.23 o                         
 -19  15   5        986.66       2389.82       516.95 o                         
 -18  15   5        266.76        645.94       455.79 o                         
 -17  15   5       6792.40       5237.85       855.87 o                         
 -16  15   5        101.38        400.18       568.96 o                         
 -15  15   5      28564.97      22669.49      3409.56 o                         
 -14  15   5         10.60       -120.02       854.66 o                         
 -13  15   5        147.83       1057.11       856.48 o                         
 -12  15   5        199.84         34.55       770.41 o                         
 -11  15   5       3149.71       2622.60       625.53 o                         
 -10  15   5         73.23          1.08       603.23 o                         
  -9  15   5        587.46        184.27       845.57 o                         
  -8  15   5          6.52        114.63       557.43 o                         
  -7  15   5         76.94         91.53       814.05 o                         
  -6  15   5        885.05        804.35       852.24 o                         
  -5  15   5      19849.64      18279.60       815.99 o                         
  -4  15   5        197.36         56.72       447.71 o                         
  -3  15   5       2130.43       2636.95       456.51 o                         
  -2  15   5        207.44       -412.59       432.85 o                         
  -1  15   5       1722.07       1663.33       407.60 o                         
   0  15   5          0.61         12.55       385.17 o                         
   1  15   5      11256.00      11774.55       488.82 o                         
   2  15   5        409.26        196.00       441.69 o                         
   3  15   5       3895.42       4895.69       488.85 o                         
   4  15   5        825.37       1013.82       396.58 o                         
   5  15   5        375.15        653.68       402.52 o                         
   6  15   5       1454.32       1003.98       400.77 o                         
   7  15   5        117.42        360.63       388.50 o                         
   8  15   5         26.18        150.01       438.59 o                         
   9  15   5       4295.46       5135.57       467.86 o                         
  10  15   5        142.95        459.75       440.00 o                         
  11  15   5       4649.27       3986.82       467.42 o                         
  12  15   5        882.69       1107.07       520.83 o                         
  13  15   5       3464.97       3574.23       546.56 o                         
  14  15   5        912.88       1464.40       511.63 o                         
  15  15   5       2731.29       1860.18       387.69 o                         
  16  15   5       1091.28       1070.01       430.04 o                         
  17  15   5       1503.11       1923.68       439.43 o                         
  18  15   5       1545.25       1434.73       443.42 o                         
  19  15   5       1474.92       1654.05       630.32 o                         
  20  15   5         34.59        370.54       652.36 o                         
 -21  17   5       7168.99       7646.50       983.77 o                         
 -17  17   5       9383.54       8881.33      1042.87 o                         
 -16  17   5        365.29         -2.21       480.15 o                         
 -15  17   5       4485.75       3973.10       534.82 o                         
 -14  17   5       1160.63       1625.58       510.73 o                         
 -13  17   5       4200.80       3691.67       528.30 o                         
 -12  17   5        367.52        594.28       488.53 o                         
 -11  17   5      17994.75      17352.49      1461.88 o                         
 -10  17   5        108.62        402.15       467.68 o                         
  -9  17   5       7797.43       7976.84       698.26 o                         
  -8  17   5       1218.39       1552.94       949.22 o                         
  -7  17   5      26242.67      26906.30       694.55 o                         
  -6  17   5       2012.26       1710.51       516.48 o                         
  -5  17   5        537.46       1019.44       502.87 o                         
  -4  17   5         27.74        317.49       516.25 o                         
  -3  17   5       2471.22       3446.28       528.27 o                         
  -2  17   5        380.87        209.76       523.69 o                         
  -1  17   5        791.60        752.13       465.92 o                         
   0  17   5        277.38        221.21       450.99 o                         
   1  17   5       1930.92       2818.98       537.14 o                         
   2  17   5       1093.68        853.84       512.30 o                         
   3  17   5      15604.47      17381.41       726.55 o                         
   4  17   5        152.48        185.59       403.10 o                         
   5  17   5       1096.51       1675.54       413.50 o                         
   6  17   5         40.29        -38.55       448.29 o                         
   7  17   5      20629.36      19917.09      1254.29 o                         
   8  17   5       1003.05       1222.53       514.16 o                         
   9  17   5       2691.79       2491.93       707.67 o                         
  10  17   5       2033.54       1749.91       660.71 o                         
  11  17   5       3734.18       3980.89      1001.65 o                         
  12  17   5        106.11        518.32       614.72 o                         
  13  17   5       1513.99       1344.90       638.72 o                         
  14  17   5       1139.74       1531.95       634.34 o                         
  15  17   5         22.25        455.75       646.05 o                         
  16  17   5        197.68        780.71       861.33 o                         
 -13  19   5       7856.76       7607.10      1009.23 o                         
 -12  19   5         12.20        443.70       855.87 o                         
 -11  19   5        178.90        -47.28       924.97 o                         
 -10  19   5         29.63          3.03       934.67 o                         
  -9  19   5       2193.62       2005.96       531.93 o                         
  -8  19   5        844.72        400.78       497.51 o                         
  -7  19   5       1823.40       2971.62       648.40 o                         
  -6  19   5        246.36        242.77       649.05 o                         
  -5  19   5       2133.12       2488.47       684.34 o                         
  -4  19   5       1318.32       1018.92       536.19 o                         
  -3  19   5       3374.64       3736.66       678.38 o                         
  -2  19   5        537.95        624.64       619.02 o                         
  -1  19   5       9062.82       8423.71       739.12 o                         
   0  19   5       1336.97        816.98       645.82 o                         
   1  19   5       3501.07       3464.58       670.88 o                         
   2  19   5       2551.62       1406.67       683.72 o                         
   3  19   5       1355.52        643.37       634.76 o                         
   4  19   5        265.97        -50.38       509.80 o                         
   5  19   5       3546.62       4374.16       660.57 o                         
   6  19   5        126.76       -227.35       698.88 o                         
   7  19   5        339.00       1148.76       636.67 o                         
   8  19   5        825.77        931.73       670.32 o                         
   9  19   5       1829.91       1633.91       641.73 o                         
  10  19   5         36.25        -12.10       659.18 o                         
  -1  21   5       5532.84       4695.79       976.50 o                         
  -5 -20   6        863.58       1185.01       889.21 o                         
  -5 -18   6         36.07        -33.24       612.82 o                         
  -5 -16   6        159.29        455.04       612.30 o                         
  -5 -14   6        124.41        424.71       482.47 o                         
 -34   0   6       7566.17       7451.32      1027.41 o                         
 -32   0   6      33842.98      27995.25       865.19 o                         
 -30   0   6        638.01        694.76       496.33 o                         
 -28   0   6        416.72        624.32       501.21 o                         
 -26   0   6       4116.05       3563.49       541.04 o                         
 -24   0   6       2069.11       1757.97       400.72 o                         
 -22   0   6      50242.55      44240.62      2370.45 o                         
 -20   0   6      92511.80      84329.91      6024.29 o                         
 -18   0   6      45699.53      49431.17      3021.27 o                         
 -16   0   6      29606.78      24942.76      1337.19 o                         
 -14   0   6      15953.08      17985.87       962.79 o                         
 -12   0   6     190104.39     154369.27      3084.99 o                         
 -10   0   6     121714.85     100580.14      4264.36 o                         
  -8   0   6      49182.60      39334.00      1422.47 o                         
  -6   0   6        944.20       1371.77       281.76 o                         
  -4   0   6     259599.98     302473.38     22617.81 o                         
  -2   0   6     140706.41     181607.53      3083.62 o                         
   0   0   6     324591.88     417632.44     11223.05 o                         
   2   0   6      95336.01      89382.09     13701.07 o                         
   4   0   6      11944.37      10161.93       715.73 o                         
   6   0   6     179821.19     138118.61      3336.35 o                         
   8   0   6      52640.00      39698.28       929.84 o                         
  10   0   6      74577.08      66304.62      1739.62 o                         
  12   0   6       3289.39       2401.62       451.27 o                         
  14   0   6      56459.71      40080.42      1522.61 o                         
  16   0   6     200132.08     152527.11      1692.66 o                         
  18   0   6       6801.19       5698.04       643.05 o                         
  20   0   6      39332.20      36874.88      3641.92 o                         
  22   0   6      12862.32      10653.80       560.81 o                         
  24   0   6       5468.33       5343.68       534.30 o                         
  26   0   6       3031.24       2582.81       493.31 o                         
  28   0   6       3418.07       3827.12       625.69 o                         
 -35   2   6         69.31       -367.32       912.85 o                         
 -34   2   6       2409.46       2265.77       542.04 o                         
 -33   2   6        121.52       -282.71       437.77 o                         
 -32   2   6       2681.41       2613.21       414.87 o                         
 -31   2   6         84.90        278.64       383.24 o                         
 -30   2   6       5384.24       4302.08       408.53 o                         
 -29   2   6          0.77       -216.92       435.57 o                         
 -28   2   6       2011.54       1895.56       394.17 o                         
 -27   2   6          1.18        173.22       301.13 o                         
 -26   2   6       1357.64       1834.02       325.85 o                         
 -25   2   6        397.91        753.55       324.88 o                         
 -24   2   6      42392.84      38759.68      1661.44 o                         
 -23   2   6         55.44        -13.87       293.11 o                         
 -22   2   6      10136.84       9375.76       357.91 o                         
 -21   2   6       1086.83       1243.34       257.61 o                         
 -20   2   6      50099.52      46465.29      2125.46 o                         
 -19   2   6         40.06        329.01       244.47 o                         
 -18   2   6      34482.83      31839.09      1518.53 o                         
 -17   2   6         26.83        -61.66       217.72 o                         
 -16   2   6      16272.11      14320.53       543.26 o                         
 -15   2   6        872.33        634.61       224.26 o                         
 -14   2   6       6175.54       8603.62       291.41 o                         
 -13   2   6        797.26        767.14       257.82 o                         
 -12   2   6       2421.85       2560.35       280.23 o                         
 -11   2   6        198.28        237.95       235.16 o                         
 -10   2   6      48511.07      59025.25      2156.34 o                         
  -9   2   6         62.09        -19.04       228.60 o                         
  -8   2   6      51954.98      51301.58      2091.68 o                         
  -7   2   6       2512.61       2080.12       262.05 o                         
  -6   2   6       2426.50       7521.50       327.63 o                         
  -5   2   6        837.51        569.05       298.33 o                         
  -4   2   6     280981.12     319264.69      6627.66 o                         
  -3   2   6        415.60        512.55       379.26 o                         
  -2   2   6     361519.00     462767.03      8639.47 o                         
  -1   2   6       2602.03       2378.64       422.34 o                         
   0   2   6     307796.31     347545.59     17852.02 o                         
   1   2   6        170.47        141.24       339.67 o                         
   2   2   6      17374.37      21448.49      1544.03 o                         
   3   2   6          2.08        203.48       353.85 o                         
   4   2   6      24367.23      23056.52      1328.00 o                         
   5   2   6        127.15        217.50       350.24 o                         
   6   2   6      18105.37      22309.75       701.48 o                         
   7   2   6          6.02        144.23       401.53 o                         
   8   2   6      18956.93      14434.35       881.29 o                         
   9   2   6        851.18        628.98       330.94 o                         
  10   2   6      32293.03      26604.17      1655.23 o                         
  11   2   6         16.83         46.23       294.87 o                         
  12   2   6      39131.66      29793.26      1578.28 o                         
  13   2   6        382.20        127.80       337.22 o                         
  14   2   6      12631.07      13521.01       500.33 o                         
  15   2   6       1036.01        703.10       373.28 o                         
  16   2   6      60094.21      51405.62      2624.17 o                         
  17   2   6         38.25       -359.34       359.34 o                         
  18   2   6      27754.14      23567.81       730.16 o                         
  19   2   6          5.10        -54.55       347.34 o                         
  20   2   6       8119.65       9246.99       386.95 o                         
  21   2   6        481.26        588.59       344.02 o                         
  22   2   6       3104.74       2940.12       348.78 o                         
  23   2   6         73.26         46.60       337.45 o                         
  24   2   6       7293.53       7425.97       476.25 o                         
  25   2   6          0.02       -325.97       413.81 o                         
  26   2   6      15178.27      15174.78       510.23 o                         
  27   2   6         61.57        315.36       362.98 o                         
  28   2   6       3411.52       2529.67       440.57 o                         
  29   2   6          7.25         55.57       426.64 o                         
  30   2   6       5953.02       6827.60       938.92 o                         
  31   2   6         32.68        602.51       894.67 o                         
 -34   4   6       1079.09       1558.39       921.34 o                         
 -33   4   6         68.85        288.20       390.42 o                         
 -32   4   6        961.48       2039.02       362.88 o                         
 -31   4   6          0.54        457.68       353.66 o                         
 -30   4   6       2332.18       3111.68       388.64 o                         
 -29   4   6        164.25        102.26       352.32 o                         
 -28   4   6         77.11        649.20       347.15 o                         
 -27   4   6        850.28        863.57       357.24 o                         
 -26   4   6       2016.61       1472.66       327.41 o                         
 -25   4   6        457.86        308.49       288.56 o                         
 -24   4   6      16115.50      13782.62       580.52 o                         
 -23   4   6        452.30        301.67       272.80 o                         
 -22   4   6       9707.04      10050.50       499.01 o                         
 -21   4   6         56.28        154.89       299.65 o                         
 -20   4   6       1119.19       2150.38       283.46 o                         
 -19   4   6        141.72         75.70       258.39 o                         
 -18   4   6       3800.94       3797.99       286.31 o                         
 -17   4   6        194.90        174.88       259.24 o                         
 -16   4   6      17038.38      15239.13       718.66 o                         
 -15   4   6       1007.29       1026.71       283.25 o                         
 -14   4   6      10495.98       9001.33       466.58 o                         
 -13   4   6       2097.41       1651.56       270.86 o                         
 -12   4   6      19022.87      19559.71       626.00 o                         
 -11   4   6        179.72        259.39       243.64 o                         
 -10   4   6      32597.50      31048.30       990.00 o                         
  -9   4   6       3229.99       2417.97       279.53 o                         
  -8   4   6       6440.71       6345.56       341.85 o                         
  -7   4   6       5640.54       4915.95       429.70 o                         
  -6   4   6        238.22       2098.88       401.90 o                         
  -5   4   6       2508.23       1803.32       399.13 o                         
  -4   4   6      38481.98      42330.84       767.41 o                         
  -3   4   6        259.98        175.84       395.86 o                         
  -2   4   6       4615.21       4324.39       473.80 o                         
  -1   4   6       2058.34       1733.06       382.01 o                         
   0   4   6      16606.35      18043.04       668.25 o                         
   1   4   6        116.92        209.36       392.57 o                         
   2   4   6       1036.71       1028.19       397.46 o                         
   3   4   6         84.53        109.52       370.07 o                         
   4   4   6        836.63       1106.70       436.60 o                         
   5   4   6        254.36        380.33       545.14 o                         
   6   4   6       7984.01       8749.18       722.74 o                         
   7   4   6         90.32         78.66       397.06 o                         
   8   4   6       2406.43       4491.70       714.17 o                         
   9   4   6       2769.30       2531.11       406.83 o                         
  10   4   6      36665.65      33805.67      3658.93 o                         
  11   4   6         31.93        169.71       348.11 o                         
  12   4   6      47067.41      47289.76      4068.66 o                         
  13   4   6        999.42        951.24       351.26 o                         
  14   4   6      25620.33      22240.77      1070.61 o                         
  15   4   6        114.41        467.69       353.05 o                         
  16   4   6        684.37       1224.75       418.82 o                         
  17   4   6         26.97        114.61       381.61 o                         
  18   4   6       2725.95       2194.58       410.83 o                         
  19   4   6         33.22        333.52       421.87 o                         
  20   4   6      13029.62      12075.63       498.34 o                         
  21   4   6        390.50        596.76       426.75 o                         
  22   4   6        623.53       1249.71       425.55 o                         
  23   4   6         20.52        392.98       472.56 o                         
  24   4   6       1562.38       2158.27       431.44 o                         
  25   4   6         96.04        586.44       427.07 o                         
  26   4   6       1514.90       1095.18       487.40 o                         
  27   4   6         92.19        692.91       411.20 o                         
  28   4   6       4087.44       3942.39       453.08 o                         
  29   4   6         39.59       -609.10       609.10 o                         
  30   4   6       3080.31       4601.80       670.91 o                         
  -6  -5   7         85.25        -29.23       353.98 o                         
  -6  -3   7       1628.70       1170.73       291.07 o                         
  -6  -1   7       2184.75       1876.43       228.38 o                         
  -5 -20   8        206.57       -366.11       902.55 o                         
  -5 -18   8         20.03        -80.69       582.31 o                         
  -5 -16   8         92.08       -417.03       842.54 o                         
  -5 -14   8        458.60        189.14       592.32 o                         
  -6  -5   9          5.30         70.24       277.86 o                         
  -6  -3   9        648.09        565.16       235.41 o                         
  -6  -1   9         33.40         13.00       186.55 o                         
  -5 -20  10          5.24       -781.92       927.40 o                         
  -5 -18  10          1.95        183.63       620.13 o                         
  -5 -16  10        209.82        419.85       466.76 o                         
  -5 -14  10        510.53        851.77       601.95 o                         
  -6  -5  11       1429.24       1371.54       275.75 o                         
  -6  -3  11       5349.65       4569.96       264.11 o                         
  -6  -1  11       3674.56       3016.00       280.63 o                         
  -5 -18  12          9.60        370.96       502.75 o                         
  -5 -16  12         37.01        171.28       476.18 o                         
  -5 -14  12         54.15       -457.03       844.96 o                         
  -6  -5  13       1717.31       1449.20       287.67 o                         
  -6  -3  13         11.71         74.06       231.10 o                         
  -6  -1  13       1610.20       1408.85       252.83 o                         
  -5 -18  14         17.94        397.08       537.49 o                         
  -5 -16  14        101.58       -264.09       585.04 o                         
  -5 -14  14        191.42       -218.70       594.46 o                         
  -6  -5  15         65.30        117.64       306.46 o                         
  -6  -3  15       3067.37       2435.80       278.78 o                         
  -6  -1  15       1888.88       1532.17       208.99 o                         
  -5 -16  16        213.92        187.19       587.86 o                         
  -5 -14  16        867.42        887.59       575.66 o                         
  -6  -5  17       1622.08       1479.44       344.77 o                         
  -6  -3  17       1376.64       1091.62       253.13 o                         
  -6  -1  17       1522.41       1365.71       222.60 o                         
  -5 -16  18         92.13         78.86       432.41 o                         
  -5 -14  18        140.10       -113.42       457.68 o                         
  -6  -5  19       1100.25        937.71       273.33 o                         
  -6  -3  19        310.01        202.75       270.21 o                         
  -6  -1  19        568.08        488.49       243.73 o                         
  -5 -16  20         29.77        -57.20       467.86 o                         
  -5 -14  20          9.19        399.97       416.87 o                         
  -6  -5  21        353.28        340.95       265.11 o                         
  -6  -3  21        318.21        413.87       258.54 o                         
  -6  -1  21         16.37        109.84       257.99 o                         
  -5 -16  22        333.36        -70.31       877.09 o                         
  -5 -14  22         79.01        -27.45       344.10 o                         
  -6  -5  23        126.84         17.03       298.95 o                         
  -6  -3  23        908.81       1160.28       270.07 o                         
  -6  -1  23        122.79        266.84       273.68 o                         
  -5 -14  24        142.36       -266.10       881.33 o                         
  -6  -5  25          1.07        -45.09       276.44 o                         
  -6  -3  25        159.15        233.29       327.49 o                         
  -6  -1  25         26.00        -28.95       313.94 o                         
  -5 -14  26        251.41        187.90       854.66 o                         
  -6  -5  27        802.20        841.30       297.79 o                         
  -6  -3  27         20.53         18.96       351.66 o                         
  -6  -1  27        575.93        895.40       349.79 o                         
  -6  -5  29         36.43        190.43       353.21 o                         
  -6  -3  29        717.03        591.09       339.77 o                         
  -6  -1  29        972.52       1190.78       396.16 o                         
  -6  -5  31         90.96        126.82       392.14 o                         
  -6  -3  31         21.61         -0.05       383.00 o                         
  -6  -1  31        160.25        -31.47       379.04 o                         
  -6  -5  33        215.94        -48.27       516.71 o                         
  -6  -3  33        129.38       -207.33       383.71 o                         
  -6  -1  33        232.44        553.35       497.95 o                         
  -6  -5  35         91.40       -653.42       904.97 o                         
  -6  -1  35        474.49        483.81       814.66 o                         
  -6  -7 -29        377.75        129.11       875.27 o                         
  -6  -5 -29         67.95        482.31       630.64 o                         
  -6  -7 -27         38.49        -51.04       503.45 o                         
  -6  -9 -25        495.47        871.94       408.45 o                         
  -6  -7 -25        310.85        314.63       500.47 o                         
  -6 -11 -23        232.82        291.12       514.19 o                         
  -6  -9 -23         22.04        296.21       380.62 o                         
  -6  -7 -23        370.58        365.52       607.54 o                         
  -6 -13 -21          0.45       -240.25       418.06 o                         
  -6 -11 -21        685.39         -4.96       579.40 o                         
  -6  -9 -21        124.69         33.31       396.64 o                         
  -6  -7 -21          0.03        132.40       405.35 o                         
  -6 -15 -19        539.39        808.14       621.02 o                         
  -6 -13 -19         87.46       -426.95       426.95 o                         
  -6 -11 -19         17.37        225.32       468.35 o                         
  -6  -9 -19        855.76        701.71       402.94 o                         
  -6  -7 -19        126.88        232.63       400.16 o                         
  -6 -15 -17        437.11        206.53       443.09 o                         
  -6 -13 -17         49.88        352.81       399.18 o                         
  -6 -11 -17        223.37        524.58       470.77 o                         
  -6  -9 -17        341.82        265.22       586.20 o                         
  -6  -7 -17         86.43       -133.99       437.39 o                         
  -6 -15 -15        185.15         50.21       506.82 o                         
  -6 -13 -15         68.91        -84.13       384.15 o                         
  -6 -11 -15         44.59         10.29       427.14 o                         
  -6  -9 -15         96.26        267.47       503.99 o                         
  -6  -7 -15         94.65        388.13       452.89 o                         
  -6 -15 -13          7.56        357.48       441.85 o                         
  -6 -13 -13        386.24        649.56       426.42 o                         
  -6 -11 -13         79.98        156.79       383.76 o                         
  -6  -9 -13          7.78         81.98       530.76 o                         
  -6  -7 -13       1300.37       1439.92       494.23 o                         
  -6 -15 -11          0.01         56.98       395.84 o                         
  -6 -13 -11        218.24         26.23       399.58 o                         
  -6 -11 -11        852.87        984.85       452.16 o                         
  -6  -9 -11         76.92         81.21       501.96 o                         
  -6  -7 -11        539.45        479.93       454.10 o                         
  -6 -15  -9         50.39        107.31       436.51 o                         
  -6 -13  -9         17.94        239.27       390.29 o                         
  -6 -11  -9          0.82        240.78       383.19 o                         
  -6  -9  -9        920.56        661.36       523.77 o                         
  -6  -7  -9       3101.48       2811.50       509.44 o                         
  -6 -15  -7         74.59        287.44       390.80 o                         
  -6 -13  -7        295.22        309.13       373.11 o                         
  -6 -11  -7        341.07        639.61       387.71 o                         
  -6  -9  -7        212.51        421.18       394.88 o                         
  -6  -7  -7        411.97        453.80       476.84 o                         
  -6 -15  -5        593.77        799.23       400.15 o                         
  -6 -13  -5        131.99        677.06       393.80 o                         
  -6 -11  -5        343.47        364.53       383.33 o                         
  -6  -9  -5          1.17        152.06       384.09 o                         
  -6  -7  -5          3.86        338.90       542.40 o                         
  -6 -15  -3        200.06         64.52       400.96 o                         
  -6 -13  -3        356.87        229.06       387.36 o                         
  -6 -11  -3        121.82        -68.82       370.09 o                         
  -6  -9  -3        941.25       1168.99       382.30 o                         
  -6  -7  -3        430.58        799.50       764.35 o                         
  -6 -15  -1         40.61        205.10       436.08 o                         
  -6 -13  -1         21.95       -121.47       387.69 o                         
  -6 -11  -1       3134.69       3360.70       604.93 o                         
  -6  -9  -1        293.95        244.54       391.86 o                         
  -6  -7  -1         89.56       -127.98       350.08 o                         
  -6 -15   1        140.69        109.96       390.96 o                         
  -6 -13   1        788.66       1174.87       428.39 o                         
  -6 -11   1       1530.46       1091.26       683.12 o                         
  -6  -9   1          0.64        337.11       444.77 o                         
  -6  -7   1       1179.10       1058.80       319.93 o                         
  -6 -15   3         71.63        177.43       387.74 o                         
  -6 -13   3        127.54        275.97       622.95 o                         
  -6 -11   3       3339.60       3648.47       414.92 o                         
  -6  -9   3          0.03        -15.37       416.85 o                         
  -6  -7   3       1887.00       1883.02       348.33 o                         
  -6 -15   5        361.35        509.16       879.51 o                         
  -6 -13   5       2523.96       2754.00       442.15 o                         
  -6 -11   5          4.26         73.75       425.06 o                         
  -6  -9   5         17.20        249.51       362.70 o                         
  -6  -7   5       3739.90       3542.41       414.37 o                         
 -34   6   6       3411.07       3761.73       983.16 o                         
 -33   6   6         60.29       -258.60       641.97 o                         
 -32   6   6       5023.64       5919.35      1065.46 o                         
 -31   6   6          3.01       -100.78       444.22 o                         
 -30   6   6       4103.73       4577.40       421.01 o                         
 -29   6   6       1053.07       2036.61       383.04 o                         
 -28   6   6       1837.57       2395.51       328.99 o                         
 -27   6   6       1464.11       1749.95       328.58 o                         
 -26   6   6       1144.04       2206.74       311.83 o                         
 -25   6   6        264.84        219.71       299.37 o                         
 -24   6   6       6032.67       5532.46       334.42 o                         
 -23   6   6       1010.52       1074.69       303.37 o                         
 -22   6   6      10531.68      11348.65       501.88 o                         
 -21   6   6          7.08          3.75       259.90 o                         
 -20   6   6       1505.55       1981.60       306.29 o                         
 -19   6   6          8.02         59.45       339.21 o                         
 -18   6   6      87759.86      78376.85      3329.77 o                         
 -17   6   6        412.98        761.66       338.37 o                         
 -16   6   6       2284.25       1645.30       356.89 o                         
 -15   6   6        811.69        954.81       362.00 o                         
 -14   6   6       3711.83       2880.12       369.07 o                         
 -13   6   6       3249.08       3040.78       330.87 o                         
 -12   6   6       1798.59       2774.01       398.23 o                         
 -11   6   6        106.06        -91.94       318.38 o                         
 -10   6   6      85563.20      95150.20      3627.85 o                         
  -9   6   6         91.31        179.88       318.02 o                         
  -8   6   6      10227.16      12317.91       502.97 o                         
  -7   6   6         95.41        128.76       388.48 o                         
  -6   6   6     222997.05     243381.92      2460.42 o                         
  -5   6   6       1130.89        808.81       348.13 o                         
  -4   6   6       3311.26       5422.01       392.65 o                         
  -3   6   6        272.61        -25.97       336.47 o                         
  -2   6   6      33387.73      39217.44       952.57 o                         
  -1   6   6          1.40         40.31       316.99 o                         
   0   6   6      97710.41     118676.73      4920.05 o                         
   1   6   6          0.73         83.38       402.97 o                         
   2   6   6     111741.85     134230.83      3583.08 o                         
   3   6   6       1371.36       1138.94       810.41 o                         
   5   6   6        333.81        437.02       555.07 o                         
   6   6   6     124800.41     137280.38      9796.96 o                         
   7   6   6          2.63       -217.01       449.33 o                         
   8   6   6      32514.63      31035.87      2711.21 o                         
   9   6   6          4.53         88.13       390.98 o                         
  10   6   6      86188.57      81684.43      7817.43 o                         
  11   6   6       2020.81       1829.70       444.35 o                         
  12   6   6      17349.09      20077.19      2075.51 o                         
  13   6   6       2096.30       2084.27       428.79 o                         
  14   6   6       4269.95       3748.01       467.74 o                         
  15   6   6        806.21       1074.94       415.42 o                         
  16   6   6      16355.36      15241.22       981.20 o                         
  17   6   6       1555.52        985.29       396.83 o                         
  18   6   6        127.12       -123.08       367.65 o                         
  19   6   6        309.16        168.73       410.18 o                         
  20   6   6       6018.62       7014.92       473.84 o                         
  21   6   6         17.93        157.14       403.79 o                         
  22   6   6       3184.84       3924.26       432.87 o                         
  23   6   6          0.68        -54.50       389.70 o                         
  24   6   6      14533.41      13317.39       584.93 o                         
  25   6   6         92.93        103.11       581.28 o                         
  26   6   6        378.85        755.94       626.79 o                         
  27   6   6         15.69       -506.10       506.10 o                         
  28   6   6        533.83        857.57       783.44 o                         
  29   6   6          7.86       -475.88       622.45 o                         
 -32   8   6       1263.41        950.43       945.58 o                         
 -31   8   6        304.25        636.44       512.78 o                         
 -30   8   6        748.29       1617.27       447.07 o                         
 -29   8   6         52.53        176.75       423.68 o                         
 -28   8   6       2427.78       2445.83       350.64 o                         
 -27   8   6        430.28        547.54       344.98 o                         
 -26   8   6       2440.79       2653.91       364.80 o                         
 -25   8   6        418.13        856.83       385.56 o                         
 -24   8   6      18176.51      16461.37       706.23 o                         
 -23   8   6        613.54        614.72       265.64 o                         
 -22   8   6       2230.24       2059.06       329.51 o                         
 -21   8   6        601.61        540.96       339.84 o                         
 -20   8   6       7739.09       6295.66       421.41 o                         
 -19   8   6        180.85        -59.63       336.62 o                         
 -18   8   6       4284.64       3822.48       425.53 o                         
 -17   8   6        117.65        481.19       375.40 o                         
 -16   8   6       3101.30       2915.07       412.83 o                         
 -15   8   6         70.78        540.34       371.73 o                         
 -14   8   6      15035.36      13067.30       538.49 o                         
 -13   8   6        425.89        839.73       392.83 o                         
 -12   8   6       2974.55       3031.20       392.37 o                         
 -11   8   6         42.80        280.66       446.97 o                         
 -10   8   6      28953.04      28181.63      2090.21 o                         
  -9   8   6         18.08        523.06       408.72 o                         
  -8   8   6       7722.57       8095.64       509.08 o                         
  -7   8   6       3568.12       3948.20       489.84 o                         
  -6   8   6      15890.03      17758.19       540.05 o                         
  -5   8   6         21.18        269.54       352.32 o                         
  -4   8   6      87968.25      92145.98      1093.70 o                         
  -3   8   6        625.24        648.84       377.58 o                         
  -2   8   6     113810.12     114795.23      1318.04 o                         
  -1   8   6        316.95        441.49       339.20 o                         
   0   8   6      20415.76      23236.45       559.72 o                         
   1   8   6       2456.30       2824.94       486.40 o                         
   2   8   6       4249.94       4829.86       418.20 o                         
   3   8   6       4409.41       3667.35       647.75 o                         
   4   8   6       8939.86       8279.77       573.94 o                         
   5   8   6         23.20        366.94       540.11 o                         
   6   8   6      20587.14      22056.42      1531.42 o                         
   7   8   6       6339.40       5732.98       554.40 o                         
   8   8   6      87119.36      99002.35      4122.27 o                         
   9   8   6       1858.48       2271.05       756.88 o                         
  10   8   6      27920.73      27859.26      1897.83 o                         
  11   8   6       1460.15       1147.75       478.21 o                         
  12   8   6      10458.01       9985.45       872.88 o                         
  13   8   6        136.03        284.67       457.58 o                         
  14   8   6       8430.09       7769.79       914.70 o                         
  15   8   6         25.29        -36.52       483.93 o                         
  16   8   6      14558.09      15611.29       987.67 o                         
  17   8   6         61.60        -70.32       458.56 o                         
  18   8   6      12165.24       9904.55       570.02 o                         
  19   8   6        630.60        351.80       432.66 o                         
  20   8   6      10225.74       8496.35       736.13 o                         
  21   8   6          0.62         86.59       415.04 o                         
  22   8   6        154.65        125.12       417.02 o                         
  23   8   6        593.02        760.37       483.18 o                         
  24   8   6      15568.18      13338.91       906.49 o                         
  25   8   6          3.20        222.92       600.10 o                         
  26   8   6      10996.73      10315.47       560.65 o                         
  27   8   6         80.12        434.00       854.06 o                         
  29   8   6          5.56        149.11       911.03 o                         
 -31  10   6        152.23       -697.67       931.64 o                         
 -30  10   6        253.62        423.76       637.40 o                         
 -29  10   6        512.11        262.70       436.46 o                         
 -28  10   6         95.63        382.04       380.78 o                         
 -27  10   6        532.88        406.48       327.32 o                         
 -26  10   6       7348.26       6067.44       613.65 o                         
 -25  10   6         15.88        551.33       320.35 o                         
 -24  10   6        794.93       1017.38       308.92 o                         
 -23  10   6       1779.92       1619.65       322.32 o                         
 -22  10   6      33439.30      27858.12      1559.28 o                         
 -21  10   6        709.52        292.91       338.55 o                         
 -20  10   6       2572.55       3194.98       385.13 o                         
 -19  10   6        816.92        779.97       369.63 o                         
 -18  10   6      21834.83      20340.04      1373.14 o                         
 -17  10   6       1257.36       1465.39       413.01 o                         
 -16  10   6       9484.77      10214.16       682.39 o                         
 -15  10   6       5852.05       5758.79       505.20 o                         
 -14  10   6        398.08       2500.71       680.70 o                         
 -13  10   6          2.60       -140.37       503.79 o                         
 -12  10   6      10438.34      10824.38       868.90 o                         
 -11  10   6         57.34        -65.37       502.60 o                         
 -10  10   6     180258.52     168407.36      9940.11 o                         
  -9  10   6       2748.64       2192.71       468.54 o                         
  -8  10   6       1912.21       2384.34       470.52 o                         
  -7  10   6       5635.10       5694.43       486.13 o                         
  -6  10   6      10840.07      11741.92       483.76 o                         
  -5  10   6       6997.75       6703.86       461.84 o                         
  -4  10   6       1229.67       2206.78       493.47 o                         
  -3  10   6        170.19        568.75       428.11 o                         
  -2  10   6      58292.11      60201.32       951.44 o                         
  -1  10   6        911.68       1081.95       452.56 o                         
   0  10   6      12587.54      13970.23      1124.09 o                         
   1  10   6      18322.51      17174.76      1203.74 o                         
   2  10   6       6688.05       9950.62       692.16 o                         
   3  10   6       5276.15       4827.11       551.93 o                         
   4  10   6       1517.05       1887.09       386.07 o                         
   5  10   6       2961.70       2686.13       354.58 o                         
   6  10   6     197391.09     200945.38      9189.68 o                         
   7  10   6       8071.55       7281.04       530.37 o                         
   8  10   6       1204.11       1877.71       406.95 o                         
   9  10   6       1139.10       1415.50       397.85 o                         
  10  10   6       9938.48      10234.68       853.81 o                         
  11  10   6        628.49        685.66       407.70 o                         
  12  10   6       6333.17       5568.04       522.60 o                         
  13  10   6        134.55          1.55       393.12 o                         
  14  10   6       9612.24       8606.59       735.63 o                         
  15  10   6        120.79        532.21       472.21 o                         
  16  10   6      16983.84      15530.69      2443.94 o                         
  17  10   6        763.16        927.88       503.44 o                         
  18  10   6       2513.65       1987.82       512.56 o                         
  19  10   6       1088.40       1115.39       425.92 o                         
  20  10   6       9353.65       7439.70       472.85 o                         
  21  10   6        397.50        370.24       413.93 o                         
  22  10   6      15723.83      12293.95       492.86 o                         
  23  10   6       1411.87        856.48       513.92 o                         
  24  10   6        299.69       1159.39       432.46 o                         
  25  10   6        126.57        603.13       460.86 o                         
 -29  12   6        740.16       -542.50       871.03 o                         
 -28  12   6       2193.22       2243.94       948.61 o                         
 -27  12   6          0.11        -94.20       605.19 o                         
 -26  12   6       5329.67       5412.49       329.73 o                         
 -25  12   6        353.14        597.62       302.73 o                         
 -24  12   6      19751.65      20071.23      1668.25 o                         
 -23  12   6       1664.76       1871.27       317.95 o                         
 -22  12   6       1513.92       1613.30       302.94 o                         
 -21  12   6          2.07       -333.79       333.79 o                         
 -20  12   6        621.32       1321.18       373.02 o                         
 -19  12   6        534.65        957.93       426.94 o                         
 -18  12   6       1601.99       1569.89       478.13 o                         
 -17  12   6        398.20        598.90       491.23 o                         
 -16  12   6      22034.79      17010.25      2286.98 o                         
 -15  12   6        510.04        786.75       556.74 o                         
 -14  12   6       6354.50       7664.20       664.00 o                         
 -13  12   6       2048.07       1348.71       622.23 o                         
 -12  12   6       9102.92       8336.98       923.92 o                         
 -11  12   6        643.99        875.03       504.02 o                         
 -10  12   6       5413.43       5551.74       654.91 o                         
  -9  12   6       1380.27       1591.32       559.15 o                         
  -8  12   6       7750.62       8211.93       757.07 o                         
  -7  12   6       1264.32       1230.98       445.14 o                         
  -6  12   6       5813.69       5813.73       470.79 o                         
  -5  12   6          0.24        269.36       389.78 o                         
  -4  12   6        556.60       1729.52       395.81 o                         
  -3  12   6        952.30        759.57       491.10 o                         
  -2  12   6       2171.54       1464.01       651.53 o
[truncated: 1,160,328 more chars]
