# Supplementary material for: The hydrocarbon-bearing clathrasil chibaite and its host–guest structure at low temperature
Source: IUCrJ. 2018 Aug 8;5(Pt 5):595–607. doi: 10.1107/S2052252518009107 (PMC6126654; doi:10.1107/S2052252518009107)
Supplement: Supplementary file 11 [file m-05-00595-100k_cubicsup11.hkl]

data_100k_cubic                                                                 
_shelx_title ' chibait in Fd-3m No227; temperature 100 K' 
_shelx_refln_list_code          4                                               
_shelx_F_calc_maximum      724.31                                               
_exptl_crystal_F_000      4301.00                                               
_reflns_d_resolution_high  0.6465                                               
                                                                                
loop_                                                                           
 _space_group_symop_operation_xyz                                               
 'x, y, z'                                                                      
 '-y, x+1/4, z+1/4'                                                             
 '-x+1/4, -y+1/4, z'                                                            
 'y+1/4, -x, z+1/4'                                                             
 'x+1/4, -z, y+1/4'                                                             
 'x, -y+1/4, -z+1/4'                                                            
 'x+1/4, z+1/4, -y'                                                             
 'z+1/4, y+1/4, -x'                                                             
 '-x+1/4, y, -z+1/4'                                                            
 '-z, y+1/4, x+1/4'                                                             
 'z, x, y'                                                                      
 'y, z, x'                                                                      
 '-y+1/4, -z+1/4, x'                                                            
 'z, -x+1/4, -y+1/4'                                                            
 '-y+1/4, z, -x+1/4'                                                            
 '-z+1/4, -x+1/4, y'                                                            
 '-z+1/4, x, -y+1/4'                                                            
 'y, -z+1/4, -x+1/4'                                                            
 'y+1/4, x+1/4, -z'                                                             
 '-y, -x, -z'                                                                   
 '-x, z+1/4, y+1/4'                                                             
 '-x, -z, -y'                                                                   
 'z+1/4, -y, x+1/4'                                                             
 '-z, -y, -x'                                                                   
 'x, y+1/2, z+1/2'                                                              
 '-y, x+3/4, z+3/4'                                                             
 '-x+1/4, -y+3/4, z+1/2'                                                        
 'y+1/4, -x+1/2, z+3/4'                                                         
 'x+1/4, -z+1/2, y+3/4'                                                         
 'x, -y+3/4, -z+3/4'                                                            
 'x+1/4, z+3/4, -y+1/2'                                                         
 'z+1/4, y+3/4, -x+1/2'                                                         
 '-x+1/4, y+1/2, -z+3/4'                                                        
 '-z, y+3/4, x+3/4'                                                             
 'z, x+1/2, y+1/2'                                                              
 'y, z+1/2, x+1/2'                                                              
 '-y+1/4, -z+3/4, x+1/2'                                                        
 'z, -x+3/4, -y+3/4'                                                            
 '-y+1/4, z+1/2, -x+3/4'                                                        
 '-z+1/4, -x+3/4, y+1/2'                                                        
 '-z+1/4, x+1/2, -y+3/4'                                                        
 'y, -z+3/4, -x+3/4'                                                            
 'y+1/4, x+3/4, -z+1/2'                                                         
 '-y, -x+1/2, -z+1/2'                                                           
 '-x, z+3/4, y+3/4'                                                             
 '-x, -z+1/2, -y+1/2'                                                           
 'z+1/4, -y+1/2, x+3/4'                                                         
 '-z, -y+1/2, -x+1/2'                                                           
 'x+1/2, y, z+1/2'                                                              
 '-y+1/2, x+1/4, z+3/4'                                                         
 '-x+3/4, -y+1/4, z+1/2'                                                        
 'y+3/4, -x, z+3/4'                                                             
 'x+3/4, -z, y+3/4'                                                             
 'x+1/2, -y+1/4, -z+3/4'                                                        
 'x+3/4, z+1/4, -y+1/2'                                                         
 'z+3/4, y+1/4, -x+1/2'                                                         
 '-x+3/4, y, -z+3/4'                                                            
 '-z+1/2, y+1/4, x+3/4'                                                         
 'z+1/2, x, y+1/2'                                                              
 'y+1/2, z, x+1/2'                                                              
 '-y+3/4, -z+1/4, x+1/2'                                                        
 'z+1/2, -x+1/4, -y+3/4'                                                        
 '-y+3/4, z, -x+3/4'                                                            
 '-z+3/4, -x+1/4, y+1/2'                                                        
 '-z+3/4, x, -y+3/4'                                                            
 'y+1/2, -z+1/4, -x+3/4'                                                        
 'y+3/4, x+1/4, -z+1/2'                                                         
 '-y+1/2, -x, -z+1/2'                                                           
 '-x+1/2, z+1/4, y+3/4'                                                         
 '-x+1/2, -z, -y+1/2'                                                           
 'z+3/4, -y, x+3/4'                                                             
 '-z+1/2, -y, -x+1/2'                                                           
 'x+1/2, y+1/2, z'                                                              
 '-y+1/2, x+3/4, z+1/4'                                                         
 '-x+3/4, -y+3/4, z'                                                            
 'y+3/4, -x+1/2, z+1/4'                                                         
 'x+3/4, -z+1/2, y+1/4'                                                         
 'x+1/2, -y+3/4, -z+1/4'                                                        
 'x+3/4, z+3/4, -y'                                                             
 'z+3/4, y+3/4, -x'                                                             
 '-x+3/4, y+1/2, -z+1/4'                                                        
 '-z+1/2, y+3/4, x+1/4'                                                         
 'z+1/2, x+1/2, y'                                                              
 'y+1/2, z+1/2, x'                                                              
 '-y+3/4, -z+3/4, x'                                                            
 'z+1/2, -x+3/4, -y+1/4'                                                        
 '-y+3/4, z+1/2, -x+1/4'                                                        
 '-z+3/4, -x+3/4, y'                                                            
 '-z+3/4, x+1/2, -y+1/4'                                                        
 'y+1/2, -z+3/4, -x+1/4'                                                        
 'y+3/4, x+3/4, -z'                                                             
 '-y+1/2, -x+1/2, -z'                                                           
 '-x+1/2, z+3/4, y+1/4'                                                         
 '-x+1/2, -z+1/2, -y'                                                           
 'z+3/4, -y+1/2, x+1/4'                                                         
 '-z+1/2, -y+1/2, -x'                                                           
 '-x, -y, -z'                                                                   
 'y, -x-1/4, -z-1/4'                                                            
 'x-1/4, y-1/4, -z'                                                             
 '-y-1/4, x, -z-1/4'                                                            
 '-x-1/4, z, -y-1/4'                                                            
 '-x, y-1/4, z-1/4'                                                             
 '-x-1/4, -z-1/4, y'                                                            
 '-z-1/4, -y-1/4, x'                                                            
 'x-1/4, -y, z-1/4'                                                             
 'z, -y-1/4, -x-1/4'                                                            
 '-z, -x, -y'                                                                   
 '-y, -z, -x'                                                                   
 'y-1/4, z-1/4, -x'                                                             
 '-z, x-1/4, y-1/4'                                                             
 'y-1/4, -z, x-1/4'                                                             
 'z-1/4, x-1/4, -y'                                                             
 'z-1/4, -x, y-1/4'                                                             
 '-y, z-1/4, x-1/4'                                                             
 '-y-1/4, -x-1/4, z'                                                            
 'y, x, z'                                                                      
 'x, -z-1/4, -y-1/4'                                                            
 'x, z, y'                                                                      
 '-z-1/4, y, -x-1/4'                                                            
 'z, y, x'                                                                      
 '-x, -y+1/2, -z+1/2'                                                           
 'y, -x+1/4, -z+1/4'                                                            
 'x-1/4, y+1/4, -z+1/2'                                                         
 '-y-1/4, x+1/2, -z+1/4'                                                        
 '-x-1/4, z+1/2, -y+1/4'                                                        
 '-x, y+1/4, z+1/4'                                                             
 '-x-1/4, -z+1/4, y+1/2'                                                        
 '-z-1/4, -y+1/4, x+1/2'                                                        
 'x-1/4, -y+1/2, z+1/4'                                                         
 'z, -y+1/4, -x+1/4'                                                            
 '-z, -x+1/2, -y+1/2'                                                           
 '-y, -z+1/2, -x+1/2'                                                           
 'y-1/4, z+1/4, -x+1/2'                                                         
 '-z, x+1/4, y+1/4'                                                             
 'y-1/4, -z+1/2, x+1/4'                                                         
 'z-1/4, x+1/4, -y+1/2'                                                         
 'z-1/4, -x+1/2, y+1/4'                                                         
 '-y, z+1/4, x+1/4'                                                             
 '-y-1/4, -x+1/4, z+1/2'                                                        
 'y, x+1/2, z+1/2'                                                              
 'x, -z+1/4, -y+1/4'                                                            
 'x, z+1/2, y+1/2'                                                              
 '-z-1/4, y+1/2, -x+1/4'                                                        
 'z, y+1/2, x+1/2'                                                              
 '-x+1/2, -y, -z+1/2'                                                           
 'y+1/2, -x-1/4, -z+1/4'                                                        
 'x+1/4, y-1/4, -z+1/2'                                                         
 '-y+1/4, x, -z+1/4'                                                            
 '-x+1/4, z, -y+1/4'                                                            
 '-x+1/2, y-1/4, z+1/4'                                                         
 '-x+1/4, -z-1/4, y+1/2'                                                        
 '-z+1/4, -y-1/4, x+1/2'                                                        
 'x+1/4, -y, z+1/4'                                                             
 'z+1/2, -y-1/4, -x+1/4'                                                        
 '-z+1/2, -x, -y+1/2'                                                           
 '-y+1/2, -z, -x+1/2'                                                           
 'y+1/4, z-1/4, -x+1/2'                                                         
 '-z+1/2, x-1/4, y+1/4'                                                         
 'y+1/4, -z, x+1/4'                                                             
 'z+1/4, x-1/4, -y+1/2'                                                         
 'z+1/4, -x, y+1/4'                                                             
 '-y+1/2, z-1/4, x+1/4'                                                         
 '-y+1/4, -x-1/4, z+1/2'                                                        
 'y+1/2, x, z+1/2'                                                              
 'x+1/2, -z-1/4, -y+1/4'                                                        
 'x+1/2, z, y+1/2'                                                              
 '-z+1/4, y, -x+1/4'                                                            
 'z+1/2, y, x+1/2'                                                              
 '-x+1/2, -y+1/2, -z'                                                           
 'y+1/2, -x+1/4, -z-1/4'                                                        
 'x+1/4, y+1/4, -z'                                                             
 '-y+1/4, x+1/2, -z-1/4'                                                        
 '-x+1/4, z+1/2, -y-1/4'                                                        
 '-x+1/2, y+1/4, z-1/4'                                                         
 '-x+1/4, -z+1/4, y'                                                            
 '-z+1/4, -y+1/4, x'                                                            
 'x+1/4, -y+1/2, z-1/4'                                                         
 'z+1/2, -y+1/4, -x-1/4'                                                        
 '-z+1/2, -x+1/2, -y'                                                           
 '-y+1/2, -z+1/2, -x'                                                           
 'y+1/4, z+1/4, -x'                                                             
 '-z+1/2, x+1/4, y-1/4'                                                         
 'y+1/4, -z+1/2, x-1/4'                                                         
 'z+1/4, x+1/4, -y'                                                             
 'z+1/4, -x+1/2, y-1/4'                                                         
 '-y+1/2, z+1/4, x-1/4'                                                         
 '-y+1/4, -x+1/4, z'                                                            
 'y+1/2, x+1/2, z'                                                              
 'x+1/2, -z+1/4, -y-1/4'                                                        
 'x+1/2, z+1/2, y'                                                              
 '-z+1/4, y+1/2, -x-1/4'                                                        
 'z+1/2, y+1/2, x'                                                              
                                                                                
_cell_length_a    19.3944                                                       
_cell_length_b    19.3944                                                       
_cell_length_c    19.3944                                                       
_cell_angle_alpha  90.000                                                       
_cell_angle_beta   90.000                                                       
_cell_angle_gamma  90.000                                                       
                                                                                
_shelx_F_squared_multiplier     1.000                                           
                                                                                
loop_                                                                           
 _refln_index_h                                                                 
 _refln_index_k                                                                 
 _refln_index_l                                                                 
 _refln_F_squared_calc                                                          
 _refln_F_squared_meas                                                          
 _refln_F_squared_sigma                                                         
 _refln_observed_status                                                         
   0   2   2      43245.08      46714.62       443.67 o                         
   2   2   2     300533.16     316908.16      3364.35 o                         
   1   1   3      96322.85     103497.48       406.56 o                         
   1   3   3      76565.20      59862.30       846.12 o                         
   3   3   3     332304.12     368634.91      4771.42 o                         
   0   0   4     423724.69     408822.88      2128.11 o                         
   2   2   4     131919.77     121958.16      1183.61 o                         
   0   4   4     408872.84     502697.28      7893.04 o                         
   2   4   4      40210.15      44836.54      2309.17 o                         
   4   4   4       3589.09       6165.78      1215.61 o                         
   1   1   5     300458.31     338131.25      1553.33 o                         
   1   3   5     201732.27     248217.36      3030.23 o                         
   3   3   5      47056.86      35582.11       859.60 o                         
   1   5   5      11190.14       8098.13       687.73 o                         
   3   5   5      28628.27      27436.50       988.56 o                         
   5   5   5     117490.25      99790.98      2801.99 o                         
   0   2   6      84094.12      79072.61      1653.28 o                         
   2   2   6      10461.10      34945.81      3602.79 o                         
   2   4   6       1829.82       4205.94       187.15 o                         
   4   4   6       1966.00      11337.26       950.47 o                         
   0   6   6     189847.53     162001.30      1612.75 o                         
   2   6   6      10075.30       9086.69       445.36 o                         
   4   6   6       1552.61       2365.04       331.28 o                         
   6   6   6     213368.00     196985.83      3329.22 o                         
   1   1   7       1632.21      16707.47      1526.48 o                         
   1   3   7      23524.27      23530.22      1085.32 o                         
   3   3   7     111838.87      84678.34      3111.62 o                         
   1   5   7       8551.31      25798.13      1480.62 o                         
   3   5   7         65.30       7236.34       460.34 o                         
   5   5   7       3149.61       7707.49       459.70 o                         
   1   7   7      49099.77      44459.73      2068.56 o                         
   3   7   7       4223.72       5746.36       393.61 o                         
   5   7   7      11328.65      12459.65       604.33 o                         
   7   7   7      35444.15      29288.64      2170.53 o                         
   0   0   8       8980.49      18382.16      1863.44 o                         
   2   2   8     113695.93      87433.75       935.55 o                         
   0   4   8      16433.15      34473.52      2267.08 o                         
   2   4   8       1113.57       3819.75       142.55 o                         
   4   4   8      45599.84      42569.51      1533.30 o                         
   2   6   8      14445.00      21213.38       864.42 o                         
   4   6   8        511.61      15851.50       988.19 o                         
   6   6   8      17135.70      15968.99      1002.99 o                         
   0   8   8      16296.02      19007.44      2228.92 o                         
   2   8   8      73898.21      51815.23       891.85 o                         
   4   8   8      67013.55      66612.70      2698.47 o                         
   6   8   8      26268.61      23728.60      1095.89 o                         
   8   8   8     456661.44     461995.94      9678.77 o                         
   1   1   9        190.47       6442.87       763.76 o                         
   1   3   9        298.29       5474.33       351.11 o                         
   3   3   9      48137.48      55068.17      5148.57 o                         
   1   5   9       5818.85       5457.83       329.83 o                         
   3   5   9      53510.36      50597.48      1107.18 o                         
   5   5   9       3074.73       5933.20       373.42 o                         
   1   7   9      31033.47      30926.33      1328.35 o                         
   3   7   9      18321.54      26080.22       916.07 o                         
   5   7   9      63521.75      48833.69      1471.25 o                         
   7   7   9       7788.44      13578.48      1295.70 o                         
   1   9   9      13874.73       8513.67       560.25 o                         
   3   9   9         84.54       1576.12       115.98 o                         
   5   9   9       1482.97       2014.88       312.34 o                         
   7   9   9       3576.18      29787.44      3084.44 o                         
   9   9   9      34897.08      35302.24      3594.46 o                         
   0   2  10      13034.97      11513.17       372.76 o                         
   2   2  10     111106.20     104285.66      2727.62 o                         
   2   4  10      51130.85      54562.34      1768.52 o                         
   4   4  10      15494.07      15928.70       656.16 o                         
   0   6  10      57396.13      52963.73       655.47 o                         
   2   6  10       1445.87      11393.77       688.99 o                         
   4   6  10      77112.75      55021.04      1032.73 o                         
   6   6  10       1421.74       7549.90       422.15 o                         
   2   8  10       6819.51      11218.57       673.82 o                         
   4   8  10      18393.25      23008.35       858.65 o                         
   6   8  10      15417.29      19913.31       928.91 o                         
   8   8  10       8266.23      16473.12       918.31 o                         
   0  10  10     524620.25     450879.75      4669.38 o                         
   2  10  10        143.18       3311.70       310.98 o                         
   4  10  10      22820.44      20971.24      1103.32 o                         
   6  10  10       3327.06       5317.38       359.59 o                         
   8  10  10      21980.47      23095.41      1435.30 o                         
  10  10  10      16602.51      13341.41      1149.97 o                         
   1   1  11       2330.74       4514.47       522.77 o                         
   1   3  11       7554.63      15447.83       887.67 o                         
   3   3  11        396.85       4905.10       490.82 o                         
   1   5  11      77162.74      63204.35      1017.01 o                         
   3   5  11      25181.37      22326.51       783.45 o                         
   5   5  11      17775.07      23598.30       942.24 o                         
   1   7  11       1696.33       5838.23       348.64 o                         
   3   7  11      20921.18      24698.21      1186.87 o                         
   5   7  11      52434.36      42607.99      1282.62 o                         
   7   7  11       2305.01       4730.00       559.38 o                         
   1   9  11      32136.37      34406.29      1774.66 o                         
   3   9  11      27604.73      23171.91      1117.18 o                         
   5   9  11       1148.02       3934.95       304.27 o                         
   7   9  11        429.33       6273.52       332.06 o                         
   9   9  11       4772.92      24282.40      1780.03 o                         
   1  11  11       7757.83       3790.81       345.48 o                         
   3  11  11      19557.09      20714.05       751.59 o                         
   5  11  11     128368.20     112197.33      3868.84 o                         
   7  11  11      16052.17      16819.53       670.48 o                         
   9  11  11        251.68       3794.17       365.77 o                         
  11  11  11       7337.35       7836.67       796.06 o                         
   0   0  12     118291.62     100167.03      2189.01 o                         
   2   2  12      97085.56      86235.22      3931.40 o                         
   0   4  12       8738.50      16299.45      1684.90 o                         
   2   4  12       4059.60      18928.31      1234.34 o                         
   4   4  12      29103.56      36516.61      1459.95 o                         
   2   6  12       4217.14      10207.09       499.27 o                         
   4   6  12      26541.97      24697.34      1213.85 o                         
   6   6  12      60244.69      56655.03      3608.88 o                         
   0   8  12      25757.07      18388.11       607.88 o                         
   2   8  12      12979.98      13579.89       688.05 o                         
   4   8  12      34802.23      30461.38      1105.16 o                         
   6   8  12       1123.00      22005.05      1683.04 o                         
   8   8  12      99998.27     101341.33      3443.25 o                         
   2  10  12       1703.86       4015.45       223.68 o                         
   4  10  12       7371.11      30317.24      1474.23 o                         
   6  10  12      15044.39      19075.23       857.61 o                         
   8  10  12       2014.10       6099.65       456.88 o                         
  10  10  12      11639.44      15110.20       694.57 o                         
   0  12  12      94782.95      74815.11      2265.89 o                         
   2  12  12      20421.10      16156.98       735.34 o                         
   4  12  12          5.17       1054.71       113.85 o                         
   6  12  12       3565.75       2667.15       213.15 o                         
   8  12  12      26250.05      21301.65       766.75 o                         
  10  12  12        417.40       4083.62       393.74 o                         
  12  12  12      40243.97      31285.35      2564.87 o                         
   1   1  13      25467.32      25993.68       956.13 o                         
   1   3  13      15882.91      11265.93       457.35 o                         
   3   3  13     177175.06     170322.84      4368.63 o                         
   1   5  13      10719.58      14372.29       599.23 o                         
   3   5  13      60171.08      58730.37      1816.68 o                         
   5   5  13      25498.16      32389.39      2688.58 o                         
   1   7  13      24167.59      23204.12       801.85 o                         
   3   7  13       4916.17       6262.37       253.99 o                         
   5   7  13      25063.77      36010.70      1923.03 o                         
   7   7  13      36358.45      41713.04      2454.28 o                         
   1   9  13      10120.40      21390.26      1029.96 o                         
   3   9  13      72447.59      61665.05      1775.41 o                         
   5   9  13      37556.95      39812.17      1020.31 o                         
   7   9  13       6134.56      11251.47       774.56 o                         
   9   9  13       2230.50       7276.46       910.45 o                         
   1  11  13      14313.56      16842.85       597.31 o                         
   3  11  13       5030.56       8778.52       581.43 o                         
   5  11  13       2154.04       6211.67       400.87 o                         
   7  11  13       2972.60       8256.05       503.93 o                         
   9  11  13      16082.22      16019.44       622.50 o                         
  11  11  13      13533.34      17077.29      1454.90 o                         
   1  13  13        972.11       2665.19       215.78 o                         
   3  13  13      13165.14      11212.83       238.55 o                         
   5  13  13       2043.53       7281.94       802.16 o                         
   7  13  13      32594.42      27867.04       577.71 o                         
   9  13  13       1850.00       4663.39       689.08 o                         
  11  13  13       4590.67       8428.56       556.57 o                         
  13  13  13      27948.31      27850.25      3509.71 o                         
   0   2  14      25463.65      20174.19      1059.70 o                         
   2   2  14      70589.37      58777.29      2408.09 o                         
   2   4  14       2528.02       6385.48       476.02 o                         
   4   4  14      63321.72      62476.76      2428.61 o                         
   0   6  14      17793.71      23344.12      1871.92 o                         
   2   6  14       1659.01      17758.71      1341.65 o                         
   4   6  14       2003.06       8370.80       636.79 o                         
   6   6  14       6638.97      19610.05      1245.53 o                         
   2   8  14      73446.48      69500.56      2509.90 o                         
   4   8  14      12888.08      17274.58       787.36 o                         
   6   8  14       5485.03       6560.88       367.11 o                         
   8   8  14      25806.96      22510.76      1063.64 o                         
   0  10  14       2637.50       2223.74       249.76 o                         
   2  10  14      20860.23      14790.02       329.42 o                         
   4  10  14       4502.13       6092.87       347.98 o                         
   6  10  14       2358.85       9438.03       563.34 o                         
   8  10  14       2513.08       4168.00       274.97 o                         
  10  10  14      13702.61      13682.00      1003.59 o                         
   2  12  14       1463.78       2713.38       164.67 o                         
   4  12  14       1846.90      12288.79       567.41 o                         
   6  12  14        323.67       5265.40       318.92 o                         
   8  12  14      10313.08      13577.49       675.49 o                         
  10  12  14       4913.22       6295.23       467.33 o                         
  12  12  14       2058.08       7823.71       760.98 o                         
   0  14  14       1043.95       1857.90       200.31 o                         
   2  14  14       1930.09       6392.96       371.40 o                         
   4  14  14       7952.15       7627.81       717.87 o                         
   6  14  14       5956.86       9368.44       607.29 o                         
   8  14  14      13308.33      11352.40       375.17 o                         
  10  14  14        120.82        341.55       116.77 o                         
  12  14  14       1584.64       2130.17       177.69 o                         
  14  14  14      67576.41      48983.36       957.02 o                         
   1   1  15      22243.04      35098.33      2442.25 o                         
   1   3  15         57.54      17686.70      1187.55 o                         
   3   3  15      20729.83      31172.19      1838.68 o                         
   1   5  15        277.39       2610.78       175.58 o                         
   3   5  15      12093.83      19099.86      1136.41 o                         
   5   5  15     120295.77      96299.70      2198.95 o                         
   1   7  15      72009.49      50177.40      1513.99 o                         
   3   7  15       3807.16       8477.57       387.43 o                         
   5   7  15        150.29       4980.56       346.11 o                         
   7   7  15       1423.53       3812.23       389.01 o                         
   1   9  15        357.98       5048.09       352.04 o                         
   3   9  15      21351.69      22512.57       908.61 o                         
   5   9  15       3113.67       6121.90       334.33 o                         
   7   9  15        220.39       3227.65       241.56 o                         
   9   9  15          7.58       2405.82       323.21 o                         
   1  11  15       9749.55      13382.16       658.29 o                         
   3  11  15      21816.13      15575.73       616.45 o                         
   5  11  15        874.30       5723.25       374.69 o                         
   7  11  15       5587.74      19978.49      1458.75 o                         
   9  11  15       3422.15       6876.95       455.94 o                         
  11  11  15      19204.34      16384.16       949.57 o                         
   1  13  15      11428.81      16546.86      1064.11 o                         
   3  13  15        124.75       3182.26       308.29 o                         
   5  13  15      18931.22      12067.26       436.55 o                         
   7  13  15      10679.14      10675.00       584.58 o                         
   9  13  15       1552.13       3376.24       271.08 o                         
  11  13  15        678.53       2112.31       174.25 o                         
  13  13  15       9863.14      13833.03      1023.26 o                         
   1  15  15       4304.92       5743.45       478.99 o                         
   3  15  15       3991.04       4640.81       281.15 o                         
   5  15  15      15645.76      15592.89       526.58 o                         
   7  15  15        104.25        492.02       130.76 o                         
   9  15  15       6248.55       5454.99       139.21 o                         
  11  15  15        215.63       1591.23       214.61 o                         
  13  15  15       1811.51       1112.92       123.78 o                         
  15  15  15      13335.34       6640.36       932.81 o                         
   0   0  16      93310.24      98891.73      4178.36 o                         
   2   2  16      17971.02      21227.05       847.76 o                         
   0   4  16     127500.34     131240.28      3036.73 o                         
   2   4  16       7362.51      21219.25      1295.31 o                         
   4   4  16      14901.26      19603.05      1217.27 o                         
   2   6  16        398.88       6006.69       320.33 o                         
   4   6  16      17799.18       9044.45       412.00 o                         
   6   6  16        635.09       2499.76       113.93 o                         
   0   8  16         90.56       2031.17       139.76 o                         
   2   8  16        992.91       3127.34       239.13 o                         
   4   8  16       3680.19       5386.26       370.85 o                         
   6   8  16         69.78       2111.37       134.85 o                         
   8   8  16         48.12       3192.52       388.33 o                         
   2  10  16      11699.50      14871.72      1029.68 o                         
   4  10  16         80.75       3923.82       266.61 o                         
   6  10  16      84490.54      69971.45      1188.57 o                         
   8  10  16        118.99       9229.58       572.47 o                         
  10  10  16       7514.86      11617.31       943.39 o                         
   0  12  16        669.09       1941.91       147.06 o                         
   2  12  16      10299.56       8205.36       463.37 o                         
   4  12  16      15361.05      12144.41       587.16 o                         
   6  12  16       5586.42       8596.09       641.98 o                         
   8  12  16         14.75       1992.12        89.05 o                         
  10  12  16          1.05       2858.99       200.99 o                         
  12  12  16          5.11       1938.74       189.20 o                         
   2  14  16       1468.78       4560.93       274.00 o                         
   4  14  16       1494.05       5114.83       300.78 o                         
   6  14  16        347.07       1267.14        85.72 o                         
   8  14  16        825.25       1974.85       133.23 o                         
  10  14  16       1918.14       2686.58       197.81 o                         
  12  14  16        106.99       3424.29       213.36 o                         
  14  14  16         39.15        768.17       127.21 o                         
   0  16  16     120956.86      83528.07      1701.74 o                         
   2  16  16       1875.19       6927.89       662.19 o                         
   4  16  16          5.25       2724.27       144.91 o                         
   6  16  16       7893.60       4420.88       327.55 o                         
   8  16  16          9.73       2124.05       259.23 o                         
  10  16  16       2132.92       1597.89       154.49 o                         
  12  16  16      23049.77      19481.02      1501.22 o                         
  14  16  16       1231.16        493.29       124.78 o                         
  16  16  16       4862.72       8854.58      1427.52 o                         
   1   1  17       3002.12       9370.42       834.50 o                         
   1   3  17       5478.70       9090.78       496.65 o                         
   3   3  17       2604.21      14382.29      1184.21 o                         
   1   5  17       8464.96      13857.25       989.63 o                         
   3   5  17       4506.79       9804.30       403.40 o                         
   5   5  17      13707.89      18667.29      1669.22 o                         
   1   7  17        772.16       8025.87       417.68 o                         
   3   7  17       8467.29      10224.49       628.39 o                         
   5   7  17        828.95       1888.88        85.80 o                         
   7   7  17          6.95       6109.33       606.43 o                         
   1   9  17       1743.04      12355.15       885.73 o                         
   3   9  17       1583.50       8708.63       525.96 o                         
   5   9  17       4385.51      11081.88       839.68 o                         
   7   9  17       5370.87      13085.04       848.72 o                         
   9   9  17       3780.38       4300.70       303.85 o                         
   1  11  17      23400.81      18905.21      1038.10 o                         
   3  11  17       3104.40       4384.37       307.80 o                         
   5  11  17       8470.39      10395.06       483.55 o                         
   7  11  17      14451.05       9111.86       436.43 o                         
   9  11  17       1372.12       3209.07       184.17 o                         
  11  11  17       1716.13        698.15       116.27 o                         
   1  13  17        749.09       5017.63       314.64 o                         
   3  13  17       2915.47       4616.05       263.36 o                         
   5  13  17       7681.56       7311.46       224.39 o                         
   7  13  17        381.04        941.40        93.15 o                         
   9  13  17       2080.46       4478.67       290.37 o                         
  11  13  17        844.11       1647.57        90.19 o                         
  13  13  17        282.47       1117.56       117.72 o                         
   1  15  17       3341.54       7235.92       466.68 o                         
   3  15  17       3974.92       5842.21       267.80 o                         
   5  15  17       2190.38       2375.95       112.60 o                         
   7  15  17        165.02       2336.22       174.85 o                         
   9  15  17      16570.04      11665.05       443.37 o                         
  11  15  17       5061.74       6830.88       580.31 o                         
  13  15  17       4666.32       9245.36       646.82 o                         
  15  15  17        318.00        583.62       129.74 o                         
   1  17  17      13050.71      11191.58       651.03 o                         
   3  17  17         23.74       1050.43       106.67 o                         
   5  17  17       4827.18       5316.14       480.78 o                         
   7  17  17      12376.62      15508.25      1267.32 o                         
   9  17  17        571.39       4289.45       630.99 o                         
  11  17  17        299.53       3760.28       442.90 o                         
  13  17  17        844.64       1119.33       123.57 o                         
  15  17  17        503.55        987.98       404.40 o                         
   0   2  18       8799.40      10535.60       598.60 o                         
   2   2  18       5448.08      10509.87      1084.59 o                         
   2   4  18       7941.91       8249.08       322.60 o                         
   4   4  18        740.14       4493.14       454.56 o                         
   0   6  18       2452.50       5817.92       456.37 o                         
   2   6  18       7430.40      11221.30       682.73 o                         
   4   6  18       7611.36      10028.22       548.05 o                         
   6   6  18         45.05        308.52       108.71 o                         
   2   8  18      63991.70      57400.46      1078.53 o                         
   4   8  18      15664.75      17363.40       902.16 o                         
   6   8  18         20.54       2450.69       184.26 o                         
   8   8  18       4257.05       3191.04       323.24 o                         
   0  10  18      14906.86      13874.68       721.61 o                         
   2  10  18         57.17       4984.65       310.36 o                         
   4  10  18        282.54       2431.37       121.75 o                         
   6  10  18       1239.34       4992.81       448.57 o                         
   8  10  18       1639.10       4851.85       437.78 o                         
  10  10  18       1270.55       1448.24       140.05 o                         
   2  12  18       9005.79       9478.52       292.10 o                         
   4  12  18       6569.07       6349.34       368.83 o                         
   6  12  18       2622.03       2960.37       154.09 o                         
   8  12  18       5101.45       4668.40       226.88 o                         
  10  12  18       5748.11       7316.28       320.86 o                         
  12  12  18       1853.89       2304.82       141.11 o                         
   0  14  18        747.26       1879.33       209.79 o                         
   2  14  18      11239.08      13869.27       810.36 o                         
   4  14  18        425.67       1841.92       136.14 o                         
   6  14  18       1048.31       3995.54       273.81 o                         
   8  14  18      12786.11      13712.10       821.28 o                         
  10  14  18       3465.47       8507.83       630.19 o                         
  12  14  18       6275.89       6003.11       486.99 o                         
  14  14  18       2202.87       2574.25       311.08 o                         
   2  16  18         37.32       3530.51       189.57 o                         
   4  16  18       2531.20       6442.75       436.75 o                         
   6  16  18       5478.04       8177.08       549.33 o                         
   8  16  18         72.43       3261.28       177.64 o                         
  10  16  18       1745.01       3253.83       199.44 o                         
  12  16  18        105.22       1643.54       133.63 o                         
  14  16  18       2161.81       3921.71       288.06 o                         
  16  16  18         75.18       -635.55       869.93 o                         
   0  18  18         32.17       4328.60      1069.69 o                         
   2  18  18       2664.96       2999.74       421.37 o                         
   4  18  18       1273.19       1664.52       197.51 o                         
   6  18  18         49.37       1884.38       139.22 o                         
   8  18  18      25423.28      19962.49      1242.36 o                         
  10  18  18       4117.30       4566.62       275.27 o                         
  12  18  18      11872.96      12320.38       947.27 o                         
  14  18  18       4306.43       2449.11       604.88 o                         
   1   1  19       2964.80       4194.79       408.54 o                         
   1   3  19       3545.35       4322.82       245.77 o                         
   3   3  19      54014.50      45389.04      1646.24 o                         
   1   5  19       5750.40       9065.96       398.80 o                         
   3   5  19      12968.19      14064.78       480.00 o                         
   5   5  19       1114.28       3120.31       401.22 o                         
   1   7  19         83.10       8665.57       574.18 o                         
   3   7  19       1578.74       5705.13       314.41 o                         
   5   7  19       2625.08       6506.11       355.07 o                         
   7   7  19       8437.31      13715.20      1689.67 o                         
   1   9  19      16131.02      16491.61       675.43 o                         
   3   9  19       4650.73       7716.51       489.64 o                         
   5   9  19       2323.31       3514.93       202.59 o                         
   7   9  19        496.35       2033.26       190.34 o                         
   9   9  19      27078.84      22783.48      1939.87 o                         
   1  11  19       2488.56       6228.67       369.56 o                         
   3  11  19       4464.95       3989.86       183.25 o                         
   5  11  19        324.03        469.77        82.86 o                         
   7  11  19       7645.66      10111.82       689.43 o                         
   9  11  19         69.81       2136.04       105.45 o                         
  11  11  19       2089.85       2146.54       244.49 o                         
   1  13  19       1108.96       3674.47       227.70 o                         
   3  13  19        790.91        922.79        93.10 o                         
   5  13  19       1554.58       5247.64       364.43 o                         
   7  13  19       9728.07      12444.56       855.45 o                         
   9  13  19        382.20       3262.79       251.30 o                         
  11  13  19       1402.76       1954.05       164.80 o                         
  13  13  19      22702.11      16049.12      1124.61 o                         
   1  15  19        101.66       1624.64       110.39 o                         
   3  15  19       1928.22       6361.71       522.93 o                         
   5  15  19        297.28       4034.92       276.51 o                         
   7  15  19      10643.90      13667.56       760.55 o                         
   9  15  19         29.79       1841.53       166.69 o                         
  11  15  19       2624.54       4810.97       325.44 o                         
  13  15  19       8157.21       7129.51       514.43 o                         
  15  15  19       5980.80       6148.80      1432.02 o                         
   1  17  19       2511.92       7693.14       424.72 o                         
   3  17  19        343.43       2789.05       229.66 o                         
   5  17  19       5997.83      10446.62       761.88 o                         
   7  17  19       1153.02       3264.76       234.73 o                         
   9  17  19        381.67       7370.07       662.44 o                         
  11  17  19       2393.30       2545.12       210.20 o                         
  13  17  19        236.10       2569.89       518.79 o                         
  15  17  19         51.27        237.58       841.52 o                         
   1  19  19       6210.52       5717.55       515.85 o                         
   3  19  19        138.08       1509.09       236.63 o                         
   5  19  19        383.36        862.48       118.46 o                         
   7  19  19       1136.03       6860.58       921.18 o                         
   9  19  19       7345.05       5872.19       598.53 o                         
  11  19  19       1278.63       2557.57       457.26 o                         
  13  19  19       5172.91         68.12       781.03 o                         
   0   0  20      81418.12      70746.41       785.51 o                         
   2   2  20        862.08        989.17       125.60 o                         
   0   4  20      15096.64       8995.36       554.45 o                         
   2   4  20      22481.79      17525.69       805.39 o                         
   4   4  20      13201.66      13617.54      1093.79 o                         
   2   6  20       4737.62       5324.30       433.45 o                         
   4   6  20       1247.40       4765.42       266.98 o                         
   6   6  20      17026.60      12190.88       982.26 o                         
   0   8  20       4018.75       5263.59       412.39 o                         
   2   8  20       6284.14       7016.26       407.59 o                         
   4   8  20       1372.79       5236.52       430.01 o                         
   6   8  20       6376.49       6327.13       376.03 o                         
   8   8  20       1700.51       6077.15       683.93 o                         
   2  10  20        255.38        880.19        81.95 o                         
   4  10  20       5386.04       7463.79       304.79 o                         
   6  10  20       3706.66       4609.02       221.59 o                         
   8  10  20       1643.87       2410.58       165.73 o                         
  10  10  20      32997.89      21632.10       857.27 o                         
   0  12  20       6658.55       8966.21       644.30 o                         
   2  12  20       2274.85       7010.76       459.31 o                         
   4  12  20        704.21       4541.32       290.88 o                         
   6  12  20       1747.72      10335.75       905.63 o                         
   8  12  20        195.55       1625.91       135.80 o                         
  10  12  20         96.86       3038.44       246.99 o                         
  12  12  20        613.57        772.69       130.66 o                         
   2  14  20         84.90       2689.23       179.64 o                         
   4  14  20        363.89       2155.14       143.56 o                         
   6  14  20        386.69       5149.02       516.98 o                         
   8  14  20      16288.04      14236.49       691.99 o                         
  10  14  20       2851.75       2813.71       242.15 o                         
  12  14  20      10103.60      10281.26       734.46 o                         
  14  14  20       2928.28       6631.18       917.58 o                         
   0  16  20       4863.44       5107.12       364.88 o                         
   2  16  20         11.41       9114.83       768.00 o                         
   4  16  20       9781.09       7949.19       417.69 o                         
   6  16  20        668.46       4683.09       375.56 o                         
   8  16  20        230.28       2464.00       192.87 o                         
  10  16  20         38.55        473.04        91.72 o                         
  12  16  20        443.85       3296.39       516.91 o                         
  14  16  20       1139.00       4307.18      2104.79 o                         
   2  18  20        236.65       2606.88       144.82 o                         
   4  18  20       4942.11       5642.43       373.69 o                         
   6  18  20         42.46       2103.26       180.80 o                         
   8  18  20       4419.23       5108.35       456.41 o                         
  10  18  20       2182.02        887.04       207.28 o                         
  12  18  20         23.77       1293.07       446.78 o                         
   0  20  20      13219.84       8825.65      1671.29 o                         
   2  20  20       1113.15       1121.35       204.99 o                         
   4  20  20       2834.66       3752.67       518.56 o                         
   6  20  20       2635.93       2093.56       475.77 o                         
   8  20  20        770.57       2284.56       338.48 o                         
   1   1  21      15159.13       6842.94       376.09 o                         
   1   3  21       3991.34       6597.31       436.44 o                         
   3   3  21      10034.16      11379.51       836.55 o                         
   1   5  21      12258.69       8463.02       218.85 o                         
   3   5  21       5314.50       7401.24       406.28 o                         
   5   5  21       3124.89       6542.40       592.10 o                         
   1   7  21       1725.58       2129.62       198.98 o                         
   3   7  21        178.19        787.40        80.51 o                         
   5   7  21       9921.90       8652.20       464.09 o                         
   7   7  21      12282.66       9316.41       546.92 o                         
   1   9  21        452.33        900.58        80.32 o                         
   3   9  21       6055.32       9977.85       352.37 o                         
   5   9  21       1342.06       3316.49       183.87 o                         
   7   9  21        705.01       4560.41       290.56 o                         
   9   9  21       9104.52       7420.24       793.03 o                         
   1  11  21       1521.13       6209.06       421.55 o                         
   3  11  21        391.62       3738.90       256.70 o                         
   5  11  21      26556.63      17686.39       398.84 o                         
   7  11  21        154.39       2172.86       146.41 o                         
   9  11  21       8144.64       5334.22       218.94 o                         
  11  11  21       2714.96       1391.47       216.74 o                         
   1  13  21       8831.74      11936.47       484.66 o                         
   3  13  21         94.93       2447.18       163.49 o                         
   5  13  21        777.75       6068.69       522.57 o                         
   7  13  21       5917.38       7900.82       472.00 o                         
   9  13  21        845.87       1677.62       117.67 o                         
  11  13  21       5799.07       6787.08       413.72 o                         
  13  13  21       4406.39       3892.77       404.37 o                         
   1  15  21       5576.40       7188.17       383.76 o                         
   3  15  21       6541.97      10567.49       760.11 o                         
   5  15  21        425.04       1604.18       124.77 o                         
   7  15  21        740.67       1310.67       119.10 o                         
   9  15  21        122.87       1213.29       128.73 o                         
  11  15  21       2408.20       4005.94       418.00 o                         
  13  15  21         67.94       1433.78       418.09 o                         
   1  17  21        433.83       1162.45       125.28 o                         
   3  17  21       8519.54       6286.32       395.06 o                         
   5  17  21       1645.74       6470.37       496.19 o                         
   7  17  21        139.47       1903.92       168.36 o                         
   9  17  21        350.20        751.62       155.89 o                         
  11  17  21       9687.24      10215.49      1912.25 o                         
   1  19  21       3483.09       4662.02       566.56 o                         
   3  19  21        155.69       1665.15       194.31 o                         
   5  19  21       1070.31       2054.80       259.67 o                         
   7  19  21       2740.90       2669.53       702.46 o                         
   9  19  21        317.80        332.88       273.15 o                         
   1  21  21       1068.41        395.63       513.91 o                         
   0   2  22        131.45        522.17       117.52 o                         
   2   2  22       3672.68       6709.80       559.53 o                         
   2   4  22        734.93       2786.17       186.17 o                         
   4   4  22       4081.27      10564.92      1052.70 o                         
   0   6  22        371.74        731.89       120.21 o                         
   2   6  22       2899.41       4852.45       198.47 o                         
   4   6  22      13655.57      12182.05       889.76 o                         
   6   6  22      11002.28      12578.38      1191.90 o                         
   2   8  22       6965.56       4563.07       209.91 o                         
   4   8  22         64.78       6953.84       460.08 o                         
   6   8  22         31.83       1064.48        95.27 o                         
   8   8  22         55.38       3073.20       424.23 o                         
   0  10  22      34767.81      26694.71      1293.84 o                         
   2  10  22        299.91       3819.78       287.60 o                         
   4  10  22       3625.38       9281.83       750.77 o                         
   6  10  22          4.89       5966.17       364.41 o                         
   8  10  22       3180.47       6535.23       473.84 o                         
  10  10  22        489.57       1292.36       229.46 o                         
   2  12  22       7896.35      10956.73       723.48 o                         
   4  12  22       4556.24       6269.73       263.94 o                         
   6  12  22        915.41       3686.81       197.50 o                         
   8  12  22        168.43       4230.29       226.35 o                         
  10  12  22       9393.01       5716.70       436.01 o                         
  12  12  22       3189.25       5062.85       598.23 o                         
   0  14  22       2528.82       3204.68       364.30 o                         
   2  14  22        769.49       5098.84       405.96 o                         
   4  14  22         14.14       2184.81       199.44 o                         
   6  14  22        943.62       4410.25       363.88 o                         
   8  14  22        636.17       1072.01       108.67 o                         
  10  14  22       1010.88       2720.16       330.91 o                         
  12  14  22        185.31       2007.65       282.75 o                         
  14  14  22        233.33       1647.56       750.38 o                         
   2  16  22       1670.53       2878.20       230.66 o                         
   4  16  22       2136.11       4583.13       295.46 o                         
   6  16  22      25716.58      20006.54       874.70 o                         
   8  16  22       1303.73        877.56       150.14 o                         
  10  16  22        134.79       1043.47       238.63 o                         
  12  16  22       1283.45       1548.95       759.91 o                         
   0  18  22       3810.46       6190.31       895.04 o                         
   2  18  22        592.03       1043.12       154.69 o                         
   4  18  22       2411.14       3047.42       373.31 o                         
   6  18  22          2.44        491.99       203.25 o                         
   8  18  22       1553.13       1191.01       222.34 o                         
   2  20  22         10.33        483.62       336.10 o                         
   4  20  22        327.99       2354.02       878.01 o                         
   1   1  23       2148.23       4041.68       310.74 o                         
   1   3  23       2572.96       4132.52       282.88 o                         
   3   3  23       2642.30       6034.07       276.50 o                         
   1   5  23        252.96        824.32        93.38 o                         
   3   5  23       6832.93       8225.77       442.23 o                         
   5   5  23       9767.00      12004.01      1037.64 o                         
   1   7  23       2015.90       3346.33       254.98 o                         
   3   7  23       5558.27       5885.85       388.37 o                         
   5   7  23       8142.15       8245.14       504.44 o                         
   7   7  23        282.15       1257.46       144.75 o                         
   1   9  23       8317.20       9159.76       631.70 o                         
   3   9  23       1349.05       2330.58       118.99 o                         
   5   9  23        123.26       4419.33       314.75 o                         
   7   9  23       8634.74       8726.92       615.19 o                         
   9   9  23        967.83       6126.44       763.44 o                         
   1  11  23      13621.03      14622.13       780.07 o                         
   3  11  23       4127.13       5776.00       401.28 o                         
   5  11  23       1782.85       4769.52       323.86 o                         
   7  11  23       1569.50       4051.00       334.28 o                         
   9  11  23        826.13       2693.62       184.69 o                         
  11  11  23       1349.45       3828.36       478.70 o                         
   1  13  23       3150.86       2739.52       131.31 o                         
   3  13  23       9420.86       9200.37       396.45 o                         
   5  13  23       2790.11       6589.93       427.17 o                         
   7  13  23        454.07       2342.01       158.83 o                         
   9  13  23       2051.95       3647.96       223.19 o                         
  11  13  23       2176.29       2572.85       383.18 o                         
  13  13  23       1842.18         10.81       720.82 o                         
   1  15  23        653.68        907.24        93.03 o                         
   3  15  23       3891.07       6575.51       426.90 o                         
   5  15  23       3956.15       7777.43       741.04 o                         
   7  15  23       2410.86       2863.23       279.99 o                         
   9  15  23       4245.28       3219.29       503.55 o                         
  11  15  23          1.24        715.38       431.09 o                         
   1  17  23       3533.93       3269.26       369.27 o                         
   3  17  23         94.67        507.70       171.37 o                         
   5  17  23       3695.30       2722.14       371.82 o                         
   7  17  23       1715.50        454.43       246.10 o                         
   9  17  23        606.43       -100.41       602.07 o                         
   1  19  23        181.81        997.15       620.37 o                         
   3  19  23       4236.91       3135.01       651.76 o                         
   0   0  24      17628.14       9086.89       443.79 o                         
   2   2  24       9358.44      10945.78       797.00 o                         
   0   4  24        424.99       3525.53       487.98 o                         
   2   4  24        299.39       1674.76       108.38 o                         
   4   4  24       7320.80       5973.45       412.52 o                         
   2   6  24       2419.56       4516.79       326.98 o                         
   4   6  24       9423.74      12383.01       623.42 o                         
   6   6  24       1207.33       1326.24       137.98 o                         
   0   8  24        779.67       2236.42       349.16 o                         
   2   8  24      15385.70      10803.51       576.07 o                         
   4   8  24       3572.58       6311.80       542.98 o                         
   6   8  24          0.11       3058.99       290.98 o                         
   8   8  24      26140.25      17360.01       476.92 o                         
   2  10  24         53.86       3796.89       301.16 o                         
   4  10  24          3.38       1210.26       100.39 o                         
   6  10  24        501.01       3127.17       218.03 o                         
   8  10  24       3294.76       4735.52       394.41 o                         
  10  10  24       1475.71        883.31       175.53 o                         
   0  12  24         18.00       1200.65       142.83 o                         
   2  12  24       5755.92       6164.11       379.95 o                         
   4  12  24        316.02       2188.12       161.55 o                         
   6  12  24        408.98       2395.47       255.95 o                         
   8  12  24       2356.14       3542.27       365.37 o                         
  10  12  24       3757.87       5347.57       691.72 o                         
  12  12  24       2498.52        359.73       377.73 o                         
   2  14  24       4549.78       5411.18       248.43 o                         
   4  14  24      19876.19      13661.02       652.01 o                         
   6  14  24         75.36        559.14       129.00 o                         
   8  14  24       2270.91       3421.76       524.18 o                         
  10  14  24         75.65        872.00       288.73 o                         
   0  16  24         35.30       1291.89       293.21 o                         
   2  16  24        823.72       1202.00       196.95 o                         
   4  16  24         99.49        235.42       175.32 o                         
   6  16  24          8.63       1082.12       227.38 o                         
   8  16  24         81.07        917.32       489.78 o                         
   1   1  25       1524.07       2061.83       174.99 o                         
   1   3  25      14985.46      12115.54       542.64 o                         
   3   3  25       3700.07       4323.32       344.16 o                         
   1   5  25       1349.82       4684.10       419.52 o                         
   3   5  25       4575.97       4180.02       358.19 o                         
   5   5  25       5130.50       5638.58       870.41 o                         
   1   7  25        291.06       9872.77       931.78 o                         
   3   7  25       2287.63       3749.07       311.14 o                         
   5   7  25        104.04       2345.87       239.39 o                         
   7   7  25        207.75       3787.60       564.70 o                         
   1   9  25        434.20       4319.65       275.54 o                         
   3   9  25      11161.25      10875.06       753.00 o                         
   5   9  25       1135.57       2967.90       226.46 o                         
   7   9  25      11984.30       8969.59       579.21 o                         
   9   9  25          0.95       1022.48       176.10 o                         
   1  11  25       2442.31       4177.07       307.28 o                         
   3  11  25       1341.26       6985.62       537.57 o                         
   5  11  25         37.03       1131.90       102.45 o                         
   7  11  25       3992.05       4077.76       477.39 o                         
   9  11  25       1364.33       2660.56       406.55 o                         
  11  11  25         52.46        546.84       350.24 o                         
   1  13  25        879.44       2460.07       297.54 o                         
   3  13  25       2413.86       4360.99       234.54 o                         
   5  13  25       1499.05        920.75       142.79 o                         
   7  13  25        171.67        996.37       198.36 o                         
   9  13  25       2658.29       4122.59       861.98 o                         
   1  15  25       2279.32       2959.05       524.82 o                         
   3  15  25        221.91        592.64       187.27 o                         
   5  15  25        955.50       2498.16       563.89 o                         
   0   2  26       3621.31       2419.20       276.96 o                         
   2   2  26       8321.03       4848.72       335.19 o                         
   2   4  26        286.62       1582.91       168.07 o                         
   4   4  26      16085.01       8312.63       525.20 o                         
   0   6  26      34990.94      24360.99      1076.53 o                         
   2   6  26       1926.96       3982.78       379.07 o                         
   4   6  26         39.39        705.58       109.30 o                         
   6   6  26       3704.71       2876.46       248.82 o                         
   2   8  26         49.21       1117.46       101.03 o                         
   4   8  26        507.21       1530.34       137.15 o                         
   6   8  26       1581.03       2856.40       296.41 o                         
   8   8  26       4295.88       2869.24       285.21 o                         
   0  10  26       2830.59       4240.51       558.83 o                         
   2  10  26       2483.92       3045.07       206.36 o                         
   4  10  26       6896.71       6405.75       292.15 o                         
   6  10  26         12.76        861.45       133.33 o                         
   8  10  26          7.70       1041.19       280.64 o                         
  10  10  26        501.25        611.86       430.28 o                         
   2  12  26       1241.90       2319.33       182.92 o                         
   4  12  26       1067.00       1160.54       207.85 o                         
   6  12  26       5627.50       2943.57       268.14 o                         
   8  12  26       2320.00       3215.46       914.89 o                         
   0  14  26        162.71        658.76       633.17 o                         
   2  14  26        424.74        834.32       314.50 o                         
   4  14  26        266.20        591.64       326.66 o                         
   1   1  27      10714.48       9337.29      1171.72 o                         
   1   3  27        154.20       2968.69       299.67 o                         
   3   3  27        206.17        752.16       173.45 o                         
   1   5  27       3994.02       5787.05       554.08 o                         
   3   5  27       1458.76       1162.09       134.12 o                         
   5   5  27       7111.09       6542.19       425.52 o                         
   1   7  27       8698.72       8203.89       696.52 o                         
   3   7  27        245.19       1289.59       120.27 o                         
   5   7  27       1015.09       1080.05       188.19 o                         
   7   7  27       3813.32       3513.75       602.25 o                         
   1   9  27       1856.10       2976.22       321.28 o                         
   3   9  27       2317.53       4117.37       412.35 o                         
   5   9  27       2104.74       2551.99       294.15 o                         
   7   9  27        134.27       1510.30       231.51 o                         
   1  11  27        452.16       1509.96       234.79 o                         
   3  11  27       3293.69       2938.27       339.59 o                         
   5  11  27        425.10       2347.79       453.42 o                         
   7  11  27         97.07        600.75       641.95 o                         
   1  13  27        109.14        209.03       456.46 o                         
   0   0  28       4514.69       4285.57       463.45 o                         
   2   2  28       2167.56       3754.75       698.55 o                         
   0   4  28       2687.19       2461.61       384.76 o                         
   2   4  28       6977.62       6685.64       623.55 o                         
   4   4  28        956.21       3274.45       727.54 o                         
   2   6  28        799.80       1950.27       347.74 o                         
   4   6  28       3508.96       5445.18       766.23 o                         
   6   6  28       1766.25       3066.19      1110.47 o                         
   0   8  28        230.11        769.35       332.73 o                         
   2   8  28        335.02       3776.19       718.04 o                         
   4   8  28       1386.70        969.23       209.84 o                         
   6   8  28        404.39       1480.13       364.18 o                         
   2  10  28       1364.41        766.57       548.79 o                         
   1   1  29       3991.97       3746.06       647.14 o                         
   1   3  29        790.32        539.59       184.28 o                         
   3   3  29        539.92        542.92       260.27 o                         
   1   5  29       1771.33        830.02       260.44 o                         
   3   5  29         12.23        742.68       232.97 o                         
   5   5  29         63.34        921.12       696.34 o                         
   1   7  29         31.30        411.41       387.81 o                         
                                                                                
